# Supplementary material for: Transcriptional Integration of Distinct Microbial and Nutritional Signals by the Small Intestinal Epithelium
Source: Cell Mol Gastroenterol Hepatol. 2022 May 6;14(2):465–93. doi: 10.1016/j.jcmgh.2022.04.013 (PMC9305020; doi:10.1016/j.jcmgh.2022.04.013)
Supplement: Supplementary Table S1 [file mmc1.xlsx]

## Sheet: Sheet 1
A two-way ANOVA revealed a statistically significant interaction between treatment group and lipid species (F (1614, 6468) = 1.166, p<0.0001). Simple main effects analysis showed that treatment group did have a statistically significant effect on lipid species abundance (p<0.0002).
Lipid species description									Summarized data								Tukey’s multiple comparisons test p-values				Sample data
Name	Group	Type	MS1_Formula	MS2_Formula	Precursor	Fragment	Neutral_loss	Mode	Mean GF	Mean CV	Mean GF+HFM	Mean CV+HFM	CV/GF log2FC	CV+HFM/GF+HFM log2FC	GF+HFM/GF log2FC	CV+HFM/CV log2FC	CV/GF	CV+HFM/GF+HFM	GF+HFM/GF	CV+HFM/CV	GF1	GF2	GF3	GF4	CV5	CV6	CV7	CV8	GF+HFM1	GF+HFM2	GF+HFM3	GF+HFM4	CV+HFM1	CV+HFM2	CV+HFM3	CV+HFM4
CE|18:1|(18:1)[NH4] or DAG|38:1|(NL-18:1,20:0)[NH4]	CE	Neutral_Lipid	C45H82O2N	C27H45	668.52	369.336	299.184	+	5.93378	4.93577	7.03622	11.8621	-0.265674	0.753486	0.245851	1.26501	0.9985	0.8628	0.998	0.676	5.6355	3.3794	4.5242	10.196	4.8019	7.6424	2.0911	5.2077	10.205	7.5113	4.7849	5.6437	14.649	5.3995	22.635	4.7649
CE|18:2|(18:2)[NH4] or DAG|38:2|(NL-18:2,20:0)[NH4]	CE	Neutral_Lipid	C45H80O2N	C27H45	666.52	369.33	297.19	+	12.2917	10.0789	11.3214	19.4269	-0.28635	0.779	-0.118629	0.946721	0.9842	0.5547	0.9986	0.4289	10.446	8.2348	9.1719	21.314	5.5562	16.994	8.0755	9.6897	16.221	13.918	7.1296	8.017	31.672	7.3499	30.744	7.9415
Cer|34:1|(d18:1,16:0)[H]	Cer	Polar_Lipid	C34H68O3N	C18H34N	538.39	264.255	274.135	+	18.8953	14.5332	17.7428	13.7613	-0.378666	-0.366618	-0.090794	-0.0787458	0.8945	0.9173	0.9977	0.9993	21.238	12.965	15.014	26.364	12.872	14.702	14.41	16.149	17.824	17.444	19.074	16.629	20.055	8.3433	17.414	9.2327
Cer|36:1|(d18:1,18:0)[H]	Cer	Polar_Lipid	C36H72O3N	C18H34N	566.42	264.254	302.166	+	0.351875	0.2781	0.28005	0.2859	-0.339459	0.0298262	-0.329379	0.0399069	>0.9999	>0.9999	>0.9999	0.9999	0.5063	0.2579	0.2382	0.4051	0.2012	0.2838	0.2908	0.3366	0.2836	0.2723	0.3428	0.2215	0.4077	0.1583	0.3206	0.257
Cer|38:1|(d18:1,20:0)[H]	Cer	Polar_Lipid	C38H76O3N	C18H34N	594.45	264.255	330.195	+	0.192125	0.16205	0.165175	0.206925	-0.245606	0.325113	-0.21805	0.352669	>0.9999	>0.9999	>0.9999	0.9999	0.2813	0.1533	0.0938	0.2401	0.1264	0.2217	0.142	0.1581	0.1363	0.1432	0.2699	0.1113	0.3308	0.14	0.2316	0.1253
Cer|40:1|(d18:1,22:0)[H]	Cer	Polar_Lipid	C40H80O3N	C18H34N	622.47	264.254	358.216	+	0.434225	0.499875	0.39095	0.482025	0.203125	0.302124	-0.151459	-0.0524594	>0.9999	>0.9999	>0.9999	0.9999	0.4051	0.4063	0.3038	0.6217	0.4009	0.7943	0.4763	0.328	0.3954	0.4154	0.359	0.394	0.9006	0.2792	0.4548	0.2935
Cer|41:1|(d18:1,23:0)[H]	Cer	Polar_Lipid	C41H82O3N	C18H34N	636.49	264.262	372.228	+	0.2849	0.318575	0.28515	0.335675	0.161177	0.235344	0.00126541	0.075432	>0.9999	>0.9999	>0.9999	0.9999	0.3432	0.2774	0.2232	0.2958	0.2528	0.393	0.3952	0.2333	0.2699	0.2947	0.2699	0.3061	0.4728	0.24	0.4223	0.2076
Cer|42:1|(d18:1,24:0)[H]	Cer	Polar_Lipid	C42H84O3N	C18H34N	650.5	264.255	386.245	+	0.330225	0.3899	0.300575	0.38425	0.239655	0.35432	-0.135724	-0.0210589	>0.9999	>0.9999	>0.9999	0.9999	0.2869	0.3139	0.2785	0.4416	0.2977	0.4316	0.4367	0.3936	0.3177	0.3074	0.2834	0.2938	0.5948	0.225	0.452	0.2652
Cer|42:2|(d18:1,24:1)[H]	Cer	Polar_Lipid	C42H82O3N	C18H34N	648.5	264.252	384.248	+	0.42285	0.413275	0.373725	0.39545	-0.0330439	0.0815182	-0.178169	-0.0636068	>0.9999	>0.9999	>0.9999	0.9999	0.5204	0.3236	0.3479	0.4995	0.3221	0.5374	0.456	0.3376	0.3313	0.3986	0.44	0.325	0.7385	0.2275	0.3616	0.2542
DAG|32:0|(NL-16:0,16:0)[NH4]	DAG	Neutral_Lipid	C35H72O5N	C19H37O3	586.44	313.257	273.183	+	1.1208	1.16967	2.19897	2.72458	0.0615789	0.3092	0.972302	1.21992	>0.9999	0.9998	0.9981	0.9944	0.3733	0.9717	1.6726	1.4656	1.3473	1.2078	1.1455	0.9781	3.3975	2.2446	1.645	1.5088	3.0834	2.4514	2.3587	3.0048
DAG|34:0|(NL-16:0,18:0)[NH4]	DAG	Neutral_Lipid	C37H76O5N	C21H41O3	614.47	341.285	273.185	+	0.850775	0.8606	1.237	1.25675	0.0165652	0.0228522	0.539996	0.546283	>0.9999	>0.9999	>0.9999	0.9999	0.3333	0.8131	1.3824	0.8743	1.0788	0.8944	0.6986	0.7706	1.4008	1.1793	1.1821	1.1858	1.5621	1.152	1.0314	1.2815
DAG|34:0|(NL-18:0,16:0)[NH4]	DAG	Neutral_Lipid	C37H76O5N	C19H37O3	614.47	313.255	301.215	+	0.8307	0.882675	1.30705	1.45293	0.0875548	0.152646	0.653915	0.719006	>0.9999	>0.9999	0.9998	0.9997	0.3333	0.7972	1.5252	0.6671	0.9937	0.7862	0.904	0.8468	1.622	1.3445	1.1964	1.0653	1.9436	1.3916	1.2794	1.1971
DAG|34:1|(NL-16:0,18:1)[NH4]	DAG	Neutral_Lipid	C37H74O5N	C21H39O3	612.46	339.275	273.185	+	1.26238	1.55655	3.16835	3.95437	0.302211	0.319718	1.32759	1.3451	>0.9999	0.9993	0.9898	0.9801	0.5767	1.2414	1.4929	1.7385	1.6204	1.4356	1.9211	1.2491	4.5894	3.5435	2.2218	2.3187	4.2186	4.2208	4.4737	2.9044
DAG|34:1|(NL-18:1,16:0)[NH4]	DAG	Neutral_Lipid	C37H74O5N	C19H37O3	612.46	313.257	299.203	+	1.37955	1.80065	3.2761	4.06562	0.38432	0.311498	1.24778	1.17496	0.9999	0.9993	0.9899	0.9831	0.8067	1.1581	1.9261	1.6273	2.0098	1.8002	2.1266	1.266	5.7137	2.8827	2.3002	2.2078	4.5592	4.207	4.2866	3.2097
DAG|34:2|(NL-16:0,18:2)[NH4]	DAG	Neutral_Lipid	C37H72O5N	C21H37O3	610.46	337.257	273.203	+	6.27155	7.10015	8.18078	7.14315	0.179027	-0.195677	0.383415	0.00871091	0.9991	0.9983	0.9897	0.9999	3.63	5.7828	8.8609	6.8125	7.7393	7.3776	7.8385	5.4452	10.647	8.0669	6.0602	7.949	6.9796	8.2342	7.0761	6.2827
DAG|34:2|(NL-18:2,16:0)[NH4]	DAG	Neutral_Lipid	C37H72O5N	C19H37O3	610.46	313.256	297.204	+	7.50983	9.33272	9.91385	9.2415	0.313519	-0.101318	0.400666	-0.0141713	0.991	0.9995	0.98	0.9999	3.79	7.5081	11.105	7.6362	11.159	8.9556	9.4719	7.7444	12.896	8.7335	6.7509	11.275	10.226	9.9944	9.9527	6.7929
DAG|35:0|(NL-17:0,18:0)[NH4]	DAG	Neutral_Lipid	C38H78O5N	C21H41O3	628.48	341.293	287.187	+	0.46105	0.5825	0.754125	0.49675	0.337335	-0.602284	0.70988	-0.229738	>0.9999	>0.9999	>0.9999	0.9999	0.3767	0.4046	0.5575	0.5054	0.4476	0.6267	0.6883	0.5674	0.6943	1.0141	0.8261	0.482	0.613	0.4608	0.4352	0.478
DAG|35:2|(NL-17:0,18:2)[NH4]	DAG	Neutral_Lipid	C38H74O5N	C21H37O3	624.48	337.257	287.224	+	0.590825	0.523725	0.82705	0.5119	-0.173921	-0.692113	0.485244	-0.0329475	>0.9999	>0.9999	>0.9999	0.9999	0.3333	0.5235	0.9354	0.5711	0.47	0.5697	0.6318	0.4234	0.6451	1.2761	0.7121	0.6749	0.5177	0.6451	0.4831	0.4017
DAG|36:0|(NL-18:0,18:0)[NH4]	DAG	Neutral_Lipid	C39H80O5N	C21H41O3	642.49	341.287	301.203	+	2.39015	2.27537	2.87758	1.50493	-0.0709968	-0.935162	0.267752	-0.596413	>0.9999	0.9961	0.9998	0.9993	0.76	2.9231	4.0733	1.8042	2.1933	1.6236	2.4604	2.8242	3.4282	3.1333	1.8444	3.1044	1.7211	1.41	1.3621	1.5265
DAG|36:1|(NL-18:0,18:1)[NH4]	DAG	Neutral_Lipid	C39H78O5N	C21H39O3	640.49	339.269	301.221	+	1.39223	1.44217	2.29228	2.4419	0.0508539	0.091224	0.719388	0.759758	>0.9999	>0.9999	0.9989	0.9985	0.5733	1.7293	1.9675	1.2988	1.2847	1.4299	1.8389	1.2152	2.9982	2.4383	1.7803	1.9523	2.8245	2.7509	2.4327	1.7595
DAG|36:1|(NL-18:1,18:0)[NH4]	DAG	Neutral_Lipid	C39H78O5N	C21H41O3	640.49	341.287	299.203	+	1.3168	1.40053	2.35403	2.42873	0.0889315	0.0450695	0.838093	0.794231	>0.9999	>0.9999	0.9983	0.9984	0.66	1.4834	1.7694	1.3544	1.4234	1.1964	1.6951	1.2872	3.1456	2.6149	1.6165	2.0391	2.8155	2.6818	2.3456	1.872
DAG|36:2|(NL-18:0,18:2)[NH4]	DAG	Neutral_Lipid	C39H76O5N	C21H37O3	638.49	337.256	301.234	+	8.96303	10.1549	10.7443	8.3977	0.180122	-0.355509	0.261517	-0.274113	0.9975	0.9813	0.9916	0.992	4.15	8.6464	13.777	9.2787	11.401	9.7076	10.797	8.7141	12.073	11.821	7.1283	11.955	8.569	9.8838	7.7506	7.3874
DAG|36:2|(NL-18:1,18:1)[NH4]	DAG	Neutral_Lipid	C39H76O5N	C21H39O3	638.49	339.277	299.213	+	1.14657	2.00165	3.06075	5.16745	0.803859	0.755567	1.41655	1.36826	0.9991	0.9863	0.9897	0.9561	0.54	0.9916	1.7003	1.3544	1.8487	2.1705	2.6197	1.3677	4.5095	2.6776	1.937	3.1189	5.8489	6.0777	6.345	2.3982
DAG|36:2|(NL-18:2,18:0)[NH4]	DAG	Neutral_Lipid	C39H76O5N	C21H41O3	638.49	341.287	297.203	+	10.3481	12.075	13.5905	10.2385	0.222664	-0.408593	0.393242	-0.238015	0.9924	0.9485	0.953	0.9909	5.1667	10.237	16.169	9.8195	12.851	12.795	12.153	10.501	16.576	14.436	8.9371	14.413	10.099	13.298	8.6994	8.8577
DAG|36:3|(NL-18:1,18:2)[NH4]	DAG	Neutral_Lipid	C39H74O5N	C21H37O3	636.49	337.258	299.232	+	1.8535	3.5143	2.90623	4.60217	0.922985	0.663169	0.648894	0.389078	0.9932	0.9928	0.9982	0.9981	0.9033	2.0981	2.3961	2.0165	2.9811	3.4922	4.9671	2.6168	3.6003	3.1105	2.0652	2.8489	4.0234	6.6537	5.1004	2.6312
DAG|36:3|(NL-18:2,18:1)[NH4]	DAG	Neutral_Lipid	C39H74O5N	C21H39O3	636.49	339.274	297.216	+	2.18697	4.0086	3.17445	5.3712	0.874162	0.758738	0.53757	0.422146	0.9911	0.9846	0.9985	0.9962	1.15	2.118	3.2209	2.259	3.9077	3.76	5.2291	3.1376	4.5095	2.7516	2.2503	3.1864	4.7727	7.5062	6.0404	3.1655
DAG|36:3|(NL-20:3,16:0)[NH4]	DAG	Neutral_Lipid	C39H74O5N	C19H37O3	636.49	313.258	323.232	+	0.531475	0.519925	0.721075	0.456025	-0.0316983	-0.661036	0.440147	-0.189191	>0.9999	>0.9999	>0.9999	0.9999	0.3333	0.6584	0.6036	0.5306	0.5729	0.5697	0.5137	0.4234	0.8663	0.7178	0.7121	0.5881	0.4541	0.4608	0.4352	0.474
DAG|36:4|(NL-18:2,18:2)[NH4]	DAG	Neutral_Lipid	C39H72O5N	C21H37O3	634.49	337.254	297.236	+	2.93445	6.17897	2.813	4.35625	1.07428	0.630977	-0.0609806	-0.504281	0.9529	0.9945	>0.9999	0.9911	1.41	2.582	4.2991	3.4467	5.2595	6.7794	7.181	5.496	3.0965	3.0935	1.8515	3.2105	4.2459	5.4787	5.0612	2.6392
DAG|36:4|(NL-20:4,16:0)[NH4]	DAG	Neutral_Lipid	C39H72O5N	C19H37O3	634.49	313.256	321.234	+	1.44427	1.5308	2.2046	1.86092	0.0839403	-0.244497	0.610171	0.281734	>0.9999	>0.9999	0.9993	0.9999	0.73	1.4278	1.9768	1.6425	1.9382	1.2818	1.5821	1.3211	2.6295	2.3301	1.41	2.4488	1.8936	1.7141	1.9279	1.9081
DAG|37:2|(NL-19:0,18:2)[NH4]	DAG	Neutral_Lipid	C40H78O5N	C21H37O3	652.5	337.257	315.243	+	0.5936	0.55355	0.669975	0.549075	-0.100777	-0.287104	0.174616	-0.0117104	>0.9999	>0.9999	>0.9999	0.9999	0.3333	0.6068	0.7419	0.6924	0.4834	0.6324	0.6369	0.4615	0.7618	0.5697	0.7121	0.6363	0.5767	0.7465	0.4352	0.4379
DAG|38:3|(NL-18:0,20:3)[NH4]	DAG	Neutral_Lipid	C41H78O5N	C23H39O3	664.52	363.277	301.243	+	0.95425	0.6696	1.05462	0.524375	-0.511068	-1.00806	0.144291	-0.352701	>0.9999	0.9998	>0.9999	0.9999	0.6967	0.9083	1.3225	0.8895	0.5192	0.6836	0.904	0.5716	0.983	1.1337	1.0895	1.0123	0.5813	0.5253	0.557	0.4339
DAG|38:3|(NL-20:3,18:0)[NH4]	DAG	Neutral_Lipid	C41H78O5N	C21H41O3	664.52	341.286	323.234	+	1.44112	1.01233	1.5662	0.920025	-0.509523	-0.767523	0.120073	-0.137928	0.9999	0.9996	>0.9999	0.9999	0.9133	1.2097	2.5297	1.1118	0.9176	0.9628	1.1866	0.9823	1.6527	1.8173	1.3245	1.4703	0.8673	1.1243	0.9052	0.7833
DAG|38:4|(NL-18:0,20:4)[NH4]	DAG	Neutral_Lipid	C41H76O5N	C23H37O3	662.51	361.252	301.257	+	0.802125	0.77035	1.01982	0.7358	-0.058313	-0.470936	0.346423	-0.0662004	>0.9999	>0.9999	>0.9999	0.9999	0.7467	0.8131	0.8755	0.7732	0.8997	0.7292	0.7962	0.6563	0.9277	1.0482	0.9899	1.1135	0.613	0.8663	0.7529	0.711
DAG|38:4|(NL-20:4,18:0)[NH4]	DAG	Neutral_Lipid	C41H76O5N	C21H41O3	662.51	341.29	321.22	+	4.8807	4.45257	6.33475	4.6856	-0.132448	-0.435054	0.3762	0.0735939	0.9999	0.9933	0.9954	0.9999	3.5633	4.1884	6.4141	5.357	4.7627	4.267	4.9825	3.7981	6.5186	8.1752	4.6003	6.0449	4.4775	4.9442	5.2353	4.0854
DAG|38:5|(NL-20:4,18:1)[NH4]	DAG	Neutral_Lipid	C41H74O5N	C21H39O3	660.51	339.273	321.237	+	0.62685	0.666825	0.79975	0.99175	0.0891879	0.310427	0.351429	0.572668	>0.9999	>0.9999	>0.9999	0.9999	0.4567	0.6148	0.8294	0.6065	0.743	0.8944	0.5599	0.47	0.9461	0.8659	0.7121	0.6749	1.0944	1.3501	0.8878	0.6347
DAG|38:6|(NL-20:4,18:2)[NH4]	DAG	Neutral_Lipid	C41H72O5N	C21H37O3	658.51	337.259	321.251	+	0.576025	0.834975	0.923375	1.00473	0.535602	0.121812	0.680785	0.266996	>0.9999	>0.9999	>0.9999	0.9999	0.3967	0.6068	0.7649	0.5357	0.9311	0.7292	0.8116	0.868	0.983	0.9115	0.7192	1.0798	0.8991	1.0644	1.3926	0.6628
DAG|38:6|(NL-22:6,16:0)[NH4]	DAG	Neutral_Lipid	C41H72O5N	C19H37O3	658.51	313.257	345.253	+	0.59815	0.49855	1.01502	0.643875	-0.262769	-0.656663	0.762936	0.369042	>0.9999	>0.9999	0.9999	0.9999	0.42	0.5553	0.7603	0.657	0.4789	0.5697	0.5137	0.4319	1.026	1.4242	0.7904	0.8195	0.5404	0.6221	0.6658	0.7472
DAG|40:6|(NL-22:6,18:0)[NH4]	DAG	Neutral_Lipid	C43H76O5N	C21H41O3	686.54	341.285	345.255	+	0.9338	0.7604	1.16615	0.718025	-0.296355	-0.699647	0.320568	-0.0827245	>0.9999	0.9999	>0.9999	0.9999	0.7333	0.8329	1.4008	0.7682	0.6804	0.9343	0.6986	0.7283	1.3393	1.4584	0.8546	1.0123	0.5585	0.7925	0.7137	0.8074
HexCer|40:2|(,)[H]	HexCer	Polar_Lipid	C46H88O8N	C40H76O2N	782.63	602.545	180.085	+	3.8375	2.94195	3.52493	3.71335	-0.383394	0.0751287	-0.122574	0.335949	0.9989	>0.9999	>0.9999	0.9993	4.5817	1.9422	3.0656	5.7605	2.3365	3.2246	1.9381	4.2686	3.5899	3.8188	4.7849	1.9061	6.7517	2.0531	4.223	1.8256
LPC|16:0|(16:0)[H]	LPC	Polar_Lipid	C24H51O7NP	C5H15O4NP	496.35	184.065	312.285	+	3.84925	4.018	4.25423	6.4666	0.0619002	0.604111	0.144319	0.68653	>0.9999	0.9842	0.9999	0.9789	3.1929	3.1449	5.0563	4.0029	2.7516	4.5567	4.2601	4.5036	5.0563	4.8379	3.396	3.7267	9.1203	4.4223	6.9216	5.4022
LPC|17:0|(17:0)[H]	LPC	Polar_Lipid	C25H53O7NP	C5H15O4NP	510.36	184.065	326.295	+	0.22585	0.1237	0.193475	0.16315	-0.868519	-0.245948	-0.223218	0.399353	>0.9999	>0.9999	>0.9999	0.9999	0.2821	0.1641	0.3077	0.1495	0.0745	0.152	0.1235	0.1448	0.1375	0.184	0.1987	0.2537	0.1525	0.1328	0.2059	0.1614
LPC|18:0|(18:0)[H]	LPC	Polar_Lipid	C26H55O7NP	C5H15O4NP	524.38	184.065	340.315	+	4.5058	4.13985	5.06467	6.83935	-0.122205	0.43339	0.168686	0.724281	>0.9999	0.9917	0.9997	0.972	3.8803	3.078	6.7722	4.2927	2.6086	4.5449	4.5144	4.8915	5.5383	5.7274	4.2065	4.7865	8.6065	4.9092	7.4405	6.4012
LPC|18:1|(18:1)[H]	LPC	Polar_Lipid	C26H53O7NP	C5H15O4NP	522.38	184.065	338.315	+	0.61695	0.6625	0.701	0.964725	0.102767	0.460703	0.184261	0.542197	>0.9999	>0.9999	>0.9999	0.9999	0.5781	0.3862	0.7999	0.7036	0.3803	0.8136	0.6834	0.7727	0.7594	0.8644	0.6207	0.5595	1.1779	0.8536	1.1016	0.7258
LPC|18:2|(18:2)[H]	LPC	Polar_Lipid	C26H51O7NP	C5H15O4NP	520.37	184.067	336.303	+	1.94645	2.38455	2.14915	3.40178	0.292872	0.662522	0.142921	0.512571	0.9999	0.997	>0.9999	0.9984	2.0888	1.1399	2.5023	2.0548	1.5933	3.2944	2.5379	2.1126	2.6317	2.3409	1.9935	1.6305	4.7001	3.1326	3.9081	1.8663
LPC|20:0|(20:0)[H]	LPC	Polar_Lipid	C28H59O7NP	C5H15O4NP	552.41	184.063	368.347	+	0.13235	0.1031	0.1095	0.1086	-0.360314	-0.0119068	-0.273427	0.0749798	>0.9999	>0.9999	>0.9999	0.9999	0.1448	0.1097	0.1407	0.1342	0.0606	0.1238	0.0783	0.1497	0.0898	0.1472	0.0988	0.1022	0.1483	0.0628	0.1336	0.0897
LPC|20:1|(20:1)[H]	LPC	Polar_Lipid	C28H57O7NP	C5H15O4NP	550.4	184.061	366.339	+	0.107325	0.079625	0.09825	0.10415	-0.430693	0.0841335	-0.127457	0.387369	>0.9999	>0.9999	>0.9999	0.9999	0.1271	0.0892	0.1113	0.1017	0.0496	0.091	0.0931	0.0848	0.093	0.0907	0.0988	0.1105	0.1284	0.0891	0.1204	0.0787
LPC|20:3|(20:3)[H]	LPC	Polar_Lipid	C28H53O7NP	C5H15O4NP	546.4	184.064	362.336	+	0.171025	0.1206	0.157775	0.18485	-0.503977	0.228486	-0.116339	0.616125	>0.9999	>0.9999	>0.9999	0.9999	0.1957	0.1168	0.1622	0.2094	0.0839	0.131	0.1302	0.1373	0.1488	0.1786	0.1473	0.1564	0.2193	0.1256	0.2841	0.1104
LPC|20:4|(20:4)[H]	LPC	Polar_Lipid	C28H51O7NP	C5H15O4NP	544.4	184.066	360.334	+	0.414625	0.346375	0.4896	0.834625	-0.259472	0.769525	0.239796	1.26879	>0.9999	>0.9999	>0.9999	0.9998	0.4383	0.2578	0.4723	0.4901	0.2562	0.4441	0.4	0.2852	0.6017	0.5502	0.507	0.2995	1.0724	0.6502	1.2557	0.3602
LPC|22:6|(22:6)[H]	LPC	Polar_Lipid	C30H51O7NP	C5H15O4NP	568.42	184.07	384.35	+	0.146025	0.116225	0.135275	0.1658	-0.329295	0.293549	-0.11032	0.512524	>0.9999	>0.9999	>0.9999	0.9999	0.1525	0.1026	0.1328	0.1962	0.0923	0.1338	0.1194	0.1194	0.152	0.1203	0.1374	0.1314	0.1974	0.1119	0.2083	0.1456
LPE|18:0|(18:0)[H]	LPE	Polar_Lipid	C23H49O7NP	C21H41O3	482.34	341.286	141.054	+	3.35725	3.35422	3.61902	3.99395	-0.0013005	0.142215	0.108321	0.251837	>0.9999	>0.9999	>0.9999	0.9996	2.2734	2.5586	3.3783	5.2187	2.3231	2.613	4.3225	4.1583	4.6549	3.7324	3.0765	3.0123	5.9811	2.8656	3.6325	3.4966
PC|30:2|(,)[H]	PC	PL	C38H73O8NP	C5H15O4NP	702.55	184.062	518.488	+	0.094275	0.0762	0.090275	0.102475	-0.307084	0.182874	-0.0625487	0.427409	>0.9999	>0.9999	>0.9999	0.9999	0.0896	0.0948	0.0659	0.1268	0.0525	0.1011	0.087	0.0642	0.0858	0.0915	0.1119	0.0719	0.0805	0.0704	0.182	0.077
PC|31:0|(,)[H] or PC|32:0|(O-,)[H]	PC	PL	C39H79O8NP	C5H15O4NP	720.57	184.064	536.506	+	0.331975	0.231375	0.243725	0.289675	-0.520842	0.249181	-0.44582	0.324202	>0.9999	>0.9999	>0.9999	0.9999	0.2522	0.255	0.3301	0.4906	0.1604	0.2321	0.2525	0.2805	0.1931	0.2992	0.3566	0.126	0.3999	0.2005	0.3648	0.1935
PC|31:1|(,)[H] or PC|32:0|(P-,)[H] or PC|32:1|(O-,)[H]	PC	PL	C39H77O8NP	C5H15O4NP	718.57	184.064	534.506	+	0.15375	0.0666	0.162325	0.05985	-1.20699	-1.43946	0.0782988	-0.154171	>0.9999	>0.9999	>0.9999	0.9999	0.0829	0.1449	0.1511	0.2361	0.0375	0.0697	0.0794	0.0798	0.1083	0.1091	0.3913	0.0406	0.066	0.0609	0.0765	0.036
PC|31:2|(,)[H] or PC|32:1|(P-,)[H] or PC|32:2|(O-,)[H]	PC	PL	C39H75O8NP	C5H15O4NP	716.57	184.062	532.508	+	0.08775	0.05135	0.074825	0.057275	-0.773035	-0.385615	-0.229879	0.157541	>0.9999	>0.9999	>0.9999	0.9999	0.0829	0.0804	0.0816	0.1061	0.0417	0.0697	0.0495	0.0445	0.0627	0.0612	0.125	0.0504	0.0768	0.0398	0.0765	0.036
PC|32:0|(,)[H]	PC	PL	C40H81O8NP	C5H15O4NP	734.59	184.065	550.525	+	3.00638	2.26705	2.2633	3.86195	-0.407209	0.770902	-0.409597	0.768513	0.9994	0.9939	0.9994	0.994	2.2072	2.3999	3.0346	4.3838	1.6753	2.4035	2.8786	2.1108	2.3734	2.9641	1.915	1.8007	5.3747	2.1187	4.8543	3.1001
PC|32:1|(,)[H]	PC	PL	C40H79O8NP	C5H15O4NP	732.58	184.067	548.513	+	3.1542	0.98485	3.048	1.55787	-1.6793	-0.968283	-0.0494112	0.661604	0.9851	0.9951	>0.9999	0.9997	2.466	2.3725	2.9055	4.8728	0.5011	1.0774	1.1655	1.1954	2.8664	4.35	2.8677	2.1079	1.778	1.2757	1.8146	1.3632
PC|32:2|(,)[H] or PC|33:2|(O-,)[H]	PC	PL	C40H77O8NP	C5H15O4NP	730.58	184.065	546.515	+	1.01778	0.3596	0.665	0.47775	-1.50095	-0.477098	-0.613992	0.409863	0.9996	>0.9999	>0.9999	0.9999	0.8842	0.7568	0.9247	1.5054	0.1695	0.5464	0.4076	0.3149	0.7097	0.8271	0.7002	0.423	0.5368	0.391	0.6416	0.3416
PC|32:3|(,)[H] or PC|33:2|(P-,)[H] or PC|33:3|(O-,)[H]	PC	PL	C40H75O8NP	C5H15O4NP	728.58	184.064	544.516	+	0.082275	0.06415	0.0772	0.074075	-0.359005	-0.0596141	-0.0918533	0.207537	>0.9999	>0.9999	>0.9999	0.9999	0.0888	0.0767	0.0679	0.0957	0.0314	0.1073	0.0562	0.0617	0.0617	0.0771	0.0989	0.0711	0.0956	0.0525	0.104	0.0442
PC|33:0|(,)[H] or PC|34:0|(O-,)[H] or PC|35:6|(P-,)[H]	PC	PL	C41H83O8NP	C5H15O4NP	748.6	184.065	564.535	+	0.340225	0.267475	0.257175	0.338875	-0.347085	0.398003	-0.403739	0.341349	>0.9999	>0.9999	>0.9999	0.9999	0.365	0.1686	0.292	0.5353	0.174	0.3686	0.3123	0.215	0.2362	0.2524	0.2959	0.2442	0.3865	0.1949	0.4886	0.2855
PC|33:1|(,)[H] or PC|34:0|(P-,)[H] or PC|34:1|(O-,)[H]	PC	PL	C41H81O8NP	C5H15O4NP	746.6	184.065	562.535	+	1.23265	0.539325	0.938525	0.7518	-1.19254	-0.320046	-0.393296	0.479194	0.9995	>0.9999	>0.9999	0.9999	1.1646	0.9607	1.2273	1.578	0.2582	0.7178	0.5867	0.5946	1.0066	1.2702	0.7844	0.6929	0.8605	0.4634	1.0943	0.589
PC|33:2|(,)[H] or PC|34:1|(P-,)[H] or PC|34:2|(O-,)[H]	PC	PL	C41H79O8NP	C5H15O4NP	744.6	184.065	560.535	+	3.66312	2.11082	2.56317	1.7448	-0.795268	-0.55487	-0.515143	-0.274745	0.9944	0.9992	0.998	0.9999	2.9546	2.9212	4.1017	4.675	1.1675	2.8022	2.1243	2.3493	2.6031	3.211	2.4217	2.0169	2.3653	1.4372	2.1565	1.0202
PC|33:2|(MS2-15:0,18:2)[H]<M+H-RCH=C=O>	PC	PL	C41H79O8NP	C23H49O7NP	744.6	482.301	262.299	+	0.081925	0.06375	0.080825	0.06015	-0.361878	-0.426237	-0.0195022	-0.0838606	>0.9999	>0.9999	>0.9999	0.9999	0.0829	0.1017	0.0553	0.0878	0.0406	0.0906	0.0423	0.0815	0.0868	0.0667	0.1137	0.0561	0.058	0.0545	0.0803	0.0478
PC|33:3|(,)[H] or PC|34:2|(P-,)[H] or PC|34:3|(O-,)[H]	PC	PL	C41H77O8NP	C5H15O4NP	742.59	184.065	558.525	+	0.4211	0.2853	0.300425	0.284175	-0.561683	-0.0802252	-0.487158	-0.00570011	>0.9999	>0.9999	>0.9999	0.9999	0.3874	0.3517	0.3709	0.5744	0.1987	0.3819	0.2864	0.2742	0.2407	0.3356	0.3974	0.228	0.3178	0.1985	0.4061	0.2143
PC|34:1|(MS2-16:0,18:1)[H]<M+H-RCH=C=O>	PC	PL	C42H83O8NP	C24H51O7NP	760.61	496.313	264.297	+	0.16165	0.133175	0.2034	0.188225	-0.27955	-0.111861	0.331446	0.499135	>0.9999	>0.9999	>0.9999	0.9999	0.1477	0.1398	0.1605	0.1986	0.0892	0.1826	0.1492	0.1117	0.2066	0.2507	0.197	0.1593	0.2303	0.1329	0.2164	0.1733
PC|34:1|(MS2-18:1,16:0)[H]<M+H-RCH=C=O>	PC	PL	C42H83O8NP	C26H53O7NP	760.61	522.311	238.299	+	0.07025	0.051	0.068925	0.0611	-0.462001	-0.173855	-0.0274709	0.260675	>0.9999	>0.9999	>0.9999	0.9999	0.0854	0.0599	0.0487	0.087	0.0331	0.0697	0.0491	0.0521	0.0692	0.0551	0.0937	0.0577	0.0725	0.0485	0.0864	0.037
PC|34:2|(,)[H] or PC|35:2|(O-,)[H]	PC	PL	C42H81O8NP	C5H15O4NP	758.61	184.071	574.539	+	360.31	253.69	322.74	300.58	-0.506172	-0.102623	-0.158866	0.244682	<0.0001	0.0019	<0.0001	<0.0001	451.54	274.7	208.41	506.59	150.51	411.19	214.44	238.62	258.43	315.84	513.72	202.97	267.57	247.46	487.18	200.11
PC|34:2|(MS2-16:0,18:2)[H]<M+H-RCH=C=O>	PC	PL	C42H81O8NP	C24H51O7NP	758.61	496.312	262.298	+	2.2873	1.88305	2.40187	2.34167	-0.280574	-0.0366202	0.0705155	0.31447	0.9999	>0.9999	>0.9999	0.9999	2.004	2.2276	1.7967	3.1209	1.3068	2.7805	1.948	1.4969	2.5258	2.5778	2.177	2.3269	3.1077	1.7356	2.8042	1.7192
PC|34:2|(MS2-18:2,16:0)[H]<M+H-RCH=C=O>	PC	PL	C42H81O8NP	C26H51O7NP	758.61	520.31	238.3	+	0.306325	0.232975	0.316125	0.3134	-0.394888	-0.01249	0.045432	0.42783	>0.9999	>0.9999	>0.9999	0.9999	0.3102	0.2913	0.2512	0.3726	0.1629	0.3714	0.2066	0.191	0.324	0.3427	0.3089	0.2889	0.4058	0.2279	0.3923	0.2276
PC|34:3|(,)[H] or PC|35:2|(P-,)[H]	PC	PL	C42H79O8NP	C5H15O4NP	756.61	184.066	572.544	+	11.9813	6.62345	10.1514	7.83482	-0.855133	-0.373706	-0.239109	0.242318	0.8215	0.982	0.9909	0.9973	9.9445	9.8088	12.22	15.952	3.6638	9.8546	8.1025	4.8729	10.877	12.929	9.4925	7.3071	11.439	5.5397	8.4775	5.8831
PC|34:3|(P-,)[H] or PC|34:4|(O-,)[H]	PC	PL	C42H79O7NP	C5H15O4NP	740.59	184.065	556.525	+	0.1027	0.084325	0.083975	0.1034	-0.284404	0.300204	-0.290404	0.294204	>0.9999	>0.9999	>0.9999	0.9999	0.1111	0.0897	0.0816	0.1284	0.0711	0.0969	0.0778	0.0915	0.0923	0.0832	0.0868	0.0736	0.1385	0.0744	0.1025	0.0982
PC|35:0|(,)[H] or PC|36:0|(O-,)[H] or PC|36:7|(,)[H] or PC|37:6|(P-,)[H] or PC|37:7|(O-,)[H]	PC	PL	C43H87O8NP	C5H15O4NP	776.63	184.064	592.566	+	0.37435	0.331825	0.238275	0.432125	-0.173965	0.858821	-0.65176	0.381026	>0.9999	>0.9999	>0.9999	0.9999	0.3849	0.255	0.3246	0.5329	0.1929	0.3652	0.3749	0.3943	0.1871	0.2507	0.3462	0.1691	0.43	0.3831	0.5659	0.3495
PC|35:1|(,)[H] or PC|36:0|(P-,)[H] or PC|36:1|(O-,)[H] or PC|37:7|(P-,)[H]	PC	PL	C43H85O8NP	C5H15O4NP	774.63	184.065	590.565	+	1.10578	0.6088	1.25645	0.85105	-0.861018	-0.562037	0.184295	0.483276	0.9998	0.9999	>0.9999	0.9999	1.0559	1.1303	1.5197	0.7172	0.2443	0.7958	0.7128	0.6823	1.1425	1.8223	1.0247	1.0363	1.0812	0.6329	1.0561	0.634
PC|35:2|(,)[H] or PC|36:1|(P-,)[H] or PC|36:2|(O-,)[H]	PC	PL	C43H83O8NP	C5H15O4NP	772.62	184.066	588.554	+	18.5233	9.17738	14.4067	7.3002	-1.01318	-0.980737	-0.362592	-0.330146	0.4291	0.6577	0.9096	0.9902	14.617	13.366	18.182	27.928	5.5968	9.7814	9.4793	11.852	15.003	15.65	11.576	15.398	8.0003	6.6046	8.2083	6.3876
PC|35:2|(MS2-17:0,18:2)[H]<M+H-RCH=C=O>	PC	PL	C43H83O8NP	C25H53O7NP	772.62	510.326	262.294	+	0.1379	0.0614	0.08155	0.058975	-1.16731	-0.467581	-0.757866	-0.0581351	>0.9999	>0.9999	>0.9999	0.9999	0.1203	0.0855	0.1272	0.2186	0.0331	0.0878	0.055	0.0697	0.0848	0.0871	0.0868	0.0675	0.0628	0.0398	0.0948	0.0385
PC|35:4|(,)[H] or PC|36:3|(P-,)[H] or PC|36:4|(O-,)[H]	PC	PL	C43H79O8NP	C5H15O4NP	768.62	184.068	584.552	+	1.07517	0.664825	0.9294	1.34478	-0.693525	0.532993	-0.2102	1.01632	0.9999	0.9999	>0.9999	0.9995	1.0294	0.9026	1.0444	1.3243	0.4508	0.7359	0.8528	0.6198	1.0252	1.0734	1.0265	0.5925	1.5332	0.7057	2.3469	0.7933
PC|35:4|(MS2-15:0,20:4)[H]<M+H-RCH=C=O>	PC	PL	C43H79O8NP	C23H49O7NP	768.62	482.301	286.319	+	0.06535	0.0504	0.066925	0.06035	-0.374764	-0.149191	0.034358	0.25993	>0.9999	>0.9999	>0.9999	0.9999	0.0871	0.0478	0.0467	0.0798	0.0384	0.0697	0.0515	0.042	0.0557	0.0777	0.0868	0.0475	0.0607	0.045	0.0933	0.0424
PC|35:4|(P-,)[H] or PC|35:5|(O-,)[H]	PC	PL	C43H79O7NP	C5H15O4NP	752.6	184.071	568.529	+	0.373625	0.3422	0.394525	0.412675	-0.126751	0.0648893	0.0785257	0.270166	>0.9999	>0.9999	>0.9999	0.9999	0.4031	0.3684	0.3281	0.3949	0.2762	0.4899	0.3063	0.2964	0.4394	0.3791	0.4512	0.3084	0.4171	0.4073	0.4879	0.3384
PC|35:5|(,)[H] or PC|36:4|(P-,)[H] or PC|36:5|(O-,)[H]	PC	PL	C43H77O8NP	C5H15O4NP	766.62	184.065	582.555	+	0.438325	0.25075	0.369175	0.57735	-0.805751	0.645141	-0.247696	1.2032	>0.9999	>0.9999	>0.9999	0.9999	0.4321	0.4543	0.3587	0.5082	0.2032	0.2864	0.3207	0.1927	0.319	0.4183	0.5163	0.2231	0.6383	0.2765	1.0591	0.3355
PC|35:5|(P-,)[H] or PC|35:6|(O-,)[H]	PC	PL	C43H77O7NP	C5H15O4NP	750.6	184.062	566.538	+	0.069125	0.064375	0.066625	0.0773	-0.102707	0.214405	-0.0531439	0.263968	>0.9999	>0.9999	>0.9999	0.9999	0.0829	0.0474	0.0624	0.0838	0.0484	0.0808	0.0678	0.0605	0.0597	0.0672	0.0868	0.0528	0.0746	0.0477	0.1193	0.0676
PC|35:6|(,)[H] or PC|36:5|(P-,)[H] or PC|36:6|(O-,)[H]	PC	PL	C43H75O8NP	C5H15O4NP	764.62	184.065	580.555	+	0.188125	0.08015	0.169275	0.1037	-1.23092	-0.706953	-0.152323	0.371641	>0.9999	>0.9999	>0.9999	0.9999	0.2356	0.1561	0.1566	0.2042	0.0278	0.0697	0.1811	0.042	0.1811	0.1824	0.1831	0.1305	0.131	0.1444	0.0765	0.0629
PC|36:1|(,)[H] or PC|38:7|(P-,)[H]	PC	PL	C44H87O8NP	C5H15O4NP	788.64	184.065	604.575	+	15.3747	4.97632	8.24697	11.5589	-1.62741	0.487073	-0.898621	1.21586	0.332	0.9501	0.6556	0.7101	9.6343	8.1833	0.0392	43.642	0.0278	8.5626	0.0399	11.275	1.8583	15.472	15.617	0.0406	4.5196	8.2272	21.338	12.151
PC|36:1|(MS2-18:0,18:1)[H]<M+H-RCH=C=O>	PC	PL	C44H87O8NP	C26H55O7NP	788.64	524.345	264.296	+	0.1667	0.09685	0.1567	0.1474	-0.78343	-0.0882687	-0.0892489	0.605913	>0.9999	>0.9999	>0.9999	0.9999	0.1742	0.1315	0.1162	0.2449	0.0723	0.1129	0.1149	0.0873	0.1239	0.205	0.1545	0.1434	0.1729	0.103	0.2141	0.0996
PC|36:2|(,)[H]	PC	PL	C44H85O8NP	C5H15O4NP	786.64	184.07	602.57	+	309.495	236.713	299.945	281.62	-0.38678	-0.0909482	-0.0452181	0.250614	<0.0001	0.0159	0.4095	<0.0001	353.54	289.61	201.64	393.19	155.25	345.79	221.45	224.36	271.84	330.54	394.65	202.75	294.49	242.39	397.96	191.64
PC|36:2|(MS2-18:0,18:2)[H]<M+H-RCH=C=O>	PC	PL	C44H85O8NP	C26H55O7NP	786.64	524.341	262.299	+	1.77697	1.2609	1.91995	1.62983	-0.49497	-0.236352	0.111645	0.370263	0.9998	>0.9999	>0.9999	0.9999	1.7245	1.7129	1.5923	2.0782	0.906	1.5729	1.3932	1.1715	1.9862	2.18	1.7137	1.7999	2.0555	1.4543	1.8796	1.1299
PC|36:2|(MS2-18:1,18:1)[H]<M+H-RCH=C=O>	PC	PL	C44H85O8NP	C26H53O7NP	786.64	522.326	264.314	+	0.0892	0.050925	0.078475	0.070175	-0.80867	-0.161276	-0.184811	0.462583	>0.9999	>0.9999	>0.9999	0.9999	0.0962	0.0818	0.0671	0.1117	0.0367	0.0725	0.0479	0.0466	0.0802	0.0794	0.0868	0.0675	0.08	0.074	0.0803	0.0464
PC|36:2|(MS2-18:2,18:0)[H]<M+H-RCH=C=O>	PC	PL	C44H85O8NP	C26H51O7NP	786.64	520.307	266.333	+	0.264925	0.18675	0.26805	0.24095	-0.504476	-0.153768	0.0169181	0.367626	>0.9999	>0.9999	>0.9999	0.9999	0.2754	0.2309	0.2127	0.3407	0.1437	0.2349	0.195	0.1734	0.2538	0.3086	0.2534	0.2564	0.2899	0.1862	0.3288	0.1589
PC|36:2|(P-,)[H] or PC|36:3|(O-,)[H]	PC	PL	C44H85O7NP	C5H15O4NP	770.62	184.065	586.555	+	1.4091	0.763825	1.11643	0.835	-0.88346	-0.419038	-0.335888	0.128534	0.9996	>0.9999	>0.9999	0.9999	1.26	1.0973	1.5934	1.6857	0.4997	0.9896	0.8001	0.7659	1.1089	1.3842	1.0282	0.9444	1.0259	0.7101	1.0499	0.5541
PC|36:3|(,)[H]	PC	PL	C44H83O8NP	C5H15O4NP	784.64	184.065	600.575	+	106.296	88.454	107.969	85.5348	-0.265081	-0.336031	0.0225333	-0.0484167	0.0202	0.0016	0.993	0.965	100.34	86.272	120.12	118.45	57.476	108.15	93.928	94.262	109	119.06	99.705	104.11	111.51	64.059	94.954	71.616
PC|36:3|(MS2-16:0,20:3)[H]<M+H-RCH=C=O>	PC	PL	C44H83O8NP	C24H51O7NP	784.64	496.31	288.33	+	0.11615	0.064375	0.1232	0.10795	-0.851417	-0.190639	0.0850131	0.745791	>0.9999	>0.9999	>0.9999	0.9999	0.1128	0.098	0.1166	0.1372	0.0392	0.0697	0.0646	0.084	0.1444	0.1185	0.1206	0.1093	0.1278	0.0644	0.1591	0.0805
PC|36:3|(MS2-18:1,18:2)[H]<M+H-RCH=C=O>	PC	PL	C44H83O8NP	C26H53O7NP	784.64	522.325	262.315	+	0.3884	0.3302	0.3434	0.305375	-0.234203	-0.169308	-0.177653	-0.112758	>0.9999	>0.9999	>0.9999	0.9999	0.3592	0.3326	0.3736	0.4882	0.2148	0.4404	0.3175	0.3481	0.3355	0.3775	0.3245	0.3361	0.3704	0.2685	0.3395	0.2431
PC|36:3|(MS2-18:2,18:1)[H]<M+H-RCH=C=O>	PC	PL	C44H83O8NP	C26H51O7NP	784.64	520.307	264.333	+	0.09065	0.085625	0.097525	0.0883	-0.0822749	-0.143359	0.105465	0.0443814	>0.9999	>0.9999	>0.9999	0.9999	0.102	0.0827	0.0742	0.1037	0.0484	0.1115	0.0961	0.0865	0.0953	0.1201	0.0885	0.0862	0.1159	0.0601	0.1078	0.0694
PC|36:4|(,)[H] or PC|37:4|(O-,)[H]	PC	PL	C44H81O8NP	C5H15O4NP	782.63	184.065	598.565	+	127.828	100.24	147.993	151.448	-0.350733	0.0332961	0.211326	0.595355	<0.0001	0.9439	0.006	<0.0001	118.9	109.71	140.64	142.06	63.171	135.88	119.39	82.521	158.51	154.25	150.86	128.35	201.47	97.021	194.25	113.05
PC|36:4|(MS2-16:0,20:4)[H]<M+H-RCH=C=O>	PC	PL	C44H81O8NP	C24H51O7NP	782.63	496.309	286.321	+	0.366675	0.217075	0.50955	0.543775	-0.756308	0.0937861	0.474722	1.32482	>0.9999	>0.9999	>0.9999	0.9999	0.3218	0.3716	0.3273	0.446	0.1501	0.2969	0.2529	0.1684	0.4705	0.6067	0.6013	0.3597	0.6914	0.3051	0.8381	0.3405
PC|36:4|(MS2-18:2,18:2)[H]<M+H-RCH=C=O>	PC	PL	C44H81O8NP	C26H51O7NP	782.63	520.307	262.323	+	0.2507	0.21095	0.157775	0.13295	-0.249061	-0.246985	-0.668093	-0.666017	>0.9999	>0.9999	>0.9999	0.9999	0.2206	0.2328	0.2853	0.2641	0.117	0.3199	0.2297	0.1772	0.1429	0.1692	0.1406	0.1784	0.1541	0.1154	0.1537	0.1086
PC|36:4|(MS2-20:4,16:0)[H]<M+H-RCH=C=O>	PC	PL	C44H81O8NP	C28H51O7NP	782.63	544.303	238.327	+	0.073975	0.053075	0.09265	0.10235	-0.479005	0.143648	0.324753	0.947407	>0.9999	>0.9999	>0.9999	0.9999	0.0829	0.0595	0.0522	0.1013	0.0342	0.0815	0.0546	0.042	0.0938	0.1008	0.1154	0.0606	0.1186	0.0589	0.1323	0.0996
PC|36:5|(,)[H] or PC|37:4|(P-,)[H] or PC|37:5|(O-,)[H]	PC	PL	C44H79O8NP	C5H15O4NP	780.63	184.065	596.565	+	6.94597	4.03883	5.46303	3.26765	-0.782242	-0.741447	-0.346477	-0.305682	0.9655	0.9846	0.9951	0.9993	5.8917	6.0036	8.4413	7.4473	2.0841	6.0691	4.9255	3.0766	5.5216	6.7426	5.0092	4.5787	4.4814	2.3681	3.9053	2.3158
PC|36:6|(,)[H] or PC|37:5|(P-,)[H] or PC|37:6|(O-,)[H]	PC	PL	C44H77O8NP	C5H15O4NP	778.63	184.07	594.56	+	0.19665	0.1278	0.155175	0.1429	-0.621742	-0.11889	-0.341734	0.161118	>0.9999	>0.9999	>0.9999	0.9999	0.2049	0.1157	0.2331	0.2329	0.0584	0.1784	0.1556	0.1188	0.1615	0.1725	0.1623	0.1244	0.1857	0.078	0.2126	0.0953
PC|37:4|(,)[H] or PC|38:3|(P-,)[H] or PC|38:4|(O-,)[H]	PC	PL	C45H83O8NP	C5H15O4NP	796.65	184.065	612.585	+	3.3141	1.52192	2.9067	2.477	-1.12272	-0.230788	-0.189235	0.702697	0.9915	0.9999	0.9999	0.9987	2.6419	2.5031	3.4683	4.6431	1.1033	1.568	1.6625	1.7539	2.8589	3.5284	2.7159	2.5236	2.8447	1.5991	3.9176	1.5466
PC|37:5|(,)[H] or PC|38:4|(P-,)[H] or PC|38:5|(O-,)[H]	PC	PL	C45H81O8NP	C5H15O4NP	794.65	184.07	610.58	+	0.586625	0.3702	0.679675	0.967875	-0.664134	0.509976	0.212407	1.38652	>0.9999	>0.9999	>0.9999	0.9997	0.5524	0.498	0.5765	0.7196	0.2585	0.4397	0.4731	0.3095	0.6666	0.8426	0.7393	0.4702	1.1123	0.4837	1.7695	0.506
PC|37:6|(,)[H] or PC|38:5|(P-,)[H] or PC|38:6|(O-,)[H]	PC	PL	C45H79O8NP	C5H15O4NP	792.64	184.064	608.576	+	0.4306	0.239425	0.32605	0.340725	-0.846775	0.0635146	-0.401255	0.509034	>0.9999	>0.9999	>0.9999	0.9999	0.3824	0.3624	0.3721	0.6055	0.157	0.2425	0.2924	0.2658	0.3195	0.275	0.4208	0.2889	0.379	0.1424	0.5804	0.2611
PC|38:0|(,)[H] or PC|40:6|(P-,)[H] or PC|40:7|(O-,)[H]	PC	PL	C46H93O8NP	C5H15O4NP	818.67	184.062	634.608	+	0.1871	0.116	0.1223	0.209725	-0.689685	0.778074	-0.613385	0.854374	>0.9999	>0.9999	>0.9999	0.9999	0.2613	0.1129	0.1444	0.2298	0.0442	0.0697	0.2712	0.0789	0.0502	0.286	0.0868	0.0662	0.1841	0.0927	0.4596	0.1025
PC|38:1|(,)[H] or PC|40:7|(P-,)[H] or PC|40:8|(O-,)[H]	PC	PL	C46H91O8NP	C5H15O4NP	816.67	184.066	632.604	+	0.40535	0.244325	0.259475	0.3958	-0.730367	0.609176	-0.643573	0.69597	>0.9999	>0.9999	>0.9999	0.9999	0.4487	0.3577	0.3148	0.5002	0.1782	0.1951	0.3705	0.2335	0.1771	0.4238	0.2785	0.1585	0.5739	0.2148	0.5536	0.2409
PC|38:2|(,)[H] or PC|40:8|(P-,)[H] or PC|40:9|(O-,)[H]	PC	PL	C46H89O8NP	C5H15O4NP	814.67	184.065	630.605	+	3.80967	3.25612	2.6238	2.83582	-0.226512	0.112111	-0.53801	-0.199388	0.9997	>0.9999	0.9975	0.9999	2.6344	2.8719	3.4906	6.2418	1.6956	3.6572	4.0421	3.6296	2.4386	3.2435	1.9766	2.8365	3.3353	2.5893	3.0924	2.3263
PC|38:2|(O-,)[H]	PC	PL	C46H91O7NP	C5H15O4NP	800.65	184.066	616.584	+	8.81065	7.83085	6.87425	4.85385	-0.17008	-0.502073	-0.358046	-0.690039	0.9986	0.9879	0.9893	0.9631	7.3176	7.6528	8.6042	11.668	4.1077	11.025	8.3366	7.8541	6.9782	6.8176	5.791	7.9102	4.7762	5.2525	5.5609	3.8258
PC|38:2|(P-,)[H] or PC|38:3|(O-,)[H]	PC	PL	C46H89O7NP	C5H15O4NP	798.65	184.065	614.585	+	1.88522	0.967025	1.37017	0.7879	-0.963112	-0.798276	-0.460377	-0.295541	0.9988	0.9997	0.9998	0.9999	1.5511	1.475	1.9938	2.521	0.4891	1.2091	0.9329	1.237	1.295	1.7617	1.1358	1.2882	0.7596	0.689	1.0859	0.6171
PC|38:3|(,)[H] or PC|40:10|(O-,)[H] or PC|40:9|(P-,)[H]	PC	PL	C46H87O8NP	C5H15O4NP	812.66	184.066	628.594	+	22.3933	11.2169	18.1002	12.0072	-0.997387	-0.592116	-0.307054	0.0982165	0.2684	0.7569	0.8989	0.9993	18.79	16.476	21.302	33.005	4.8297	11.889	13.428	14.721	16.763	21.485	17.49	16.663	15.825	8.3947	14.387	9.4219
PC|38:3|(MS2-18:0,20:3)[H]<M+H-RCH=C=O>	PC	PL	C46H87O8NP	C26H55O7NP	812.66	524.338	288.322	+	0.126425	0.057125	0.110225	0.074	-1.14609	-0.574854	-0.19783	0.373403	>0.9999	>0.9999	>0.9999	0.9999	0.1203	0.0938	0.073	0.2186	0.0339	0.0697	0.0586	0.0663	0.1124	0.1168	0.1284	0.0833	0.0768	0.0533	0.1116	0.0543
PC|38:4|(,)[H] or PC|40:10|(P-,)[H]	PC	PL	C46H85O8NP	C5H15O4NP	810.66	184.065	626.595	+	73.2125	46.8607	85.7013	89.3877	-0.64371	0.0607609	0.227226	0.931697	0.0001	0.933	0.1796	<0.0001	68.571	53.286	77.665	93.328	28.237	52.985	52.716	53.505	88.01	92.475	89.06	73.26	114.08	53.523	127.95	61.998
PC|38:4|(MS2-18:0,20:4)[H]<M+H-RCH=C=O>	PC	PL	C46H85O8NP	C26H55O7NP	810.66	524.339	286.321	+	0.313775	0.206	0.36265	0.37295	-0.607086	0.0404044	0.208847	0.856338	>0.9999	>0.9999	>0.9999	0.9999	0.2505	0.2722	0.312	0.4204	0.1034	0.2585	0.2417	0.2204	0.3696	0.4458	0.3341	0.3011	0.4391	0.2343	0.5735	0.2449
PC|38:4|(MS2-20:4,18:0)[H]<M+H-RCH=C=O>	PC	PL	C46H85O8NP	C28H51O7NP	810.66	544.309	266.351	+	0.0767	0.051125	0.08555	0.077925	-0.585198	-0.134682	0.157541	0.608057	>0.9999	>0.9999	>0.9999	0.9999	0.0829	0.0557	0.0757	0.0925	0.032	0.0857	0.0415	0.0453	0.1008	0.0716	0.0885	0.0813	0.0896	0.0601	0.1055	0.0565
PC|38:5|(,)[H] or PC|39:5|(O-,)[H]	PC	PL	C46H83O8NP	C5H15O4NP	808.66	184.066	624.594	+	19.7725	10.5312	19.6025	15.5815	-0.908832	-0.331204	-0.0124576	0.565171	0.4394	0.9151	>0.9999	0.846	17.681	13.714	20.729	26.966	6.1596	12.244	11.912	11.809	19.726	22.323	19.434	16.927	20.36	10.792	19.202	11.972
PC|38:5|(MS2-18:1,20:4)[H]<M+H-RCH=C=O>	PC	PL	C46H83O8NP	C26H53O7NP	808.66	522.33	286.33	+	0.082175	0.05995	0.071975	0.07095	-0.45494	-0.0206932	-0.191204	0.243043	>0.9999	>0.9999	>0.9999	0.9999	0.0995	0.079	0.0632	0.087	0.0339	0.0704	0.0658	0.0697	0.0547	0.0871	0.0868	0.0593	0.0805	0.0625	0.0948	0.046
PC|38:6|(,)[H] or PC|39:5|(P-,)[H] or PC|39:6|(O-,)[H]	PC	PL	C46H81O8NP	C5H15O4NP	806.66	184.066	622.594	+	22.3925	15.282	19.3233	15.0976	-0.551182	-0.356016	-0.212678	-0.0175117	0.6573	0.9031	0.9597	0.9999	18.813	15.165	22.657	32.935	11.105	17.876	16.634	15.513	20.1	20.243	17.762	19.188	20.033	9.7735	17.417	13.167
PC|38:6|(MS2-16:0,22:6)[H]<M+H-RCH=C=O>	PC	PL	C46H81O8NP	C24H51O7NP	806.66	496.312	310.348	+	0.086625	0.05055	0.07985	0.0624	-0.777072	-0.355746	-0.117491	0.303835	>0.9999	>0.9999	>0.9999	0.9999	0.0829	0.0701	0.0659	0.1276	0.0308	0.0697	0.0475	0.0542	0.0672	0.076	0.1067	0.0695	0.088	0.0398	0.0765	0.0453
PC|38:7|(,)[H] or PC|39:6|(P-,)[H]	PC	PL	C46H79O8NP	C5H15O4NP	804.66	184.065	620.595	+	1.1253	0.63215	0.710975	0.6605	-0.831971	-0.10624	-0.662439	0.0632916	0.9998	>0.9999	0.9999	0.9999	1.0136	0.8083	1.1005	1.5788	0.3858	0.7659	0.7882	0.5887	0.7197	0.8723	0.7098	0.5421	0.7913	0.5048	0.8389	0.507
PC|39:5|(,)[H] or PC|40:4|(P-,)[H] or PC|40:5|(O-,)[H]	PC	PL	C47H85O8NP	C5H15O4NP	822.67	184.07	638.6	+	0.564825	0.293075	0.439325	0.370825	-0.946534	-0.24455	-0.362515	0.339469	>0.9999	>0.9999	>0.9999	0.9999	0.4272	0.4465	0.4729	0.9127	0.1957	0.3394	0.3055	0.3317	0.4068	0.567	0.4174	0.3661	0.4241	0.2665	0.5108	0.2819
PC|39:6|(,)[H] or PC|40:5|(P-,)[H] or PC|40:6|(O-,)[H]	PC	PL	C47H83O8NP	C5H15O4NP	820.67	184.064	636.606	+	0.6231	0.285725	0.502075	0.343675	-1.12484	-0.546858	-0.311561	0.266418	>0.9999	>0.9999	>0.9999	0.9999	0.5333	0.3791	0.4631	1.1169	0.1587	0.3324	0.347	0.3048	0.4514	0.6343	0.439	0.4836	0.313	0.1555	0.6408	0.2654
PC|40:0|(,)[H] or PC|42:6|(P-,)[H] or PC|42:7|(O-,)[H]	PC	PL	C48H97O8NP	C5H15O4NP	846.7	184.066	662.634	+	0.143725	0.100075	0.13155	0.1188	-0.522229	-0.147076	-0.1277	0.247453	>0.9999	>0.9999	>0.9999	0.9999	0.107	0.1082	0.1236	0.2361	0.0511	0.1554	0.1069	0.0869	0.1796	0.1367	0.0998	0.1101	0.1396	0.0939	0.1568	0.0849
PC|40:10|(,)[H] or PC|40:2|(P-,)[H] or PC|40:3|(O-,)[H]	PC	PL	C48H77O8NP	C5H15O4NP	826.68	184.064	642.616	+	0.508025	0.269025	0.327	0.26925	-0.917159	-0.280344	-0.635609	0.0012061	>0.9999	>0.9999	>0.9999	0.9999	0.4313	0.3884	0.5024	0.71	0.1331	0.3408	0.2772	0.325	0.2784	0.4447	0.2976	0.2873	0.2985	0.1468	0.4152	0.2165
PC|40:1|(,)[H] or PC|42:7|(P-,)[H]	PC	PL	C48H95O8NP	C5H15O4NP	844.7	184.065	660.635	+	0.204075	0.1205	0.15255	0.131575	-0.760066	-0.213397	-0.419817	0.126852	>0.9999	>0.9999	>0.9999	0.9999	0.1642	0.1426	0.1688	0.3407	0.075	0.1408	0.1364	0.1298	0.1454	0.1648	0.1805	0.1195	0.1369	0.0895	0.1988	0.1011
PC|40:2|(,)[H] or PC|42:9|(O-,)[H]	PC	PL	C48H93O8NP	C5H15O4NP	842.69	184.064	658.626	+	0.600325	0.35365	0.391425	0.3749	-0.763421	-0.0622301	-0.617008	0.0841836	>0.9999	>0.9999	>0.9999	0.9999	0.4081	0.4423	0.5345	1.0164	0.1757	0.4363	0.3953	0.4073	0.3772	0.4816	0.3505	0.3564	0.3822	0.2995	0.5223	0.2956
PC|40:2|(O-,)[H] or PC|40:9|(,)[H]	PC	PL	C48H95O7NP	C5H15O4NP	828.68	184.064	644.616	+	0.58405	0.3317	0.3813	0.319575	-0.816213	-0.254772	-0.615165	-0.0537245	>0.9999	>0.9999	>0.9999	0.9999	0.4554	0.4372	0.5118	0.9318	0.2146	0.3923	0.363	0.3569	0.3616	0.4948	0.3644	0.3044	0.328	0.1476	0.4665	0.3362
PC|40:3|(,)[H] or PC|42:10|(O-,)[H] or PC|42:9|(P-,)[H]	PC	PL	C48H91O8NP	C5H15O4NP	840.69	184.065	656.625	+	0.6133	0.381575	0.36825	0.36065	-0.684626	-0.0300861	-0.735907	-0.0813672	>0.9999	>0.9999	>0.9999	0.9999	0.5574	0.4083	0.4871	1.0004	0.221	0.5317	0.347	0.4266	0.2207	0.5009	0.4564	0.295	0.4037	0.2594	0.5062	0.2733
PC|40:3|(P-,)[H] or PC|40:4|(O-,)[H]	PC	PL	C48H91O7NP	C5H15O4NP	824.68	184.065	640.615	+	2.21545	1.36225	1.63015	1.49725	-0.701608	-0.12269	-0.442595	0.136324	0.9991	>0.9999	0.9997	0.9999	1.6565	1.6069	2.0204	3.578	0.7604	1.4913	1.621	1.5763	1.765	1.7	1.6174	1.4382	1.5096	1.1775	2.2681	1.0338
PC|40:4|(,)[H] or PC|42:10|(P-,)[H] or PC|42:11|(O-,)[H]	PC	PL	C48H89O8NP	C5H15O4NP	838.69	184.066	654.624	+	1.28285	0.63795	0.960075	0.915525	-1.00784	-0.0685478	-0.418133	0.521156	0.9996	>0.9999	>0.9999	0.9999	0.856	0.9709	1.2422	2.0623	0.366	0.715	0.8141	0.6567	0.8371	1.2558	0.8408	0.9066	1.0533	0.5943	1.1899	0.8246
PC|40:5|(,)[H] or PC|42:11|(P-,)[H]	PC	PL	C48H87O8NP	C5H15O4NP	836.69	184.066	652.624	+	2.41207	1.13875	3.51982	3.15267	-1.08282	-0.158927	0.545229	1.46913	0.9969	>0.9999	0.9979	0.988	1.6233	1.8931	2.2595	3.8724	0.6178	1.5575	1.246	1.1337	3.7085	4.6409	3.1246	2.6053	3.8453	2.2822	4.2724	2.2108
PC|40:5|(MS2-22:2,18:3)[H]<M+H-RCH=C=O>	PC	PL	C48H87O8NP	C30H59O7NP	836.69	576.467	260.223	+	0.063775	0.057525	0.064425	0.0515	-0.148802	-0.323048	0.0146296	-0.159617	>0.9999	>0.9999	>0.9999	0.9999	0.0829	0.0465	0.0459	0.0798	0.0297	0.0899	0.0538	0.0567	0.0617	0.0645	0.0868	0.0447	0.0537	0.0398	0.0765	0.036
PC|40:6|(,)[H]	PC	PL	C48H85O8NP	C5H15O4NP	834.69	184.066	650.624	+	12.046	6.77598	10.7766	8.09047	-0.830051	-0.413606	-0.160649	0.255796	0.8286	0.9724	0.9969	0.9966	9.7927	8.7352	12.005	17.651	4.3075	6.3869	8.3996	8.0099	10.732	11.309	9.9134	11.152	10.224	5.1602	9.2812	7.6965
PC|40:6|(MS2-18:0,22:6)[H]<M+H-RCH=C=O>	PC	PL	C48H85O8NP	C26H55O7NP	834.69	524.347	310.343	+	0.08225	0.051725	0.06945	0.06245	-0.669154	-0.153273	-0.244041	0.27184	>0.9999	>0.9999	>0.9999	0.9999	0.0829	0.085	0.0502	0.1109	0.0331	0.0697	0.055	0.0491	0.0712	0.0617	0.0868	0.0581	0.0655	0.0398	0.0841	0.0604
PC|40:7|(,)[H]	PC	PL	C48H83O8NP	C5H15O4NP	832.68	184.065	648.615	+	2.16843	1.21565	1.71473	1.2746	-0.83492	-0.427933	-0.33867	0.0683166	0.9987	0.9999	0.9999	0.9999	1.6415	1.73	2.3113	2.9909	0.7587	1.3945	1.3334	1.376	1.6341	2.0978	1.4673	1.6597	1.5171	0.8875	1.6632	1.0306
PC|40:8|(,)[H]	PC	PL	C48H81O8NP	C5H15O4NP	830.68	184.065	646.615	+	2.769	1.75597	1.8115	1.32725	-0.657093	-0.448745	-0.61218	-0.403832	0.9984	0.9998	0.9987	0.9999	2.1716	2.0562	3.0923	3.7559	1.0355	1.8871	2.1782	1.9231	1.7173	2.1833	1.4464	1.899	1.6588	1.1226	1.3528	1.1748
PC|40:8|(MS2-22:5,18:3)[H]<M+H-RCH=C=O>	PC	PL	C48H81O8NP	C30H53O7NP	830.68	570.511	260.168	+	0.2285	0.186825	0.267875	0.21755	-0.290507	-0.300213	0.229366	0.219659	>0.9999	>0.9999	>0.9999	0.9999	0.2505	0.1505	0.1955	0.3175	0.1517	0.2007	0.1807	0.2142	0.2558	0.2441	0.3375	0.2341	0.2029	0.2029	0.2332	0.2312
PC|42:0|(,)[H] or PC|44:6|(P-,)[H] or PC|44:7|(O-,)[H]	PC	PL	C50H101O8NP	C5H15O4NP	874.73	184.064	690.666	+	0.118575	0.097525	0.093525	0.1059	-0.281956	0.179279	-0.342376	0.118859	>0.9999	>0.9999	>0.9999	0.9999	0.1103	0.0929	0.106	0.1651	0.0686	0.147	0.0838	0.0907	0.0868	0.1058	0.0868	0.0947	0.1251	0.0561	0.1568	0.0856
PC|42:0|(MS2-20:0,22:0)[H]<M+H-RCH=C=O>	PC	PL	C50H101O8NP	C28H59O7NP	874.73	552.475	322.255	+	0.0621	0.04595	0.072825	0.07155	-0.434528	-0.025482	0.229841	0.638887	>0.9999	>0.9999	>0.9999	0.9999	0.0829	0.0465	0.0392	0.0798	0.0278	0.0697	0.0443	0.042	0.0808	0.081	0.0868	0.0427	0.0644	0.0533	0.1178	0.0507
PC|42:10|(,)[H] or PC|42:2|(P-,)[H] or PC|42:3|(O-,)[H]	PC	PL	C50H81O8NP	C5H15O4NP	854.71	184.064	670.646	+	0.431975	0.260175	0.253825	0.290175	-0.731465	0.193089	-0.767114	0.157441	>0.9999	>0.9999	>0.9999	0.9999	0.3343	0.3438	0.4164	0.6334	0.1668	0.3192	0.2776	0.2771	0.2618	0.3042	0.2213	0.228	0.3505	0.1905	0.4259	0.1938
PC|42:11|(,)[H] or PC|42:3|(P-,)[H] or PC|42:4|(O-,)[H]	PC	PL	C50H79O8NP	C5H15O4NP	852.7	184.064	668.636	+	0.439875	0.305525	0.312925	0.391925	-0.525803	0.324761	-0.491277	0.359287	>0.9999	>0.9999	>0.9999	0.9999	0.3392	0.2922	0.3933	0.7348	0.1798	0.3721	0.3007	0.3695	0.309	0.4122	0.2777	0.2528	0.4252	0.2498	0.6079	0.2848
PC|42:1|(,)[H] or PC|44:7|(P-,)[H] or PC|44:8|(O-,)[H]	PC	PL	C50H99O8NP	C5H15O4NP	872.72	184.063	688.657	+	0.146675	0.086175	0.110325	0.1045	-0.767282	-0.0782568	-0.410863	0.278162	>0.9999	>0.9999	>0.9999	0.9999	0.0896	0.1199	0.1562	0.221	0.0417	0.108	0.0993	0.0957	0.0963	0.1135	0.1137	0.1178	0.0956	0.0684	0.1537	0.1003
PC|42:2|(,)[H] or PC|44:8|(P-,)[H]	PC	PL	C50H97O8NP	C5H15O4NP	870.72	184.066	686.654	+	0.4235	0.215825	0.279275	0.23315	-0.9725	-0.260428	-0.600676	0.111396	>0.9999	>0.9999	>0.9999	0.9999	0.3243	0.2908	0.3226	0.7563	0.1114	0.3178	0.2162	0.2179	0.2809	0.3301	0.2594	0.2467	0.3001	0.1778	0.2929	0.1618
PC|42:2|(O-,)[H] or PC|42:9|(,)[H]	PC	PL	C50H99O7NP	C5H15O4NP	856.71	184.064	672.646	+	0.41795	0.20695	0.23745	0.239625	-1.01405	0.0131547	-0.815707	0.211496	>0.9999	>0.9999	>0.9999	0.9999	0.2911	0.2746	0.3658	0.7403	0.109	0.2467	0.2445	0.2276	0.2292	0.2717	0.2343	0.2146	0.2754	0.1412	0.3395	0.2024
PC|42:3|(,)[H] or PC|44:10|(O-,)[H]	PC	PL	C50H95O8NP	C5H15O4NP	868.72	184.064	684.656	+	0.20795	0.1398	0.153775	0.14505	-0.572872	-0.0842707	-0.435416	0.0531859	>0.9999	>0.9999	>0.9999	0.9999	0.1808	0.1333	0.1731	0.3446	0.065	0.1756	0.1607	0.1579	0.172	0.1774	0.1466	0.1191	0.1466	0.0879	0.195	0.1507
PC|42:4|(,)[H] or PC|44:10|(P-,)[H] or PC|44:11|(O-,)[H]	PC	PL	C50H93O8NP	C5H15O4NP	866.72	184.064	682.656	+	0.274625	0.15195	0.183225	0.177725	-0.853866	-0.0439697	-0.583847	0.22605	>0.9999	>0.9999	>0.9999	0.9999	0.2265	0.2151	0.2516	0.4053	0.092	0.177	0.1847	0.1541	0.1785	0.2447	0.1545	0.1552	0.2287	0.1396	0.1988	0.1438
PC|42:4|(P-,)[H] or PC|42:5|(O-,)[H]	PC	PL	C50H93O7NP	C5H15O4NP	850.7	184.064	666.636	+	0.3463	0.248075	0.241675	0.273675	-0.481246	0.179395	-0.518954	0.141687	>0.9999	>0.9999	>0.9999	0.9999	0.2621	0.2695	0.3438	0.5098	0.1215	0.3275	0.2964	0.2469	0.1876	0.3025	0.249	0.2276	0.291	0.1691	0.4275	0.2071
PC|42:5|(,)[H] or PC|44:11|(P-,)[H] or PC|44:12|(O-,)[H]	PC	PL	C50H91O8NP	C5H15O4NP	864.72	184.064	680.656	+	0.2991	0.193275	0.21115	0.2326	-0.629973	0.139583	-0.50236	0.267196	>0.9999	>0.9999	>0.9999	0.9999	0.2497	0.2016	0.2696	0.4755	0.1053	0.2341	0.217	0.2167	0.173	0.2854	0.2135	0.1727	0.2625	0.1639	0.3785	0.1255
PC|42:5|(P-,)[H] or PC|42:6|(O-,)[H]	PC	PL	C50H91O7NP	C5H15O4NP	848.7	184.064	664.636	+	0.410275	0.28345	0.263675	0.2369	-0.533497	-0.154483	-0.63783	-0.258816	>0.9999	>0.9999	>0.9999	0.9999	0.3368	0.308	0.394	0.6023	0.1559	0.3296	0.3733	0.275	0.2433	0.2623	0.2837	0.2654	0.2443	0.1627	0.3579	0.1827
PC|42:6|(,)[H] or PC|44:12|(P-,)[H]	PC	PL	C50H89O8NP	C5H15O4NP	862.71	184.064	678.646	+	0.3104	0.166	0.2167	0.192025	-0.902945	-0.174405	-0.518429	0.210111	>0.9999	>0.9999	>0.9999	0.9999	0.219	0.1965	0.294	0.5321	0.1006	0.1721	0.1994	0.1919	0.1896	0.27	0.2239	0.1833	0.2239	0.1333	0.2822	0.1287
PC|42:7|(,)[H]	PC	PL	C50H87O8NP	C5H15O4NP	860.71	184.063	676.647	+	0.251425	0.152225	0.19655	0.149025	-0.723923	-0.399342	-0.355232	-0.0306509	>0.9999	>0.9999	>0.9999	0.9999	0.1908	0.1877	0.21	0.4172	0.0887	0.17	0.1759	0.1743	0.1806	0.2463	0.2004	0.1589	0.0859	0.1102	0.2875	0.1125
PC|44:10|(,)[H]	PC	PL	C52H85O8NP	C5H15O4NP	882.73	184.063	698.667	+	0.090625	0.04955	0.068725	0.065225	-0.871024	-0.07541	-0.399074	0.39654	>0.9999	>0.9999	>0.9999	0.9999	0.1194	0.0632	0.0754	0.1045	0.0303	0.0697	0.0558	0.0424	0.0572	0.0606	0.0868	0.0703	0.0821	0.0398	0.0948	0.0442
PC|44:11|(,)[H] or PC|44:4|(O-,)[H]	PC	PL	C52H83O8NP	C5H15O4NP	880.73	184.064	696.666	+	0.166375	0.119375	0.118175	0.151725	-0.478938	0.360534	-0.493514	0.345958	>0.9999	>0.9999	>0.9999	0.9999	0.1576	0.1078	0.148	0.2521	0.057	0.1484	0.1197	0.1524	0.1063	0.1284	0.1449	0.0931	0.1713	0.0804	0.2225	0.1327
PC|44:12|(,)[H] or PC|44:4|(P-,)[H] or PC|44:5|(O-,)[H]	PC	PL	C52H81O8NP	C5H15O4NP	878.73	184.064	694.666	+	0.262575	0.162	0.130025	0.1872	-0.696736	0.525791	-1.01394	0.208587	>0.9999	>0.9999	>0.9999	0.9999	0.214	0.1593	0.2622	0.4148	0.08	0.1854	0.223	0.1596	0.1093	0.1697	0.131	0.1101	0.2255	0.1197	0.2745	0.1291
PC|44:4|(,)[H]	PC	PL	C52H97O8NP	C5H15O4NP	894.75	184.063	710.687	+	0.170625	0.091525	0.1215	0.1043	-0.898591	-0.220217	-0.489873	0.188501	>0.9999	>0.9999	>0.9999	0.9999	0.1543	0.1208	0.1401	0.2673	0.0631	0.1171	0.0973	0.0886	0.1354	0.1256	0.1328	0.0922	0.1143	0.0756	0.1583	0.069
PC|44:5|(,)[H]	PC	PL	C52H95O8NP	C5H15O4NP	892.74	184.064	708.676	+	0.1041	0.06655	0.0801	0.086	-0.645459	0.102534	-0.378096	0.369898	>0.9999	>0.9999	>0.9999	0.9999	0.0838	0.0836	0.0942	0.1548	0.0461	0.0948	0.0598	0.0655	0.0647	0.0766	0.1206	0.0585	0.0988	0.0533	0.1178	0.0741
PC|44:5|(P-,)[H] or PC|44:6|(O-,)[H]	PC	PL	C52H95O7NP	C5H15O4NP	876.73	184.063	692.667	+	0.18945	0.12475	0.1114	0.1636	-0.602777	0.554424	-0.766068	0.391133	>0.9999	>0.9999	>0.9999	0.9999	0.1559	0.105	0.1746	0.3223	0.0725	0.1568	0.1416	0.1281	0.0923	0.1179	0.1371	0.0983	0.1798	0.0983	0.2699	0.1064
PC|44:6|(,)[H]	PC	PL	C52H93O8NP	C5H15O4NP	890.74	184.064	706.676	+	0.10565	0.0642	0.08175	0.07235	-0.718648	-0.176226	-0.370002	0.17242	>0.9999	>0.9999	>0.9999	0.9999	0.1302	0.0757	0.0867	0.13	0.0511	0.0808	0.0586	0.0663	0.0702	0.0975	0.0894	0.0699	0.0827	0.0557	0.0895	0.0615
PC|44:7|(,)[H]	PC	PL	C52H91O8NP	C5H15O4NP	888.74	184.062	704.678	+	0.078625	0.065175	0.1	0.097325	-0.270669	-0.0391177	0.34694	0.578492	>0.9999	>0.9999	>0.9999	0.9999	0.0829	0.0688	0.0687	0.0941	0.0422	0.0822	0.0742	0.0621	0.0833	0.1042	0.1085	0.104	0.1262	0.0652	0.1346	0.0633
PC|44:8|(,)[H]	PC	PL	C52H89O8NP	C5H15O4NP	886.74	184.063	702.677	+	0.082775	0.0617	0.0724	0.07525	-0.423925	0.0557019	-0.193205	0.286421	>0.9999	>0.9999	>0.9999	0.9999	0.0954	0.0557	0.0683	0.1117	0.0411	0.0697	0.0562	0.0798	0.0707	0.0882	0.0868	0.0439	0.0875	0.0521	0.1147	0.0467
PC|46:5|(P-,)[H] or PC|46:6|(O-,)[H]	PC	PL	C54H99O7NP	C5H15O4NP	904.76	184.062	720.697	+	0.074275	0.059325	0.065375	0.0561	-0.324237	-0.220738	-0.184138	-0.0806394	>0.9999	>0.9999	>0.9999	0.9999	0.0829	0.0465	0.06	0.1077	0.0278	0.0697	0.0718	0.068	0.0622	0.0601	0.0868	0.0524	0.066	0.0398	0.0826	0.036
PC|46:6|(P-,)[H] or PC|46:7|(O-,)[H]	PC	PL	C54H97O7NP	C5H15O4NP	902.75	184.062	718.688	+	0.08125	0.047225	0.060525	0.057775	-0.782817	-0.0670858	-0.424837	0.290895	>0.9999	>0.9999	>0.9999	0.9999	0.0929	0.066	0.0648	0.1013	0.0278	0.0767	0.0399	0.0445	0.0522	0.0551	0.0868	0.048	0.0628	0.0398	0.0818	0.0467
PE|34:0|(,)[H] or PE|36:6|(P-,)[H] or PE|36:7|(O-,)[H]	PE	PL	C39H79O8NP	C37H71O4	720.57	579.491	141.079	+	0.697375	0.51895	0.73725	0.7125	-0.426339	-0.0492639	0.0802193	0.457294	>0.9999	>0.9999	>0.9999	0.9999	0.6176	0.5793	0.8174	0.7752	0.3567	0.6599	0.5735	0.4857	0.8449	0.8562	0.6364	0.6115	1.108	0.5222	0.6713	0.5485
PE|34:1|(,)[H] or PE|36:7|(P-,)[H]	PE	PL	C39H77O8NP	C37H69O4	718.57	577.48	141.09	+	3.23525	2.45862	4.10853	4.18405	-0.396025	0.0262795	0.344743	0.767048	0.9993	>0.9999	0.999	0.9924	2.2627	3.4117	3.3258	3.9408	2.8489	2.4411	2.7682	1.7763	4.1038	5.3664	3.3046	3.6593	6.1284	3.8696	3.8685	2.8697
PE|34:2|(,)[H] or PE|35:2|(O-,)[H]	PE	PL	C39H75O8NP	C37H67O4	716.57	575.471	141.099	+	35.1487	34.9025	44.1347	33.4342	-0.010143	-0.400588	0.328442	-0.0620036	>0.9999	0.3064	0.4647	0.9953	28.241	36.355	34.364	41.635	35.391	37.433	36.957	29.829	50.253	50.059	35.445	40.782	45.928	36.144	30.546	21.119
PE|34:3|(,)[H] or PE|35:2|(P-,)[H]	PE	PL	C39H73O8NP	C37H65O4	714.57	573.451	141.119	+	1.31988	1.05905	1.18562	0.848225	-0.317631	-0.483129	-0.154754	-0.320252	>0.9999	>0.9999	>0.9999	0.9999	1.0276	1.3203	1.4706	1.461	1.1166	1.1176	1.2028	0.7992	1.1931	1.5052	1.1443	0.8999	1.0344	0.9564	0.7198	0.6823
PE|35:0|(,)[H] or PE|36:0|(O-,)[H] or PE|36:7|(,)[H] or PE|37:6|(P-,)[H] or PE|37:7|(O-,)[H]	PE	PL	C40H81O8NP	C38H73O4	734.59	593.542	141.048	+	0.49135	0.352725	0.47675	0.4591	-0.478207	-0.0544245	-0.0435181	0.380265	>0.9999	>0.9999	>0.9999	0.9999	0.5062	0.4777	0.4448	0.5367	0.2883	0.3814	0.4588	0.2824	0.4642	0.5454	0.5838	0.3136	0.6666	0.3146	0.5255	0.3297
PE|35:1|(,)[H] or PE|36:0|(P-,)[H] or PE|36:1|(O-,)[H] or PE|37:7|(P-,)[H]	PE	PL	C40H79O8NP	C38H71O4	732.58	591.511	141.069	+	1.64453	0.92285	1.4521	0.9692	-0.833503	-0.583274	-0.17953	0.0706982	0.9994	0.9998	>0.9999	0.9999	1.387	1.3053	1.739	2.1468	0.6499	1.2053	0.9269	0.9093	1.2952	2.1815	1.7924	0.5393	1.1218	0.9816	0.9539	0.8195
PE|35:2|(,)[H] or PE|36:1|(P-,)[H] or PE|36:2|(O-,)[H]	PE	PL	C40H77O8NP	C38H69O4	730.58	589.487	141.093	+	6.73703	3.56427	6.4779	3.222	-0.918503	-1.00757	-0.0565855	-0.145652	0.9558	0.9525	>0.9999	0.9999	4.8899	6.6466	7.3609	8.0507	2.4677	4.4475	3.8656	3.4763	6.1649	7.3516	5.4998	6.8953	3.6917	3.382	2.9544	2.8599
PE|35:4|(,)[H] or PE|36:3|(P-,)[H] or PE|36:4|(O-,)[H]	PE	PL	C40H73O8NP	C38H65O4	726.58	585.475	141.105	+	0.539175	0.31995	0.513	0.458025	-0.752907	-0.163532	-0.0717948	0.51758	>0.9999	>0.9999	>0.9999	0.9999	0.5062	0.5605	0.593	0.497	0.2785	0.3891	0.31	0.3022	0.5246	0.5454	0.5838	0.3982	0.7494	0.3146	0.4416	0.3265
PE|36:1|(,)[H] or PE|38:7|(P-,)[H]	PE	PL	C41H81O8NP	C39H73O4	746.6	605.51	141.09	+	13.115	11.2186	14.1307	19.584	-0.225325	0.470837	0.10762	0.803783	0.9899	0.8135	0.9984	0.5278	10.468	14.425	15.471	12.096	8.3854	14.655	15.884	5.95	14.883	19.655	10.211	11.774	28.302	19.902	17.435	12.697
PE|36:2|(,)[H]	PE	PL	C41H79O8NP	C39H71O4	744.6	603.501	141.099	+	260.158	232.92	294.147	237.04	-0.159551	-0.311409	0.177154	0.025296	<0.0001	<0.0001	<0.0001	0.9094	184	267.2	299.28	290.15	190	222.35	252.01	267.32	296.18	354.12	235.37	290.92	326.32	213.78	232.45	175.61
PE|36:2|(P-,)[H] or PE|36:3|(O-,)[H]	PE	PL	C41H79O7NP	C39H71O3	728.58	587.481	141.099	+	0.568375	0.35565	0.6507	0.3864	-0.676385	-0.751897	0.195149	0.119637	>0.9999	>0.9999	>0.9999	0.9999	0.5467	0.5981	0.597	0.5317	0.2541	0.4501	0.3937	0.3247	0.7242	0.6708	0.5838	0.624	0.4597	0.3146	0.4416	0.3297
PE|36:3|(,)[H]	PE	PL	C41H77O8NP	C39H69O4	742.59	601.484	141.106	+	48.95	38.9325	45.6243	38.2635	-0.330334	-0.253832	-0.101508	-0.0250061	0.3658	0.6317	0.9496	0.9995	33.88	46.398	56.042	59.48	31.487	52.084	43.253	28.906	42.598	59.292	34.896	45.711	50.825	41.436	33.81	26.983
PE|36:4|(,)[H] or PE|37:4|(O-,)[H]	PE	PL	C41H75O8NP	C39H67O4	740.59	599.467	141.123	+	25.1783	22.2188	29.395	22.1632	-0.1804	-0.407401	0.223393	-0.0036082	0.9637	0.645	0.9036	0.9999	20.78	24.45	31.744	23.739	19.512	28.314	26.78	14.269	29.882	35.962	24.948	26.788	27.718	20.609	22.027	18.299
PE|36:5|(,)[H] or PE|37:4|(P-,)[H] or PE|37:5|(O-,)[H]	PE	PL	C41H73O8NP	C39H65O4	738.59	597.468	141.121	+	1.17385	1.051	0.97845	0.662725	-0.159485	-0.562088	-0.262678	-0.66528	>0.9999	>0.9999	>0.9999	0.9999	1.0225	1.215	1.2702	1.1877	0.689	1.6783	1.2493	0.5874	0.8681	1.1725	0.9984	0.8748	0.8781	0.5757	0.6094	0.5877
PE|37:4|(,)[H] or PE|38:3|(P-,)[H] or PE|38:4|(O-,)[H]	PE	PL	C42H77O8NP	C40H69O4	754.61	613.508	141.102	+	4.5866	3.27953	4.77798	4.33205	-0.483938	-0.141349	0.0589742	0.401563	0.9966	0.9999	>0.9999	0.9982	3.4169	4.3935	5.7901	4.7459	2.458	3.9859	4.0423	2.6319	4.4752	6.8171	4.0694	3.7502	5.5353	2.8943	5.0299	3.8687
PE|37:5|(,)[H] or PE|38:4|(P-,)[H] or PE|38:5|(O-,)[H]	PE	PL	C42H75O8NP	C40H67O4	752.6	611.497	141.103	+	0.81825	0.595275	0.87885	0.71175	-0.458985	-0.304246	0.103075	0.257814	>0.9999	>0.9999	>0.9999	0.9999	0.6631	0.8125	0.8134	0.984	0.6377	0.5988	0.6448	0.4998	0.7892	1.0853	0.8758	0.7651	1.039	0.4625	0.7905	0.555
PE|37:6|(,)[H] or PE|38:5|(P-,)[H] or PE|38:6|(O-,)[H]	PE	PL	C42H73O8NP	C40H65O4	750.6	609.485	141.115	+	1.3058	0.879825	1.2215	0.8203	-0.569645	-0.57443	-0.0962801	-0.101065	0.9999	>0.9999	>0.9999	0.9999	1.2402	1.1774	1.4986	1.307	0.9333	1.0108	0.9765	0.5987	1.0677	1.4234	1.4479	0.947	1.2505	0.6198	0.8037	0.6072
PE|38:1|(,)[H] or PE|40:7|(P-,)[H] or PE|40:8|(O-,)[H]	PE	PL	C43H85O8NP	C41H77O4	774.63	633.541	141.089	+	0.6835	0.84095	0.748125	0.90825	0.299079	0.27981	0.130338	0.111069	>0.9999	>0.9999	>0.9999	0.9999	0.6479	0.5981	0.7774	0.7106	0.7061	0.8773	0.8711	0.9093	0.5896	0.9544	0.6364	0.8121	1.2321	0.8903	0.8479	0.6627
PE|38:2|(,)[H] or PE|40:8|(P-,)[H] or PE|40:9|(O-,)[H]	PE	PL	C43H83O8NP	C41H75O4	772.62	631.522	141.098	+	1.40237	2.04168	1.3716	1.96923	0.541881	0.521768	-0.0320124	-0.0521253	0.9996	0.9997	>0.9999	0.9999	1.063	1.3128	0.4408	2.7929	2.0426	1.8156	1.894	2.4145	1.1884	1.8488	1.1385	1.3107	2.5516	1.6611	2.133	1.5312
PE|38:2|(O-,)[H]	PE	PL	C43H85O7NP	C41H77O3	758.61	617.521	141.089	+	5.17788	4.80995	4.77882	3.82597	-0.106338	-0.320828	-0.115704	-0.330194	>0.9999	0.9987	>0.9999	0.9986	3.7257	5.4429	5.6739	5.869	3.4793	5.7672	5.7348	4.2585	5.0462	5.2519	3.7249	5.0923	3.8113	4.2912	3.6918	3.5096
PE|38:2|(P-,)[H] or PE|38:3|(O-,)[H]	PE	PL	C43H83O7NP	C41H75O3	756.61	615.51	141.1	+	1.66768	0.940225	1.67043	1.12282	-0.82676	-0.573082	0.00237705	0.256055	0.9994	0.9998	>0.9999	0.9999	1.4022	1.5798	1.9394	1.7493	0.7061	0.9231	1.1377	0.994	1.453	2.5087	1.4187	1.3013	1.5309	0.9532	1.0996	0.9076
PE|38:3|(,)[H] or PE|40:10|(O-,)[H] or PE|40:9|(P-,)[H]	PE	PL	C43H81O8NP	C41H73O4	770.62	629.514	141.107	+	21.3938	8.56297	16.0753	8.7126	-1.32101	-0.883666	-0.412348	0.0249912	0.1603	0.6315	0.8247	0.9999	14.736	18.225	32.224	20.39	7.6549	8.7691	10.127	7.7009	16.935	19.699	13.82	13.847	14.008	5.4835	8.0329	7.326
PE|38:4|(,)[H] or PE|40:10|(P-,)[H]	PE	PL	C43H79O8NP	C41H71O4	768.62	627.498	141.122	+	126.238	84.1395	154.91	104.7	-0.585285	-0.565162	0.29529	0.315413	<0.0001	<0.0001	<0.0001	0.0048	111.14	127.79	140.93	125.09	84.055	82.595	102.39	67.518	152.66	200.96	131.17	134.85	128.94	96.258	108.32	85.284
PE|38:5|(,)[H] or PE|39:5|(O-,)[H]	PE	PL	C43H77O8NP	C41H69O4	766.62	625.483	141.137	+	12.1982	5.61038	12.1835	6.36233	-1.12051	-0.937303	-0.00174555	0.181457	0.7096	0.7817	>0.9999	0.9994	10.635	11.108	14.373	12.677	4.9599	6.1143	6.8942	4.4731	11.601	15.761	10.714	10.658	8.8041	5.5244	6.4033	4.7175
PE|38:6|(,)[H] or PE|39:5|(P-,)[H] or PE|39:6|(O-,)[H]	PE	PL	C43H75O8NP	C41H67O4	764.62	623.466	141.154	+	11.7016	8.4761	14.3662	10.2784	-0.465236	-0.483064	0.295975	0.278147	0.9537	0.9113	0.9731	0.9913	9.7445	11.33	14.113	11.619	9.4018	7.2739	9.8949	7.3338	14.804	16.486	12.629	13.546	14.528	8.9661	8.289	9.3306
PE|39:5|(,)[H] or PE|40:4|(P-,)[H] or PE|40:5|(O-,)[H]	PE	PL	C44H79O8NP	C42H71O4	780.63	639.528	141.102	+	2.69733	1.623	2.10918	1.95903	-0.732866	-0.106543	-0.354851	0.271473	0.9981	>0.9999	0.9997	0.9999	2.2931	2.2381	3.8628	2.3953	1.4049	1.9911	1.6925	1.4035	2.0008	2.6559	1.9676	1.8124	2.501	1.5164	2.0623	1.7564
PE|39:6|(,)[H] or PE|40:5|(P-,)[H] or PE|40:6|(O-,)[H]	PE	PL	C44H77O8NP	C42H69O4	778.63	637.513	141.117	+	4.3017	3.37645	4.61948	3.39275	-0.3494	-0.445274	0.102822	0.00694793	0.9988	0.9972	>0.9999	0.9999	3.5485	3.423	5.8422	4.3931	2.9026	3.6808	3.785	3.1374	4.3359	5.65	4.6007	3.8913	3.894	2.262	3.7095	3.7055
PE|40:10|(,)[H] or PE|40:2|(P-,)[H] or PE|40:3|(O-,)[H]	PE	PL	C45H71O8NP	C43H63O4	784.64	643.552	141.088	+	1.01392	0.694575	1.39565	1.00825	-0.545749	-0.469084	0.460986	0.537651	>0.9999	>0.9999	>0.9999	0.9999	1.3465	0.7711	1.138	0.8001	0.7257	1.0794	0.527	0.4462	1.4066	1.8706	1.6406	0.6648	1.793	0.7582	1.0378	0.444
PE|40:2|(,)[H] or PE|42:9|(O-,)[H]	PE	PL	C45H87O8NP	C43H79O4	800.65	659.55	141.1	+	0.52225	0.459975	0.52715	0.480775	-0.183185	-0.132852	0.013473	0.0638064	>0.9999	>0.9999	>0.9999	0.9999	0.5062	0.3912	0.6251	0.5665	0.3836	0.4959	0.5425	0.4179	0.5153	0.5999	0.6014	0.392	0.5977	0.4027	0.5962	0.3265
PE|40:2|(O-,)[H] or PE|40:9|(,)[H]	PE	PL	C45H89O7NP	C43H81O3	786.64	645.575	141.065	+	0.78355	0.55045	0.6412	0.7412	-0.509414	0.209088	-0.289251	0.429251	>0.9999	>0.9999	>0.9999	0.9999	0.8251	0.6733	0.8655	0.7703	0.4129	0.6522	0.651	0.4857	0.5107	0.9435	0.5838	0.5268	1.2597	0.5034	0.7022	0.4995
PE|40:3|(,)[H] or PE|42:10|(O-,)[H] or PE|42:9|(P-,)[H]	PE	PL	C45H85O8NP	C43H77O4	798.65	657.554	141.096	+	0.771675	0.5641	0.742925	0.591775	-0.452042	-0.328168	-0.0547768	0.0690978	>0.9999	>0.9999	>0.9999	0.9999	0.8049	0.741	0.7854	0.7554	0.4447	0.6294	0.5921	0.5902	0.636	0.9435	0.6773	0.7149	0.7724	0.4562	0.6227	0.5158
PE|40:3|(P-,)[H] or PE|40:4|(O-,)[H]	PE	PL	C45H85O7NP	C43H77O3	782.63	641.539	141.091	+	7.19657	4.6517	5.91228	5.5104	-0.629552	-0.101556	-0.283597	0.244399	0.9764	>0.9999	0.9968	0.999	5.6796	5.5783	9.7411	7.7873	3.2178	5.0921	5.8774	4.4195	6.0071	7.4934	5.1378	5.0108	6.5513	4.2219	5.9926	5.2758
PE|40:4|(,)[H] or PE|42:10|(P-,)[H] or PE|42:11|(O-,)[H]	PE	PL	C45H83O8NP	C43H75O4	796.65	655.527	141.123	+	3.47455	2.07505	3.57808	2.57763	-0.74368	-0.473141	0.0423575	0.312896	0.9959	0.9985	>0.9999	0.9998	2.9917	2.9829	4.8325	3.0911	2.0866	2.0139	2.7341	1.4656	3.6581	4.4229	2.9075	3.3238	3.3377	2.111	2.632	2.2298
PE|40:5|(,)[H] or PE|42:11|(P-,)[H]	PE	PL	C45H81O8NP	C43H73O4	794.65	653.506	141.144	+	2.3911	1.3688	3.6558	2.9087	-0.804763	-0.329813	0.612513	1.08746	0.9984	0.9994	0.997	0.9946	2.2931	2.6707	3.1495	1.4511	1.8716	1.7355	1.3485	0.5196	4.0759	3.9703	3.0243	3.5527	3.871	2.5608	3.7404	1.4626
PE|40:6|(,)[H]	PE	PL	C45H79O8NP	C43H71O4	792.64	651.495	141.145	+	36.252	21.3282	39.5113	24.1225	-0.765295	-0.711884	0.124203	0.177614	0.0739	0.0611	0.9523	0.9691	29.907	32.221	43.949	38.931	18.371	18.61	25.58	22.752	37.25	52.759	33.629	34.407	32.752	19.062	21.343	23.333
PE|40:7|(,)[H]	PE	PL	C45H77O8NP	C43H69O4	790.64	649.479	141.161	+	4.13095	2.29462	4.12833	2.66878	-0.848215	-0.629379	-0.000917048	0.217919	0.9909	0.9954	>0.9999	0.9999	3.6244	3.4456	5.0408	4.413	2.1843	2.0712	2.9604	1.9626	4.1223	5.3446	3.5439	3.5025	3.7331	1.9379	2.6143	2.3898
PE|40:8|(,)[H]	PE	PL	C45H75O8NP	C43H67O4	788.64	647.462	141.178	+	0.982525	0.747475	1.0122	0.635425	-0.394469	-0.671701	0.0429284	-0.234303	>0.9999	>0.9999	>0.9999	0.9999	0.9365	0.9366	1.0979	0.9591	0.733	0.7476	0.744	0.7653	1.2023	1.1344	0.8874	0.8247	0.8367	0.5663	0.5608	0.5779
PE|42:10|(,)[H] or PE|42:2|(P-,)[H] or PE|42:3|(O-,)[H]	PE	PL	C47H75O8NP	C45H67O4	812.66	671.596	141.064	+	0.74595	0.398	0.533875	0.435225	-0.906311	-0.294741	-0.482577	0.128993	>0.9999	>0.9999	>0.9999	0.9999	0.6226	0.6771	0.6852	0.9989	0.2688	0.3814	0.3968	0.545	0.4642	0.7144	0.5838	0.3731	0.4827	0.3964	0.4504	0.4114
PE|42:11|(,)[H] or PE|42:3|(P-,)[H] or PE|42:4|(O-,)[H]	PE	PL	C47H73O8NP	C45H65O4	810.66	669.577	141.083	+	1.93233	1.15825	1.5135	1.35865	-0.738391	-0.155715	-0.352449	0.230227	0.9993	>0.9999	0.9999	0.9999	1.3161	1.3241	2.7087	2.3804	0.799	1.3121	1.429	1.0929	1.2302	1.9742	1.7866	1.063	1.793	1.0948	1.316	1.2308
PE|42:2|(,)[H] or PE|44:8|(P-,)[H]	PE	PL	C47H91O8NP	C45H83O4	828.68	687.573	141.107	+	0.498625	0.36585	0.49795	0.4308	-0.446703	-0.208983	-0.00195433	0.235766	>0.9999	>0.9999	>0.9999	0.9999	0.5062	0.4213	0.4408	0.6262	0.3225	0.4348	0.3503	0.3558	0.4967	0.5726	0.5838	0.3387	0.5839	0.3712	0.4416	0.3265
PE|42:2|(O-,)[H] or PE|42:9|(,)[H]	PE	PL	C47H93O7NP	C45H85O3	814.67	673.546	141.124	+	0.460475	0.46645	0.494775	0.499325	0.0185996	0.0132065	0.10365	0.0982567	>0.9999	>0.9999	>0.9999	0.9999	0.5062	0.3761	0.4328	0.5268	0.3763	0.5874	0.4898	0.4123	0.4642	0.5454	0.5838	0.3857	0.7494	0.4341	0.4416	0.3722
PE|42:4|(,)[H] or PE|44:10|(P-,)[H] or PE|44:11|(O-,)[H]	PE	PL	C47H87O8NP	C45H79O4	824.68	683.551	141.129	+	0.676225	0.540875	0.621725	0.583725	-0.322208	-0.0909877	-0.121227	0.109994	>0.9999	>0.9999	>0.9999	0.9999	0.5416	0.6169	0.7413	0.8051	0.4618	0.5493	0.5735	0.5789	0.5942	0.7199	0.7181	0.4547	0.7586	0.4341	0.6492	0.493
PE|42:4|(P-,)[H] or PE|42:5|(O-,)[H]	PE	PL	C47H87O7NP	C45H79O3	808.66	667.572	141.088	+	1.69543	1.04478	1.43873	1.12835	-0.698455	-0.350576	-0.236856	0.111022	0.9996	>0.9999	>0.9999	0.9999	1.3313	1.7792	1.8673	1.8039	0.7794	0.9803	1.1656	1.2538	1.467	1.9361	1.2261	1.1257	1.6275	0.7613	1.0113	1.1133
PE|42:5|(P-,)[H] or PE|42:6|(O-,)[H]	PE	PL	C47H85O7NP	C45H77O3	806.66	665.541	141.119	+	2.96318	2.01993	2.25362	2.075	-0.552842	-0.119136	-0.394896	0.0388096	0.9987	>0.9999	0.9995	0.9999	2.6272	2.1629	3.2858	3.7768	1.6932	1.8232	2.3776	2.1857	2.2515	2.7214	1.9909	2.0507	2.6803	1.4597	1.9563	2.2037
PE|42:6|(,)[H] or PE|44:12|(P-,)[H]	PE	PL	C47H83O8NP	C45H75O4	820.67	679.523	141.147	+	0.5279	0.38835	0.58395	0.43465	-0.442907	-0.425991	0.14558	0.162497	>0.9999	>0.9999	>0.9999	0.9999	0.5062	0.3912	0.593	0.6212	0.3225	0.3814	0.3751	0.4744	0.5432	0.6381	0.5838	0.5707	0.5747	0.3555	0.446	0.3624
PE|42:7|(,)[H]	PE	PL	C47H81O8NP	C45H73O4	818.67	677.507	141.163	+	0.50895	0.400925	0.50005	0.3856	-0.344192	-0.374967	-0.0254516	-0.0562273	>0.9999	>0.9999	>0.9999	0.9999	0.5062	0.4777	0.545	0.5069	0.3421	0.5073	0.3844	0.3699	0.4642	0.5508	0.5838	0.4014	0.4597	0.3146	0.4416	0.3265
PE|44:12|(,)[H] or PE|44:4|(P-,)[H] or PE|44:5|(O-,)[H]	PE	PL	C49H75O8NP	C47H67O4	836.69	695.587	141.103	+	0.577075	0.367925	0.523375	0.437575	-0.649347	-0.258315	-0.140914	0.250119	>0.9999	>0.9999	>0.9999	0.9999	0.5062	0.504	0.6371	0.661	0.2492	0.3814	0.4712	0.3699	0.4642	0.6054	0.6539	0.37	0.4689	0.3146	0.6403	0.3265
PE|44:4|(,)[H]	PE	PL	C49H91O8NP	C47H83O4	852.7	711.577	141.123	+	0.5552	0.3641	0.613025	0.398175	-0.608673	-0.622543	0.142938	0.129068	>0.9999	>0.9999	>0.9999	0.9999	0.5062	0.583	0.585	0.5466	0.2443	0.3814	0.4805	0.3502	0.5756	0.7471	0.5838	0.5456	0.4597	0.3649	0.4416	0.3265
PE|44:5|(P-,)[H] or PE|44:6|(O-,)[H]	PE	PL	C49H89O7NP	C47H81O3	834.69	693.572	141.118	+	0.571575	0.3471	0.49865	0.395375	-0.719591	-0.334806	-0.196915	0.18787	>0.9999	>0.9999	>0.9999	0.9999	0.572	0.4326	0.581	0.7007	0.2908	0.3814	0.3999	0.3163	0.4642	0.5454	0.6714	0.3136	0.4597	0.3146	0.4416	0.3656
PI|34:2|(,)[H]	PI	PL	C43H80O13P	C37H67O4	835.69	575.467	260.223	+	6.19433	4.84342	5.44395	5.00292	-0.354919	-0.121882	-0.186293	0.0467442	0.9963	0.9999	0.9994	0.9999	4.6275	2.9327	6.8481	10.369	2.4285	4.7402	4.6923	7.5127	6.8807	6.1858	4.7849	3.9244	7.4883	3.5518	6.7991	2.1725
PI|34:4|(,)[H]	PI	PL	C43H76O13P	C37H63O4	831.68	571.52	260.16	+	7.8093	7.598	6.69212	7.01278	-0.0395735	0.067521	-0.222729	-0.115634	>0.9999	>0.9999	0.9979	0.9997	7.2849	5.4769	6.7244	11.751	3.4772	6.4815	5.0663	15.367	7.8114	7.2273	7.6559	4.0739	12.276	6.9393	7.0102	1.8256
PI|36:2|(,)[H]	PI	PL	C45H84O13P	C39H71O4	863.71	603.499	260.211	+	6.89295	6.8187	7.64015	8.6997	-0.0156248	0.187365	0.148479	0.351469	>0.9999	0.9982	0.9994	0.9902	4.5817	4.2922	6.9469	11.751	3.6612	6.3203	4.5733	12.72	10.105	8.3635	5.9812	6.1109	15.795	6.8161	9.2484	2.9393
PI|36:3|(,)[H]	PI	PL	C45H82O13P	C39H69O4	861.71	601.478	260.232	+	4.6423	3.97257	3.58713	4.3829	-0.224765	0.289058	-0.372012	0.141811	0.9995	0.9992	0.9982	0.9999	4.7192	2.9909	3.3128	7.5463	2.2078	4.579	3.2982	5.8053	4.2547	3.4401	4.7849	1.8688	4.7876	2.9769	7.6859	2.0812
PI|36:4|(,)[H]	PI	PL	C45H80O13P	C39H67O4	859.71	599.465	260.245	+	5.58817	4.58703	4.12528	4.17372	-0.284818	0.0168453	-0.437887	-0.136223	0.9985	>0.9999	0.9953	0.9999	4.5817	2.5637	5.5872	9.6201	3.79	4.9337	3.2642	6.3602	4.7201	4.3238	4.7849	2.6723	7.4474	2.0941	5.2365	1.9169
PI|38:3|(,)[H]	PI	PL	C47H86O13P	C41H73O4	889.74	629.514	260.226	+	4.11802	2.91362	3.72613	3.31	-0.499137	-0.170845	-0.144277	0.184016	0.9974	0.9999	>0.9999	0.9999	4.5817	2.3889	3.5106	5.9909	1.8398	3.2246	2.1081	4.482	4.3212	3.7241	4.7849	2.0743	4.9922	2.0531	4.223	1.9717
PI|38:4|(,)[H]	PI	PL	C47H84O13P	C41H71O4	887.74	627.494	260.246	+	6.3624	5.47173	9.24695	7.63973	-0.217575	-0.275457	0.539407	0.481525	0.9989	0.9938	0.9662	0.9851	4.9024	3.7095	6.5267	10.311	3.5508	5.2239	4.1482	8.964	12.266	11.551	6.5554	6.6154	12.317	4.2293	10.051	3.9616
PS|36:2|(,)[H]	PS	PL	C42H79O10NP	C39H71O4	788.64	603.498	185.142	+	9.27218	4.45872	6.30783	6.26105	-1.05628	-0.010738	-0.555765	0.489773	0.8637	>0.9999	0.9635	0.9913	6.1853	3.4571	6.8233	20.623	4.1579	4.579	2.5671	6.5309	5.4181	6.3436	9.7134	3.7562	8.1839	4.722	7.9393	4.199
SM|32:1|(,)[H]	SM	Polar_Lipid	C37H76O6N2P	C5H15O4NP	675.53	184.061	491.469	+	0.2735	0.273925	0.302675	0.24115	0.00224011	-0.327839	0.146229	-0.18385	>0.9999	>0.9999	>0.9999	0.9999	0.1944	0.2506	0.2876	0.3614	0.1417	0.4123	0.2325	0.3092	0.2132	0.3398	0.3709	0.2868	0.2687	0.193	0.3293	0.1736
SM|34:0|(,)[H]	SM	Polar_Lipid	C39H82O6N2P	C5H15O4NP	705.56	184.065	521.495	+	6.93655	6.9461	5.45915	6.65792	0.00198489	0.286396	-0.345542	-0.0611306	>0.9999	0.9974	0.9952	0.9999	3.527	5.7853	6.7949	11.639	6.4931	6.7139	6.6142	7.9632	5.3035	6.7914	3.5256	6.2161	8.2631	8.3816	6.8647	3.1223
SM|34:1|(,)[H]	SM	Polar_Lipid	C39H80O6N2P	C5H15O4NP	703.56	184.065	519.495	+	73.843	69.4742	75.074	68.827	-0.0879828	-0.125339	0.0238522	-0.0135037	0.8941	0.7425	0.9972	0.9996	54.64	56.856	81.786	102.09	55.202	72.899	64.696	85.1	69.267	85.392	64.947	80.69	81.476	50.83	81.525	61.477
SM|34:2|(,)[H]	SM	Polar_Lipid	C39H78O6N2P	C5H15O4NP	701.55	184.064	517.486	+	0.307675	0.288725	0.280425	0.31905	-0.0917112	0.186168	-0.133792	0.144087	>0.9999	>0.9999	>0.9999	0.9999	0.2327	0.28	0.2641	0.4539	0.1867	0.346	0.2708	0.3514	0.2245	0.3438	0.2559	0.2975	0.3855	0.2211	0.3989	0.2707
SM|36:1|(,)[H]	SM	Polar_Lipid	C41H84O6N2P	C5H15O4NP	731.58	184.07	547.51	+	0.962	0.992625	0.842775	1.2976	0.0452119	0.622626	-0.190889	0.386525	>0.9999	0.9999	>0.9999	0.9999	0.5959	0.9428	0.6945	1.6148	0.7534	0.9665	1.1701	1.0805	0.6283	1.1166	0.7093	0.9169	1.3462	0.9621	1.8351	1.047
SM|36:2|(,)[H]	SM	Polar_Lipid	C41H82O6N2P	C5H15O4NP	729.58	184.065	545.515	+	0.15055	0.11395	0.136225	0.161775	-0.401842	0.247997	-0.144251	0.505588	>0.9999	>0.9999	>0.9999	0.9999	0.1419	0.1092	0.1469	0.2042	0.0762	0.1352	0.0952	0.1492	0.1174	0.1338	0.162	0.1317	0.1654	0.1077	0.2336	0.1404
SM|36:5|(,)[H]	SM	Polar_Lipid	C41H76O6N2P	C5H15O4NP	723.58	184.062	539.518	+	0.165425	0.15315	0.1463	0.164175	-0.111232	0.166305	-0.177248	0.100289	>0.9999	>0.9999	>0.9999	0.9999	0.1631	0.1148	0.1499	0.2339	0.1143	0.1676	0.1671	0.1636	0.103	0.1876	0.162	0.1326	0.2104	0.1183	0.1944	0.1336
SM|36:6|(,)[H]	SM	Polar_Lipid	C41H74O6N2P	C5H15O4NP	721.57	184.065	537.505	+	1.3364	1.25692	1.22425	1.43655	-0.0884533	0.23071	-0.126454	0.19271	>0.9999	>0.9999	>0.9999	0.9999	1.23	0.9538	1.6011	1.5607	0.7352	1.4085	1.327	1.557	1.1907	1.4381	1.0802	1.188	1.6976	1.2405	1.8743	0.9338
SM|40:4|(,)[H]	SM	Polar_Lipid	C45H86O6N2P	C5H15O4NP	781.63	184.065	597.565	+	2.0924	1.86793	2.7825	2.87862	-0.163722	0.0489982	0.411223	0.623943	>0.9999	>0.9999	0.9995	0.9984	1.6911	2.6723	1.7908	2.2154	0.9942	2.3858	1.7453	2.3464	2.6996	3.8431	2.2835	2.3038	2.8431	1.9087	4.2303	2.5324
SM|40:5|(,)[H]	SM	Polar_Lipid	C45H84O6N2P	C5H15O4NP	779.63	184.065	595.566	+	0.24625	0.2164	0.306875	0.235975	-0.186423	-0.379017	0.317527	0.124934	>0.9999	>0.9999	>0.9999	0.9999	0.2639	0.2699	0.102	0.3492	0.1371	0.2825	0.2727	0.1733	0.2637	0.4501	0.2786	0.2351	0.2797	0.1746	0.3032	0.1864
SM|40:6|(,)[H]	SM	Polar_Lipid	C45H82O6N2P	C5H15O4NP	777.63	184.064	593.566	+	0.15865	0.106275	0.251925	0.1122	-0.578045	-1.16692	0.667147	0.0782704	>0.9999	>0.9999	>0.9999	0.9999	0.1419	0.1111	0.207	0.1746	0.0762	0.1352	0.0934	0.1203	0.2596	0.1312	0.3126	0.3043	0.1216	0.097	0.1451	0.0851
SM|42:6|(,)[H]	SM	Polar_Lipid	C47H86O6N2P	C5H15O4NP	805.66	184.065	621.595	+	1.05227	0.66215	0.950675	0.792575	-0.668282	-0.262405	-0.146488	0.259389	>0.9999	>0.9999	>0.9999	0.9999	0.6739	0.9639	1.1921	1.3792	0.5858	0.7651	0.5108	0.7869	0.8487	1.1271	0.9247	0.9022	0.7503	0.5131	1.1374	0.7695
SM|42:7|(,)[H]	SM	Polar_Lipid	C47H84O6N2P	C5H15O4NP	803.65	184.064	619.586	+	0.249775	0.13715	0.181725	0.3189	-0.864874	0.811347	-0.458872	1.21735	>0.9999	>0.9999	>0.9999	0.9999	0.4724	0.0918	0.2254	0.2095	0.1173	0.2176	0.0934	0.1203	0.103	0.1312	0.3952	0.0975	0.563	0.097	0.293	0.3226
TAG|46:0|(NL-14:0,,)[NH4]	TAG	Neutral_Lipid	C49H98O6N	C35H67O4	796.65	551.489	245.161	+	0.3069	0.171625	0.44995	0.48185	-0.838509	0.0988194	0.551996	1.48932	>0.9999	>0.9999	>0.9999	0.9999	0.2143	0.3385	0.1758	0.499	0.0991	0.1821	0.2469	0.1584	0.5632	0.449	0.5788	0.2088	0.5495	0.2953	0.7283	0.3543
TAG|46:0|(NL-16:0,,)[NH4]	TAG	Neutral_Lipid	C49H98O6N	C33H63O4	796.65	523.458	273.192	+	0.623125	0.281625	0.9344	0.947975	-1.14575	0.0208087	0.584519	1.75107	>0.9999	>0.9999	>0.9999	0.9996	0.3832	0.7554	0.3157	1.0382	0.153	0.2651	0.421	0.2874	1.1501	1.0153	1.0629	0.5093	0.9937	0.6015	1.4096	0.7871
TAG|46:1|(NL-14:0,,)[NH4]	TAG	Neutral_Lipid	C49H96O6N	C35H65O4	794.65	549.455	245.195	+	0.229125	0.150525	0.17885	0.16625	-0.606132	-0.105396	-0.357385	0.143351	>0.9999	>0.9999	>0.9999	0.9999	0.206	0.3032	0.1243	0.283	0.0969	0.1597	0.1936	0.1519	0.1508	0.191	0.2631	0.1105	0.1777	0.1434	0.2349	0.109
TAG|46:1|(NL-16:0,,)[NH4]	TAG	Neutral_Lipid	C49H96O6N	C33H61O4	794.65	521.443	273.207	+	0.253275	0.1621	0.199375	0.223275	-0.643821	0.163337	-0.34522	0.461938	>0.9999	>0.9999	>0.9999	0.9999	0.2452	0.3562	0.1746	0.2371	0.0838	0.1773	0.2365	0.1508	0.2011	0.2228	0.2631	0.1105	0.2468	0.1606	0.3407	0.145
TAG|46:1|(NL-16:1,,)[NH4]	TAG	Neutral_Lipid	C49H96O6N	C33H63O4	794.65	523.457	271.193	+	0.209025	0.14375	0.172225	0.159425	-0.540114	-0.111417	-0.279381	0.149316	>0.9999	>0.9999	>0.9999	0.9999	0.206	0.2868	0.112	0.2313	0.0728	0.1597	0.1819	0.1606	0.1478	0.1675	0.2631	0.1105	0.1645	0.1293	0.2349	0.109
TAG|46:2|(NL-16:0,,)[NH4]	TAG	Neutral_Lipid	C49H94O6N	C33H59O4	792.64	519.424	273.216	+	0.18195	0.1542	0.17475	0.208	-0.238739	0.251291	-0.0582496	0.431781	>0.9999	>0.9999	>0.9999	0.9999	0.2081	0.1592	0.112	0.2485	0.0728	0.1852	0.2495	0.1093	0.1478	0.1776	0.2631	0.1105	0.2056	0.1078	0.4041	0.1145
TAG|46:2|(NL-18:2,,)[NH4]	TAG	Neutral_Lipid	C49H94O6N	C31H59O4	792.64	495.42	297.22	+	0.2213	0.1364	0.1752	0.18285	-0.69816	0.0616579	-0.337001	0.422817	>0.9999	>0.9999	>0.9999	0.9999	0.206	0.2173	0.112	0.3499	0.0728	0.1597	0.1754	0.1377	0.1597	0.1675	0.2631	0.1105	0.1793	0.1164	0.3125	0.1232
TAG|47:0|(NL-15:0,,)[NH4]	TAG	Neutral_Lipid	C50H100O6N	C35H67O4	810.66	551.489	259.171	+	0.200975	0.13705	0.4203	0.3895	-0.552314	-0.109796	1.0644	1.50692	>0.9999	>0.9999	>0.9999	0.9999	0.206	0.1857	0.2038	0.2084	0.0728	0.1932	0.1533	0.1289	0.6357	0.3753	0.3973	0.2729	0.5347	0.18	0.4934	0.3499
TAG|48:0|(NL-14:0,,)[NH4]	TAG	Neutral_Lipid	C51H102O6N	C37H71O4	824.68	579.516	245.164	+	0.214425	0.131575	0.397675	0.375375	-0.704588	-0.0832573	0.891117	1.51245	>0.9999	>0.9999	>0.9999	0.9999	0.206	0.2223	0.112	0.3174	0.1078	0.1597	0.1299	0.1289	0.4952	0.3217	0.5893	0.1845	0.4376	0.1757	0.5873	0.3009
TAG|48:0|(NL-16:0,,)[NH4]	TAG	Neutral_Lipid	C51H102O6N	C35H67O4	824.68	551.474	273.206	+	4.58355	3.02902	25.8436	39.9868	-0.597612	0.629716	2.49527	3.7226	0.9944	0.1002	0.0032	<0.0001	2.7218	5.5923	2.4317	7.5884	1.4256	3.7881	4.2865	2.6159	38.061	27.673	28.91	8.7303	51.241	13.929	54.201	40.576
TAG|48:0|(NL-18:0,,)[NH4]	TAG	Neutral_Lipid	C51H102O6N	C33H63O4	824.68	523.458	301.222	+	0.198175	0.117925	0.357425	0.367475	-0.748905	0.0400056	0.850866	1.63978	>0.9999	>0.9999	>0.9999	0.9999	0.206	0.1566	0.1299	0.3002	0.0728	0.1597	0.1299	0.1093	0.3711	0.449	0.4262	0.1834	0.4014	0.1768	0.5897	0.302
TAG|48:1|(NL-14:0,,)[NH4]	TAG	Neutral_Lipid	C51H100O6N	C37H69O4	822.67	577.504	245.166	+	0.763225	0.45195	0.50695	0.566	-0.755945	0.158959	-0.590265	0.324639	>0.9999	>0.9999	>0.9999	0.9999	0.5275	0.9487	0.3359	1.2408	0.2134	0.4088	0.7354	0.4502	0.683	0.5278	0.4867	0.3303	0.5774	0.3977	0.9891	0.2998
TAG|48:1|(NL-16:0,,)[NH4]	TAG	Neutral_Lipid	C51H100O6N	C35H65O4	822.67	549.459	273.211	+	2.90175	1.54145	1.908	2.24848	-0.912635	0.236886	-0.604862	0.544659	0.9962	>0.9999	0.9985	0.9995	1.4959	4.0777	1.1924	4.841	0.7131	1.5203	2.4453	1.4871	2.4318	2.2719	1.9705	0.9578	2.4611	1.9251	3.2679	1.3398
TAG|48:1|(NL-16:1,,)[NH4]	TAG	Neutral_Lipid	C51H100O6N	C35H67O4	822.67	551.488	271.182	+	1.01012	0.5717	0.8176	0.94535	-0.821204	0.209453	-0.305067	0.72559	0.9999	>0.9999	>0.9999	0.9999	0.6614	1.3428	0.3997	1.6366	0.2222	0.5062	0.9771	0.5813	1.0274	0.9885	0.8734	0.3811	1.066	0.6726	1.4519	0.5909
TAG|48:1|(NL-18:1,,)[NH4]	TAG	Neutral_Lipid	C51H100O6N	C33H63O4	822.67	523.459	299.211	+	0.669375	0.3571	0.57255	0.576775	-0.906487	0.0106069	-0.225413	0.69168	>0.9999	>0.9999	>0.9999	0.9999	0.3853	0.8072	0.3359	1.1491	0.1719	0.329	0.5899	0.3376	0.714	0.568	0.6735	0.3347	0.6597	0.4807	0.8974	0.2693
TAG|48:2|(NL-14:0,,)[NH4]	TAG	Neutral_Lipid	C51H98O6N	C37H67O4	820.67	575.487	245.183	+	1.19305	0.705775	0.770975	0.9703	-0.757374	0.331747	-0.629899	0.459223	0.9998	>0.9999	0.9999	0.9999	0.6264	1.4969	0.5687	2.0802	0.3402	0.61	1.0654	0.8075	0.9328	0.8629	0.7524	0.5358	0.8736	0.7017	1.7009	0.605
TAG|48:2|(NL-16:0,,)[NH4]	TAG	Neutral_Lipid	C51H98O6N	C35H63O4	820.67	547.442	273.228	+	1.6312	0.88955	0.91035	1.22202	-0.874786	0.424781	-0.84144	0.458126	0.9994	>0.9999	0.9994	0.9999	0.8777	2.1626	0.7524	2.7321	0.3788	0.8799	1.2396	1.0599	1.0452	1.2046	0.805	0.5866	1.0282	0.8785	2.1332	0.8482
TAG|48:2|(NL-16:1,,)[NH4]	TAG	Neutral_Lipid	C51H98O6N	C35H65O4	820.67	549.471	271.199	+	0.798325	0.45785	0.3326	0.45345	-0.802101	0.447155	-1.26319	-0.0139315	>0.9999	>0.9999	0.9998	0.9999	0.4224	1.0775	0.3493	1.3441	0.1807	0.436	0.7263	0.4884	0.4258	0.4758	0.2631	0.1657	0.3981	0.3568	0.8223	0.2366
TAG|48:2|(NL-16:2,,)[NH4]	TAG	Neutral_Lipid	C51H98O6N	C35H67O4	820.67	551.479	269.192	+	0.16055	0.117925	0.212975	0.213525	-0.445153	0.0037209	0.407661	0.856535	>0.9999	>0.9999	>0.9999	0.9999	0.206	0.1263	0.1187	0.1912	0.0728	0.1597	0.1299	0.1093	0.2454	0.2329	0.2631	0.1105	0.1645	0.1099	0.4205	0.1592
TAG|48:2|(NL-18:1,,)[NH4]	TAG	Neutral_Lipid	C51H98O6N	C33H61O4	820.67	521.428	299.242	+	0.324675	0.19925	0.194925	0.27265	-0.704417	0.484131	-0.736077	0.45247	>0.9999	>0.9999	>0.9999	0.9999	0.2761	0.4055	0.1601	0.457	0.0896	0.214	0.2781	0.2153	0.207	0.1726	0.2631	0.137	0.3274	0.2102	0.444	0.109
TAG|48:2|(NL-18:2,,)[NH4]	TAG	Neutral_Lipid	C51H98O6N	C33H63O4	820.67	523.448	297.222	+	1.16692	0.7037	0.8855	0.9468	-0.729679	0.0965674	-0.398148	0.428099	0.9998	>0.9999	>0.9999	0.9999	0.7603	1.502	0.7076	1.6978	0.3664	0.6899	0.9368	0.8217	0.9166	1.0924	0.8603	0.6727	0.8324	0.7168	1.6798	0.5582
TAG|48:3|(NL-14:0,,)[NH4]	TAG	Neutral_Lipid	C51H96O6N	C37H65O4	818.67	573.459	245.211	+	0.356925	0.21065	0.18755	0.2058	-0.760773	0.133968	-0.928346	-0.0336049	>0.9999	>0.9999	>0.9999	0.9999	0.2184	0.4295	0.1948	0.585	0.1311	0.1789	0.3053	0.2273	0.1478	0.2178	0.2631	0.1215	0.1694	0.2404	0.2608	0.1526
TAG|48:3|(NL-14:1,,)[NH4]	TAG	Neutral_Lipid	C51H96O6N	C37H67O4	818.67	575.466	243.204	+	0.190675	0.152375	0.176675	0.1786	-0.323489	0.0156342	-0.110018	0.229106	>0.9999	>0.9999	>0.9999	0.9999	0.206	0.1844	0.1142	0.2581	0.0728	0.1597	0.2677	0.1093	0.1656	0.1675	0.2631	0.1105	0.204	0.1218	0.2796	0.109
TAG|48:3|(NL-16:0,,)[NH4]	TAG	Neutral_Lipid	C51H96O6N	C35H61O4	818.67	545.439	273.231	+	0.234425	0.154825	0.21815	0.252025	-0.598488	0.208246	-0.103806	0.702928	>0.9999	>0.9999	>0.9999	0.9999	0.206	0.2501	0.1164	0.3652	0.0779	0.1597	0.2222	0.1595	0.17	0.2882	0.2631	0.1513	0.232	0.1811	0.4511	0.1439
TAG|48:3|(NL-16:1,,)[NH4]	TAG	Neutral_Lipid	C51H96O6N	C35H63O4	818.67	547.445	271.225	+	0.4266	0.242125	0.1907	0.259025	-0.817132	0.441787	-1.16158	0.0973393	>0.9999	>0.9999	>0.9999	0.9999	0.2225	0.5609	0.2385	0.6845	0.1224	0.206	0.4314	0.2087	0.1597	0.2295	0.2631	0.1105	0.1694	0.2134	0.4887	0.1646
TAG|48:3|(NL-18:1,,)[NH4]	TAG	Neutral_Lipid	C51H96O6N	C33H59O4	818.67	519.408	299.262	+	0.178975	0.132325	0.172225	0.227575	-0.435672	0.402048	-0.0554635	0.782256	>0.9999	>0.9999	>0.9999	0.9999	0.206	0.1743	0.1176	0.218	0.0758	0.1597	0.1845	0.1093	0.1478	0.1675	0.2631	0.1105	0.3159	0.1401	0.3453	0.109
TAG|48:3|(NL-18:2,,)[NH4]	TAG	Neutral_Lipid	C51H96O6N	C33H61O4	818.67	521.434	297.236	+	0.42805	0.25835	0.2141	0.360225	-0.728452	0.750614	-0.999495	0.479571	>0.9999	>0.9999	>0.9999	0.9999	0.2926	0.4901	0.2049	0.7246	0.1187	0.2667	0.3781	0.2699	0.2484	0.2245	0.2631	0.1204	0.3915	0.3201	0.6061	0.1232
TAG|48:4|(NL-18:2,,)[NH4]	TAG	Neutral_Lipid	C51H94O6N	C33H59O4	816.67	519.409	297.261	+	0.1718	0.184575	0.175575	0.2136	0.103477	0.282824	0.0313574	0.210704	>0.9999	>0.9999	>0.9999	0.9999	0.206	0.1579	0.1321	0.1912	0.102	0.2188	0.2339	0.1836	0.1478	0.1809	0.2631	0.1105	0.2517	0.1272	0.3665	0.109
TAG|49:0|(NL-15:0,,)[NH4]	TAG	Neutral_Lipid	C52H104O6N	C37H71O4	838.69	579.498	259.192	+	0.160825	0.118325	0.32525	0.264675	-0.442737	-0.297327	1.01606	1.16147	>0.9999	>0.9999	>0.9999	0.9999	0.206	0.1263	0.1198	0.1912	0.0728	0.1613	0.1299	0.1093	0.3681	0.4055	0.3473	0.1801	0.4113	0.111	0.35	0.1864
TAG|49:0|(NL-17:0,,)[NH4]	TAG	Neutral_Lipid	C52H104O6N	C35H67O4	838.69	551.488	287.202	+	0.16795	0.117925	0.398975	0.471375	-0.510162	0.240577	1.24827	1.99901	>0.9999	>0.9999	>0.9999	0.9999	0.206	0.1604	0.1142	0.1912	0.0728	0.1597	0.1299	0.1093	0.5071	0.3669	0.4446	0.2773	0.6794	0.2263	0.5568	0.423
TAG|49:1|(NL-15:0,,)[NH4]	TAG	Neutral_Lipid	C52H102O6N	C37H69O4	836.69	577.487	259.203	+	0.283125	0.234525	0.4095	0.3363	-0.271697	-0.284115	0.532424	0.520007	>0.9999	>0.9999	>0.9999	0.9999	0.2534	0.2691	0.262	0.348	0.126	0.3098	0.3209	0.1814	0.5514	0.3653	0.4551	0.2662	0.487	0.1832	0.5333	0.1417
TAG|49:2|(NL-15:0,,)[NH4]	TAG	Neutral_Lipid	C52H100O6N	C37H67O4	834.69	575.47	259.22	+	0.696025	0.58135	0.61035	0.516925	-0.259732	-0.239682	-0.189502	-0.169452	>0.9999	>0.9999	>0.9999	0.9999	0.5254	0.6796	0.6729	0.9062	0.3766	0.6851	0.7458	0.5179	0.8515	0.5847	0.4551	0.5501	0.5709	0.3956	0.8505	0.2507
TAG|50:0|(NL-16:0,,)[NH4]	TAG	Neutral_Lipid	C53H106O6N	C37H71O4	852.7	579.502	273.198	+	1.08175	0.935825	13.8881	28.4233	-0.209056	1.03322	3.68241	4.92469	>0.9999	0.0862	0.1616	<0.0001	0.9313	1.2215	0.9315	1.2427	0.7445	1.2185	1.1356	0.6447	18.201	17.438	15.012	4.9015	37.938	7.5182	32.869	35.368
TAG|50:0|(NL-18:0,,)[NH4]	TAG	Neutral_Lipid	C53H106O6N	C35H67O4	852.7	551.473	301.227	+	0.9726	0.78835	7.86208	14.9953	-0.30301	0.931528	3.01499	4.24953	>0.9999	0.655	0.6797	0.0978	0.5913	1.2304	0.5889	1.4798	0.5034	0.9278	1.1343	0.5879	10.079	9.9806	8.6844	2.7043	19.48	4.1822	17.545	18.774
TAG|50:1|(NL-14:0,,)[NH4]	TAG	Neutral_Lipid	C53H104O6N	C39H73O4	850.7	605.531	245.169	+	0.21895	0.133675	0.22415	0.280775	-0.711872	0.32495	0.033863	1.07068	>0.9999	>0.9999	>0.9999	0.9999	0.206	0.2451	0.1131	0.3116	0.0728	0.1597	0.1897	0.1125	0.2587	0.2312	0.2631	0.1436	0.2978	0.1531	0.5239	0.1483
TAG|50:1|(NL-16:0,,)[NH4]	TAG	Neutral_Lipid	C53H104O6N	C37H69O4	850.7	577.49	273.21	+	11.3445	8.27572	23.7264	34.7225	-0.455039	0.549375	1.0645	2.06891	0.9597	0.2825	0.1859	0.0001	5.8495	16.226	4.5276	18.775	2.0965	11.315	12.731	6.9604	37.449	24.641	24.872	7.9438	37.251	17.499	64.397	19.743
TAG|50:1|(NL-16:1,,)[NH4]	TAG	Neutral_Lipid	C53H104O6N	C37H71O4	850.7	579.517	271.183	+	0.357625	0.1864	0.5379	0.6688	-0.940046	0.314237	0.58889	1.84317	>0.9999	>0.9999	>0.9999	0.9998	0.2864	0.1655	0.2597	0.7189	0.0889	0.2667	0.1299	0.2601	0.615	0.573	0.6919	0.2717	0.7732	0.3611	1.083	0.4579
TAG|50:1|(NL-18:0,,)[NH4]	TAG	Neutral_Lipid	C53H104O6N	C35H65O4	850.7	549.458	301.242	+	0.48035	0.283775	0.67325	0.742075	-0.759338	0.140423	0.487056	1.38682	>0.9999	>0.9999	>0.9999	0.9999	0.3379	0.5735	0.2452	0.7648	0.1136	0.2731	0.4392	0.3092	0.782	0.8863	0.7077	0.317	0.9608	0.4753	1.083	0.4492
TAG|50:1|(NL-18:1,,)[NH4]	TAG	Neutral_Lipid	C53H104O6N	C35H67O4	850.7	551.491	299.209	+	5.15362	4.04985	10.6183	15.2624	-0.347719	0.523429	1.04289	1.91404	0.998	0.8757	0.8126	0.2657	2.7774	6.92	2.65	8.2671	1.2544	5.1806	6.0821	3.6823	16.021	11.016	11.118	4.3182	16.894	7.8243	27.769	8.5623
TAG|50:2|(NL-14:0,,)[NH4]	TAG	Neutral_Lipid	C53H102O6N	C39H71O4	848.7	603.518	245.183	+	0.681	0.4494	0.4867	0.653425	-0.599655	0.424989	-0.484622	0.540022	>0.9999	>0.9999	>0.9999	0.9999	0.4492	0.816	0.3862	1.0726	0.1624	0.452	0.6795	0.5037	0.5913	0.4725	0.5604	0.3226	0.7222	0.4592	1.1042	0.3281
TAG|50:2|(NL-16:0,,)[NH4]	TAG	Neutral_Lipid	C53H102O6N	C37H67O4	848.7	575.482	273.218	+	30.1052	30.4438	30.9078	46.7587	0.016131	0.597268	0.0379535	0.61909	>0.9999	0.0503	0.9992	0.0411	19.72	40.556	16.978	43.167	11.589	44.011	42.632	23.543	42.738	33.464	27.419	20.01	47.245	26.139	92.516	21.135
TAG|50:2|(NL-16:1,,)[NH4]	TAG	Neutral_Lipid	C53H102O6N	C37H69O4	848.7	577.489	271.211	+	2.4692	1.56095	1.39325	2.41385	-0.661619	0.792882	-0.82559	0.628912	0.9989	0.9984	0.9981	0.9991	1.6792	3.7872	0.9001	3.5103	0.6884	1.5219	2.7026	1.3309	2.1258	1.394	1.2865	0.7667	2.2555	1.9779	4.4332	0.9888
TAG|50:2|(NL-18:0,,)[NH4]	TAG	Neutral_Lipid	C53H102O6N	C35H63O4	848.7	547.455	301.245	+	0.401825	0.229575	0.40525	0.447375	-0.807602	0.142672	0.0122449	0.962519	>0.9999	>0.9999	>0.9999	0.9999	0.3235	0.3929	0.281	0.6099	0.1318	0.2332	0.3118	0.2415	0.4819	0.4691	0.3894	0.2806	0.482	0.2986	0.7494	0.2595
TAG|50:2|(NL-18:1,,)[NH4]	TAG	Neutral_Lipid	C53H102O6N	C35H65O4	848.7	549.459	299.241	+	3.35013	1.94727	1.6256	3.138	-0.782758	0.948873	-1.04324	0.688389	0.9959	0.9948	0.9924	0.9975	1.9162	4.9999	1.3222	5.1622	0.7234	1.6784	3.4172	1.9701	2.0357	1.6989	1.9205	0.8473	3.2886	2.2291	5.9485	1.0858
TAG|50:2|(NL-18:2,,)[NH4]	TAG	Neutral_Lipid	C53H102O6N	C35H67O4	848.7	551.484	297.216	+	11.5936	12.0884	13.0904	18.384	0.0602886	0.48994	0.175177	0.604828	0.9998	0.8267	0.995	0.7379	7.4319	15.228	7.7576	15.957	5.0584	17.605	15.95	9.7401	17.999	13.822	11.997	8.5436	17.837	10.381	36.579	8.7389
TAG|50:3|(NL-14:0,,)[NH4]	TAG	Neutral_Lipid	C53H100O6N	C39H69O4	846.7	601.492	245.208	+	1.06583	0.717175	0.51255	0.95075	-0.571573	0.891373	-1.05621	0.406741	>0.9999	0.9999	0.9997	0.9999	0.7026	1.4995	0.4781	1.5831	0.2775	0.7282	0.8796	0.9834	0.5972	0.6266	0.463	0.3634	0.8736	0.8623	1.6234	0.4437
TAG|50:3|(NL-14:1,,)[NH4]	TAG	Neutral_Lipid	C53H100O6N	C39H71O4	846.7	603.494	243.206	+	0.17975	0.1633	0.198525	0.24915	-0.138467	0.327694	0.143329	0.60949	>0.9999	>0.9999	>0.9999	0.9999	0.206	0.1983	0.112	0.2027	0.1122	0.1597	0.1988	0.1825	0.2099	0.1709	0.2631	0.1502	0.3553	0.166	0.3336	0.1417
TAG|50:3|(NL-16:0,,)[NH4]	TAG	Neutral_Lipid	C53H100O6N	C37H65O4	846.7	573.464	273.236	+	5.41628	4.1001	2.7837	4.77498	-0.401642	0.778489	-0.960297	0.219834	0.9966	0.9884	0.974	0.9995	3.1112	7.8522	2.8762	7.8255	1.2872	4.8117	6.3537	3.9478	3.2863	3.4363	2.4072	2.005	4.812	3.1711	9.3245	1.7923
TAG|50:3|(NL-16:1,,)[NH4]	TAG	Neutral_Lipid	C53H100O6N	C37H67O4	846.7	575.48	271.22	+	5.15305	2.9898	2.1571	3.68883	-0.785378	0.774068	-1.25633	0.303112	0.9852	0.9946	0.9624	0.9995	3.0226	7.3659	2.3332	7.8905	1.1517	3.0678	4.5567	3.183	2.5871	2.8064	1.7811	1.4538	3.9286	3.1161	6.3173	1.3933
TAG|50:3|(NL-16:2,,)[NH4]	TAG	Neutral_Lipid	C53H100O6N	C37H69O4	846.7	577.484	269.216	+	0.23635	0.149	0.266675	0.3061	-0.665613	0.19892	0.174158	1.03869	>0.9999	>0.9999	>0.9999	0.9999	0.206	0.2817	0.1556	0.3021	0.0728	0.1852	0.1949	0.1431	0.238	0.2982	0.3394	0.1911	0.3093	0.2274	0.5591	0.1286
TAG|50:3|(NL-18:1,,)[NH4]	TAG	Neutral_Lipid	C53H100O6N	C35H63O4	846.7	547.449	299.251	+	1.57025	0.974525	0.75605	1.30567	-0.688223	0.788242	-1.05444	0.422025	0.9997	0.9997	0.9992	0.9999	1.0591	2.0464	0.8296	2.3459	0.3934	0.9342	1.515	1.0555	0.9609	0.9198	0.6972	0.4463	1.2256	1.163	2.3141	0.52
TAG|50:3|(NL-18:2,,)[NH4]	TAG	Neutral_Lipid	C53H100O6N	C35H65O4	846.7	549.465	297.235	+	5.06012	2.93675	2.27147	3.7261	-0.784953	0.714037	-1.15554	0.343446	0.986	0.9954	0.9693	0.9993	3.0412	7.1751	2.4989	7.5253	1.2711	2.9321	4.2592	3.2846	2.4525	2.9823	2.0836	1.5675	3.7624	3.2897	6.4231	1.4292
TAG|50:3|(NL-18:3,,)[NH4]	TAG	Neutral_Lipid	C53H100O6N	C35H67O4	846.7	551.483	295.217	+	0.743925	0.843525	0.57095	0.80605	0.181274	0.497505	-0.381793	-0.0655615	>0.9999	>0.9999	>0.9999	0.9999	0.6367	0.8678	0.4904	0.9808	0.2608	1.3399	0.955	0.8184	0.5721	0.6551	0.6788	0.3778	0.7288	0.5626	1.56	0.3728
TAG|50:4|(NL-14:0,,)[NH4]	TAG	Neutral_Lipid	C53H98O6N	C39H67O4	844.7	599.478	245.222	+	0.721175	0.579775	0.403125	0.5288	-0.314856	0.391495	-0.839122	-0.132771	>0.9999	>0.9999	>0.9999	0.9999	0.5316	0.8514	0.5687	0.933	0.2142	0.6212	0.8718	0.6119	0.4154	0.4725	0.4551	0.2695	0.5577	0.4635	0.7964	0.2976
TAG|50:4|(NL-14:2,,)[NH4]	TAG	Neutral_Lipid	C53H98O6N	C39H71O4	844.7	603.496	241.204	+	0.23275	0.179125	0.245275	0.2305	-0.377814	-0.0896334	0.075619	0.3638	>0.9999	>0.9999	>0.9999	0.9999	0.2122	0.2236	0.1836	0.3116	0.1362	0.1757	0.2352	0.1694	0.1744	0.258	0.3289	0.2198	0.2501	0.2091	0.296	0.1668
TAG|50:4|(NL-16:0,,)[NH4]	TAG	Neutral_Lipid	C53H98O6N	C37H63O4	844.7	571.443	273.257	+	0.505925	0.338675	0.403375	0.49695	-0.579022	0.300979	-0.326802	0.553199	>0.9999	>0.9999	>0.9999	0.9999	0.4863	0.504	0.4254	0.608	0.1413	0.3897	0.4314	0.3923	0.3622	0.5026	0.4814	0.2673	0.5001	0.4333	0.8505	0.2039
TAG|50:4|(NL-16:1,,)[NH4]	TAG	Neutral_Lipid	C53H98O6N	C37H65O4	844.7	573.462	271.238	+	0.996825	0.57125	0.33355	0.578225	-0.803218	0.793728	-1.57944	0.0175087	0.9999	>0.9999	0.9996	0.9999	0.7603	1.4338	0.5352	1.258	0.2069	0.5861	0.8757	0.6163	0.3134	0.4825	0.3262	0.2121	0.5807	0.5734	0.9397	0.2191
TAG|50:4|(NL-16:2,,)[NH4]	TAG	Neutral_Lipid	C53H98O6N	C37H67O4	844.7	575.467	269.233	+	0.292075	0.2498	0.380175	0.3703	-0.225565	-0.0379691	0.380325	0.567921	>0.9999	>0.9999	>0.9999	0.9999	0.2699	0.2931	0.2497	0.3556	0.1224	0.2635	0.291	0.3223	0.4361	0.4691	0.3183	0.2972	0.3389	0.2641	0.6743	0.2039
TAG|50:4|(NL-18:1,,)[NH4]	TAG	Neutral_Lipid	C53H98O6N	C35H61O4	844.7	545.425	299.275	+	0.202525	0.150725	0.1787	0.270875	-0.426181	0.600088	-0.18056	0.845709	>0.9999	>0.9999	>0.9999	0.9999	0.206	0.2248	0.1231	0.2562	0.0728	0.1597	0.1988	0.1716	0.1671	0.1675	0.2631	0.1171	0.38	0.1951	0.3994	0.109
TAG|50:4|(NL-18:2,,)[NH4]	TAG	Neutral_Lipid	C53H98O6N	C35H63O4	844.7	547.448	297.252	+	1.78988	1.39635	0.967525	1.37455	-0.358198	0.506589	-0.887488	-0.0227012	>0.9999	0.9999	0.9992	0.9999	1.127	2.4431	1.32	2.2694	0.5223	1.4628	1.9919	1.6084	1.0038	1.4342	0.7472	0.6849	1.1549	1.2439	2.2436	0.8558
TAG|50:4|(NL-18:3,,)[NH4]	TAG	Neutral_Lipid	C53H98O6N	C35H65O4	844.7	549.454	295.246	+	0.360125	0.2548	0.206075	0.23505	-0.499132	0.189798	-0.805328	-0.116398	>0.9999	>0.9999	>0.9999	0.9999	0.2287	0.4333	0.2508	0.5277	0.0852	0.2555	0.4665	0.212	0.1685	0.248	0.2631	0.1447	0.1991	0.2296	0.397	0.1145
TAG|50:5|(NL-18:2,,)[NH4]	TAG	Neutral_Lipid	C53H96O6N	C35H61O4	842.69	545.433	297.257	+	0.2592	0.20505	0.2227	0.322125	-0.33809	0.532519	-0.218964	0.651645	>0.9999	>0.9999	>0.9999	0.9999	0.2266	0.2703	0.234	0.3059	0.0809	0.1916	0.2898	0.2579	0.1907	0.3133	0.2631	0.1237	0.3636	0.1854	0.5803	0.1592
TAG|50:5|(NL-18:3,,)[NH4]	TAG	Neutral_Lipid	C53H96O6N	C35H63O4	842.69	547.444	295.246	+	0.222325	0.15675	0.172225	0.15845	-0.504205	-0.120267	-0.368376	0.0155622	>0.9999	>0.9999	>0.9999	0.9999	0.206	0.1882	0.1758	0.3193	0.0794	0.1757	0.1949	0.177	0.1478	0.1675	0.2631	0.1105	0.1645	0.1207	0.2396	0.109
TAG|51:0|(NL-17:0,,)[NH4]	TAG	Neutral_Lipid	C54H108O6N	C37H71O4	866.72	579.497	287.223	+	0.158875	0.117925	0.332325	0.32865	-0.430023	-0.0160428	1.0647	1.47868	>0.9999	>0.9999	>0.9999	0.9999	0.206	0.1263	0.112	0.1912	0.0728	0.1597	0.1299	0.1093	0.3932	0.3217	0.3946	0.2198	0.4179	0.166	0.3829	0.3478
TAG|51:1|(NL-15:0,,)[NH4]	TAG	Neutral_Lipid	C54H106O6N	C39H73O4	864.72	605.531	259.189	+	0.16335	0.13005	0.2121	0.20905	-0.3289	-0.0208966	0.376778	0.684782	>0.9999	>0.9999	>0.9999	0.9999	0.206	0.1263	0.1299	0.1912	0.0728	0.1597	0.1741	0.1136	0.2188	0.2178	0.2815	0.1303	0.283	0.1153	0.3289	0.109
TAG|51:1|(NL-17:0,,)[NH4]	TAG	Neutral_Lipid	C54H106O6N	C37H69O4	864.72	577.503	287.217	+	0.27775	0.2382	0.413025	0.508775	-0.221613	0.300799	0.572442	1.09485	>0.9999	>0.9999	>0.9999	0.9999	0.206	0.2438	0.2597	0.4015	0.1129	0.2731	0.369	0.1978	0.6017	0.4306	0.3867	0.2331	0.7666	0.2242	0.787	0.2573
TAG|51:2|(NL-15:0,,)[NH4]	TAG	Neutral_Lipid	C54H104O6N	C39H71O4	862.71	603.517	259.193	+	0.383225	0.345725	0.431225	0.38055	-0.148567	-0.180355	0.170249	0.138461	>0.9999	>0.9999	>0.9999	0.9999	0.2988	0.3246	0.4411	0.4684	0.1697	0.428	0.4847	0.3005	0.5884	0.3921	0.371	0.3734	0.6268	0.2134	0.5403	0.1417
TAG|51:2|(NL-17:0,,)[NH4]	TAG	Neutral_Lipid	C54H104O6N	C37H67O4	862.71	575.473	287.237	+	0.602575	0.44795	0.644725	0.60565	-0.427803	-0.0901996	0.0975431	0.435147	>0.9999	>0.9999	>0.9999	0.9999	0.443	0.6165	0.5956	0.7552	0.1996	0.5302	0.6042	0.4578	0.8072	0.6132	0.6603	0.4982	0.6959	0.3341	1.0666	0.326
TAG|51:2|(NL-17:1,,)[NH4]	TAG	Neutral_Lipid	C54H104O6N	C37H69O4	862.71	577.488	285.222	+	0.18505	0.15455	0.212725	0.24735	-0.259841	0.217564	0.201074	0.67848	>0.9999	>0.9999	>0.9999	0.9999	0.206	0.1769	0.1355	0.2218	0.0779	0.1597	0.2222	0.1584	0.2321	0.2195	0.2789	0.1204	0.3208	0.1649	0.3947	0.109
TAG|51:3|(NL-15:0,,)[NH4]	TAG	Neutral_Lipid	C54H102O6N	C39H69O4	860.71	601.479	259.231	+	0.468475	0.5525	0.35305	0.361625	0.238002	0.0346219	-0.4081	-0.61148	>0.9999	>0.9999	>0.9999	0.9999	0.4945	0.4434	0.4657	0.4703	0.2171	0.6931	0.7731	0.5267	0.4568	0.3703	0.3078	0.2773	0.5018	0.2695	0.5662	0.109
TAG|51:3|(NL-17:1,,)[NH4]	TAG	Neutral_Lipid	C54H102O6N	C37H67O4	860.71	575.468	285.242	+	0.317475	0.22395	0.243725	0.25925	-0.503466	0.0890897	-0.381389	0.211167	>0.9999	>0.9999	>0.9999	0.9999	0.3462	0.3297	0.1982	0.3958	0.0728	0.3258	0.3027	0.1945	0.3149	0.2798	0.2631	0.1171	0.2731	0.2716	0.3735	0.1188
TAG|51:4|(NL-15:0,,)[NH4]	TAG	Neutral_Lipid	C54H100O6N	C39H67O4	858.71	599.465	259.245	+	0.565075	0.604675	0.309425	0.345525	0.0977176	0.1592	-0.868853	-0.80737	>0.9999	>0.9999	>0.9999	0.9999	0.4306	0.5773	0.6482	0.6042	0.2535	0.8177	0.8186	0.5289	0.4065	0.3234	0.2736	0.2342	0.3619	0.1735	0.6766	0.1701
TAG|52:0|(NL-16:0,,)[NH4]	TAG	Neutral_Lipid	C55H110O6N	C39H75O4	880.73	607.532	273.199	+	0.474325	0.3356	2.09642	4.6276	-0.499133	1.14233	2.14398	3.78545	>0.9999	0.9767	0.9937	0.899	0.3317	0.5255	0.3728	0.6673	0.2003	0.4887	0.1988	0.4546	2.8088	2.359	2.3993	0.8186	5.22	0.9852	5.3259	6.9793
TAG|52:0|(NL-18:0,,)[NH4]	TAG	Neutral_Lipid	C55H110O6N	C37H71O4	880.73	579.503	301.227	+	0.7801	0.448525	4.93668	12.2463	-0.798471	1.31074	2.66181	4.77102	>0.9999	0.637	0.9072	0.2234	0.5584	0.8186	0.5408	1.2026	0.2397	0.6691	0.3586	0.5267	6.0685	6.2159	5.4275	2.0348	14.099	2.7313	14.314	17.841
TAG|52:0|(NL-20:0,,)[NH4]	TAG	Neutral_Lipid	C55H110O6N	C35H67O4	880.73	551.47	329.26	+	0.158875	0.12085	0.209825	0.30785	-0.394675	0.553041	0.401294	1.34901	>0.9999	>0.9999	>0.9999	0.9999	0.206	0.1263	0.112	0.1912	0.0728	0.1597	0.1416	0.1093	0.207	0.2429	0.2789	0.1105	0.4689	0.1078	0.4487	0.206
TAG|52:1|(NL-16:0,,)[NH4]	TAG	Neutral_Lipid	C55H108O6N	C39H73O4	878.73	605.534	273.197	+	1.63765	1.75442	6.75652	12.1922	0.0993712	0.851605	2.04465	2.79689	>0.9999	0.815	0.8406	0.3286	1.125	2.0388	0.9472	2.4396	0.5296	2.5488	2.7701	1.1692	9.9211	7.6919	6.7718	2.6413	16.353	4.2522	22.765	5.3986
TAG|52:1|(NL-16:1,,)[NH4]	TAG	Neutral_Lipid	C55H108O6N	C39H75O4	878.73	607.523	271.207	+	0.161725	0.117925	0.20175	0.209625	-0.455673	0.0552421	0.319026	0.829941	>0.9999	>0.9999	>0.9999	0.9999	0.206	0.1377	0.112	0.1912	0.0728	0.1597	0.1299	0.1093	0.2055	0.2279	0.2631	0.1105	0.2534	0.1261	0.35	0.109
TAG|52:1|(NL-18:0,,)[NH4]	TAG	Neutral_Lipid	C55H108O6N	C37H69O4	878.73	577.506	301.224	+	1.9098	1.7355	8.03452	12.6596	-0.13807	0.655944	2.07279	2.86681	>0.9999	0.8771	0.754	0.2882	1.2878	2.174	1.3592	2.8182	0.6491	2.4338	2.8702	0.9889	12.022	8.3705	8.3951	3.3505	15.441	4.8763	24.337	5.984
TAG|52:1|(NL-18:1,,)[NH4]	TAG	Neutral_Lipid	C55H108O6N	C37H71O4	878.73	579.518	299.212	+	1.45457	1.31368	6.34835	10.1364	-0.146989	0.675088	2.12578	2.94786	>0.9999	0.9278	0.8578	0.4811	1.228	1.4856	1.1565	1.9482	0.5179	1.7519	2.1413	0.8436	8.9217	7.5227	6.2193	2.7297	12.656	3.6594	19.091	5.1391
TAG|52:1|(NL-20:1,,)[NH4]	TAG	Neutral_Lipid	C55H108O6N	C35H67O4	878.73	551.469	327.261	+	0.20565	0.2391	0.332675	0.673775	0.217423	1.01815	0.693922	1.49465	>0.9999	>0.9999	>0.9999	0.9999	0.2266	0.1781	0.112	0.3059	0.0845	0.3194	0.4028	0.1497	0.2587	0.2932	0.6551	0.1237	1.5382	0.2037	0.6578	0.2954
TAG|52:2|(NL-16:0,,)[NH4]	TAG	Neutral_Lipid	C55H106O6N	C39H71O4	876.73	603.511	273.219	+	13.0264	11.4397	19.2228	36.5157	-0.187389	0.925704	0.561374	1.67447	0.9941	0.0263	0.7473	0.0003	7.026	18.213	7.9277	18.939	4.2316	15.906	16.917	8.7043	30.328	18.607	17.408	10.548	38.684	20.435	73.903	13.041
TAG|52:2|(NL-16:1,,)[NH4]	TAG	Neutral_Lipid	C55H106O6N	C39H73O4	876.73	605.531	271.199	+	0.499375	0.379075	0.497	0.634725	-0.39764	0.352886	-0.00687775	0.743648	>0.9999	>0.9999	>0.9999	0.9999	0.3544	0.4219	0.2978	0.9234	0.1369	0.452	0.5548	0.3726	0.6165	0.5663	0.5025	0.3027	0.9805	0.5325	0.8035	0.2224
TAG|52:2|(NL-18:0,,)[NH4]	TAG	Neutral_Lipid	C55H106O6N	C37H67O4	876.73	575.482	301.248	+	6.4526	6.07425	11.1676	13.764	-0.0871743	0.301584	0.79136	1.18012	>0.9999	0.975	0.8708	0.5978	4.0837	7.117	5.5453	9.0644	2.6931	8.9799	8.0675	4.5565	15.28	11.948	9.6	7.8422	15.7	6.6333	25.873	6.8496
TAG|52:2|(NL-18:1,,)[NH4]	TAG	Neutral_Lipid	C55H106O6N	C37H69O4	876.73	577.489	299.241	+	14.4008	12.3082	16.8443	41.9603	-0.226529	1.31676	0.226109	1.7694	0.9866	0.0003	0.979	<0.0001	7.6936	22.555	5.6046	21.75	3.7151	17.591	19.43	8.4967	27.232	15.307	17.682	7.1561	41.224	27.703	87.905	11.009
TAG|52:2|(NL-18:2,,)[NH4]	TAG	Neutral_Lipid	C55H106O6N	C37H71O4	876.73	579.51	297.22	+	4.37965	4.39472	7.89085	10.3447	0.00495731	0.390643	0.849365	1.23505	>0.9999	0.9787	0.9414	0.7701	2.6167	4.5653	4.1783	6.1583	2.2531	6.281	5.4805	3.5643	10.607	8.7558	6.6219	5.5787	11.814	4.8397	19.234	5.4912
TAG|52:2|(NL-20:2,,)[NH4]	TAG	Neutral_Lipid	C55H106O6N	C35H67O4	876.73	551.478	325.252	+	0.160775	0.117925	0.230875	0.283575	-0.447173	0.296618	0.522069	1.26586	>0.9999	>0.9999	>0.9999	0.9999	0.206	0.1263	0.112	0.1988	0.0728	0.1597	0.1299	0.1093	0.3237	0.2262	0.2631	0.1105	0.3159	0.1434	0.5169	0.1581
TAG|52:3|(NL-16:0,,)[NH4]	TAG	Neutral_Lipid	C55H104O6N	C39H69O4	874.73	601.496	273.234	+	26.7975	31.1765	20.2952	49.945	0.218362	1.2992	-0.400956	0.67988	0.8934	<0.0001	0.718	0.0127	15.546	39.39	16.018	36.236	7.7551	41.876	50.688	24.387	28.028	21.013	18.027	14.113	44.052	30.822	111.17	13.736
TAG|52:3|(NL-16:1,,)[NH4]	TAG	Neutral_Lipid	C55H104O6N	C39H71O4	874.73	603.508	271.222	+	2.39223	1.37887	1.5819	2.4463	-0.794861	0.628943	-0.596695	0.82711	0.9984	0.999	0.9992	0.9982	1.5185	3.5017	1.4476	3.1011	0.6622	1.375	2.2075	1.2708	1.8139	1.9686	1.5785	0.9666	2.6783	1.6718	4.5084	0.9267
TAG|52:3|(NL-18:0,,)[NH4]	TAG	Neutral_Lipid	C55H104O6N	C37H65O4	874.73	573.463	301.267	+	1.25998	0.795125	1.18795	1.50728	-0.664142	0.343469	-0.084921	0.922689	0.9998	>0.9999	>0.9999	0.9995	0.7891	1.5222	0.9505	1.7781	0.3446	0.9199	1.2058	0.7102	1.3453	1.3789	1.1129	0.9147	1.9297	0.8526	2.6265	0.6203
TAG|52:3|(NL-18:1,,)[NH4]	TAG	Neutral_Lipid	C55H104O6N	C37H67O4	874.73	575.482	299.248	+	29.5802	32.8075	23.1983	53.4698	0.149393	1.20471	-0.350618	0.704696	0.9536	<0.0001	0.7296	0.0046	18.132	45.413	16.71	38.066	8.1681	43.834	53.381	25.847	31.527	24.946	21.947	14.373	48.324	34.892	116.42	14.243
TAG|52:3|(NL-18:2,,)[NH4]	TAG	Neutral_Lipid	C55H104O6N	C37H69O4	874.73	577.497	297.233	+	23.0955	27.3193	19.0145	46.5025	0.24231	1.29021	-0.280512	0.767386	0.9032	<0.0001	0.9117	0.0102	14.697	33.719	14.507	29.459	6.7943	39.244	41.66	21.579	26.699	19.606	18.184	11.569	41.643	26.911	105.55	11.906
TAG|52:3|(NL-18:3,,)[NH4]	TAG	Neutral_Lipid	C55H104O6N	C37H71O4	874.73	579.494	295.236	+	0.369425	0.2868	0.426725	0.625375	-0.365236	0.551415	0.208025	1.12468	>0.9999	>0.9999	>0.9999	0.9999	0.3297	0.3815	0.2866	0.4799	0.1435	0.2795	0.3833	0.3409	0.3873	0.4406	0.6393	0.2397	0.6762	0.3244	1.1935	0.3074
TAG|52:3|(NL-20:3,,)[NH4]	TAG	Neutral_Lipid	C55H104O6N	C35H67O4	874.73	551.473	323.257	+	0.256275	0.127575	0.380625	0.40035	-1.00635	0.0728915	0.570678	1.64992	>0.9999	>0.9999	>0.9999	0.9999	0.206	0.2703	0.2429	0.3059	0.0728	0.1597	0.1598	0.118	0.4716	0.4792	0.3552	0.2165	0.482	0.2263	0.7165	0.1766
TAG|52:4|(NL-16:0,,)[NH4]	TAG	Neutral_Lipid	C55H102O6N	C39H67O4	872.72	599.468	273.252	+	28.1783	41.0733	17.2925	31.6243	0.543617	0.870885	-0.704436	-0.377168	0.1568	0.0933	0.2913	0.4192	15.968	34.887	23.207	38.651	13.911	61.831	59.771	28.78	19.935	18.924	12.807	17.504	26.289	20.185	66.397	13.626
TAG|52:4|(NL-16:1,,)[NH4]	TAG	Neutral_Lipid	C55H102O6N	C39H69O4	872.72	601.492	271.228	+	3.67042	2.32888	1.50845	3.98018	-0.656314	1.39976	-1.28288	0.773199	0.9964	0.9783	0.9853	0.9933	2.2046	5.2462	1.7342	5.4967	0.8355	2.7197	3.7083	2.052	1.8509	1.8179	1.3575	1.0075	3.7591	3.4524	7.5907	1.1185
TAG|52:4|(NL-16:2,,)[NH4]	TAG	Neutral_Lipid	C55H102O6N	C39H71O4	872.72	603.501	269.219	+	0.30535	0.19815	0.281675	0.301675	-0.623871	0.0989636	-0.116432	0.606402	>0.9999	>0.9999	>0.9999	0.9999	0.2452	0.3171	0.2194	0.4397	0.0947	0.2156	0.3118	0.1705	0.272	0.3418	0.271	0.2419	0.2616	0.2501	0.5544	0.1406
TAG|52:4|(NL-18:0,,)[NH4]	TAG	Neutral_Lipid	C55H102O6N	C37H63O4	872.72	571.44	301.28	+	0.23015	0.165875	0.249725	0.21775	-0.472478	-0.197668	0.117766	0.392576	>0.9999	>0.9999	>0.9999	0.9999	0.2184	0.211	0.1948	0.2964	0.0728	0.1852	0.2274	0.1781	0.2262	0.3384	0.2631	0.1712	0.2451	0.1552	0.3312	0.1395
TAG|52:4|(NL-18:1,,)[NH4]	TAG	Neutral_Lipid	C55H102O6N	C37H65O4	872.72	573.463	299.257	+	5.23845	4.5127	2.2199	5.71983	-0.215149	1.36548	-1.23865	0.34198	0.9994	0.9419	0.9616	0.9974	2.932	7.429	2.9165	7.6763	1.411	5.8913	7.1722	3.5763	2.6817	2.6572	2.0836	1.4571	4.965	4.8515	11.554	1.5088
TAG|52:4|(NL-18:2,,)[NH4]	TAG	Neutral_Lipid	C55H102O6N	C37H67O4	872.72	575.47	297.25	+	55.2948	78.2118	33.921	58.9878	0.500243	0.798237	-0.704964	-0.40697	0.0012	0.0003	0.003	0.01	35.775	67.29	43.586	74.528	24.834	125.4	107.08	55.533	37.861	40.867	26.393	30.563	48.102	44.09	118.72	25.039
TAG|52:4|(NL-18:3,,)[NH4]	TAG	Neutral_Lipid	C55H102O6N	C37H69O4	872.72	577.483	295.237	+	1.61888	2.38695	0.956025	2.05488	0.560177	1.10393	-0.759871	-0.216118	0.9993	0.998	0.9996	0.9999	1.3784	1.6851	1.133	2.279	0.7438	3.8983	3.5147	1.391	0.8781	1.3621	0.8261	0.7578	1.9659	1.3808	4.1348	0.738
TAG|52:4|(NL-20:4,,)[NH4]	TAG	Neutral_Lipid	C55H102O6N	C35H67O4	872.72	551.474	321.246	+	0.8255	0.48965	1.66173	1.74835	-0.753517	0.0733124	1.00934	1.83617	>0.9999	>0.9999	0.9991	0.997	0.5831	0.9007	0.6997	1.1185	0.3009	0.6244	0.5886	0.4447	2.3727	1.7408	1.4364	1.097	1.882	0.9679	3.1176	1.0259
TAG|52:5|(NL-16:0,,)[NH4]	TAG	Neutral_Lipid	C55H100O6N	C39H65O4	870.72	597.452	273.267	+	2.18677	4.28087	1.02597	2.01052	0.969101	0.970577	-1.09181	-1.09033	0.9866	0.9986	0.9976	0.983	1.5865	2.4254	1.7488	2.9864	0.9499	7.3478	6.2952	2.5306	0.9801	1.1812	0.976	0.9666	1.7504	1.4875	4.0291	0.7751
TAG|52:5|(NL-16:1,,)[NH4]	TAG	Neutral_Lipid	C55H100O6N	C39H67O4	870.72	599.476	271.243	+	2.55788	1.83445	1.0556	2.0388	-0.479598	0.949657	-1.27688	0.152373	0.9994	0.9986	0.9949	0.9999	1.5	3.3071	1.6637	3.7607	0.6279	2.2565	2.8013	1.6521	1.1235	1.3605	0.9629	0.7755	1.5826	2.2722	3.6485	0.6519
TAG|52:5|(NL-16:2,,)[NH4]	TAG	Neutral_Lipid	C55H100O6N	C39H69O4	870.72	601.492	269.228	+	0.2898	0.257025	0.26695	0.442125	-0.173149	0.727885	-0.118488	0.782546	>0.9999	>0.9999	>0.9999	0.9999	0.2678	0.2893	0.2541	0.348	0.0896	0.3258	0.3417	0.271	0.2617	0.2898	0.292	0.2243	0.357	0.3072	0.9538	0.1505
TAG|52:5|(NL-18:1,,)[NH4]	TAG	Neutral_Lipid	C55H100O6N	C37H63O4	870.72	571.448	299.272	+	0.47865	0.39835	0.3188	0.58485	-0.264935	0.875415	-0.586319	0.55403	>0.9999	>0.9999	>0.9999	0.9999	0.3564	0.5697	0.3079	0.6806	0.1697	0.4551	0.573	0.3956	0.3489	0.3921	0.342	0.1922	0.5083	0.4883	1.1324	0.2104
TAG|52:5|(NL-18:2,,)[NH4]	TAG	Neutral_Lipid	C55H100O6N	C37H65O4	870.72	573.453	297.267	+	6.929	8.1955	2.52753	5.71528	0.242185	1.1771	-1.45492	-0.520009	0.9969	0.9552	0.892	0.9781	4.1002	8.7415	5.0605	9.8138	2.0105	11.533	13.243	5.9955	2.42	3.4698	2.0573	2.163	4.4122	5.0499	11.707	1.692
TAG|52:5|(NL-18:3,,)[NH4]	TAG	Neutral_Lipid	C55H100O6N	C37H67O4	870.72	575.47	295.25	+	2.67155	4.97518	1.14265	2.46637	0.89707	1.11001	-1.22529	-1.01236	0.9823	0.9965	0.9947	0.9773	2.1263	2.9256	2.0992	3.5351	1.1721	8.5599	7.2294	2.9393	1.0659	1.4694	1.0234	1.0119	2.0005	1.8065	5.2343	0.8242
TAG|52:5|(NL-20:4,,)[NH4]	TAG	Neutral_Lipid	C55H100O6N	C35H65O4	870.72	549.462	321.258	+	0.277275	0.1562	0.3296	0.336525	-0.827923	0.0299974	0.249399	1.10732	>0.9999	>0.9999	>0.9999	0.9999	0.206	0.283	0.2071	0.413	0.0728	0.1709	0.2456	0.1355	0.3105	0.4038	0.392	0.2121	0.3882	0.2296	0.5615	0.1668
TAG|52:6|(NL-16:0,,)[NH4]	TAG	Neutral_Lipid	C55H98O6N	C39H63O4	868.72	595.435	273.285	+	0.18965	0.234425	0.172225	0.18575	0.305787	0.109068	-0.139045	-0.335764	>0.9999	>0.9999	>0.9999	0.9999	0.206	0.1427	0.1288	0.2811	0.0728	0.3561	0.3001	0.2087	0.1478	0.1675	0.2631	0.1105	0.1645	0.1078	0.3453	0.1254
TAG|52:6|(NL-16:1,,)[NH4]	TAG	Neutral_Lipid	C55H98O6N	C39H65O4	868.72	597.454	271.266	+	0.3246	0.2996	0.186425	0.247725	-0.115625	0.410144	-0.800068	-0.274298	>0.9999	>0.9999	>0.9999	0.9999	0.3482	0.3562	0.1982	0.3958	0.083	0.3849	0.3885	0.342	0.1523	0.2077	0.2631	0.1226	0.1991	0.2317	0.4511	0.109
TAG|52:6|(NL-18:2,,)[NH4]	TAG	Neutral_Lipid	C55H98O6N	C37H63O4	868.72	571.437	297.284	+	0.6074	0.62655	0.3932	0.522775	0.0447827	0.410927	-0.627384	-0.261239	>0.9999	>0.9999	>0.9999	0.9999	0.4904	0.643	0.5945	0.7017	0.1908	0.7681	0.8043	0.743	0.4154	0.4406	0.3788	0.338	0.3685	0.4559	1.0149	0.2518
TAG|52:6|(NL-18:3,,)[NH4]	TAG	Neutral_Lipid	C55H98O6N	C37H65O4	868.72	573.453	295.267	+	0.4267	0.620375	0.2176	0.382375	0.539918	0.81331	-0.971544	-0.698152	>0.9999	>0.9999	>0.9999	0.9999	0.3709	0.4472	0.3056	0.5831	0.1421	0.9263	0.9225	0.4906	0.1523	0.2882	0.2841	0.1458	0.2385	0.3514	0.787	0.1526
TAG|52:6|(NL-20:4,,)[NH4]	TAG	Neutral_Lipid	C55H98O6N	C35H63O4	868.72	547.443	321.277	+	0.2085	0.12305	0.20195	0.180825	-0.760803	-0.159404	-0.0460492	0.555349	>0.9999	>0.9999	>0.9999	0.9999	0.206	0.264	0.1422	0.2218	0.0728	0.1789	0.1312	0.1093	0.2484	0.1759	0.2631	0.1204	0.1662	0.138	0.3101	0.109
TAG|52:7|(NL-16:0,,)[NH4]	TAG	Neutral_Lipid	C55H96O6N	C39H61O4	866.72	593.509	273.211	+	0.179375	0.124675	0.432175	0.512	-0.524807	0.244528	1.26864	2.03797	>0.9999	>0.9999	>0.9999	0.9999	0.206	0.1554	0.1209	0.2352	0.0998	0.1597	0.1299	0.1093	0.6076	0.3904	0.3894	0.3413	0.7732	0.2738	0.5028	0.4982
TAG|53:1|(NL-17:0,,)[NH4]	TAG	Neutral_Lipid	C56H110O6N	C39H73O4	892.74	605.532	287.208	+	0.158875	0.118725	0.220975	0.254525	-0.420268	0.203924	0.475991	1.10018	>0.9999	>0.9999	>0.9999	0.9999	0.206	0.1263	0.112	0.1912	0.0728	0.1597	0.1299	0.1125	0.2838	0.1759	0.2894	0.1348	0.3998	0.1725	0.3172	0.1286
TAG|53:1|(NL-19:0,,)[NH4]	TAG	Neutral_Lipid	C56H110O6N	C37H69O4	892.74	577.483	315.257	+	0.16695	0.168025	0.19695	0.2341	0.00925981	0.249296	0.238413	0.478449	>0.9999	>0.9999	>0.9999	0.9999	0.206	0.1529	0.112	0.1969	0.0728	0.1805	0.2287	0.1901	0.2262	0.1692	0.2631	0.1293	0.3702	0.1541	0.3031	0.109
TAG|53:2|(NL-17:0,,)[NH4]	TAG	Neutral_Lipid	C56H108O6N	C39H71O4	890.74	603.518	287.222	+	0.39375	0.3001	0.529825	0.5778	-0.391837	0.125054	0.428236	0.945127	>0.9999	>0.9999	>0.9999	0.9999	0.2802	0.379	0.3269	0.5889	0.1566	0.3481	0.3963	0.2994	0.6224	0.5529	0.5209	0.4231	0.8193	0.3072	0.9045	0.2802
TAG|53:2|(NL-19:0,,)[NH4]	TAG	Neutral_Lipid	C56H108O6N	C37H67O4	890.74	575.467	315.273	+	0.325	0.332975	0.29835	0.326225	0.0349741	0.128862	-0.123434	-0.0295465	>0.9999	>0.9999	>0.9999	0.9999	0.2699	0.2767	0.3213	0.4321	0.1734	0.4184	0.4418	0.2983	0.3592	0.2832	0.3025	0.2485	0.4409	0.1703	0.5215	0.1722
TAG|53:2|(NL-19:1,,)[NH4]	TAG	Neutral_Lipid	C56H108O6N	C37H69O4	890.74	577.487	313.253	+	0.179075	0.154475	0.172225	0.223225	-0.213191	0.374204	-0.0562694	0.531125	>0.9999	>0.9999	>0.9999	0.9999	0.206	0.1402	0.112	0.2581	0.0728	0.198	0.2105	0.1366	0.1478	0.1675	0.2631	0.1105	0.3159	0.1132	0.3548	0.109
TAG|53:3|(NL-17:0,,)[NH4]	TAG	Neutral_Lipid	C56H106O6N	C39H69O4	888.74	601.479	287.261	+	0.47975	0.51155	0.478575	0.57935	0.0925925	0.27569	-0.00353777	0.17956	>0.9999	>0.9999	>0.9999	0.9999	0.4698	0.5318	0.449	0.4684	0.1675	0.6963	0.7705	0.4119	0.5514	0.5378	0.4893	0.3358	0.6449	0.3773	1.0619	0.2333
TAG|53:3|(NL-17:1,,)[NH4]	TAG	Neutral_Lipid	C56H106O6N	C39H71O4	888.74	603.499	285.241	+	0.203125	0.147425	0.194125	0.24765	-0.462387	0.351317	-0.0653819	0.748321	>0.9999	>0.9999	>0.9999	0.9999	0.206	0.192	0.187	0.2275	0.0728	0.1821	0.1884	0.1464	0.1981	0.1927	0.2631	0.1226	0.2599	0.18	0.4417	0.109
TAG|53:3|(NL-19:1,,)[NH4]	TAG	Neutral_Lipid	C56H106O6N	C37H67O4	888.74	575.464	313.276	+	0.2085	0.189	0.185975	0.22195	-0.141661	0.255126	-0.164939	0.231848	>0.9999	>0.9999	>0.9999	0.9999	0.206	0.1806	0.1243	0.3231	0.0779	0.2284	0.2716	0.1781	0.1774	0.1675	0.2631	0.1359	0.1875	0.152	0.4393	0.109
TAG|53:4|(NL-17:0,,)[NH4]	TAG	Neutral_Lipid	C56H104O6N	C39H67O4	886.74	599.468	287.272	+	0.70675	0.78745	0.54735	0.441375	0.155988	-0.310459	-0.368736	-0.835183	>0.9999	>0.9999	>0.9999	0.9999	0.579	0.6758	0.8151	0.7571	0.2819	1.0364	1.0732	0.7583	0.5233	0.6099	0.463	0.5932	0.4343	0.3277	0.78	0.2235
TAG|53:4|(NL-17:1,,)[NH4]	TAG	Neutral_Lipid	C56H104O6N	C39H69O4	886.74	601.493	285.247	+	0.25345	0.226375	0.19275	0.349425	-0.162987	0.858252	-0.39497	0.626268	>0.9999	>0.9999	>0.9999	0.9999	0.2349	0.3032	0.2138	0.2619	0.0765	0.313	0.3521	0.1639	0.1951	0.1692	0.2631	0.1436	0.306	0.2662	0.7165	0.109
TAG|53:5|(NL-17:1,,)[NH4]	TAG	Neutral_Lipid	C56H102O6N	C39H67O4	884.74	599.464	285.276	+	0.250875	0.251825	0.18555	0.2264	0.0054528	0.287066	-0.435161	-0.153548	>0.9999	>0.9999	>0.9999	0.9999	0.2946	0.1743	0.2765	0.2581	0.0932	0.3545	0.3859	0.1737	0.1478	0.1943	0.2631	0.137	0.2155	0.1681	0.4064	0.1156
TAG|54:0|(NL-16:0,,)[NH4]	TAG	Neutral_Lipid	C57H114O6N	C41H79O4	908.76	635.55	273.21	+	0.160275	0.1511	0.2221	0.32905	-0.0850457	0.567097	0.47066	1.1228	>0.9999	>0.9999	>0.9999	0.9999	0.206	0.1263	0.1176	0.1912	0.0728	0.2651	0.1572	0.1093	0.2957	0.186	0.2631	0.1436	0.5166	0.1337	0.4511	0.2148
TAG|54:0|(NL-18:0,,)[NH4]	TAG	Neutral_Lipid	C57H114O6N	C39H75O4	908.76	607.53	301.23	+	0.256425	0.207025	0.9748	1.94105	-0.308732	0.993659	1.92657	3.22896	>0.9999	0.9986	0.9994	0.9923	0.2163	0.2223	0.2888	0.2983	0.1064	0.2252	0.2495	0.247	1.0555	1.2867	1.0444	0.5126	2.4085	0.6069	2.2436	2.5052
TAG|54:1|(NL-16:0,,)[NH4]	TAG	Neutral_Lipid	C57H112O6N	C41H77O4	906.76	633.539	273.221	+	0.220625	0.2675	0.3091	0.657525	0.277943	1.08897	0.486477	1.29751	>0.9999	>0.9999	>0.9999	0.9999	0.2514	0.2097	0.1881	0.2333	0.0896	0.3929	0.4236	0.1639	0.3592	0.2898	0.4604	0.127	1.1648	0.1962	1.0173	0.2518
TAG|54:1|(NL-18:0,,)[NH4]	TAG	Neutral_Lipid	C57H112O6N	C39H73O4	906.76	605.525	301.235	+	0.532175	0.4603	2.05265	3.62283	-0.209326	0.819627	1.94752	2.97647	>0.9999	0.9942	0.9948	0.9562	0.5336	0.5571	0.3191	0.7189	0.2193	0.6244	0.7211	0.2764	2.9389	2.1864	2.2888	0.7965	4.6245	1.4077	6.6439	1.8152
TAG|54:1|(NL-18:1,,)[NH4]	TAG	Neutral_Lipid	C57H112O6N	C39H75O4	906.76	607.527	299.233	+	0.43365	0.3224	1.0593	1.5069	-0.427679	0.508472	1.28851	2.22466	>0.9999	0.9999	0.9996	0.9975	0.3935	0.3651	0.3795	0.5965	0.1945	0.4424	0.3326	0.3201	1.1989	0.9433	1.4101	0.6849	2.0794	0.457	2.7041	0.7871
TAG|54:1|(NL-20:0,,)[NH4]	TAG	Neutral_Lipid	C57H112O6N	C37H69O4	906.76	577.483	329.277	+	0.181175	0.2069	0.189675	0.354325	0.19155	0.901544	0.0661456	0.77614	>0.9999	>0.9999	>0.9999	0.9999	0.206	0.192	0.1355	0.1912	0.0728	0.3481	0.2625	0.1442	0.2025	0.1826	0.2631	0.1105	0.663	0.1143	0.531	0.109
TAG|54:1|(NL-20:1,,)[NH4]	TAG	Neutral_Lipid	C57H112O6N	C37H71O4	906.76	579.496	327.264	+	0.16425	0.155325	0.196625	0.3865	-0.0806033	0.975022	0.259553	1.31518	>0.9999	>0.9999	>0.9999	0.9999	0.206	0.1478	0.112	0.1912	0.0728	0.1597	0.2599	0.1289	0.2011	0.196	0.2789	0.1105	0.7666	0.124	0.5028	0.1526
TAG|54:2|(NL-16:0,,)[NH4]	TAG	Neutral_Lipid	C57H110O6N	C41H75O4	904.76	631.529	273.231	+	0.6292	0.7886	0.5397	1.3472	0.325775	1.31973	-0.221361	0.772598	>0.9999	0.9992	>0.9999	0.9997	0.5233	0.7415	0.5542	0.6978	0.1879	1.2441	1.1291	0.5933	0.6579	0.501	0.663	0.3369	2.5944	0.3697	1.9875	0.4372
TAG|54:2|(NL-18:0,,)[NH4]	TAG	Neutral_Lipid	C57H110O6N	C39H71O4	904.76	603.511	301.249	+	3.07217	3.06665	7.4718	11.939	-0.00259688	0.676154	1.2822	1.96095	>0.9999	0.8877	0.8921	0.4761	1.9079	3.1783	3.2009	4.0016	1.4394	4.1697	4.0526	2.6049	10.431	8.3119	6.5245	4.6198	13.586	5.0628	24.705	4.4022
TAG|54:2|(NL-18:1,,)[NH4]	TAG	Neutral_Lipid	C57H110O6N	C39H73O4	904.76	605.525	299.235	+	1.794	2.04935	4.12328	9.89465	0.191987	1.26286	1.20061	2.27148	>0.9999	0.7861	0.9817	0.5816	1.024	2.5037	0.9181	2.7302	0.6694	2.9321	3.5458	1.0501	5.7152	4.5086	4.4488	1.8205	12.513	4.7502	20.014	2.3014
TAG|54:2|(NL-18:2,,)[NH4]	TAG	Neutral_Lipid	C57H110O6N	C39H75O4	904.76	607.538	297.222	+	0.933225	0.968925	1.69138	2.11255	0.05416	0.320789	0.8579	1.12453	>0.9999	0.9999	0.9993	0.9977	0.6861	0.8741	0.9472	1.2255	0.5711	1.2856	1.4344	0.5846	2.0061	1.719	1.7258	1.3146	2.8609	0.7502	3.6955	1.1436
TAG|54:2|(NL-20:0,,)[NH4]	TAG	Neutral_Lipid	C57H110O6N	C37H67O4	904.76	575.465	329.295	+	0.344575	0.499025	0.258975	0.413625	0.534294	0.675511	-0.412005	-0.270789	>0.9999	>0.9999	>0.9999	0.9999	0.4409	0.3032	0.2709	0.3633	0.1333	0.7618	0.7393	0.3617	0.2469	0.3602	0.2631	0.1657	0.6564	0.1973	0.6602	0.1406
TAG|54:2|(NL-20:1,,)[NH4]	TAG	Neutral_Lipid	C57H110O6N	C37H69O4	904.76	577.485	327.275	+	0.399625	0.58325	0.339075	1.16397	0.545468	1.77938	-0.237042	0.996874	>0.9999	0.9991	>0.9999	0.9997	0.4615	0.5154	0.2564	0.3652	0.1675	0.8145	1.0057	0.3453	0.3178	0.3049	0.5314	0.2022	2.6832	0.3395	1.4119	0.2213
TAG|54:3|(NL-16:0,,)[NH4]	TAG	Neutral_Lipid	C57H108O6N	C41H73O4	902.75	629.512	273.238	+	0.851925	1.41895	0.8157	1.95475	0.736025	1.26087	-0.0626878	0.46216	0.9997	0.9978	>0.9999	0.9998	0.82	1.0295	0.6214	0.9368	0.3599	1.6689	2.609	1.038	1.054	0.8327	0.9287	0.4474	3.7525	0.5831	3.0212	0.4622
TAG|54:3|(NL-16:1,,)[NH4]	TAG	Neutral_Lipid	C57H108O6N	C41H75O4	902.75	631.524	271.226	+	0.1888	0.134	0.172225	0.217275	-0.494626	0.335228	-0.132564	0.697289	>0.9999	>0.9999	>0.9999	0.9999	0.206	0.2173	0.112	0.2199	0.0728	0.1597	0.191	0.1125	0.1478	0.1675	0.2631	0.1105	0.3915	0.1078	0.2608	0.109
TAG|54:3|(NL-18:0,,)[NH4]	TAG	Neutral_Lipid	C57H108O6N	C39H69O4	902.75	601.497	301.253	+	6.6525	8.14627	8.7374	15.0268	0.292244	0.782264	0.393307	0.883328	0.995	0.7384	0.9867	0.6806	5.219	7.3558	6.2652	7.77	2.3412	11.251	11.507	7.4859	11.209	9.7678	7.4927	6.4801	15.035	7.6335	32.219	5.2198
TAG|54:3|(NL-18:1,,)[NH4]	TAG	Neutral_Lipid	C57H108O6N	C39H71O4	902.75	603.511	299.239	+	16.4265	17.5947	19.6947	58.4068	0.0991137	1.56832	0.261786	1.731	0.9976	<0.0001	0.952	<0.0001	10.623	25.213	10.439	19.431	4.4377	23.22	26.361	16.36	28.343	17.577	21.089	11.77	56.759	38.874	125	12.994
TAG|54:3|(NL-18:2,,)[NH4]	TAG	Neutral_Lipid	C57H108O6N	C39H73O4	902.75	605.525	297.224	+	5.0137	7.66415	6.5255	12.9566	0.61225	0.989524	0.380213	0.757487	0.9735	0.7249	0.9948	0.8268	3.8241	6.1759	4.8926	5.1622	1.7701	10.396	11.47	7.0205	8.3038	7.4741	5.8247	4.4994	15.132	6.3843	26.357	3.953
TAG|54:3|(NL-18:3,,)[NH4]	TAG	Neutral_Lipid	C57H108O6N	C39H75O4	902.75	607.515	295.235	+	0.16645	0.1957	0.17555	0.1837	0.233555	0.0654696	0.0767931	-0.0912921	>0.9999	>0.9999	>0.9999	0.9999	0.206	0.1364	0.1131	0.2103	0.0736	0.2827	0.2768	0.1497	0.1493	0.1793	0.2631	0.1105	0.2139	0.1229	0.289	0.109
TAG|54:3|(NL-20:1,,)[NH4]	TAG	Neutral_Lipid	C57H108O6N	C37H67O4	902.75	575.469	327.281	+	0.757325	1.4889	0.4254	1.44888	0.975262	1.76804	-0.832093	-0.0393137	0.9994	0.9984	>0.9999	0.9999	0.8304	1.0182	0.4523	0.7284	0.3263	1.68	2.9495	0.9998	0.4553	0.3837	0.6472	0.2154	3.3067	0.3363	1.856	0.2965
TAG|54:3|(NL-20:2,,)[NH4]	TAG	Neutral_Lipid	C57H108O6N	C37H69O4	902.75	577.483	325.267	+	0.218825	0.1535	0.263275	0.4119	-0.511539	0.645724	0.266793	1.42406	>0.9999	>0.9999	>0.9999	0.9999	0.206	0.2855	0.1601	0.2237	0.0728	0.1709	0.2326	0.1377	0.2809	0.2748	0.3262	0.1712	0.5314	0.2091	0.7283	0.1788
TAG|54:3|(NL-20:3,,)[NH4]	TAG	Neutral_Lipid	C57H108O6N	C37H71O4	902.75	579.498	323.252	+	0.262925	0.157675	0.43645	0.372925	-0.737697	-0.226931	0.731165	1.24193	>0.9999	>0.9999	>0.9999	0.9999	0.2452	0.2248	0.2452	0.3365	0.0728	0.1805	0.1884	0.189	0.5677	0.3837	0.5525	0.2419	0.4047	0.1628	0.6484	0.2758
TAG|54:4|(NL-16:0,,)[NH4]	TAG	Neutral_Lipid	C57H106O6N	C41H71O4	900.75	627.507	273.243	+	0.807575	0.60395	1.22507	1.46588	-0.419167	0.258892	0.601202	1.27926	>0.9999	>0.9999	0.9999	0.999	0.6346	0.9474	0.7076	0.9407	0.2724	0.7554	0.8329	0.5551	1.6306	1.394	1.1234	0.7523	1.6764	0.6661	2.9061	0.6149
TAG|54:4|(NL-16:1,,)[NH4]	TAG	Neutral_Lipid	C57H106O6N	C41H73O4	900.75	629.512	271.238	+	0.223125	0.1551	0.1822	0.249925	-0.524653	0.455972	-0.292329	0.688297	>0.9999	>0.9999	>0.9999	0.9999	0.2328	0.2564	0.1433	0.26	0.0736	0.1996	0.2248	0.1224	0.1508	0.2044	0.2631	0.1105	0.3948	0.1153	0.3806	0.109
TAG|54:4|(NL-18:0,,)[NH4]	TAG	Neutral_Lipid	C57H106O6N	C39H67O4	900.75	599.467	301.283	+	11.4634	13.8435	10.6735	11.9356	0.272177	0.161231	-0.102992	-0.213938	0.9805	0.997	0.9993	0.9898	7.7574	12.146	12.014	13.936	6.4439	18.646	18.227	12.057	10.678	12.134	8.4661	11.416	10.873	7.1948	22.838	6.8365
TAG|54:4|(NL-18:1,,)[NH4]	TAG	Neutral_Lipid	C57H106O6N	C39H69O4	900.75	601.496	299.254	+	24.634	38.1987	18.6722	73.164	0.632873	1.97024	-0.399755	0.93761	0.1241	<0.0001	0.769	<0.0001	14.472	38.782	13.676	31.606	7.0718	62.795	60.596	22.332	22.898	17.502	22.899	11.39	60.845	54.449	163.92	13.442
TAG|54:4|(NL-18:2,,)[NH4]	TAG	Neutral_Lipid	C57H106O6N	C39H71O4	900.75	603.511	297.239	+	33.1935	42.6495	27.6162	56.3828	0.361628	1.02974	-0.265383	0.402725	0.4185	<0.0001	0.803	0.1167	20.926	40.408	30.821	40.619	16.07	59.453	62.28	32.795	30.865	28.345	23.893	27.362	48.146	34.569	124.45	18.366
TAG|54:4|(NL-18:3,,)[NH4]	TAG	Neutral_Lipid	C57H106O6N	C39H73O4	900.75	605.51	295.24	+	0.578875	0.555275	0.506575	0.6754	-0.0600494	0.414966	-0.192476	0.28254	>0.9999	>0.9999	>0.9999	0.9999	0.4492	0.6948	0.487	0.6845	0.2841	0.8815	0.7146	0.3409	0.4864	0.5948	0.4867	0.4584	0.8719	0.4064	1.13	0.2933
TAG|54:4|(NL-20:1,,)[NH4]	TAG	Neutral_Lipid	C57H106O6N	C37H65O4	900.75	573.449	327.301	+	0.19565	0.237825	0.172225	0.24485	0.281625	0.507604	-0.183981	0.0419978	>0.9999	>0.9999	>0.9999	0.9999	0.2225	0.1996	0.112	0.2485	0.0728	0.2939	0.4327	0.1519	0.1478	0.1675	0.2631	0.1105	0.436	0.1078	0.3266	0.109
TAG|54:4|(NL-20:2,,)[NH4]	TAG	Neutral_Lipid	C57H106O6N	C37H67O4	900.75	575.478	325.272	+	0.368475	0.25575	0.330625	0.4662	-0.526832	0.495753	-0.156371	0.866215	>0.9999	>0.9999	>0.9999	0.9999	0.2885	0.3461	0.2676	0.5717	0.1588	0.2555	0.3989	0.2098	0.3178	0.3535	0.4446	0.2066	0.5215	0.2932	0.8669	0.1832
TAG|54:4|(NL-20:3,,)[NH4]	TAG	Neutral_Lipid	C57H106O6N	C37H69O4	900.75	577.494	323.256	+	0.3955	0.2783	0.498525	0.61715	-0.507037	0.307955	0.333988	1.14898	>0.9999	>0.9999	>0.9999	0.9999	0.3297	0.4017	0.4434	0.4072	0.1515	0.3002	0.3599	0.3016	0.544	0.5596	0.6077	0.2828	0.6646	0.3169	1.2287	0.2584
TAG|54:4|(NL-20:4,,)[NH4]	TAG	Neutral_Lipid	C57H106O6N	C37H71O4	900.75	579.502	321.248	+	0.9212	0.6151	2.05998	1.67457	-0.582693	-0.298832	1.16104	1.4449	>0.9999	>0.9999	0.9978	0.9982	0.7479	0.9234	0.9371	1.0764	0.354	0.8145	0.7718	0.5201	2.8901	2.0089	1.981	1.3599	1.9166	0.8601	2.9742	0.9474
TAG|54:5|(NL-16:0,,)[NH4]	TAG	Neutral_Lipid	C57H104O6N	C41H69O4	898.75	625.492	273.258	+	1.01848	0.68085	1.31238	1.62108	-0.581002	0.304771	0.365769	1.25154	>0.9999	>0.9999	>0.9999	0.9987	0.7726	1.0257	1.0558	1.2198	0.2994	0.7985	1.007	0.6185	1.4044	1.5649	1.2628	1.0174	1.7916	0.8645	3.1152	0.713
TAG|54:5|(NL-16:1,,)[NH4]	TAG	Neutral_Lipid	C57H104O6N	C41H71O4	898.75	627.504	271.246	+	0.206825	0.15585	0.2147	0.22375	-0.408252	0.0595655	0.0539116	0.52173	>0.9999	>0.9999	>0.9999	0.9999	0.206	0.192	0.1635	0.2658	0.0881	0.1661	0.2053	0.1639	0.2084	0.2614	0.2631	0.1259	0.2287	0.125	0.4323	0.109
TAG|54:5|(NL-18:0,,)[NH4]	TAG	Neutral_Lipid	C57H104O6N	C39H65O4	898.75	597.449	301.301	+	0.909925	1.44715	0.658325	0.83505	0.669395	0.343063	-0.466948	-0.79328	0.9998	>0.9999	>0.9999	0.9997	0.8262	0.8451	0.8901	1.0783	0.4167	2.1591	2.1114	1.1014	0.649	0.7657	0.6077	0.6109	0.7962	0.5228	1.6375	0.3837
TAG|54:5|(NL-18:1,,)[NH4]	TAG	Neutral_Lipid	C57H104O6N	C39H67O4	898.75	599.467	299.283	+	19.9615	45.7505	10.8708	37.2524	1.19657	1.77687	-0.876759	-0.296453	0.0002	0.0001	0.4543	0.5142	14.375	26.035	17.548	21.888	8.8551	70.827	72.314	31.006	12.734	10.416	10.865	9.4683	26.834	24.239	89.634	8.3028
TAG|54:5|(NL-18:2,,)[NH4]	TAG	Neutral_Lipid	C57H104O6N	C39H69O4	898.75	601.482	297.268	+	36.1125	80.7832	19.9408	64.501	1.16156	1.6936	-0.856779	-0.324735	<0.0001	<0.0001	0.0437	0.0417	26.981	46.328	31.584	39.557	15.916	128.39	123.45	55.377	21.383	20.274	21.218	16.888	46.725	43.653	152.69	14.936
TAG|54:5|(NL-18:3,,)[NH4]	TAG	Neutral_Lipid	C57H104O6N	C39H71O4	898.75	603.497	295.253	+	1.7163	2.7833	1.03622	2.21972	0.697495	1.09904	-0.727964	-0.326415	0.9982	0.9975	0.9995	0.9997	1.4155	1.7294	1.7376	1.9827	0.7947	4.2081	4.0292	2.1012	1.0082	1.1695	0.9918	0.9754	2.0877	1.3667	4.6963	0.7282
TAG|54:5|(NL-20:3,,)[NH4]	TAG	Neutral_Lipid	C57H104O6N	C37H67O4	898.75	575.467	323.283	+	0.830725	0.56535	0.715975	0.80375	-0.555227	0.166838	-0.214462	0.507603	>0.9999	>0.9999	>0.9999	0.9999	0.6944	0.8565	0.8486	0.9234	0.311	0.7378	0.7198	0.4928	0.7096	0.9466	0.6498	0.5579	0.8061	0.471	1.5553	0.3826
TAG|54:5|(NL-20:4,,)[NH4]	TAG	Neutral_Lipid	C57H104O6N	C37H69O4	898.75	577.496	321.253	+	1.03317	0.82265	1.94935	2.67298	-0.328734	0.455453	0.915909	1.7001	>0.9999	0.9994	0.9988	0.9906	1.1106	1.1559	0.9886	0.8776	0.3868	1.1035	1.1239	0.6764	2.3993	2.364	2.031	1.0031	2.5615	1.786	5.1779	1.1665
TAG|54:5|(NL-22:5,,)[NH4]	TAG	Neutral_Lipid	C57H104O6N	C35H67O4	898.75	551.47	347.28	+	0.158875	0.117925	0.565875	0.5835	-0.430023	0.0442493	1.83259	2.30686	>0.9999	>0.9999	0.9999	0.9998	0.206	0.1263	0.112	0.1912	0.0728	0.1597	0.1299	0.1093	0.7643	0.707	0.5735	0.2187	0.5939	0.305	1.1582	0.2769
TAG|54:6|(NL-16:0,,)[NH4]	TAG	Neutral_Lipid	C57H102O6N	C41H67O4	896.75	623.466	273.284	+	1.45757	1.1976	1.87338	1.92095	-0.283424	0.0361803	0.36207	0.681674	>0.9999	>0.9999	0.9999	0.9994	1.0508	1.5449	1.489	1.7456	0.6782	1.5267	1.5813	1.0042	2.42	1.8346	1.7995	1.4394	1.9347	1.0552	3.6015	1.0924
TAG|54:6|(NL-16:1,,)[NH4]	TAG	Neutral_Lipid	C57H102O6N	C41H69O4	896.75	625.482	271.267	+	0.19975	0.1353	0.185575	0.1822	-0.562034	-0.0264794	-0.106193	0.429361	>0.9999	>0.9999	>0.9999	0.9999	0.2081	0.1832	0.1534	0.2543	0.0728	0.1645	0.1728	0.1311	0.1744	0.1943	0.2631	0.1105	0.1662	0.1153	0.3383	0.109
TAG|54:6|(NL-18:1,,)[NH4]	TAG	Neutral_Lipid	C57H102O6N	C39H65O4	896.75	597.452	299.298	+	1.857	6.24432	0.88545	2.95187	1.74957	1.73715	-1.06849	-1.08091	0.8929	0.9871	0.9986	0.951	1.5639	2.2157	1.6122	2.0362	1.0322	9.8678	10.548	3.5293	0.9875	0.9181	0.9182	0.718	1.7767	1.7817	7.7269	0.5222
TAG|54:6|(NL-18:2,,)[NH4]	TAG	Neutral_Lipid	C57H102O6N	C39H67O4	896.75	599.467	297.283	+	36.9075	101.894	14.1678	42.45	1.46509	1.58315	-1.3813	-1.26324	<0.0001	<0.0001	0.0013	<0.0001	27.113	39.078	40.731	40.708	20.894	150.88	164.06	71.743	14.071	14.608	12.362	15.63	25.498	25.782	108.51	10.01
TAG|54:6|(NL-18:3,,)[NH4]	TAG	Neutral_Lipid	C57H102O6N	C39H69O4	896.75	601.482	295.268	+	2.3006	6.6342	0.885275	3.13137	1.52791	1.8226	-1.37781	-1.08313	0.8963	0.9835	0.9958	0.9418	1.8482	2.5517	1.8887	2.9138	1.1932	10.904	10.648	3.7916	0.8767	0.9014	0.9997	0.7633	2.0087	1.6362	8.0488	0.8318
TAG|54:6|(NL-20:3,,)[NH4]	TAG	Neutral_Lipid	C57H102O6N	C37H65O4	896.75	573.457	323.293	+	0.208	0.19445	0.190575	0.194575	-0.0971843	0.0299675	-0.126225	0.000927122	>0.9999	>0.9999	>0.9999	0.9999	0.206	0.2362	0.1489	0.2409	0.0728	0.1916	0.2053	0.3081	0.17	0.2077	0.2631	0.1215	0.204	0.1153	0.35	0.109
TAG|54:6|(NL-20:4,,)[NH4]	TAG	Neutral_Lipid	C57H102O6N	C37H67O4	896.75	575.481	321.269	+	4.53975	3.8001	5.21305	5.772	-0.256575	0.146944	0.199515	0.603034	0.9994	0.9997	0.9995	0.9887	3.2719	4.4617	4.4526	5.9728	2.1373	4.5786	5.0076	3.4769	5.9251	5.7535	5.1039	4.0697	5.6691	3.7672	10.682	2.9697
TAG|54:6|(NL-20:5,,)[NH4]	TAG	Neutral_Lipid	C57H102O6N	C37H69O4	896.75	577.48	319.27	+	0.17055	0.11955	0.19365	0.18495	-0.512581	-0.0663162	0.183257	0.629521	>0.9999	>0.9999	>0.9999	0.9999	0.2081	0.1339	0.1433	0.1969	0.0728	0.1597	0.1364	0.1093	0.1715	0.2295	0.2631	0.1105	0.227	0.1078	0.296	0.109
TAG|54:6|(NL-22:6,,)[NH4]	TAG	Neutral_Lipid	C57H102O6N	C35H67O4	896.75	551.473	345.277	+	0.53415	0.27985	1.06067	0.879125	-0.932591	-0.270842	0.989666	1.65141	>0.9999	>0.9999	0.9998	0.9997	0.5254	0.5659	0.3952	0.6501	0.1887	0.297	0.3846	0.2491	1.4488	1.0471	1.1602	0.5866	0.8933	0.4559	1.5623	0.605
TAG|54:7|(NL-16:0,,)[NH4]	TAG	Neutral_Lipid	C57H100O6N	C41H65O4	894.75	621.556	273.194	+	0.184125	0.131825	0.211525	0.227375	-0.482062	0.104245	0.200143	0.78645	>0.9999	>0.9999	>0.9999	0.9999	0.2328	0.1377	0.1366	0.2294	0.0728	0.1852	0.1546	0.1147	0.2099	0.2262	0.2631	0.1469	0.2846	0.124	0.3712	0.1297
TAG|54:7|(NL-16:1,,)[NH4]	TAG	Neutral_Lipid	C57H100O6N	C41H67O4	894.75	623.474	271.276	+	0.1918	0.117925	0.199225	0.15835	-0.701733	-0.331282	0.054796	0.425247	>0.9999	>0.9999	>0.9999	0.9999	0.206	0.1491	0.131	0.2811	0.0728	0.1597	0.1299	0.1093	0.1478	0.2446	0.2631	0.1414	0.1645	0.125	0.2349	0.109
TAG|54:7|(NL-18:0,,)[NH4]	TAG	Neutral_Lipid	C57H100O6N	C39H61O4	894.75	593.529	301.221	+	0.158875	0.117925	0.229375	0.27705	-0.430023	0.272438	0.529816	1.23228	>0.9999	>0.9999	>0.9999	0.9999	0.206	0.1263	0.112	0.1912	0.0728	0.1597	0.1299	0.1093	0.2173	0.2714	0.2631	0.1657	0.38	0.1078	0.3947	0.2257
TAG|54:7|(NL-18:1,,)[NH4]	TAG	Neutral_Lipid	C57H100O6N	C39H63O4	894.75	595.433	299.317	+	0.180675	0.35775	0.172225	0.17755	0.985555	0.0439308	-0.0691023	-1.01073	>0.9999	>0.9999	>0.9999	0.9999	0.206	0.1402	0.1299	0.2466	0.0809	0.6148	0.5288	0.2065	0.1478	0.1675	0.2631	0.1105	0.1645	0.1078	0.3289	0.109
TAG|54:7|(NL-18:2,,)[NH4]	TAG	Neutral_Lipid	C57H100O6N	C39H65O4	894.75	597.452	297.298	+	2.61483	12.0415	0.79025	2.7124	2.20323	1.77919	-1.72633	-2.15038	0.4213	0.9895	0.991	0.4308	2.4375	2.4595	2.7575	2.8048	1.6725	19.185	20.369	6.9396	0.6919	0.8377	0.7708	0.8606	1.349	1.5274	7.3769	0.5963
TAG|54:7|(NL-18:3,,)[NH4]	TAG	Neutral_Lipid	C57H100O6N	C39H67O4	894.75	599.467	295.283	+	1.57412	6.92612	0.56385	1.73392	2.1375	1.62066	-1.48117	-1.99801	0.8219	0.9976	0.9984	0.8349	1.432	1.4578	1.6917	1.715	0.9011	10.44	12.173	4.1904	0.479	0.6367	0.6603	0.4794	0.9937	0.9539	4.6305	0.3576
TAG|54:7|(NL-20:4,,)[NH4]	TAG	Neutral_Lipid	C57H100O6N	C37H65O4	894.75	573.462	321.288	+	0.4485	0.339375	0.423675	0.52135	-0.402228	0.299294	-0.08215	0.619372	>0.9999	>0.9999	>0.9999	0.9999	0.443	0.384	0.3896	0.5774	0.1683	0.4184	0.4353	0.3355	0.4051	0.4591	0.4052	0.4253	0.5133	0.3406	1.0102	0.2213
TAG|54:7|(NL-20:5,,)[NH4]	TAG	Neutral_Lipid	C57H100O6N	C37H67O4	894.75	575.468	319.282	+	0.289625	0.18155	0.22785	0.181575	-0.673819	-0.327519	-0.346102	0.00019865	>0.9999	>0.9999	>0.9999	0.9999	0.2658	0.2969	0.2631	0.3327	0.0991	0.1948	0.2793	0.153	0.2144	0.2781	0.2631	0.1558	0.1645	0.1229	0.3266	0.1123
TAG|54:7|(NL-22:6,,)[NH4]	TAG	Neutral_Lipid	C57H100O6N	C35H65O4	894.75	549.454	345.296	+	0.21095	0.12995	0.24715	0.18145	-0.698944	-0.445815	0.228486	0.481615	>0.9999	>0.9999	>0.9999	0.9999	0.206	0.1971	0.1769	0.2638	0.0728	0.1597	0.178	0.1093	0.2513	0.3217	0.2631	0.1525	0.1678	0.1412	0.3078	0.109
TAG|54:8|(NL-16:0,,)[NH4]	TAG	Neutral_Lipid	C57H98O6N	C41H63O4	892.74	619.505	273.235	+	0.16835	0.126225	0.213625	0.214425	-0.415466	0.00539263	0.343617	0.764475	>0.9999	>0.9999	>0.9999	0.9999	0.206	0.1642	0.112	0.1912	0.0728	0.1613	0.1572	0.1136	0.1996	0.2128	0.2631	0.179	0.3044	0.1261	0.3007	0.1265
TAG|54:8|(NL-18:1,,)[NH4]	TAG	Neutral_Lipid	C57H98O6N	C39H61O4	892.74	593.528	299.212	+	0.186425	0.1594	0.28805	0.3008	-0.225944	0.0624853	0.627724	0.916153	>0.9999	>0.9999	>0.9999	0.9999	0.206	0.2021	0.1254	0.2122	0.0728	0.2507	0.1819	0.1322	0.3962	0.2764	0.2841	0.1955	0.4409	0.1595	0.4393	0.1635
TAG|54:8|(NL-18:2,,)[NH4]	TAG	Neutral_Lipid	C57H98O6N	C39H63O4	892.74	595.436	297.304	+	0.167325	0.4679	0.17705	0.1937	1.48355	0.129667	0.0815038	-1.27238	>0.9999	>0.9999	>0.9999	0.9999	0.2143	0.1339	0.1299	0.1912	0.0983	0.6612	0.8225	0.2896	0.1671	0.1675	0.2631	0.1105	0.1727	0.1078	0.3853	0.109
TAG|54:8|(NL-18:3,,)[NH4]	TAG	Neutral_Lipid	C57H98O6N	C39H65O4	892.74	597.45	295.29	+	0.2309	1.02458	0.172225	0.228375	2.14969	0.40711	-0.422974	-2.16555	0.9992	>0.9999	>0.9999	0.9992	0.2163	0.2931	0.1982	0.216	0.1872	1.6561	1.8048	0.4502	0.1478	0.1675	0.2631	0.1105	0.1645	0.1326	0.5074	0.109
TAG|54:8|(NL-20:4,,)[NH4]	TAG	Neutral_Lipid	C57H98O6N	C37H63O4	892.74	571.518	321.222	+	0.2166	0.1295	0.2284	0.208525	-0.742081	-0.131342	0.0765294	0.687268	>0.9999	>0.9999	>0.9999	0.9999	0.272	0.2046	0.1489	0.2409	0.0728	0.206	0.1299	0.1093	0.1508	0.2212	0.3262	0.2154	0.2369	0.1078	0.2866	0.2028
TAG|54:9|(NL-18:2,,)[NH4]	TAG	Neutral_Lipid	C57H96O6N	C39H61O4	890.74	593.518	297.222	+	0.453025	0.403275	0.4675	0.49055	-0.167827	0.0694338	0.0453757	0.282636	>0.9999	>0.9999	>0.9999	0.9999	0.3111	0.4055	0.4053	0.6902	0.1369	0.5526	0.5106	0.413	0.6697	0.4038	0.3999	0.3966	0.6268	0.3503	0.7518	0.2333
TAG|55:2|(NL-19:0,,)[NH4]	TAG	Neutral_Lipid	C58H112O6N	C39H71O4	918.77	603.498	315.272	+	0.229175	0.2225	0.24905	0.298275	-0.0426443	0.260208	0.119986	0.422838	>0.9999	>0.9999	>0.9999	0.9999	0.2205	0.216	0.1858	0.2944	0.0896	0.2875	0.3261	0.1868	0.2557	0.1843	0.3894	0.1668	0.4409	0.1531	0.4628	0.1363
TAG|55:3|(NL-19:0,,)[NH4]	TAG	Neutral_Lipid	C58H110O6N	C39H69O4	916.77	601.479	315.291	+	0.2676	0.361775	0.240025	0.325225	0.435015	0.438253	-0.156893	-0.153655	>0.9999	>0.9999	>0.9999	0.9999	0.2431	0.2691	0.2676	0.2906	0.1246	0.4823	0.5353	0.3049	0.2617	0.2044	0.2631	0.2309	0.3175	0.1768	0.6954	0.1112
TAG|55:3|(NL-19:1,,)[NH4]	TAG	Neutral_Lipid	C58H110O6N	C39H71O4	916.77	603.502	313.268	+	0.16885	0.14415	0.184475	0.203775	-0.228171	0.143552	0.127683	0.499406	>0.9999	>0.9999	>0.9999	0.9999	0.206	0.1402	0.1265	0.2027	0.0728	0.1916	0.1975	0.1147	0.1478	0.2077	0.2631	0.1193	0.1925	0.1283	0.3853	0.109
TAG|55:4|(NL-19:1,,)[NH4]	TAG	Neutral_Lipid	C58H108O6N	C39H69O4	914.77	601.479	313.291	+	0.182675	0.221025	0.172225	0.199575	0.27493	0.212636	-0.0849846	-0.147279	>0.9999	>0.9999	>0.9999	0.9999	0.206	0.1756	0.1388	0.2103	0.1013	0.3306	0.3014	0.1508	0.1478	0.1675	0.2631	0.1105	0.1645	0.1207	0.4041	0.109
TAG|56:10|(NL-18:2,,)[NH4]	TAG	Neutral_Lipid	C59H98O6N	C41H63O4	916.77	619.528	297.242	+	0.3106	0.3338	0.2631	0.33205	0.103926	0.335789	-0.239447	-0.00758346	>0.9999	>0.9999	>0.9999	0.9999	0.2514	0.3651	0.2665	0.3594	0.1297	0.412	0.5236	0.2699	0.2705	0.31	0.2631	0.2088	0.4179	0.1832	0.5756	0.1515
TAG|56:1|(NL-16:0,,)[NH4]	TAG	Neutral_Lipid	C59H116O6N	C43H81O4	934.79	661.569	273.221	+	0.158875	0.15525	0.1885	0.244575	-0.0332989	0.375712	0.246672	0.655684	>0.9999	>0.9999	>0.9999	0.9999	0.206	0.1263	0.112	0.1912	0.0728	0.2731	0.1637	0.1114	0.2129	0.1675	0.2631	0.1105	0.3504	0.1078	0.4111	0.109
TAG|56:1|(NL-18:0,,)[NH4]	TAG	Neutral_Lipid	C59H116O6N	C41H77O4	934.79	633.541	301.249	+	0.158875	0.131575	0.189225	0.314875	-0.272007	0.734677	0.252211	1.25889	>0.9999	>0.9999	>0.9999	0.9999	0.206	0.1263	0.112	0.1912	0.0728	0.1597	0.1845	0.1093	0.2158	0.1675	0.2631	0.1105	0.5594	0.1541	0.3759	0.1701
TAG|56:1|(NL-18:1,,)[NH4]	TAG	Neutral_Lipid	C59H116O6N	C41H79O4	934.79	635.548	299.242	+	0.158875	0.135025	0.1936	0.217475	-0.234666	0.167771	0.285187	0.687623	>0.9999	>0.9999	>0.9999	0.9999	0.206	0.1263	0.112	0.1912	0.0728	0.1645	0.1728	0.13	0.1863	0.2145	0.2631	0.1105	0.329	0.1078	0.3219	0.1112
TAG|56:2|(NL-16:0,,)[NH4]	TAG	Neutral_Lipid	C59H114O6N	C43H79O4	932.78	659.553	273.227	+	0.17005	0.247625	0.20295	0.317925	0.542198	0.647562	0.255165	0.360529	>0.9999	>0.9999	>0.9999	0.9999	0.206	0.1554	0.1276	0.1912	0.0867	0.3913	0.3508	0.1617	0.2277	0.1675	0.2631	0.1535	0.4623	0.1261	0.5732	0.1101
TAG|56:2|(NL-18:0,,)[NH4]	TAG	Neutral_Lipid	C59H114O6N	C41H75O4	932.78	631.528	301.252	+	0.218325	0.281525	0.281925	0.575025	0.366786	1.02831	0.368834	1.03036	>0.9999	>0.9999	>0.9999	0.9999	0.2328	0.1731	0.1366	0.3308	0.0925	0.3497	0.508	0.1759	0.3134	0.2647	0.3762	0.1734	1.0907	0.2091	0.8575	0.1428
TAG|56:2|(NL-18:1,,)[NH4]	TAG	Neutral_Lipid	C59H114O6N	C41H77O4	932.78	633.539	299.241	+	0.2848	0.382025	0.2565	0.621975	0.423718	1.2779	-0.15099	0.70319	>0.9999	>0.9999	>0.9999	0.9999	0.2761	0.3044	0.1343	0.4244	0.0969	0.5062	0.677	0.248	0.2602	0.1893	0.4472	0.1293	0.9427	0.2479	1.1512	0.1461
TAG|56:2|(NL-18:2,,)[NH4]	TAG	Neutral_Lipid	C59H114O6N	C41H79O4	932.78	635.572	297.208	+	0.1878	0.331225	0.226725	0.299	0.818615	0.399202	0.271746	-0.147666	>0.9999	>0.9999	>0.9999	0.9999	0.206	0.1491	0.159	0.2371	0.0932	0.6021	0.3859	0.2437	0.2602	0.2245	0.2631	0.1591	0.4656	0.1304	0.491	0.109
TAG|56:2|(NL-20:0,,)[NH4]	TAG	Neutral_Lipid	C59H114O6N	C39H71O4	932.78	603.498	329.282	+	0.21745	0.2714	0.214725	0.36915	0.319737	0.781717	-0.0181935	0.443786	>0.9999	>0.9999	>0.9999	0.9999	0.2205	0.1971	0.1903	0.2619	0.0823	0.3753	0.4444	0.1836	0.2188	0.2245	0.2631	0.1525	0.6054	0.1832	0.5615	0.1265
TAG|56:2|(NL-20:1,,)[NH4]	TAG	Neutral_Lipid	C59H114O6N	C39H73O4	932.78	605.511	327.269	+	0.16995	0.221475	0.1752	0.4612	0.382033	1.39639	0.0438924	1.05825	>0.9999	>0.9999	>0.9999	0.9999	0.206	0.163	0.112	0.1988	0.0954	0.2715	0.3638	0.1552	0.1597	0.1675	0.2631	0.1105	1.0463	0.1585	0.531	0.109
TAG|56:2|(NL-22:0,,)[NH4]	TAG	Neutral_Lipid	C59H114O6N	C37H67O4	932.78	575.483	357.297	+	0.177775	0.200225	0.181	0.1966	0.17157	0.119274	0.0259372	-0.0263588	>0.9999	>0.9999	>0.9999	0.9999	0.206	0.1516	0.1623	0.1912	0.094	0.3322	0.2261	0.1486	0.173	0.1675	0.2631	0.1204	0.2665	0.1078	0.3031	0.109
TAG|56:3|(NL-16:0,,)[NH4]	TAG	Neutral_Lipid	C59H112O6N	C43H77O4	930.78	657.537	273.243	+	0.1633	0.19435	0.178925	0.220975	0.251132	0.304528	0.13183	0.185226	>0.9999	>0.9999	>0.9999	0.9999	0.206	0.144	0.112	0.1912	0.0728	0.2555	0.33	0.1191	0.1478	0.1943	0.2631	0.1105	0.306	0.1423	0.3266	0.109
TAG|56:3|(NL-18:0,,)[NH4]	TAG	Neutral_Lipid	C59H112O6N	C41H73O4	930.78	629.511	301.269	+	0.46965	0.471975	0.472	0.8567	0.00712443	0.860003	0.00720085	0.86008	>0.9999	>0.9999	>0.9999	0.9999	0.5192	0.3625	0.496	0.5009	0.1603	0.5462	0.8667	0.3147	0.5795	0.4607	0.5551	0.2927	1.5662	0.3083	1.271	0.2813
TAG|56:3|(NL-18:1,,)[NH4]	TAG	Neutral_Lipid	C59H112O6N	C41H75O4	930.78	631.528	299.252	+	0.74765	1.16508	0.5293	2.00762	0.639988	1.92333	-0.498277	0.785067	0.9999	0.9952	>0.9999	0.9991	0.6532	1.0156	0.4098	0.912	0.2542	1.7024	1.858	0.8457	0.5204	0.4507	0.7208	0.4253	3.9796	0.6456	3.0259	0.3794
TAG|56:3|(NL-18:2,,)[NH4]	TAG	Neutral_Lipid	C59H112O6N	C41H77O4	930.78	633.539	297.241	+	0.47215	0.81405	0.2883	0.872375	0.785872	1.59738	-0.711674	0.099831	>0.9999	0.9997	>0.9999	0.9999	0.4368	0.5268	0.3572	0.5678	0.2455	1.2632	1.1356	0.6119	0.306	0.325	0.3289	0.1933	1.4757	0.277	1.5177	0.2191
TAG|56:3|(NL-20:0,,)[NH4]	TAG	Neutral_Lipid	C59H112O6N	C39H69O4	930.78	601.481	329.299	+	0.295	0.60675	0.2228	0.42925	1.04039	0.946069	-0.404966	-0.499284	>0.9999	>0.9999	>0.9999	0.9999	0.3441	0.3234	0.262	0.2505	0.1413	0.9422	0.9927	0.3508	0.2439	0.2295	0.2631	0.1547	0.6893	0.1315	0.7447	0.1515
TAG|56:3|(NL-20:1,,)[NH4]	TAG	Neutral_Lipid	C59H112O6N	C39H71O4	930.78	603.499	327.281	+	0.504025	0.76585	0.373875	1.38635	0.603567	1.89066	-0.430939	0.856158	>0.9999	0.9984	>0.9999	0.9996	0.4945	0.6329	0.2329	0.6558	0.1624	1.0844	1.2058	0.6108	0.377	0.4122	0.513	0.1933	2.9135	0.4764	1.8372	0.3183
TAG|56:3|(NL-20:2,,)[NH4]	TAG	Neutral_Lipid	C59H112O6N	C39H73O4	930.78	605.52	325.26	+	0.16675	0.117925	0.18145	0.2508	-0.499817	0.466965	0.121885	1.08867	>0.9999	>0.9999	>0.9999	0.9999	0.206	0.1415	0.1187	0.2008	0.0728	0.1597	0.1299	0.1093	0.1478	0.2044	0.2631	0.1105	0.3011	0.1444	0.4487	0.109
TAG|56:3|(NL-20:3,,)[NH4]	TAG	Neutral_Lipid	C59H112O6N	C39H75O4	930.78	607.525	323.255	+	0.1637	0.11955	0.21245	0.157575	-0.45344	-0.431085	0.376069	0.398425	>0.9999	>0.9999	>0.9999	0.9999	0.206	0.1288	0.1288	0.1912	0.0728	0.1597	0.1299	0.1158	0.2114	0.2262	0.2631	0.1491	0.1645	0.1078	0.249	0.109
TAG|56:3|(NL-22:1,,)[NH4]	TAG	Neutral_Lipid	C59H112O6N	C37H67O4	930.78	575.466	355.314	+	0.158875	0.1905	0.172225	0.231025	0.261899	0.423754	0.116402	0.278258	>0.9999	>0.9999	>0.9999	0.9999	0.206	0.1263	0.112	0.1912	0.0728	0.2523	0.3222	0.1147	0.1478	0.1675	0.2631	0.1105	0.3455	0.1078	0.3618	0.109
TAG|56:4|(NL-18:0,,)[NH4]	TAG	Neutral_Lipid	C59H110O6N	C41H71O4	928.78	627.497	301.283	+	0.4829	0.366575	0.831975	0.642025	-0.397616	-0.373911	0.784816	0.808521	>0.9999	>0.9999	>0.9999	0.9999	0.3647	0.4775	0.5923	0.4971	0.1865	0.4775	0.4002	0.4021	0.9831	0.8796	0.9129	0.5523	0.7008	0.2943	1.2263	0.3467
TAG|56:4|(NL-18:1,,)[NH4]	TAG	Neutral_Lipid	C59H110O6N	C41H73O4	928.78	629.512	299.268	+	0.9235	1.8263	0.669775	2.1306	0.98374	1.66951	-0.463435	0.222336	0.9989	0.9953	>0.9999	0.9999	0.8242	1.2898	0.6202	0.9598	0.3897	2.3236	3.4315	1.1604	0.7717	0.6099	0.8656	0.4319	4.3053	0.7491	3.0494	0.4186
TAG|56:4|(NL-18:2,,)[NH4]	TAG	Neutral_Lipid	C59H110O6N	C41H75O4	928.78	631.527	297.253	+	1.06412	2.26865	0.5998	1.6877	1.09217	1.49251	-0.827114	-0.426776	0.9974	0.9981	0.9998	0.9997	1.0158	1.2266	0.7389	1.2752	0.55	3.055	4.0786	1.391	0.6283	0.5529	0.8314	0.3866	3.2574	0.6489	2.4738	0.3707
TAG|56:4|(NL-20:0,,)[NH4]	TAG	Neutral_Lipid	C59H110O6N	C39H67O4	928.78	599.465	329.315	+	0.302125	0.6251	0.2069	0.264225	1.04894	0.352833	-0.546212	-1.24232	>0.9999	>0.9999	>0.9999	0.9999	0.3297	0.2905	0.225	0.3633	0.1573	0.9278	0.8952	0.5201	0.1626	0.1675	0.3473	0.1502	0.3471	0.138	0.4464	0.1254
TAG|56:4|(NL-20:1,,)[NH4]	TAG	Neutral_Lipid	C59H110O6N	C39H69O4	928.78	601.481	327.299	+	0.71395	1.69138	0.33565	1.57227	1.2443	2.22782	-1.08887	-0.105343	0.9986	0.9972	>0.9999	0.9999	0.752	0.8678	0.412	0.824	0.3212	2.3029	3.0859	1.0555	0.3681	0.3401	0.4367	0.1977	3.514	0.4311	2.1238	0.2202
TAG|56:4|(NL-20:2,,)[NH4]	TAG	Neutral_Lipid	C59H110O6N	C39H71O4	928.78	603.505	325.275	+	0.32775	0.22625	0.393425	0.51025	-0.534678	0.375116	0.263493	1.17329	>0.9999	>0.9999	>0.9999	0.9999	0.2225	0.3638	0.262	0.4627	0.1202	0.2156	0.343	0.2262	0.4331	0.4457	0.3867	0.3082	0.5067	0.3029	1.0548	0.1766
TAG|56:4|(NL-20:3,,)[NH4]	TAG	Neutral_Lipid	C59H110O6N	C39H73O4	928.78	605.516	323.264	+	0.2873	0.154525	0.327775	0.293725	-0.894718	-0.15824	0.190148	0.926626	>0.9999	>0.9999	>0.9999	0.9999	0.206	0.235	0.2933	0.4149	0.0911	0.1852	0.1702	0.1716	0.4686	0.3703	0.2999	0.1723	0.3274	0.1897	0.491	0.1668
TAG|56:4|(NL-20:4,,)[NH4]	TAG	Neutral_Lipid	C59H110O6N	C39H75O4	928.78	607.529	321.252	+	0.3472	0.297475	0.760575	0.55345	-0.222999	-0.458638	1.13132	0.895685	>0.9999	>0.9999	0.9999	0.9999	0.2534	0.3398	0.3941	0.4015	0.196	0.3625	0.3703	0.2611	1.0733	0.7204	0.7393	0.5093	0.6169	0.373	0.874	0.3499
TAG|56:5|(NL-16:0,,)[NH4]	TAG	Neutral_Lipid	C59H108O6N	C43H73O4	926.78	653.52	273.26	+	0.16795	0.120675	0.238225	0.330775	-0.476905	0.473525	0.504293	1.45472	>0.9999	>0.9999	>0.9999	0.9999	0.206	0.1491	0.1198	0.1969	0.0728	0.1597	0.1377	0.1125	0.272	0.2731	0.2631	0.1447	0.3159	0.1994	0.6508	0.157
TAG|56:5|(NL-18:0,,)[NH4]	TAG	Neutral_Lipid	C59H108O6N	C41H69O4	926.78	625.483	301.297	+	0.902575	0.605125	1.08282	0.9589	-0.576814	-0.175348	0.262681	0.664147	>0.9999	>0.9999	>0.9999	0.9999	0.682	0.8198	0.9136	1.1949	0.2659	0.5717	0.7601	0.8228	1.3675	1.203	0.9234	0.8374	1.0447	0.5433	1.7385	0.5091
TAG|56:5|(NL-18:1,,)[NH4]	TAG	Neutral_Lipid	C59H108O6N	C41H71O4	926.78	627.506	299.274	+	0.710125	0.76285	0.9529	1.51562	0.103326	0.669516	0.424252	0.990442	>0.9999	0.9997	>0.9999	0.9994	0.5378	0.7693	0.5755	0.9579	0.255	0.9438	1.1642	0.6884	1.261	0.9584	0.9813	0.6109	1.5711	0.9528	3.0894	0.4492
TAG|56:5|(NL-18:2,,)[NH4]	TAG	Neutral_Lipid	C59H108O6N	C41H73O4	926.78	629.512	297.268	+	1.77912	4.1486	1.01917	1.9918	1.22146	0.966671	-0.803766	-1.05855	0.9808	0.9986	0.9993	0.9854	1.6195	1.7963	1.1789	2.5218	0.7357	4.9842	8.1013	2.7732	0.9476	1.1728	1.1444	0.8119	3.3544	0.83	3.2562	0.5266
TAG|56:5|(NL-18:3,,)[NH4]	TAG	Neutral_Lipid	C59H108O6N	C41H75O4	926.78	631.525	295.255	+	0.158875	0.317375	0.172225	0.191825	0.998296	0.155496	0.116402	-0.726398	>0.9999	>0.9999	>0.9999	0.9999	0.206	0.1263	0.112	0.1912	0.0947	0.3913	0.5704	0.2131	0.1478	0.1675	0.2631	0.1105	0.2451	0.1078	0.3054	0.109
TAG|56:5|(NL-20:1,,)[NH4]	TAG	Neutral_Lipid	C59H108O6N	C39H67O4	926.78	599.467	327.313	+	0.65505	2.12635	0.269075	0.85975	1.6987	1.67591	-1.2836	-1.30639	0.9952	0.9997	>0.9999	0.9969	0.7644	0.6569	0.5049	0.694	0.3992	2.5185	4.2579	1.3298	0.3149	0.2463	0.3262	0.1889	1.6566	0.3212	1.2639	0.1973
TAG|56:5|(NL-20:2,,)[NH4]	TAG	Neutral_Lipid	C59H108O6N	C39H69O4	926.78	601.492	325.288	+	0.31375	0.286175	0.2897	0.462575	-0.132718	0.675128	-0.115056	0.69279	>0.9999	>0.9999	>0.9999	0.9999	0.2802	0.3259	0.2474	0.4015	0.1056	0.3322	0.3911	0.3158	0.3962	0.2748	0.321	0.1668	0.4903	0.2813	0.9468	0.1319
TAG|56:5|(NL-20:3,,)[NH4]	TAG	Neutral_Lipid	C59H108O6N	C39H71O4	926.78	603.508	323.272	+	0.76035	0.54075	0.785	0.863025	-0.491702	0.13671	0.046029	0.674441	>0.9999	>0.9999	>0.9999	0.9999	0.5419	0.7567	0.7333	1.0095	0.212	0.5382	0.7692	0.6436	0.8678	0.8997	0.8445	0.528	0.9131	0.5508	1.5412	0.447
TAG|56:5|(NL-20:4,,)[NH4]	TAG	Neutral_Lipid	C59H108O6N	C39H73O4	926.78	605.523	321.257	+	0.67235	0.529075	1.11488	1.40057	-0.34574	0.329137	0.729598	1.40448	>0.9999	>0.9999	0.9999	0.999	0.7706	0.6405	0.655	0.6233	0.1799	0.6612	0.7562	0.519	1.3571	1.1024	1.2654	0.7346	1.7225	0.8019	2.6571	0.4208
TAG|56:5|(NL-22:4,,)[NH4]	TAG	Neutral_Lipid	C59H108O6N	C37H69O4	926.78	577.49	349.29	+	0.17025	0.117925	0.21665	0.270325	-0.529785	0.319329	0.347711	1.19683	>0.9999	>0.9999	>0.9999	0.9999	0.206	0.1718	0.112	0.1912	0.0728	0.1597	0.1299	0.1093	0.2484	0.2446	0.2631	0.1105	0.255	0.1746	0.5427	0.109
TAG|56:5|(NL-22:5,,)[NH4]	TAG	Neutral_Lipid	C59H108O6N	C37H71O4	926.78	579.5	347.279	+	0.175	0.117925	0.37615	0.441625	-0.569485	0.231514	1.10395	1.90495	>0.9999	>0.9999	>0.9999	0.9999	0.206	0.1908	0.112	0.1912	0.0728	0.1597	0.1299	0.1093	0.6342	0.3636	0.3289	0.1779	0.3899	0.2943	0.8904	0.1919
TAG|56:6|(NL-16:0,,)[NH4]	TAG	Neutral_Lipid	C59H106O6N	C43H71O4	924.78	651.504	273.276	+	0.269675	0.178825	0.4726	0.664275	-0.592673	0.491161	0.809398	1.89323	>0.9999	>0.9999	>0.9999	0.9998	0.206	0.2627	0.262	0.348	0.0889	0.2252	0.2144	0.1868	0.5943	0.5328	0.4893	0.274	0.5199	0.4516	1.3978	0.2878
TAG|56:6|(NL-18:0,,)[NH4]	TAG	Neutral_Lipid	C59H106O6N	C41H67O4	924.78	623.465	301.315	+	1.18087	0.9542	1.47298	1.24788	-0.307493	-0.23926	0.318877	0.38711	>0.9999	>0.9999	>0.9999	0.9999	0.8674	1.0396	1.3099	1.5066	0.4749	1.1243	1.1304	1.0872	1.5286	1.5213	1.5075	1.3345	1.2519	0.7416	2.2436	0.7544
TAG|56:6|(NL-18:1,,)[NH4]	TAG	Neutral_Lipid	C59H106O6N	C41H69O4	924.78	625.491	299.289	+	0.776625	0.64075	0.947725	1.67662	-0.277457	0.82302	0.28725	1.38773	>0.9999	0.9994	>0.9999	0.9983	0.5254	0.8514	0.7412	0.9885	0.1894	0.765	0.9836	0.625	1.1767	1.012	1.0234	0.5788	1.5316	1.1426	3.5592	0.4731
TAG|56:6|(NL-18:2,,)[NH4]	TAG	Neutral_Lipid	C59H106O6N	C41H71O4	924.78	627.495	297.285	+	1.83987	1.84518	1.7689	1.99802	0.0041499	0.175722	-0.0567553	0.114817	>0.9999	>0.9999	>0.9999	0.9999	1.1827	1.7761	1.9917	2.409	0.7285	2.14	2.4765	2.0357	1.7755	1.977	1.7732	1.5499	1.8886	1.301	3.914	0.8885
TAG|56:6|(NL-18:3,,)[NH4]	TAG	Neutral_Lipid	C59H106O6N	C41H73O4	924.78	629.51	295.27	+	0.188075	0.410125	0.174075	0.21315	1.12476	0.29216	-0.111599	-0.944195	>0.9999	>0.9999	>0.9999	0.9999	0.206	0.1718	0.1623	0.2122	0.0772	0.4695	0.7627	0.3311	0.1552	0.1675	0.2631	0.1105	0.232	0.1099	0.4017	0.109
TAG|56:6|(NL-20:1,,)[NH4]	TAG	Neutral_Lipid	C59H106O6N	C39H65O4	924.78	597.449	327.331	+	0.158875	0.385475	0.172225	0.180675	1.27875	0.0691023	0.116402	-1.09324	>0.9999	>0.9999	>0.9999	0.9999	0.206	0.1263	0.112	0.1912	0.0867	0.4807	0.7822	0.1923	0.1478	0.1675	0.2631	0.1105	0.2122	0.1078	0.2937	0.109
TAG|56:6|(NL-20:3,,)[NH4]	TAG	Neutral_Lipid	C59H106O6N	C39H69O4	924.78	601.493	323.287	+	0.671875	0.53075	0.513475	0.76045	-0.34016	0.566559	-0.387899	0.518821	>0.9999	>0.9999	>0.9999	0.9999	0.5563	0.72	0.6158	0.7954	0.1683	0.6005	0.7237	0.6305	0.5603	0.5345	0.5183	0.4408	0.7601	0.4678	1.5435	0.2704
TAG|56:6|(NL-20:4,,)[NH4]	TAG	Neutral_Lipid	C59H106O6N	C39H71O4	924.78	603.51	321.269	+	4.2544	3.50807	4.99362	5.40707	-0.278276	0.114761	0.231132	0.624169	0.9994	0.9999	0.9994	0.9899	3.173	3.9413	4.4716	5.4317	1.9559	3.9446	4.0539	4.0779	5.4284	5.0632	4.8355	4.6474	5.3812	3.0903	10.415	2.7418
TAG|56:6|(NL-22:4,,)[NH4]	TAG	Neutral_Lipid	C59H106O6N	C37H67O4	924.78	575.463	349.317	+	0.1695	0.12435	0.20785	0.26435	-0.446879	0.346907	0.294257	1.08804	>0.9999	>0.9999	>0.9999	0.9999	0.206	0.1592	0.112	0.2008	0.0728	0.1597	0.1403	0.1246	0.2365	0.1943	0.2868	0.1138	0.3389	0.1628	0.4205	0.1352
TAG|56:6|(NL-22:5,,)[NH4]	TAG	Neutral_Lipid	C59H106O6N	C37H69O4	924.78	577.495	347.286	+	0.18945	0.1349	0.5934	1.14945	-0.489927	0.953867	1.64719	3.09098	>0.9999	0.9997	0.9999	0.9984	0.206	0.1933	0.131	0.2275	0.0728	0.1597	0.1312	0.1759	0.8101	0.6367	0.6551	0.2717	0.8571	0.6715	2.6735	0.3957
TAG|56:6|(NL-22:6,,)[NH4]	TAG	Neutral_Lipid	C59H106O6N	C37H71O4	924.78	579.501	345.279	+	0.416825	0.257575	0.9019	0.750625	-0.694449	-0.264875	1.11353	1.5431	>0.9999	>0.9999	0.9998	0.9998	0.3544	0.4068	0.4377	0.4684	0.153	0.3673	0.3079	0.2021	1.2492	1.0673	0.7498	0.5413	0.8571	0.4721	1.3015	0.3718
TAG|56:7|(NL-16:0,,)[NH4]	TAG	Neutral_Lipid	C59H104O6N	C43H69O4	922.77	649.487	273.283	+	0.314575	0.2186	0.4858	0.6039	-0.525111	0.313947	0.626958	1.46602	>0.9999	>0.9999	>0.9999	0.9999	0.2905	0.3032	0.2765	0.3881	0.118	0.2891	0.2378	0.2295	0.5884	0.4976	0.5656	0.2916	0.6087	0.4042	1.1465	0.2562
TAG|56:7|(NL-18:1,,)[NH4]	TAG	Neutral_Lipid	C59H104O6N	C41H67O4	922.77	623.476	299.294	+	0.786825	0.701875	0.85775	1.2497	-0.164829	0.542953	0.124514	0.832296	>0.9999	>0.9999	>0.9999	0.9997	0.6696	0.6796	0.8039	0.9942	0.2804	0.9502	0.8874	0.6895	1.0363	0.7975	0.9708	0.6264	1.3523	0.8386	2.3587	0.4492
TAG|56:7|(NL-18:2,,)[NH4]	TAG	Neutral_Lipid	C59H104O6N	C41H69O4	922.77	625.479	297.291	+	1.54755	1.21868	1.23877	1.6861	-0.344673	0.444776	-0.321072	0.468377	>0.9999	0.9999	>0.9999	0.9998	1.2898	1.4034	1.3939	2.1031	0.5128	1.6657	1.2954	1.4008	1.2418	1.275	1.3049	1.1334	1.5958	1.3711	3.2139	0.5636
TAG|56:7|(NL-18:3,,)[NH4]	TAG	Neutral_Lipid	C59H104O6N	C41H71O4	922.77	627.491	295.279	+	0.21105	0.174275	0.173075	0.18535	-0.276219	0.0988548	-0.286187	0.0888865	>0.9999	>0.9999	>0.9999	0.9999	0.2864	0.1908	0.1567	0.2103	0.0728	0.2108	0.2638	0.1497	0.1478	0.1709	0.2631	0.1105	0.2139	0.1272	0.2913	0.109
TAG|56:7|(NL-20:3,,)[NH4]	TAG	Neutral_Lipid	C59H104O6N	C39H67O4	922.77	599.468	323.302	+	0.65785	0.53975	0.44475	0.475925	-0.285467	0.0977396	-0.564764	-0.181557	>0.9999	>0.9999	>0.9999	0.9999	0.6944	0.6127	0.6628	0.6615	0.2397	0.7346	0.7094	0.4753	0.4731	0.4976	0.4736	0.3347	0.4113	0.3384	0.9632	0.1908
TAG|56:7|(NL-20:4,,)[NH4]	TAG	Neutral_Lipid	C59H104O6N	C39H69O4	922.77	601.495	321.275	+	2.08855	2.1158	2.2674	3.5091	0.0187016	0.630062	0.118537	0.729898	>0.9999	0.9971	>0.9999	0.9959	2.0357	1.6561	2.1731	2.4893	0.6447	2.4083	2.9222	2.488	2.5752	2.5148	2.4993	1.4803	3.3314	2.5158	7.0151	1.1741
TAG|56:7|(NL-20:5,,)[NH4]	TAG	Neutral_Lipid	C59H104O6N	C39H71O4	922.77	603.496	319.274	+	0.278175	0.171875	0.23655	0.191775	-0.694633	-0.30273	-0.233848	0.158055	>0.9999	>0.9999	>0.9999	0.9999	0.206	0.2387	0.3124	0.3556	0.0976	0.2284	0.2053	0.1562	0.2617	0.191	0.2947	0.1988	0.1925	0.1132	0.3524	0.109
TAG|56:7|(NL-22:5,,)[NH4]	TAG	Neutral_Lipid	C59H104O6N	C37H67O4	922.77	575.478	347.292	+	0.285275	0.216675	0.65175	1.0122	-0.396821	0.635104	1.19197	2.22389	>0.9999	>0.9999	>0.9999	0.9992	0.2534	0.288	0.1982	0.4015	0.1071	0.3737	0.1936	0.1923	0.8072	0.7322	0.6235	0.4441	0.9015	0.748	2.0134	0.3859
TAG|56:7|(NL-22:6,,)[NH4]	TAG	Neutral_Lipid	C59H104O6N	C37H69O4	922.77	577.494	345.276	+	0.755125	0.50845	1.22885	1.46037	-0.57061	0.24903	0.702521	1.52216	>0.9999	>0.9999	0.9998	0.9987	0.6202	0.6986	0.7591	0.9426	0.1799	0.6484	0.7367	0.4688	1.5833	1.2683	1.3049	0.7589	1.4823	0.8892	2.8497	0.6203
TAG|56:8|(NL-16:0,,)[NH4]	TAG	Neutral_Lipid	C59H102O6N	C43H67O4	920.77	647.475	273.295	+	0.4939	0.345225	0.532675	0.5253	-0.516682	-0.020114	0.109037	0.605605	>0.9999	>0.9999	>0.9999	0.9999	0.3709	0.4775	0.4848	0.6424	0.1894	0.4088	0.4418	0.3409	0.5766	0.511	0.6156	0.4275	0.4557	0.3115	1.0854	0.2486
TAG|56:8|(NL-18:2,,)[NH4]	TAG	Neutral_Lipid	C59H102O6N	C41H67O4	920.77	623.466	297.304	+	1.93063	1.8336	1.47345	1.7651	-0.074389	0.260552	-0.38987	-0.054929	>0.9999	>0.9999	0.9999	0.9999	1.6545	1.6081	2.1809	2.279	0.8669	2.215	2.3622	1.8903	1.5522	1.4995	1.5706	1.2715	1.7208	1.2557	3.3807	0.7032
TAG|56:8|(NL-18:3,,)[NH4]	TAG	Neutral_Lipid	C59H102O6N	C41H69O4	920.77	625.477	295.293	+	0.1844	0.151875	0.173325	0.158	-0.279954	-0.133555	-0.0893589	0.0570401	>0.9999	>0.9999	>0.9999	0.9999	0.206	0.168	0.1724	0.1912	0.0728	0.1932	0.1962	0.1453	0.1478	0.1675	0.2631	0.1149	0.1662	0.1078	0.249	0.109
TAG|56:8|(NL-20:4,,)[NH4]	TAG	Neutral_Lipid	C59H102O6N	C39H67O4	920.77	599.469	321.301	+	2.98423	3.0662	2.46647	3.09452	0.0390955	0.327267	-0.274906	0.0132662	>0.9999	0.9996	0.9998	0.9999	2.2561	2.5808	3.7618	3.3382	1.4839	3.6156	4.0916	3.0737	2.2988	2.23	3.2702	2.0669	2.9283	1.9596	6.3455	1.1447
TAG|56:8|(NL-20:5,,)[NH4]	TAG	Neutral_Lipid	C59H102O6N	C39H69O4	920.77	601.479	319.291	+	0.227275	0.17255	0.1916	0.183075	-0.397425	-0.0656628	-0.246341	0.0854203	>0.9999	>0.9999	>0.9999	0.9999	0.206	0.2084	0.2194	0.2753	0.1042	0.2044	0.2352	0.1464	0.1715	0.1893	0.2631	0.1425	0.1842	0.1337	0.3054	0.109
TAG|56:8|(NL-22:6,,)[NH4]	TAG	Neutral_Lipid	C59H102O6N	C37H67O4	920.77	575.469	345.301	+	1.65528	1.13787	1.86993	1.68915	-0.540729	-0.146683	0.175909	0.569955	0.9998	>0.9999	>0.9999	0.9997	1.3887	1.5399	1.7118	1.9807	0.5951	1.2552	1.6358	1.0654	2.0933	2.0457	1.6627	1.678	1.5382	1.3581	3.1223	0.738
TAG|56:9|(NL-18:1,,)[NH4]	TAG	Neutral_Lipid	C59H100O6N	C41H63O4	918.77	619.544	299.226	+	0.175825	0.167025	0.182375	0.25925	-0.0740762	0.507436	0.0527678	0.63428	>0.9999	>0.9999	>0.9999	0.9999	0.206	0.1769	0.112	0.2084	0.0874	0.2603	0.1871	0.1333	0.1597	0.1675	0.2631	0.1392	0.3948	0.1714	0.3618	0.109
TAG|56:9|(NL-18:2,,)[NH4]	TAG	Neutral_Lipid	C59H100O6N	C41H65O4	918.77	621.54	297.23	+	0.2539	0.211875	0.242025	0.228525	-0.261047	-0.0828041	-0.0691043	0.109139	>0.9999	>0.9999	>0.9999	0.9999	0.307	0.2147	0.2071	0.2868	0.0779	0.3178	0.2573	0.1945	0.3149	0.2111	0.2631	0.179	0.3372	0.1531	0.3148	0.109
TAG|56:9|(NL-20:4,,)[NH4]	TAG	Neutral_Lipid	C59H100O6N	C39H65O4	918.77	597.448	321.322	+	0.3451	0.341875	0.217925	0.2345	-0.0135455	0.105756	-0.663183	-0.543881	>0.9999	>0.9999	>0.9999	0.9999	0.3132	0.2286	0.3549	0.4837	0.126	0.4583	0.4729	0.3103	0.1804	0.2647	0.2631	0.1635	0.1991	0.1207	0.4863	0.1319
TAG|56:9|(NL-20:5,,)[NH4]	TAG	Neutral_Lipid	C59H100O6N	C39H67O4	918.77	599.466	319.304	+	0.244025	0.17255	0.179575	0.160775	-0.500014	-0.159543	-0.442442	-0.101971	>0.9999	>0.9999	>0.9999	0.9999	0.2555	0.2211	0.2261	0.2734	0.0947	0.2252	0.2261	0.1442	0.1478	0.1793	0.2631	0.1281	0.1645	0.1347	0.2349	0.109
TAG|56:9|(NL-22:6,,)[NH4]	TAG	Neutral_Lipid	C59H100O6N	C37H65O4	918.77	573.454	345.316	+	0.27675	0.213925	0.293	0.253475	-0.371478	-0.209057	0.0823173	0.244738	>0.9999	>0.9999	>0.9999	0.9999	0.2782	0.1983	0.2978	0.3327	0.0954	0.2635	0.3209	0.1759	0.2898	0.3351	0.3604	0.1867	0.2764	0.208	0.4205	0.109
TAG|58:10|(NL-18:2,,)[NH4]	TAG	Neutral_Lipid	C61H102O6N	C43H67O4	944.8	647.465	297.336	+	0.586875	0.517725	0.45755	0.4607	-0.180867	0.00989819	-0.359124	-0.168358	>0.9999	>0.9999	>0.9999	0.9999	0.544	0.4333	0.6953	0.6749	0.1967	0.6388	0.7393	0.4961	0.4199	0.501	0.5525	0.3568	0.38	0.3352	0.9139	0.2137
TAG|58:10|(NL-20:4,,)[NH4]	TAG	Neutral_Lipid	C61H102O6N	C41H67O4	944.8	623.465	321.335	+	0.5995	0.39945	0.57185	0.584025	-0.585745	0.0303934	-0.068123	0.548015	>0.9999	>0.9999	>0.9999	0.9999	0.4244	0.4712	0.6382	0.8642	0.2244	0.4551	0.4561	0.4622	0.612	0.5797	0.6472	0.4485	0.7518	0.3384	0.9515	0.2944
TAG|58:10|(NL-22:6,,)[NH4]	TAG	Neutral_Lipid	C61H102O6N	C39H67O4	944.8	599.467	345.333	+	1.15137	0.976	0.8014	0.835175	-0.238405	0.059556	-0.522763	-0.224803	>0.9999	>0.9999	>0.9999	0.9999	1.1229	1.003	1.2483	1.2313	0.4036	1.2808	1.2941	0.9255	0.9446	0.8712	0.6077	0.7821	0.7584	0.65	1.5693	0.363
TAG|58:11|(NL-18:2,,)[NH4]	TAG	Neutral_Lipid	C61H100O6N	C43H65O4	942.79	645.54	297.25	+	0.17205	0.21165	0.181625	0.15405	0.298853	-0.237564	0.0781349	-0.458282	>0.9999	>0.9999	>0.9999	0.9999	0.2081	0.1579	0.131	0.1912	0.0728	0.3162	0.3014	0.1562	0.1744	0.1675	0.2631	0.1215	0.1645	0.1078	0.2349	0.109
TAG|58:11|(NL-22:6,,)[NH4]	TAG	Neutral_Lipid	C61H100O6N	C39H65O4	942.79	597.447	345.343	+	0.1966	0.164725	0.17265	0.167575	-0.255204	-0.0430434	-0.187413	0.0247474	>0.9999	>0.9999	>0.9999	0.9999	0.206	0.1642	0.225	0.1912	0.0728	0.2092	0.2469	0.13	0.1478	0.1692	0.2631	0.1105	0.1645	0.1078	0.289	0.109
TAG|58:2|(NL-18:1,,)[NH4]	TAG	Neutral_Lipid	C61H118O6N	C43H81O4	960.81	661.577	299.233	+	0.165525	0.178275	0.172225	0.2703	0.107055	0.650267	0.0572454	0.600457	>0.9999	>0.9999	>0.9999	0.9999	0.206	0.1529	0.112	0.1912	0.0728	0.3082	0.2196	0.1125	0.1478	0.1675	0.2631	0.1105	0.3241	0.1078	0.5403	0.109
TAG|58:2|(NL-18:2,,)[NH4]	TAG	Neutral_Lipid	C61H118O6N	C43H83O4	960.81	663.583	297.227	+	0.1667	0.1913	0.172225	0.15405	0.198583	-0.160896	0.0470405	-0.312438	>0.9999	>0.9999	>0.9999	0.9999	0.206	0.1263	0.1433	0.1912	0.0728	0.2763	0.2664	0.1497	0.1478	0.1675	0.2631	0.1105	0.1645	0.1078	0.2349	0.109
TAG|58:2|(NL-22:0,,)[NH4]	TAG	Neutral_Lipid	C61H118O6N	C39H71O4	960.81	603.513	357.297	+	0.158875	0.17545	0.188525	0.160225	0.143168	-0.234657	0.246864	-0.130961	>0.9999	>0.9999	>0.9999	0.9999	0.206	0.1263	0.112	0.1912	0.0728	0.2923	0.2274	0.1093	0.1552	0.2077	0.2631	0.1281	0.1892	0.1078	0.2349	0.109
TAG|58:3|(NL-18:1,,)[NH4]	TAG	Neutral_Lipid	C61H116O6N	C43H79O4	958.81	659.554	299.255	+	0.180175	0.3094	0.18185	0.280925	0.780074	0.627436	0.0133501	-0.139288	>0.9999	>0.9999	>0.9999	0.9999	0.206	0.1857	0.1321	0.1969	0.1064	0.5078	0.4366	0.1868	0.1863	0.1675	0.2631	0.1105	0.5495	0.1175	0.3477	0.109
TAG|58:3|(NL-18:2,,)[NH4]	TAG	Neutral_Lipid	C61H116O6N	C43H81O4	958.81	661.57	297.24	+	0.20105	0.345025	0.19235	0.2565	0.779147	0.415225	-0.0638205	-0.427742	>0.9999	>0.9999	>0.9999	0.9999	0.2225	0.1554	0.1567	0.2696	0.1311	0.4903	0.5041	0.2546	0.1848	0.2011	0.2631	0.1204	0.3718	0.1153	0.4299	0.109
TAG|58:3|(NL-22:0,,)[NH4]	TAG	Neutral_Lipid	C61H116O6N	C39H69O4	958.81	601.479	357.331	+	0.1625	0.221325	0.1763	0.183375	0.445727	0.0567645	0.117593	-0.271369	>0.9999	>0.9999	>0.9999	0.9999	0.206	0.1263	0.1265	0.1912	0.0728	0.3418	0.3079	0.1628	0.1641	0.1675	0.2631	0.1105	0.2089	0.1078	0.3078	0.109
TAG|58:4|(NL-18:1,,)[NH4]	TAG	Neutral_Lipid	C61H114O6N	C43H77O4	956.81	657.539	299.271	+	0.163175	0.219325	0.172225	0.2172	0.42665	0.33473	0.0778745	-0.0140462	>0.9999	>0.9999	>0.9999	0.9999	0.206	0.1402	0.1153	0.1912	0.0743	0.297	0.3716	0.1344	0.1478	0.1675	0.2631	0.1105	0.3225	0.1272	0.3101	0.109
TAG|58:4|(NL-18:2,,)[NH4]	TAG	Neutral_Lipid	C61H114O6N	C43H79O4	956.81	659.553	297.257	+	0.2352	0.58035	0.204025	0.306675	1.30304	0.587965	-0.205142	-0.920213	>0.9999	>0.9999	>0.9999	0.9999	0.2349	0.1983	0.2743	0.2333	0.1581	0.8624	0.9108	0.3901	0.2188	0.1994	0.2631	0.1348	0.6005	0.1078	0.4017	0.1167
TAG|58:4|(NL-20:1,,)[NH4]	TAG	Neutral_Lipid	C61H114O6N	C41H73O4	956.81	629.511	327.299	+	0.158875	0.19065	0.172225	0.288125	0.263034	0.7424	0.116402	0.595768	>0.9999	>0.9999	>0.9999	0.9999	0.206	0.1263	0.112	0.1912	0.0728	0.1725	0.408	0.1093	0.1478	0.1675	0.2631	0.1105	0.7008	0.1078	0.2349	0.109
TAG|58:4|(NL-22:1,,)[NH4]	TAG	Neutral_Lipid	C61H114O6N	C39H69O4	956.81	601.481	355.329	+	0.162675	0.205925	0.172225	0.184075	0.340126	0.0959991	0.082302	-0.161825	>0.9999	>0.9999	>0.9999	0.9999	0.206	0.1415	0.112	0.1912	0.0728	0.2188	0.3365	0.1956	0.1478	0.1675	0.2631	0.1105	0.2846	0.1078	0.2349	0.109
TAG|58:5|(NL-18:2,,)[NH4]	TAG	Neutral_Lipid	C61H112O6N	C43H77O4	954.81	657.538	297.272	+	0.184825	0.3547	0.1778	0.2376	0.940439	0.41828	-0.0559046	-0.578064	>0.9999	>0.9999	>0.9999	0.9999	0.2163	0.144	0.1668	0.2122	0.1056	0.3721	0.6406	0.3005	0.1478	0.1843	0.2631	0.116	0.306	0.1078	0.4276	0.109
TAG|58:6|(NL-18:0,,)[NH4]	TAG	Neutral_Lipid	C61H110O6N	C43H71O4	952.8	651.496	301.304	+	0.2185	0.130175	0.290525	0.28935	-0.747181	-0.00584667	0.411029	1.15236	>0.9999	>0.9999	>0.9999	0.9999	0.206	0.2387	0.2094	0.2199	0.0728	0.1597	0.1702	0.118	0.3651	0.2865	0.3183	0.1922	0.2928	0.1617	0.5568	0.1461
TAG|58:6|(NL-18:1,,)[NH4]	TAG	Neutral_Lipid	C61H110O6N	C43H73O4	952.8	653.517	299.283	+	0.175925	0.11845	0.227725	0.31455	-0.570682	0.465997	0.372332	1.40901	>0.9999	>0.9999	>0.9999	0.9999	0.206	0.1945	0.112	0.1912	0.0728	0.1597	0.1299	0.1114	0.2646	0.2245	0.3025	0.1193	0.3323	0.1779	0.639	0.109
TAG|58:6|(NL-18:2,,)[NH4]	TAG	Neutral_Lipid	C61H110O6N	C43H75O4	952.8	655.53	297.269	+	0.16435	0.14295	0.183625	0.21835	-0.201261	0.24988	0.159991	0.611132	>0.9999	>0.9999	>0.9999	0.9999	0.206	0.1263	0.1243	0.2008	0.0728	0.1645	0.1728	0.1617	0.1478	0.191	0.2631	0.1326	0.232	0.1283	0.4041	0.109
TAG|58:6|(NL-20:4,,)[NH4]	TAG	Neutral_Lipid	C61H110O6N	C41H75O4	952.8	631.52	321.28	+	0.1813	0.153175	0.172975	0.20175	-0.243198	0.222005	-0.0678154	0.397388	>0.9999	>0.9999	>0.9999	0.9999	0.206	0.1402	0.1668	0.2122	0.0852	0.19	0.2118	0.1257	0.1508	0.1675	0.2631	0.1105	0.2468	0.1078	0.3336	0.1188
TAG|58:6|(NL-22:4,,)[NH4]	TAG	Neutral_Lipid	C61H110O6N	C39H71O4	952.8	603.503	349.297	+	0.158875	0.117925	0.208825	0.267425	-0.430023	0.35684	0.394402	1.18126	>0.9999	>0.9999	>0.9999	0.9999	0.206	0.1263	0.112	0.1912	0.0728	0.1597	0.1299	0.1093	0.2129	0.1826	0.2631	0.1767	0.2665	0.1692	0.5239	0.1101
TAG|58:6|(NL-22:5,,)[NH4]	TAG	Neutral_Lipid	C61H110O6N	C39H73O4	952.8	605.52	347.28	+	0.158875	0.117925	0.27655	0.465125	-0.430023	0.750078	0.799648	1.97975	>0.9999	>0.9999	>0.9999	0.9999	0.206	0.1263	0.112	0.1912	0.0728	0.1597	0.1299	0.1093	0.3459	0.2999	0.2947	0.1657	0.4985	0.2231	0.9656	0.1733
TAG|58:6|(NL-22:6,,)[NH4]	TAG	Neutral_Lipid	C61H110O6N	C39H75O4	952.8	607.532	345.268	+	0.214425	0.1238	0.284975	0.22725	-0.792462	-0.326555	0.410362	0.876269	>0.9999	>0.9999	>0.9999	0.9999	0.206	0.1529	0.1814	0.3174	0.0728	0.1693	0.1351	0.118	0.4095	0.2781	0.2789	0.1734	0.1974	0.1272	0.4111	0.1733
TAG|58:7|(NL-18:0,,)[NH4]	TAG	Neutral_Lipid	C61H108O6N	C43H69O4	950.8	649.477	301.323	+	0.28475	0.173325	0.355925	0.3103	-0.716216	-0.19791	0.321877	0.840184	>0.9999	>0.9999	>0.9999	0.9999	0.2864	0.2059	0.2452	0.4015	0.0801	0.2475	0.1832	0.1825	0.4302	0.3937	0.3446	0.2552	0.3685	0.1811	0.5215	0.1701
TAG|58:7|(NL-18:1,,)[NH4]	TAG	Neutral_Lipid	C61H108O6N	C43H71O4	950.8	651.505	299.295	+	0.20715	0.1762	0.3361	0.595225	-0.233462	0.824545	0.698215	1.75622	>0.9999	>0.9999	>0.9999	0.9999	0.2081	0.1491	0.1903	0.2811	0.0728	0.1852	0.2742	0.1726	0.4258	0.3971	0.3525	0.169	0.6301	0.3805	1.1817	0.1886
TAG|58:7|(NL-18:2,,)[NH4]	TAG	Neutral_Lipid	C61H108O6N	C43H73O4	950.8	653.516	297.284	+	0.225475	0.15	0.258975	0.341625	-0.588005	0.399601	0.199845	1.18745	>0.9999	>0.9999	>0.9999	0.9999	0.2266	0.2286	0.1982	0.2485	0.0794	0.1645	0.178	0.1781	0.3001	0.2982	0.2631	0.1745	0.3718	0.1822	0.6719	0.1406
TAG|58:7|(NL-20:4,,)[NH4]	TAG	Neutral_Lipid	C61H108O6N	C41H73O4	950.8	629.513	321.287	+	0.37105	0.273875	0.37595	0.314875	-0.438096	-0.255762	0.0189272	0.201262	>0.9999	>0.9999	>0.9999	0.9999	0.3235	0.3398	0.3639	0.457	0.1333	0.3274	0.3911	0.2437	0.3651	0.3234	0.5446	0.2707	0.4212	0.2156	0.4417	0.181
TAG|58:7|(NL-22:4,,)[NH4]	TAG	Neutral_Lipid	C61H108O6N	C39H69O4	950.8	601.492	349.308	+	0.169	0.117925	0.172225	0.246625	-0.519154	0.518024	0.0272713	1.06445	>0.9999	>0.9999	>0.9999	0.9999	0.206	0.1668	0.112	0.1912	0.0728	0.1597	0.1299	0.1093	0.1478	0.1675	0.2631	0.1105	0.2385	0.1832	0.4558	0.109
TAG|58:7|(NL-22:5,,)[NH4]	TAG	Neutral_Lipid	C61H108O6N	C39H71O4	950.8	603.509	347.291	+	0.27995	0.18055	0.601125	1.13623	-0.632771	0.918512	1.1025	2.65378	>0.9999	0.9998	>0.9999	0.9987	0.2287	0.1996	0.3034	0.3881	0.0874	0.2571	0.2313	0.1464	0.7658	0.5563	0.7156	0.3668	1.0874	0.7556	2.3705	0.3314
TAG|58:7|(NL-22:6,,)[NH4]	TAG	Neutral_Lipid	C61H108O6N	C39H73O4	950.8	605.514	345.286	+	0.409525	0.271325	0.612925	0.568425	-0.59393	-0.108741	0.581759	1.06695	>0.9999	>0.9999	>0.9999	0.9999	0.342	0.3499	0.3459	0.6003	0.1311	0.3449	0.382	0.2273	0.7037	0.6936	0.5683	0.4861	0.6498	0.3482	1.0642	0.2115
TAG|58:8|(NL-18:0,,)[NH4]	TAG	Neutral_Lipid	C61H106O6N	C43H67O4	948.8	647.461	301.339	+	0.35395	0.277475	0.43005	0.3686	-0.351188	-0.222448	0.280959	0.409698	>0.9999	>0.9999	>0.9999	0.9999	0.34	0.3057	0.3896	0.3805	0.1479	0.3194	0.317	0.3256	0.4243	0.4742	0.4262	0.3955	0.3866	0.222	0.6085	0.2573
TAG|58:8|(NL-18:1,,)[NH4]	TAG	Neutral_Lipid	C61H106O6N	C43H69O4	948.8	649.491	299.309	+	0.2199	0.1851	0.353875	0.616275	-0.248543	0.800334	0.686392	1.73527	>0.9999	>0.9999	>0.9999	0.9999	0.2266	0.2097	0.2273	0.216	0.0809	0.2332	0.2547	0.1716	0.4051	0.4055	0.3762	0.2287	0.6038	0.4085	1.1606	0.2922
TAG|58:8|(NL-18:2,,)[NH4]	TAG	Neutral_Lipid	C61H106O6N	C43H71O4	948.8	651.504	297.296	+	0.4374	0.3446	0.504525	0.63985	-0.344031	0.342808	0.205973	0.892811	>0.9999	>0.9999	>0.9999	0.9999	0.3523	0.3613	0.4624	0.5736	0.2025	0.3785	0.4587	0.3387	0.5884	0.4775	0.5446	0.4076	0.5857	0.4031	1.2686	0.302
TAG|58:8|(NL-20:4,,)[NH4]	TAG	Neutral_Lipid	C61H106O6N	C41H71O4	948.8	627.497	321.303	+	0.758375	0.53265	0.834075	0.806775	-0.509724	-0.0480107	0.137266	0.598979	>0.9999	>0.9999	>0.9999	0.9999	0.7088	0.6809	0.7815	0.8623	0.3649	0.4248	0.7224	0.6185	0.85	0.8561	0.9287	0.7015	0.7782	0.4786	1.4143	0.556
TAG|58:8|(NL-22:5,,)[NH4]	TAG	Neutral_Lipid	C61H106O6N	C39H69O4	948.8	601.492	347.308	+	0.226875	0.16515	0.48675	1.1538	-0.458121	1.24514	1.10128	2.80454	>0.9999	0.9995	>0.9999	0.9985	0.206	0.2211	0.2452	0.2352	0.0728	0.2156	0.2105	0.1617	0.5913	0.5093	0.5735	0.2729	1.0874	0.8192	2.3587	0.3499
TAG|58:8|(NL-22:6,,)[NH4]	TAG	Neutral_Lipid	C61H106O6N	C39H71O4	948.8	603.501	345.299	+	1.2509	1.01092	1.68415	1.3881	-0.30729	-0.278909	0.429054	0.457436	>0.9999	>0.9999	0.9999	0.9999	1.0961	1.1356	1.5081	1.2638	0.5456	0.9933	1.363	1.1418	2.0283	1.6486	1.7495	1.3102	1.2668	0.997	2.5255	0.7631
TAG|58:9|(NL-18:1,,)[NH4]	TAG	Neutral_Lipid	C61H104O6N	C43H67O4	946.8	647.462	299.338	+	0.31455	0.227775	0.323575	0.361275	-0.46568	0.158997	0.0408108	0.665488	>0.9999	>0.9999	>0.9999	0.9999	0.2576	0.2842	0.3818	0.3346	0.1027	0.3146	0.2884	0.2054	0.3297	0.3418	0.3499	0.2729	0.3192	0.2878	0.6484	0.1897
TAG|58:9|(NL-18:2,,)[NH4]	TAG	Neutral_Lipid	C61H104O6N	C43H69O4	946.8	649.49	297.31	+	0.393825	0.36085	0.4907	0.560525	-0.126155	0.191937	0.317287	0.635379	>0.9999	>0.9999	>0.9999	0.9999	0.4203	0.3575	0.3157	0.4818	0.1683	0.4999	0.4015	0.3737	0.5071	0.4071	0.7735	0.2751	0.4623	0.4311	1.0642	0.2845
TAG|58:9|(NL-20:4,,)[NH4]	TAG	Neutral_Lipid	C61H104O6N	C41H69O4	946.8	625.479	321.321	+	0.385175	0.246275	0.45175	0.361075	-0.645244	-0.323226	0.230011	0.552028	>0.9999	>0.9999	>0.9999	0.9999	0.3235	0.2981	0.4277	0.4914	0.1355	0.2827	0.2664	0.3005	0.445	0.4758	0.5946	0.2916	0.4047	0.2414	0.5638	0.2344
TAG|58:9|(NL-22:5,,)[NH4]	TAG	Neutral_Lipid	C61H104O6N	C39H67O4	946.8	599.48	347.32	+	0.20865	0.16575	0.277375	0.526275	-0.332076	0.923979	0.410753	1.66681	>0.9999	>0.9999	>0.9999	0.9999	0.2308	0.1617	0.1802	0.2619	0.0874	0.2603	0.1689	0.1464	0.3075	0.3066	0.3131	0.1823	0.4738	0.4225	1.0267	0.1821
TAG|58:9|(NL-22:6,,)[NH4]	TAG	Neutral_Lipid	C61H104O6N	C39H69O4	946.8	601.489	345.311	+	1.09837	0.74835	0.962925	1.11945	-0.553586	0.217295	-0.189875	0.581005	>0.9999	>0.9999	>0.9999	0.9999	0.9519	0.9121	1.0267	1.5028	0.2899	0.9758	1.0109	0.7168	1.1782	0.9768	0.9234	0.7733	1.0233	1.0067	2.0204	0.4274
TAG|60:10|(NL-20:4,,)[NH4]	TAG	Neutral_Lipid	C63H106O6N	C43H71O4	972.82	651.491	321.329	+	0.203875	0.123125	0.23265	0.209275	-0.727561	-0.152761	0.190476	0.765276	>0.9999	>0.9999	>0.9999	0.9999	0.2225	0.1529	0.2183	0.2218	0.0728	0.1597	0.1507	0.1093	0.238	0.2178	0.3025	0.1723	0.2451	0.1229	0.3383	0.1308
TAG|60:10|(NL-22:6,,)[NH4]	TAG	Neutral_Lipid	C63H106O6N	C41H71O4	972.82	627.494	345.326	+	0.220725	0.13255	0.260725	0.176725	-0.735713	-0.561023	0.240279	0.414969	>0.9999	>0.9999	>0.9999	0.9999	0.2205	0.1415	0.2609	0.26	0.0787	0.1661	0.1455	0.1399	0.3371	0.2295	0.2631	0.2132	0.1645	0.1078	0.3125	0.1221
TAG|60:11|(NL-22:6,,)[NH4]	TAG	Neutral_Lipid	C63H104O6N	C41H69O4	970.82	625.489	345.331	+	0.202825	0.128575	0.190825	0.177575	-0.657625	-0.103822	-0.0879853	0.465818	>0.9999	>0.9999	>0.9999	0.9999	0.206	0.1996	0.1724	0.2333	0.0728	0.1597	0.1299	0.1519	0.1671	0.1994	0.2631	0.1337	0.1645	0.1337	0.3031	0.109
TAG|60:12|(NL-20:4,,)[NH4]	TAG	Neutral_Lipid	C63H102O6N	C43H67O4	968.82	647.462	321.358	+	0.21025	0.1332	0.239	0.1763	-0.658512	-0.438978	0.184905	0.404438	>0.9999	>0.9999	>0.9999	0.9999	0.206	0.1541	0.2228	0.2581	0.0728	0.1677	0.1546	0.1377	0.1922	0.2396	0.3552	0.169	0.1645	0.1886	0.242	0.1101
TAG|60:12|(NL-22:6,,)[NH4]	TAG	Neutral_Lipid	C63H102O6N	C41H67O4	968.82	623.466	345.354	+	0.20575	0.125775	0.1914	0.187825	-0.710047	-0.0272017	-0.104302	0.578544	>0.9999	>0.9999	>0.9999	0.9999	0.2143	0.1693	0.1679	0.2715	0.0758	0.1597	0.1299	0.1377	0.1641	0.1793	0.2631	0.1591	0.2813	0.1261	0.2349	0.109
TAG|60:4|(NL-18:2,,)[NH4]	TAG	Neutral_Lipid	C63H118O6N	C45H83O4	984.84	687.58	297.26	+	0.16585	0.283175	0.172225	0.161225	0.771815	-0.0952191	0.0544156	-0.812618	>0.9999	>0.9999	>0.9999	0.9999	0.206	0.1263	0.1399	0.1912	0.0794	0.4392	0.4054	0.2087	0.1478	0.1675	0.2631	0.1105	0.1744	0.1078	0.2537	0.109
TAG|60:9|(NL-22:6,,)[NH4]	TAG	Neutral_Lipid	C63H108O6N	C41H73O4	974.83	629.51	345.32	+	0.173775	0.12295	0.1804	0.175625	-0.499149	-0.0387011	0.0539788	0.514426	>0.9999	>0.9999	>0.9999	0.9999	0.206	0.1263	0.1601	0.2027	0.0728	0.1597	0.1468	0.1125	0.1537	0.191	0.2631	0.1138	0.2205	0.1078	0.2608	0.1134
standard-CE|18:1|(18:1{d7})[NH4]	CE	Neutral_Lipid	C45H75D7O2N	C27H45	675.53	369.33	306.2	+	11.867	11.867	11.867	11.867									11.867	11.867	11.867	11.867	11.867	11.867	11.867	11.867	11.867	11.867	11.867	11.867	11.867	11.867	11.867	11.867
standard-Cer|33:1|(d18:1{d7},15:0)[H]	Cer	Polar_Lipid	C33H59D7O3N	C18H27D7N	531.38	271.3	260.08	+	0.6667	0.6667	0.6667	0.6667									0.6667	0.6667	0.6667	0.6667	0.6667	0.6667	0.6667	0.6667	0.6667	0.6667	0.6667	0.6667	0.6667	0.6667	0.6667	0.6667
standard-LPC|18:1|(18:1{d7})[H]	LPC	Polar_Lipid	C26H46D7O7NP	C5H15O4NP	529.38	184.066	345.314	+	0.85	0.85	0.85	0.85									0.85	0.85	0.85	0.85	0.85	0.85	0.85	0.85	0.85	0.85	0.85	0.85	0.85	0.85	0.85	0.85
standard-LPE|18:1|(18:1{d7})[H]	LPE	Polar_Lipid	C23H40D7O7NP	C21H32D7O3	487.34	346.316	141.024	+	3.5067	3.5067	3.5067	3.5067									3.5067	3.5067	3.5067	3.5067	3.5067	3.5067	3.5067	3.5067	3.5067	3.5067	3.5067	3.5067	3.5067	3.5067	3.5067	3.5067
standard-PC|33:1|(18:1{d7},15:0)[H]	PC	PL	C41H74D7O8NP	C5H15O4NP	753.61	184.066	569.544	+	5.3667	5.3667	5.3667	5.3667									5.3667	5.3667	5.3667	5.3667	5.3667	5.3667	5.3667	5.3667	5.3667	5.3667	5.3667	5.3667	5.3667	5.3667	5.3667	5.3667
standard-PE|33:1|(18:1{d7},15:0)[H]	PE	PL	C38H68D7O8NP	C36H60D7O4	711.56	570.516	141.044	+	1.9033	1.9033	1.9033	1.9033									1.9033	1.9033	1.9033	1.9033	1.9033	1.9033	1.9033	1.9033	1.9033	1.9033	1.9033	1.9033	1.9033	1.9033	1.9033	1.9033
standard-SM|33:1|(d18:1{d7},15:0){d7}[H]	SM	Polar_Lipid	C38H78O6N2P	C5H15O4NP	738.59	184.071	554.519	+	1.03	1.03	1.03	1.03									1.03	1.03	1.03	1.03	1.03	1.03	1.03	1.03	1.03	1.03	1.03	1.03	1.03	1.03	1.03	1.03
standard-TAG|48:1|(18:1{d7},NL-15:0,15:0)[NH4]	TAG	Neutral_Lipid	C51H93D7O6N	C36H60D7O4	829.68	570.533	259.147	+	1.91	1.91	1.91	1.91									1.91	1.91	1.91	1.91	1.91	1.91	1.91	1.91	1.91	1.91	1.91	1.91	1.91	1.91	1.91	1.91
