# Supplementary material for: Transcriptional Integration of Distinct Microbial and Nutritional Signals by the Small Intestinal Epithelium
Source: Cell Mol Gastroenterol Hepatol. 2022 May 6;14(2):465–93. doi: 10.1016/j.jcmgh.2022.04.013 (PMC9305020; doi:10.1016/j.jcmgh.2022.04.013)
Supplement: Supplementary Table S2 [file mmc2.xlsx]

## Sheet: Sheet1
IDs		Base Mean(AllReplicates)	GF+HFM/GF	CV+HFM/CV	CV+HFMvGF+HFM	CV/GF	GF+HFM/GF_padj	CV+HFM/CV_padj	CV+HFM/GF+HFM_padj	CV/GF_padj	Interaction log2 fold change	interaction_p-value	interaction_padj
ENSMUSG00000071356	Reg3b	107928	0.227175	-0.293126	4.90055	5.42085	0.711961	0.687463	5.79229e-48	2.80442e-59	-0.520302	0.254014	1
ENSMUSG00000030017	Reg3g	65028.1	-0.0839605	-0.200872	4.73837	4.85528	0.910282	0.807982	4.61539e-42	2.49293e-44	-0.116911	0.803818	1
ENSMUSG00000010830	Kdelr3	398.733	-0.131804	0.114319	2.48567	2.23955	0.70516	0.773527	4.85278e-42	1.82375e-34	0.246123	0.317604	1
ENSMUSG00000028028	Alpk1	724.871	-0.569487	-0.406406	3.42441	3.26133	0.149469	0.382356	9.96357e-36	2.55652e-33	0.163081	0.656147	1
ENSMUSG00000086265	Marcksl1-ps4	143.316	0.181232	1.31129	-2.39427	-3.52433	0.770677	0.0116241	1.46594e-10	1.52414e-20	1.13006	0.0179279	1
ENSMUSG00000046688	Tifa	2146.24	0.20822	-0.931425	1.63459	2.77423	0.696827	0.0246	1.10023e-06	1.1518e-19	-1.13964	0.00417862	0.989366
ENSMUSG00000071551	Akr1c19	1568.73	0.313861	1.30684	-2.06961	-3.06258	0.575407	0.00313797	1.89199e-08	1.10757e-18	0.992975	0.0268859	1
ENSMUSG00000031762	Mt2	1105.74	2.3517	3.65643	-2.36845	-3.67318	3.44239e-07	1.52592e-16	1.62566e-07	4.3796e-17	1.30473	0.0185065	1
ENSMUSG00000031972	Acta1	250.076	-0.066963	0.23437	3.10229	2.80096	0.927661	0.73512	5.01334e-20	2.29125e-16	0.301333	0.492322	1
ENSMUSG00000054404	Slfn5	191.993	-0.709492	-0.537443	2.8756	2.70355	0.135508	0.298742	7.30893e-17	3.95213e-16	0.172049	0.69084	1
ENSMUSG00000032666	1700025G04Rik	1080.81	-0.134301	0.27233	-0.82428	-1.23091	0.578374	0.25762	3.74338e-07	4.04138e-16	0.406631	0.0358962	1
ENSMUSG00000003420	Fcgrt	3158.98	0.447276	0.326717	1.08815	1.20871	0.0166109	0.150852	4.18702e-12	2.3322e-15	-0.120559	0.536144	1
ENSMUSG00000022587	Ly6e	2128.21	0.0752726	0.36469	1.41532	1.1259	0.769917	0.0703755	1.01116e-24	2.3322e-15	0.289417	0.111179	1
ENSMUSG00000021213	Akr1c13	1178.63	0.179882	0.622718	-1.7635	-2.20633	0.720523	0.157618	7.93715e-09	6.8662e-14	0.442836	0.234697	1
ENSMUSG00000051359	Ncald	468.573	-0.298067	-0.600293	0.672322	0.974547	0.107808	0.000172373	1.28532e-05	2.77293e-12	-0.302225	0.0869654	1
ENSMUSG00000013643	2210415F13Rik	54388.2	0.151505	0.0244039	1.33328	1.46038	0.673048	0.964775	1.70478e-09	2.1664e-11	-0.127101	0.638431	1
ENSMUSG00000028037	Ifi44	236.972	-1.09246	-0.747066	2.65063	2.30524	0.0109603	0.127068	9.85065e-14	3.89517e-11	0.345389	0.431723	1
ENSMUSG00000040181	Fmo1	158.164	-0.132831	-0.455796	1.1803	1.50327	0.747687	0.153152	1.19953e-06	3.89517e-11	-0.322965	0.256426	1
ENSMUSG00000005125	Ndrg1	7610.77	0.783768	0.786333	-2.18631	-2.18887	0.0547136	0.0900458	5.65242e-11	4.40196e-11	0.00256512	0.995024	1
ENSMUSG00000027801	Tm4sf4	5625.65	0.208557	0.247167	-2.2042	-2.24281	0.717042	0.719947	1.62132e-10	6.12011e-11	0.0386094	0.927524	1
ENSMUSG00000079180	Gm11062	898.591	-0.330805	0.270358	4.40613	3.80497	0.745223	0.835205	1.982e-14	8.38977e-11	0.601163	0.407895	1
ENSMUSG00000073418	C4b	116.997	-0.295959	-0.655127	1.46974	1.82891	0.519237	0.0857234	1.67535e-06	1.25431e-10	-0.359167	0.314195	1
ENSMUSG00000042677	Zc3h12a	1173.36	-0.326356	-0.630477	1.22943	1.53355	0.331327	0.0503291	9.5778e-07	1.50706e-10	-0.304121	0.304945	1
ENSMUSG00000082305	Gm2420	144.999	-0.384164	0.521214	-1.27173	-2.17711	0.418777	0.348331	0.00081429	1.84785e-10	0.905378	0.0310681	1
ENSMUSG00000035713	Usp35	682.293	0.0987078	0.107451	-1.73701	-1.74575	0.845268	0.868229	3.7608e-10	2.66953e-10	0.00874296	0.97952	1
ENSMUSG00000037820	Tgm2	2712.28	0.190417	0.0884771	1.29526	1.3972	0.58346	0.862061	9.26964e-09	3.43649e-10	-0.10194	0.710051	1
ENSMUSG00000074115	Saa1	73.8625	-0.499856	0.0810986	8.22408	7.64312	0.871135	0.967394	1.85387e-09	4.27892e-10	0.580954	0.718382	1
ENSMUSG00000023176	Cpn2	34.3606	1.97382	0.411205	3.75144	5.31406	0.083977	0.689073	2.0602e-09	4.27892e-10	-1.56262	0.0805901	1
ENSMUSG00000054417	Cyp3a44	103.179	-0.763814	-1.51924	1.96506	2.72049	0.219534	0.00330413	7.72409e-05	4.92153e-10	-0.755422	0.171018	1
ENSMUSG00000022912	Pros1	879.963	0.211259	0.122455	-1.9962	-1.9074	0.673048	0.864031	9.5798e-11	6.70168e-10	-0.0888037	0.815265	1
ENSMUSG00000028262	Clca2	393.363	-0.156893	-0.52878	1.16946	1.54134	0.712803	0.137678	1.42624e-05	9.84157e-10	-0.371887	0.231906	1
ENSMUSG00000020826	Nos2	3280.47	-0.767085	-0.87282	3.41662	3.52236	0.339583	0.33363	4.37349e-09	9.87822e-10	-0.105735	0.881479	1
ENSMUSG00000029287	Tgfbr3	64.9942	-0.10667	0.653024	-1.56822	-2.32791	0.867192	0.287825	7.16327e-05	9.87822e-10	0.759694	0.0984692	1
ENSMUSG00000045932	Ifit2	131.338	-0.696614	-0.888326	1.90193	2.09365	0.138014	0.0487896	2.24977e-07	1.14948e-09	-0.191713	0.656331	1
ENSMUSG00000025203	Scd2	2225.39	-0.653767	0.152543	-1.16256	-1.96887	0.113641	0.833221	0.00172901	1.74631e-09	0.80631	0.0448634	1
ENSMUSG00000031410	Nxf7	104.919	0.374358	-0.0421759	1.51372	1.93025	0.442136	0.955626	5.96239e-06	2.335e-09	-0.416534	0.289367	1
ENSMUSG00000042096	Dao	708.952	0.499986	0.106525	1.344	1.73746	0.19614	0.875724	1.38424e-05	3.37368e-09	-0.393461	0.273238	1
ENSMUSG00000035314	Gdpd5	452.337	0.28112	0.154027	0.961253	1.08835	0.26271	0.650679	2.76697e-07	3.37368e-09	-0.127093	0.571314	1
ENSMUSG00000010025	Aldh3a2	10815.2	0.119889	0.0356352	-0.793591	-0.709337	0.506517	0.90276	3.73086e-11	4.93721e-09	-0.0842538	0.569357	1
ENSMUSG00000025017	Pik3ap1	226.762	-0.035389	-0.203943	1.22628	1.39483	0.944236	0.637844	7.16031e-07	5.10572e-09	-0.168554	0.56452	1
ENSMUSG00000022847	Thpo	62.0887	1.14454	0.530035	1.67481	2.28931	0.0158879	0.324465	1.11622e-05	6.24154e-09	-0.614508	0.182494	1
ENSMUSG00000037754	Ppp1r16b	492.646	-0.346549	-0.583581	1.34691	1.58395	0.383234	0.135739	3.97304e-06	1.50417e-08	-0.237032	0.4866	1
ENSMUSG00000064225	Paqr9	306.842	-1.34299	-1.1038	2.96756	2.72837	0.021217	0.0928731	1.6531e-09	1.72679e-08	0.239188	0.687293	1
ENSMUSG00000020814	Mxra7	206.551	0.0469792	0.055893	1.09237	1.08345	0.90096	0.897968	1.27679e-08	1.77556e-08	0.00891389	0.969494	1
ENSMUSG00000028657	Ppt1	1568.36	-0.026231	-0.145039	0.965379	1.08419	0.946512	0.699198	1.14842e-06	2.08648e-08	-0.118808	0.612392	1
ENSMUSG00000069094	Pde7a	636.048	-0.0992773	0.00745638	-0.809652	-0.916386	0.706473	0.987233	1.57319e-06	2.33587e-08	0.106734	0.591416	1
ENSMUSG00000040606	Kazn	355.033	-0.230688	-0.463302	0.940725	1.17334	0.459075	0.107146	2.81547e-05	2.53806e-08	-0.232613	0.364994	1
ENSMUSG00000058952	Cfi	93.1794	-0.0664382	0.26018	2.06459	1.73797	0.917774	0.628861	2.80858e-11	3.53898e-08	0.326618	0.392367	1
ENSMUSG00000003134	Tbc1d8	515.504	0.284997	0.177142	-1.07831	-0.970456	0.205624	0.579079	5.07987e-10	4.95376e-08	-0.107855	0.613939	1
ENSMUSG00000021612	Slc6a18	99.8565	0.332916	-0.031305	-1.96257	-1.59835	0.379223	0.968185	4.306e-12	5.34005e-08	-0.364221	0.302336	1
ENSMUSG00000024371	C2	193.344	-0.307994	-0.288247	1.50135	1.4816	0.44838	0.530906	7.06053e-08	6.46608e-08	0.0197467	0.952665	1
ENSMUSG00000041440	Gk5	1581.86	0.317128	0.123667	-1.25605	-1.06259	0.209781	0.757692	5.68566e-11	6.71667e-08	-0.193462	0.413827	1
ENSMUSG00000027068	Dhrs9	342.311	-0.549973	-0.110533	-0.955637	-1.39508	0.0801328	0.852215	0.000975571	1.0345e-07	0.439441	0.163728	1
ENSMUSG00000074183	Gsta1	446.259	0.344401	0.379159	-1.09272	-1.12748	0.197045	0.225627	2.18713e-07	1.16715e-07	0.0347586	0.891015	1
ENSMUSG00000072620	Slfn2	475.414	-0.52147	-0.566685	1.31821	1.36342	0.106481	0.104752	5.25949e-07	1.17301e-07	-0.0452153	0.884173	1
ENSMUSG00000043154	Ppp2r3a	1097.31	-0.00879529	0.227577	-0.558983	-0.795356	0.978443	0.323887	0.000642046	1.23336e-07	0.236372	0.189597	1
ENSMUSG00000034825	Nrip3	54.5135	0.198625	0.886516	-1.50148	-2.18937	0.747687	0.139958	0.000330183	1.23336e-07	0.687891	0.153324	1
ENSMUSG00000071604	Fam189a2	161.928	0.172132	-0.192464	0.843211	1.20781	0.643136	0.632675	0.000774022	1.37031e-07	-0.364596	0.184797	1
ENSMUSG00000027514	Zbp1	1615.87	-0.686329	-0.636535	1.61476	1.56496	0.053439	0.120295	5.22518e-08	1.3818e-07	0.0497938	0.889065	1
ENSMUSG00000032808	Cyp2c38	95.0567	0.365113	0.581788	-2.68782	-2.9045	0.659481	0.558561	1.0082e-06	1.81363e-07	0.216675	0.742835	1
ENSMUSG00000038256	Bcl9	824.327	-0.0333981	-0.332581	0.730881	1.03006	0.931662	0.248947	0.000731632	1.86839e-07	-0.299183	0.206852	1
ENSMUSG00000026955	2010317E24Rik	136.872	-0.106189	-0.607252	0.829195	1.33026	0.820425	0.0691825	0.00519003	1.95197e-07	-0.501063	0.104964	1
ENSMUSG00000076520	Igkv1-110	27.8481	0.729283	0.814433	4.27148	4.18633	0.603362	0.35897	1.6531e-09	1.95197e-07	0.0851493	0.925321	1
ENSMUSG00000025993	Slc40a1	158.345	-0.288814	0.220948	3.0135	2.50374	0.724166	0.82708	2.41586e-10	2.40642e-07	0.509762	0.38126	1
ENSMUSG00000074181	Gm3776	59.4971	0.216405	0.4808	-1.86135	-2.12575	0.725637	0.510763	5.50301e-06	3.49684e-07	0.264395	0.588431	1
ENSMUSG00000006642	Tcf23	112.8	1.54336	2.36815	-1.25093	-2.07573	5.62299e-05	1.06185e-08	0.00188837	4.58114e-07	0.824797	0.0742454	1
ENSMUSG00000013653	1810065E05Rik	47.2246	0.278287	0.294016	2.2468	2.23107	0.717056	0.697756	1.71358e-07	4.58114e-07	0.015729	0.975827	1
ENSMUSG00000020604	Arsg	736.895	-0.0664732	-0.552405	0.855493	1.34143	0.893841	0.130113	0.00455033	5.1909e-07	-0.485932	0.126642	1
ENSMUSG00000034159	2310007B03Rik	288.014	0.437086	0.120024	0.668184	0.985247	0.0654283	0.752594	0.00171346	5.6044e-07	-0.317062	0.17214	1
ENSMUSG00000076739	Ighv1-81	31.8195	0.0598081	0.894667	7.35379	6.51893	0.986456	0.308342	6.54474e-09	7.44826e-07	0.834859	0.591236	1
ENSMUSG00000040234	Tm7sf3	1980.26	0.15672	-0.0784034	0.362711	0.597834	0.334354	0.739775	0.00887077	7.82501e-07	-0.235123	0.100746	1
ENSMUSG00000031557	Plekha2	1477.64	-0.23036	-0.242206	0.789875	0.801722	0.286774	0.32098	1.53032e-06	9.09058e-07	-0.0118466	0.951155	1
ENSMUSG00000028967	Errfi1	6161.93	-0.0737162	0.407126	-1.20569	-1.68653	0.9092	0.46738	0.00135713	1.07966e-06	0.480842	0.239319	1
ENSMUSG00000018623	Mmp7	462.28	0.378082	0.493184	2.16337	2.04827	0.541737	0.462276	1.55376e-07	1.07966e-06	0.115101	0.816133	1
ENSMUSG00000076613	Ighg2b	79.6643	0.366686	0.147023	5.34183	5.56149	0.865351	0.953804	2.15484e-06	1.07966e-06	-0.219663	0.868884	1
ENSMUSG00000019916	P4ha1	181.898	-1.46184	-0.306803	-0.202855	-1.35789	2.19565e-07	0.524198	0.702455	1.19681e-06	1.15504	0.000585425	0.538429
ENSMUSG00000006519	Cyba	868.425	0.319695	0.232846	1.76437	1.85122	0.575555	0.758344	4.66083e-06	1.35794e-06	-0.0868499	0.847385	1
ENSMUSG00000029154	Cwh43	43.9445	-0.509617	0.325381	-0.579968	-1.41497	0.120491	0.536145	0.127001	1.37405e-06	0.834998	0.0151879	1
ENSMUSG00000066867	Oas1e	156.608	-1.31611	-1.33087	-1.83515	-1.82039	0.000993338	0.00424785	4.16329e-06	1.40997e-06	-0.0147594	0.974195	1
ENSMUSG00000031765	Mt1	3155.29	1.9257	2.22823	-1.6328	-1.93532	1.99744e-06	3.37851e-08	8.82799e-05	1.47887e-06	0.302522	0.522374	1
ENSMUSG00000042251	Pm20d1	3989.4	-0.086071	-0.180746	0.496362	0.591037	0.652819	0.325387	0.000112818	1.49548e-06	-0.0946753	0.51365	1
ENSMUSG00000051652	Lrrc3	432.876	0.156052	0.199883	-1.41184	-1.45567	0.750068	0.736699	3.2356e-06	1.52792e-06	0.0438309	0.902197	1
ENSMUSG00000058908	Pla2g2a	152.894	0.77862	0.526758	2.1267	2.37856	0.225619	0.505425	1.90582e-05	1.6182e-06	-0.251862	0.663909	1
ENSMUSG00000028713	Cyp4b1	9004.86	0.061348	-0.0342298	-1.51571	-1.42013	0.912011	0.96239	2.18713e-07	1.77345e-06	-0.0955777	0.784862	1
ENSMUSG00000018387	Shroom1	135.177	0.729238	0.0834942	0.595878	1.24162	0.0136378	0.88153	0.0567809	1.86434e-06	-0.645744	0.0326742	1
ENSMUSG00000010175	Prox1	83.2023	-0.296019	0.345827	-0.415698	-1.05754	0.277184	0.31522	0.153297	1.88826e-06	0.641846	0.0133123	1
ENSMUSG00000038763	Alpk3	93.7545	0.275451	-0.0210457	-2.14332	-1.84682	0.62636	0.984622	1.20497e-08	2.20426e-06	-0.296497	0.518096	1
ENSMUSG00000027309	4930402H24Rik	955.455	-0.159688	-0.549921	0.850831	1.24106	0.702061	0.120954	0.00352186	2.30369e-06	-0.390233	0.20717	1
ENSMUSG00000031381	Piga	951.376	-0.620629	-0.122962	-0.042253	-0.53992	5.71359e-08	0.52708	0.866766	2.55284e-06	0.497667	0.000250287	0.468227
ENSMUSG00000043592	Unc5cl	3789.79	0.197233	-0.195986	0.616063	1.00928	0.525907	0.602152	0.0127314	2.75336e-06	-0.39322	0.119722	1
ENSMUSG00000057969	Sema3b	2140.11	-0.0442784	0.120053	0.924799	0.760467	0.880097	0.693144	3.16473e-09	2.79105e-06	0.164331	0.388498	1
ENSMUSG00000002565	Scin	8400.69	0.506156	0.394223	-1.22792	-1.11598	0.0723109	0.252946	1.50729e-07	3.03028e-06	-0.111933	0.689637	1
ENSMUSG00000042195	Slc35f2	3820.94	-0.357685	-0.650186	0.459587	0.752088	0.0588553	0.000225646	0.0136242	3.11494e-06	-0.292502	0.122959	1
ENSMUSG00000027806	Tsc22d2	1570.36	-0.829026	-0.263038	-0.126487	-0.692475	1.73826e-08	0.213723	0.627435	3.11494e-06	0.565988	0.00122538	0.551237
ENSMUSG00000033538	Casp4	1172.51	-0.25634	-0.909266	1.25405	1.90698	0.690991	0.0928731	0.00644654	3.11494e-06	-0.652927	0.174399	1
ENSMUSG00000037583	Nr0b2	82.949	-0.0348553	-0.273206	-2.27096	-2.03261	0.967579	0.765008	1.41836e-07	3.11494e-06	-0.238351	0.643259	1
ENSMUSG00000037703	Prosapip1	2278.38	0.439698	0.0556424	0.513383	0.897438	0.0501622	0.899429	0.0238675	3.44429e-06	-0.384055	0.0901053	1
ENSMUSG00000072889	Nfxl1	1178.93	-0.365952	-0.0761087	-0.218467	-0.50831	0.00189395	0.719767	0.133291	4.29506e-06	0.289843	0.0257011	1
ENSMUSG00000030787	Lyve1	172.96	0.33474	-0.0806196	0.50444	0.9198	0.189964	0.847094	0.0323	4.3874e-06	-0.41536	0.0745558	1
ENSMUSG00000033847	Pla2g4c	260.858	-4.16037	-0.0911839	-0.253491	-4.32268	1.24426e-05	0.968954	0.908259	4.3892e-06	4.06919	0.000381786	0.468227
ENSMUSG00000037750	BC017647	1040.25	0.202607	0.27866	-1.25084	-1.3269	0.64581	0.574908	1.85846e-05	4.51795e-06	0.0760531	0.82207	1
ENSMUSG00000051615	Rap2a	691.24	-0.397867	0.00447936	-0.393466	-0.795813	0.0461488	0.993475	0.0701925	4.57401e-06	0.402347	0.04827	1
ENSMUSG00000061959	Ces1e	697.489	0.309925	0.0323384	-1.21066	-0.933071	0.223538	0.948447	4.01228e-10	4.61911e-06	-0.277587	0.243855	1
ENSMUSG00000063206	Gm15315	24.512	0.873207	0.369525	3.30407	3.80775	0.497987	0.784019	1.78107e-05	4.61911e-06	-0.503681	0.587426	1
ENSMUSG00000027797	Dclk1	583.209	-0.367372	0.0939644	-0.574514	-1.03585	0.19013	0.849209	0.0335945	4.63746e-06	0.461337	0.0818297	1
ENSMUSG00000021640	Naip1	2554.19	-0.27576	-0.337543	0.794889	0.856672	0.252371	0.200543	3.33836e-05	4.80945e-06	-0.0617834	0.778403	1
ENSMUSG00000000416	Cttnbp2	109.64	-0.477726	-0.368736	-1.34058	-1.44957	0.22039	0.496518	5.79289e-05	4.9317e-06	0.108989	0.771942	1
ENSMUSG00000028194	Ddah1	261.328	0.951714	1.23164	-0.974863	-1.25479	0.000612544	1.85922e-05	0.000505297	5.10954e-06	0.279924	0.37533	1
ENSMUSG00000029410	Ppef2	62.9233	-0.936243	-0.106029	-0.834155	-1.66437	0.0187346	0.905363	0.0769092	5.78826e-06	0.830214	0.0565801	1
ENSMUSG00000037145	2210407C18Rik	8261.99	-0.203795	-0.0567925	1.48212	1.33512	0.653269	0.937773	2.63831e-07	5.83629e-06	0.147003	0.669455	1
ENSMUSG00000030413	Pglyrp1	1011.07	0.439595	0.302932	1.47147	1.60813	0.353201	0.627567	5.058e-05	5.8427e-06	-0.136663	0.741562	1
ENSMUSG00000028716	Pdzk1ip1	44.1261	0.392695	0.0167143	1.05271	1.42869	0.388519	0.982459	0.00140502	6.43285e-06	-0.375981	0.300804	1
ENSMUSG00000028457	Atp8b5	19.4238	-0.461439	0.548802	-1.92835	-2.9386	0.562175	0.677081	0.0046601	6.65822e-06	1.01024	0.173888	1
ENSMUSG00000087346	Gm5699	17.6301	0.322334	-0.769074	2.45655	3.54796	0.83335	0.469867	0.00416411	6.70989e-06	-1.09141	0.229874	1
ENSMUSG00000016024	Lbp	15.7306	0.306154	0.232711	2.843	2.91644	0.812794	0.814993	4.26642e-06	6.70989e-06	-0.0734432	0.920942	1
ENSMUSG00000029084	Cd38	2254.11	-0.65456	-0.377171	1.44042	1.16304	0.0255684	0.325736	7.54888e-09	7.03716e-06	0.277389	0.359496	1
ENSMUSG00000020682	Mmp28	276.366	-0.576125	-0.617533	1.30753	1.34894	0.123105	0.124522	2.51774e-05	7.43816e-06	-0.0414078	0.906997	1
ENSMUSG00000036853	Mcoln3	242.954	-0.905914	-0.245309	2.13762	1.47701	0.0177073	0.686017	2.39622e-11	7.58459e-06	0.660605	0.0903489	1
ENSMUSG00000074892	B3galt5	405.1	-0.257011	0.434993	3.63997	2.94797	0.821215	0.72675	9.56652e-09	7.73757e-06	0.692004	0.369437	1
ENSMUSG00000032418	Me1	199.194	-0.129489	1.07887	-0.580562	-1.78892	0.849786	0.0318653	0.309565	8.82063e-06	1.20836	0.00965084	1
ENSMUSG00000043953	Ccrl2	58.5803	-0.393644	-1.27958	0.518337	1.40427	0.395009	0.000151917	0.284209	8.82063e-06	-0.885934	0.020351	1
ENSMUSG00000076516	Igkv1-117	22.5308	-0.43425	0.686026	4.93299	3.81272	0.812794	0.533293	3.88497e-08	8.82063e-06	1.12028	0.279249	1
ENSMUSG00000069805	Fbp1	701.701	0.356646	-0.0134003	1.23902	1.60906	0.48554	0.990063	0.00143345	8.98975e-06	-0.370046	0.380853	1
ENSMUSG00000023452	Pisd	4092.69	0.356425	0.699089	-0.654085	-0.996749	0.204231	0.0085091	0.0100553	9.69728e-06	0.342663	0.191402	1
ENSMUSG00000025726	Slc28a1	5937.78	0.032856	0.192038	-1.3717	-1.53089	0.96206	0.782027	0.000129715	1.02864e-05	0.159182	0.693536	1
ENSMUSG00000054702	Ap1s3	332.58	-0.0898076	0.10868	1.20644	1.00795	0.821215	0.815683	5.27809e-08	1.099e-05	0.198487	0.457089	1
ENSMUSG00000008305	Tle1	2730.22	0.376033	0.966255	-0.922062	-1.51228	0.422751	0.0199947	0.020994	1.16004e-05	0.590221	0.140946	1
ENSMUSG00000023087	Ccrn4l	4964.12	-0.038104	1.25011	-0.190073	-1.47829	0.953568	0.000857082	0.768193	1.20567e-05	1.28822	0.00107494	0.551237
ENSMUSG00000056529	Ptafr	234.02	-0.574332	-0.288551	1.5624	1.27662	0.11156	0.548738	5.10689e-08	1.23031e-05	0.285782	0.404357	1
ENSMUSG00000085825	A930038B10Rik	81.7553	0.539742	0.193959	-1.81377	-1.46798	0.157732	0.782725	7.54888e-09	1.33365e-05	-0.345783	0.371609	1
ENSMUSG00000034785	Dio1	3864.25	-0.0536609	-0.309068	0.680934	0.936342	0.890319	0.331163	0.00391118	1.35761e-05	-0.255408	0.306806	1
ENSMUSG00000055114	Anxa13	10483.2	0.21194	0.177452	-1.0385	-1.00401	0.519987	0.67641	6.15919e-06	1.45281e-05	-0.0344874	0.897812	1
ENSMUSG00000025268	Maged2	149.355	0.675408	0.46286	0.729739	0.942288	0.0041851	0.0828702	0.000899392	1.50386e-05	-0.212549	0.38836	1
ENSMUSG00000036501	Fam13b	4761.61	-0.233252	0.107978	-0.411781	-0.753011	0.299235	0.7487	0.050209	1.5084e-05	0.34123	0.0909614	1
ENSMUSG00000053279	Aldh1a1	12973.9	0.128	0.214435	-1.21421	-1.30065	0.800511	0.701798	7.88153e-05	1.53966e-05	0.0864348	0.804395	1
ENSMUSG00000021118	Plek2	926.786	0.047803	0.607454	-0.0851914	-0.644843	0.851755	0.000142513	0.760129	1.53966e-05	0.559651	0.00116249	0.551237
ENSMUSG00000047502	Heatr8	771.137	-0.292731	-0.344759	-1.37353	-1.3215	0.493841	0.48517	6.48257e-06	1.53966e-05	-0.0520273	0.883591	1
ENSMUSG00000032380	Dapk2	402.139	-0.00431169	-0.00801182	0.893889	0.897589	0.991857	0.988671	1.85846e-05	1.53966e-05	-0.00370013	0.987752	1
ENSMUSG00000021211	Akr1c12	1056.34	0.184049	0.407588	-0.830181	-1.05372	0.611855	0.239856	0.00141816	1.54883e-05	0.223539	0.428855	1
ENSMUSG00000002384	Bmp8b	370.665	-1.12307	-0.408219	-0.626073	-1.34092	0.000511439	0.398329	0.121665	1.70104e-05	0.714851	0.0495866	1
ENSMUSG00000035186	Ubd	413.414	-0.565215	-1.01934	3.4394	3.89353	0.690839	0.47878	0.000281055	1.73716e-05	-0.454127	0.666237	1
ENSMUSG00000017713	Tha1	618.346	0.784546	0.316246	0.442901	0.911202	0.000358466	0.301926	0.0914231	1.74202e-05	-0.4683	0.0555432	1
ENSMUSG00000030428	Ttyh1	274.08	-0.703726	-0.305401	1.28251	0.884187	0.00205066	0.305388	1.60476e-10	1.74202e-05	0.398325	0.100885	1
ENSMUSG00000030786	Itgam	268.786	0.19877	0.0695575	0.807418	0.936631	0.531561	0.883818	0.000383182	1.79881e-05	-0.129213	0.608885	1
ENSMUSG00000007987	Rabl5	343.362	-0.0487203	-0.267402	0.996737	1.21542	0.928026	0.574856	0.000986649	1.87062e-05	-0.218682	0.506988	1
ENSMUSG00000035356	Nfkbiz	2297.74	-0.716465	-1.17816	0.53791	0.999603	0.00443068	5.31803e-07	0.0610126	1.90709e-05	-0.461692	0.0892125	1
ENSMUSG00000090175	Ugt1a9	84.5869	0.461763	0.602782	-1.7051	-1.84612	0.400873	0.365873	6.62085e-05	1.97393e-05	0.141019	0.775391	1
ENSMUSG00000024548	Setbp1	57.3347	-0.339027	-0.678952	1.27282	1.61275	0.567058	0.176599	0.00299613	2.22971e-05	-0.339925	0.448264	1
ENSMUSG00000028393	Alad	1156.31	0.417815	0.127119	0.313085	0.603781	0.00677653	0.601159	0.0735252	2.23221e-05	-0.290696	0.0767211	1
ENSMUSG00000022436	Sh3bp1	182.104	0.599272	-0.0884452	0.0692494	0.756966	0.00155625	0.79902	0.846367	2.23221e-05	-0.687717	0.000736884	0.538429
ENSMUSG00000012519	Mlkl	330.828	0.126949	-0.137423	0.726018	0.99039	0.736166	0.759994	0.00458122	2.24552e-05	-0.264372	0.327911	1
ENSMUSG00000046460	Sh2d7	310.724	-0.504934	0.115409	-0.69514	-1.31548	0.18221	0.865141	0.0696319	2.26031e-05	0.620343	0.0847538	1
ENSMUSG00000039013	Siglec5	293.548	-0.549837	-0.0456731	-0.670229	-1.17439	0.089426	0.946061	0.0454863	2.4142e-05	0.504164	0.118101	1
ENSMUSG00000022911	Arl13b	826.338	-0.448568	-0.456018	-0.939905	-0.932455	0.0825996	0.127068	2.77994e-05	2.63255e-05	-0.00745002	0.976881	1
ENSMUSG00000022383	Ppara	1821.45	0.213051	0.862325	-0.806794	-1.45607	0.691632	0.0500198	0.0554647	3.02355e-05	0.649274	0.1065	1
ENSMUSG00000025010	Ccnj	379.985	-0.497136	-0.123528	-0.599595	-0.973203	0.0624768	0.7936	0.0287626	3.02355e-05	0.373608	0.166278	1
ENSMUSG00000040097	Flywch1	1378.75	0.398997	0.247328	-0.933765	-0.782096	0.0640701	0.385044	2.27803e-07	3.32846e-05	-0.151669	0.483574	1
ENSMUSG00000022451	Twf1	4837.31	-0.0193034	0.0869974	-0.388251	-0.494552	0.931111	0.693046	0.00239734	3.35467e-05	0.106301	0.438418	1
ENSMUSG00000055865	Fam19a3	85.6025	-0.00317736	-0.458991	-1.59223	-1.13642	0.995026	0.278938	2.25107e-09	3.39972e-05	-0.455814	0.155842	1
ENSMUSG00000039457	Ppl	554.329	0.245571	0.646902	-0.366486	-0.767816	0.293703	0.00173371	0.112589	3.53691e-05	0.401331	0.0583981	1
ENSMUSG00000058135	Gstm1	1625.35	0.42806	0.448089	-1.07108	-1.09111	0.183992	0.226095	5.77392e-05	3.74373e-05	0.0200286	0.947433	1
ENSMUSG00000019872	Smpdl3a	4012.76	0.0497231	-0.329285	0.657925	1.03693	0.914434	0.383505	0.0234566	3.78458e-05	-0.379008	0.190269	1
ENSMUSG00000026317	Cln8	1302.29	-0.630712	-0.201986	-0.265897	-0.694623	0.000265074	0.446402	0.258153	4.00542e-05	0.428726	0.0278454	1
ENSMUSG00000030281	Il17rc	7251.27	0.30602	0.401788	-0.484136	-0.579903	0.0581716	0.0167128	0.00115551	4.1404e-05	0.0957679	0.555065	1
ENSMUSG00000039629	Fam40b	333.473	-0.568299	-0.145124	-0.744821	-1.168	0.0842091	0.802601	0.0243661	4.18179e-05	0.423175	0.197592	1
ENSMUSG00000028039	Efna3	50.9557	-0.612274	-0.134002	1.97165	1.49337	0.227184	0.855503	1.13214e-07	4.51755e-05	0.478271	0.267756	1
ENSMUSG00000044352	Sowaha	2593.04	0.116359	0.136956	-0.517651	-0.538248	0.53167	0.525954	0.000112021	4.58063e-05	0.0205972	0.891722	1
ENSMUSG00000047767	Atg16l2	149.171	-0.23584	-0.221308	-1.19911	-1.21365	0.574377	0.695998	8.0762e-05	4.58063e-05	0.0145327	0.966261	1
ENSMUSG00000047517	Dmbt1	23165.6	0.349422	0.600863	2.01279	1.76135	0.575897	0.34553	1.71822e-06	4.74066e-05	0.251441	0.612458	1
ENSMUSG00000019823	Mical1	7717.8	0.403681	-0.18005	0.0199203	0.603651	0.0129253	0.43391	0.959016	5.47322e-05	-0.583731	0.000650018	0.538429
ENSMUSG00000087274	1010001N08Rik	567.66	-0.0362121	-0.160921	-0.995944	-0.871235	0.927212	0.687571	2.28089e-06	5.68666e-05	-0.124709	0.614699	1
ENSMUSG00000037921	Ddx60	5172.29	-0.288898	-0.642491	0.678386	1.03198	0.396956	0.043637	0.0204492	5.87333e-05	-0.353592	0.228481	1
ENSMUSG00000079339	Gm14446	4495.81	-1.04417	-1.2783	1.55241	1.78654	0.0362137	0.0143235	0.00082567	5.88499e-05	-0.234129	0.645219	1
ENSMUSG00000061132	Blnk	531.896	0.314616	0.250163	0.700734	0.765188	0.176679	0.369344	0.000306747	5.88499e-05	-0.0644533	0.766277	1
ENSMUSG00000034258	Mfsd7c	493.006	0.143075	-0.271733	-2.02417	-1.60936	0.831051	0.71717	1.22789e-07	5.92607e-05	-0.414808	0.36609	1
ENSMUSG00000031748	Gnao1	162.403	1.08467	0.422335	-1.60343	-0.941091	3.04901e-07	0.200876	1.23516e-15	6.33866e-05	-0.662335	0.011486	1
ENSMUSG00000042302	Ehbp1	993.608	0.107368	0.0468864	-0.834137	-0.773655	0.720051	0.918412	1.28273e-05	7.1298e-05	-0.0604814	0.785109	1
ENSMUSG00000021477	Ctsl	635.491	-0.239676	-0.575081	1.27736	1.61277	0.701267	0.327509	0.00340907	7.1298e-05	-0.335405	0.469142	1
ENSMUSG00000037966	Ninj1	161.578	0.451127	0.0644972	0.583747	0.970376	0.124302	0.903502	0.0376798	7.1461e-05	-0.38663	0.16105	1
ENSMUSG00000034248	Slc25a37	7533.45	-0.862956	-0.453053	-0.693334	-1.10324	0.00312158	0.243841	0.0315962	7.4138e-05	0.409903	0.19667	1
ENSMUSG00000028862	Map3k6	1816.59	0.278146	0.49446	-0.796759	-1.01307	0.411393	0.147289	0.00361675	7.4138e-05	0.216314	0.457369	1
ENSMUSG00000051439	Cd14	109.576	0.740066	0.233692	0.761381	1.26776	0.0417804	0.668669	0.0348823	7.4138e-05	-0.506374	0.158022	1
ENSMUSG00000023915	Tnfrsf21	930.637	0.289982	1.42903	-0.445774	-1.58483	0.623119	0.00106544	0.463099	7.43584e-05	1.13905	0.0125621	1
ENSMUSG00000086397	4933405D12Rik	133.347	-0.436464	-0.462143	-1.31231	-1.28663	0.277592	0.350844	8.26964e-05	7.43584e-05	-0.0256799	0.945354	1
ENSMUSG00000033906	Zdhhc15	141.047	-0.170368	0.478124	1.79734	1.14885	0.714964	0.211929	2.39622e-11	7.58192e-05	0.648492	0.0504386	1
ENSMUSG00000039653	Baat	129.76	0.107701	-0.0759963	-1.27238	-1.08868	0.806816	0.905668	1.73207e-06	7.66244e-05	-0.183697	0.558616	1
ENSMUSG00000026321	Tnfrsf11a	2609.87	-0.498966	-0.843022	0.469738	0.813794	0.0288684	8.8001e-05	0.0578255	7.73441e-05	-0.344056	0.14347	1
ENSMUSG00000025408	Ddit3	646.868	-0.85978	-0.316881	-0.179972	-0.72287	1.5768e-06	0.213446	0.54663	7.7356e-05	0.542898	0.009812	1
ENSMUSG00000054630	Ugt2b5	308.745	-0.0170144	0.188917	-1.17732	-1.38325	0.980861	0.78609	0.00132523	7.74579e-05	0.205931	0.605566	1
ENSMUSG00000003948	Mmd	1118.55	-0.652082	-0.0749794	-0.0387881	-0.61589	2.60812e-05	0.813828	0.914051	7.84707e-05	0.577102	0.00123327	0.551237
ENSMUSG00000058248	Kcnh1	8.91028	0.429533	-1.08616	1.46071	2.97641	0.756718	#N/A	0.115304	7.84707e-05	-1.5157	0.073366	1
ENSMUSG00000042246	Tmc7	1334.36	-0.283807	0.777094	-0.324687	-1.38559	0.572053	0.0855129	0.571551	8.05701e-05	1.0609	0.0082268	1
ENSMUSG00000031545	Agpat6	1026.2	0.0558706	0.217455	-0.319709	-0.481293	0.774539	0.196562	0.0209716	8.41735e-05	0.161585	0.245391	1
ENSMUSG00000024575	Pde6a	68.6823	0.913046	1.09048	-1.2199	-1.39734	0.00709508	0.00854485	0.000199284	8.58756e-05	0.177436	0.646278	1
ENSMUSG00000030002	Dusp11	5099.12	-0.733401	-0.281588	-0.0966248	-0.548437	5.71359e-08	0.1269	0.697958	8.78201e-05	0.451812	0.00464454	1
ENSMUSG00000020019	Ntn4	654.439	0.482824	0.204003	-1.28882	-1.01	0.105067	0.656063	1.22789e-07	8.78201e-05	-0.278821	0.340987	1
ENSMUSG00000089988	Gm16238	12.2276	-0.501698	-1.10607	2.47143	3.0758	0.738888	#N/A	0.0100553	8.78201e-05	-0.604374	0.520536	1
ENSMUSG00000038128	Camk4	738.814	-1.51303	-0.959564	-0.514605	-1.06807	6.53278e-09	0.00150952	0.147233	8.80839e-05	0.553468	0.0769542	1
ENSMUSG00000017167	Cntnap1	266.874	0.417885	0.170967	1.20361	1.45052	0.397514	0.817363	0.0019691	8.80839e-05	-0.246918	0.557166	1
ENSMUSG00000025647	Shisa5	2430.99	0.125673	0.0657151	0.529149	0.589106	0.559532	0.831042	0.000731632	9.74338e-05	-0.0599575	0.727209	1
ENSMUSG00000000805	Car4	3469.86	0.432468	0.654534	-0.603147	-0.825214	0.0741749	0.00711856	0.0097813	0.000101267	0.222066	0.356902	1
ENSMUSG00000092570	2210019I11Rik	98.6316	-0.142108	-0.174152	1.31455	1.34659	0.812931	0.79327	0.000241466	0.000110719	-0.0320446	0.935626	1
ENSMUSG00000013483	Card14	350.133	0.585387	-0.0336939	0.305785	0.924866	0.0265597	0.95219	0.376435	0.000111845	-0.619081	0.022176	1
ENSMUSG00000036027	1810046K07Rik	441.797	0.358231	0.482051	-1.01603	-1.13985	0.337452	0.241661	0.000813885	0.000112119	0.123821	0.710794	1
ENSMUSG00000028268	Gbp3	107.389	-0.234084	-0.153742	0.993132	0.91279	0.497246	0.713365	3.46397e-05	0.000112119	0.080342	0.767257	1
ENSMUSG00000034998	Foxn2	1047.62	-0.408621	-0.0157909	-0.199662	-0.592492	0.0133451	0.964775	0.37444	0.0001128	0.39283	0.024563	1
ENSMUSG00000021594	Srd5a1	523.024	0.133446	0.0225309	-0.820636	-0.709721	0.616335	0.958181	3.94009e-06	0.0001128	-0.110915	0.594969	1
ENSMUSG00000025534	Gusb	488.819	0.301076	0.279254	0.642974	0.664796	0.144851	0.231981	0.000194712	0.0001128	-0.0218218	0.910634	1
ENSMUSG00000032369	Plscr1	1686.11	0.753244	0.821778	-1.00095	-1.06948	0.0108683	0.0103708	0.000409314	0.000114917	0.0685347	0.827335	1
ENSMUSG00000034459	Ifit1	3400.95	-0.509163	-0.75803	0.695857	0.944723	0.068832	0.00680627	0.0100578	0.000115047	-0.248866	0.371549	1
ENSMUSG00000044827	Tlr1	56.6506	-0.290025	0.00232738	2.01133	1.71898	0.689334	0.997955	5.50301e-06	0.000117789	0.292352	0.567306	1
ENSMUSG00000041193	Pla2g5	48.7719	-0.29451	0.537458	3.44317	2.6112	0.808142	0.620071	1.41836e-07	0.000117789	0.831968	0.28483	1
ENSMUSG00000027792	Bche	15206	-0.0133789	0.0874514	-0.664069	-0.764899	0.97395	0.829376	0.00142041	0.000119969	0.10083	0.655161	1
ENSMUSG00000025492	Ifitm3	95.2609	0.524264	0.351945	1.75927	1.93159	0.448155	0.689327	0.000573606	0.000123152	-0.17232	0.760771	1
ENSMUSG00000027340	Slc23a2	4511.94	0.0266762	0.772154	-0.233105	-0.978583	0.955945	0.00845088	0.57571	0.000127503	0.745478	0.0101422	1
ENSMUSG00000021730	Hcn1	55.0893	-0.299787	-0.357094	-1.32157	-1.26427	0.483518	0.537696	0.000120839	0.000128753	-0.0573068	0.880688	1
ENSMUSG00000023764	Sfi1	1530.97	0.255109	0.194084	-0.994487	-0.933463	0.431039	0.650618	3.84537e-05	0.000134368	-0.0610248	0.82554	1
ENSMUSG00000087141	Plcxd2	1154.24	-1.21477	-0.96616	-0.464526	-0.713132	2.62075e-12	1.493e-07	0.0348823	0.000139701	0.248606	0.245231	1
ENSMUSG00000074093	Svip	1538.51	-0.205059	0.0409102	-0.627982	-0.873952	0.51997	0.940898	0.0140625	0.000143964	0.245969	0.344785	1
ENSMUSG00000054169	Ceacam10	56.0676	0.102362	-0.351867	1.71523	2.16946	0.924453	0.730418	0.00552198	0.000149127	-0.45423	0.483146	1
ENSMUSG00000044788	Fads6	49.8927	0.13512	0.610468	-0.801868	-1.27722	0.786329	0.198441	0.0283089	0.000162401	0.475349	0.201894	1
ENSMUSG00000071286	Sowahc	1868.89	-0.817738	-0.508727	-0.49458	-0.803592	0.000119683	0.0566918	0.0496693	0.000163594	0.309012	0.200432	1
ENSMUSG00000022177	Haus4	136.948	0.689233	0.218569	0.454455	0.925119	0.00888648	0.574135	0.12809	0.000177894	-0.470664	0.0848293	1
ENSMUSG00000062526	Mppe1	991.197	0.157609	-0.124381	0.366666	0.648656	0.511372	0.689125	0.0792464	0.000179795	-0.28199	0.148589	1
ENSMUSG00000027709	Mccc1	1853.58	0.111554	-0.0422803	-0.765259	-0.611425	0.642354	0.909065	8.65933e-07	0.000184401	-0.153835	0.40384	1
ENSMUSG00000032358	Fam83b	6154.03	-1.06291	-0.658577	-0.572537	-0.976866	3.68132e-05	0.0380372	0.0677562	0.000186958	0.404329	0.170372	1
ENSMUSG00000032532	Cck	687.173	0.362893	0.0854342	0.909293	1.18675	0.380635	0.902996	0.00842668	0.000187818	-0.277458	0.43784	1
ENSMUSG00000067149	Igj	149.357	-0.773084	0.383435	4.08109	2.92457	0.483205	0.800165	4.37491e-08	0.000197999	1.15652	0.195569	1
ENSMUSG00000002992	Apoc2	19593	-0.0345556	-0.238358	1.01165	1.21545	0.95523	0.684353	0.00344502	0.000198508	-0.203803	0.579468	1
ENSMUSG00000044254	Pcsk9	363.55	-0.0828026	1.01295	-0.485377	-1.58113	0.912556	0.0550972	0.440936	0.000199629	1.09576	0.0219447	1
ENSMUSG00000030691	Fchsd2	3261.7	-0.0577764	0.195669	-0.730064	-0.98351	0.90096	0.679881	0.0120725	0.000204743	0.253445	0.395248	1
ENSMUSG00000021539	Lect2	72.7451	-0.830048	-0.637813	1.45214	1.2599	0.043044	0.143531	5.058e-05	0.000204743	0.192235	0.626939	1
ENSMUSG00000027333	Smox	438.746	-0.625315	-0.124593	1.41509	0.914372	0.0217025	0.7936	6.66177e-10	0.000206652	0.500723	0.07303	1
ENSMUSG00000026586	Prrx1	1098.29	0.58465	-0.0518423	0.314994	0.951486	0.0394569	0.930598	0.396926	0.000206825	-0.636492	0.0273949	1
ENSMUSG00000028088	Fmo5	18512.2	-0.323579	-0.150948	-0.416588	-0.589219	0.0720225	0.56062	0.0192308	0.000211108	0.172632	0.334819	1
ENSMUSG00000087382	1300015D01Rik	38.3668	0.974125	1.50118	-2.0655	-2.59256	0.189062	0.100727	0.00180082	0.000215981	0.52706	0.485162	1
ENSMUSG00000021708	Rasgrf2	1046.48	-0.82278	-0.147761	-0.379933	-1.05495	0.00592692	0.791498	0.352047	0.000217379	0.675019	0.0359475	1
ENSMUSG00000024807	Syvn1	3811.61	-1.07916	-0.173389	-0.19789	-1.10366	0.000315894	0.759994	0.706114	0.00022019	0.905774	0.00716965	1
ENSMUSG00000002228	Ppm1j	1088.68	-0.367848	-0.491155	-1.01261	-0.889308	0.205512	0.118098	1.78107e-05	0.000235529	-0.123307	0.650675	1
ENSMUSG00000022793	B4galt4	1403.02	-0.012075	-0.280424	0.461502	0.729851	0.977442	0.32228	0.0473283	0.000251919	-0.268349	0.230571	1
ENSMUSG00000063522	2010109I03Rik	14719.9	-0.294682	-0.0690688	-0.584359	-0.809972	0.285786	0.884906	0.0176225	0.00025697	0.225613	0.363919	1
ENSMUSG00000073859	Itpripl2	1071.64	-0.549142	-0.492377	-0.585908	-0.642673	0.00240624	0.0168876	0.00143345	0.000267743	0.0567648	0.77494	1
ENSMUSG00000036908	Unc93b1	1078.02	-0.44351	-0.259425	0.856776	0.672691	0.0287925	0.322835	1.19953e-06	0.000278653	0.184085	0.375852	1
ENSMUSG00000027420	Bfsp1	206.051	0.674962	0.555294	0.912856	1.03252	0.0302028	0.117207	0.00145387	0.000288812	-0.119668	0.703759	1
ENSMUSG00000014503	Pkd2l2	488.232	-0.100235	0.0859714	-0.395901	-0.582107	0.670522	0.783447	0.0298361	0.000293953	0.186206	0.30037	1
ENSMUSG00000010122	Slc47a1	3563.17	0.518094	0.419243	-1.17677	-1.07792	0.135508	0.321399	5.50322e-05	0.000293978	-0.0988502	0.766469	1
ENSMUSG00000050395	Tnfsf15	149.98	-1.7218	-0.436498	-0.248738	-1.53404	3.43622e-05	0.526207	0.74958	0.000296474	1.2853	0.00761575	1
ENSMUSG00000052861	Dnahc6	20.229	-0.878145	0.0765053	-1.03076	-1.98541	0.138388	0.955301	0.144007	0.000314462	0.954651	0.125314	1
ENSMUSG00000020868	Xylt2	571.035	0.237113	0.0235694	0.291597	0.505141	0.153222	0.941856	0.0805589	0.000316279	-0.213544	0.171603	1
ENSMUSG00000030921	Trim30a	835.175	-0.760583	-0.684309	1.16824	1.09196	0.0206642	0.0703755	0.000113287	0.000325665	0.0762739	0.822685	1
ENSMUSG00000079002	C030006K11Rik	229.971	0.650067	0.0393149	0.206083	0.816835	0.00634725	0.939989	0.562185	0.00033003	-0.610752	0.0151555	1
ENSMUSG00000061758	Akr1b10	153.642	-0.266471	-0.254885	1.19292	1.18133	0.575573	0.645421	0.000381037	0.00033003	0.0115861	0.974962	1
ENSMUSG00000048583	Igf2	1277.98	-0.294131	-0.0731368	-1.00216	-1.22316	0.528925	0.926691	0.00575773	0.000330704	0.220994	0.561494	1
ENSMUSG00000056124	B4galt6	9987.69	0.0703278	0.488396	-0.449435	-0.867503	0.862083	0.114617	0.137145	0.000334102	0.418068	0.121563	1
ENSMUSG00000017830	Dhx58	341.368	-0.261372	-0.240648	1.00197	0.981247	0.484735	0.590224	0.000288955	0.000336292	0.0207237	0.946102	1
ENSMUSG00000042680	Fam59a	1286.6	-0.284256	0.112607	-0.761095	-1.15796	0.520321	0.869064	0.0403063	0.00034422	0.396863	0.271948	1
ENSMUSG00000036943	Rab8b	830.163	-0.169603	-0.138902	0.720878	0.690177	0.525169	0.684079	0.000181748	0.00034422	0.0307011	0.886768	1
ENSMUSG00000026879	Gsn	3991.27	0.0465339	0.245794	-0.425663	-0.624924	0.875151	0.32098	0.0314834	0.000344846	0.19926	0.306547	1
ENSMUSG00000020319	Wdpcp	393.987	-0.112241	-0.131716	-0.896135	-0.87666	0.768023	0.782027	0.000272124	0.000344846	-0.0194748	0.943344	1
ENSMUSG00000034855	Cxcl10	54.4852	-1.50142	-1.13099	2.26907	1.89863	0.0174266	0.0841073	7.63881e-05	0.000344846	0.370437	0.550742	1
ENSMUSG00000038217	Tlcd2	2148.51	-0.489891	-0.298308	0.979616	0.788034	0.0445467	0.343314	3.22336e-06	0.000350819	0.191582	0.436974	1
ENSMUSG00000087582	Ighv13-2	5.53807	1.47813	-0.389485	4.25946	6.12708	#N/A	#N/A	0.02425	0.000351235	-1.86762	0.247366	1
ENSMUSG00000070284	Gmppb	1567.9	0.354206	0.152304	0.37273	0.574631	0.0465372	0.556153	0.0443169	0.00036335	-0.201902	0.260673	1
ENSMUSG00000020573	Pik3cg	253.329	-0.496651	0.285451	-0.244102	-1.0262	0.136208	0.538153	0.603733	0.000380326	0.782102	0.0152842	1
ENSMUSG00000029415	Sdad1	971.385	0.0715761	0.386693	-0.328729	-0.643846	0.806707	0.0900458	0.147148	0.000383567	0.315117	0.1181	1
ENSMUSG00000022504	Ciita	479.043	-1.06749	-1.18007	0.991277	1.10385	0.000808231	0.000279464	0.00268257	0.0003943	-0.112575	0.747816	1
ENSMUSG00000040964	Arhgef10l	88.085	0.90067	0.625189	1.1636	1.43908	0.0465372	0.230108	0.00473162	0.000394777	-0.275481	0.534576	1
ENSMUSG00000009246	Trpm5	684.854	-0.191667	0.0640318	-0.55334	-0.809039	0.541595	0.897888	0.0329142	0.0004012	0.255699	0.315387	1
ENSMUSG00000058230	Grlf1	1251.48	-0.136783	0.142553	-0.716889	-0.996225	0.753224	0.7936	0.0223737	0.000402793	0.279336	0.373174	1
ENSMUSG00000050505	Pcdh20	48.8993	-0.442237	-0.614238	-1.47061	-1.29861	0.312242	0.268381	0.000129051	0.000402793	-0.172001	0.684274	1
ENSMUSG00000047250	Ptgs1	167.436	-0.538312	0.362318	-0.133144	-1.03377	0.102668	0.407207	0.810499	0.000409627	0.90063	0.00578318	1
ENSMUSG00000046667	Rbm12b	148.879	-0.859132	-0.840815	-1.01616	-1.03448	0.0042033	0.0175211	0.0011738	0.000412322	0.0183169	0.95626	1
ENSMUSG00000030087	Klf15	705.025	1.2278	1.66946	-2.01026	-2.45192	0.123538	0.0484655	0.00629984	0.000416043	0.441659	0.567124	1
ENSMUSG00000032109	Nlrx1	247.643	0.432289	0.194434	0.800763	1.03862	0.227425	0.70788	0.0113614	0.000421823	-0.237855	0.466277	1
ENSMUSG00000000861	Bcl11a	256.365	0.128043	-0.433699	0.231984	0.793725	0.708322	0.131167	0.500631	0.000424256	-0.561741	0.0256316	1
ENSMUSG00000021281	Tnfaip2	52.7392	0.517152	0.431555	1.48324	1.56884	0.381625	0.502555	0.000684767	0.000424256	-0.085597	0.860801	1
ENSMUSG00000024052	Lpin2	8675	-0.957408	-0.525836	-0.383051	-0.814623	1.86321e-05	0.0677769	0.202625	0.000433438	0.431572	0.0943285	1
ENSMUSG00000019979	Apaf1	5199.88	-0.294202	-0.427107	0.497641	0.630546	0.163134	0.0501026	0.0102251	0.000433438	-0.132905	0.505579	1
ENSMUSG00000048992	Prss32	3020.71	0.295754	0.340008	0.677996	0.633742	0.163766	0.146814	0.00014275	0.000449974	0.044254	0.825489	1
ENSMUSG00000070889	Pgap1	429.512	0.130773	0.827657	-0.770621	-1.4675	0.848717	0.124306	0.137191	0.000453045	0.696884	0.133607	1
ENSMUSG00000020634	Ubxn2a	7758.78	-0.0754265	-0.0770382	-0.653488	-0.651877	0.801282	0.836817	0.000489411	0.000456004	-0.00161172	0.993784	1
ENSMUSG00000065956	Gm14850	1122.18	0.306985	0.344968	2.3119	2.27392	0.762124	0.780783	0.000385269	0.000462121	0.0379827	0.95804	1
ENSMUSG00000068341	Reg3d	45.8213	-0.158432	-0.530487	0.997935	1.36999	0.815524	0.316295	0.0276642	0.000462121	-0.372054	0.399083	1
ENSMUSG00000048782	Insc	25.2918	0.0543152	0.0355215	1.53421	1.553	0.951538	0.969047	0.000639933	0.000463903	-0.0187937	0.969602	1
ENSMUSG00000030102	Itpr1	1887.7	-1.31346	-1.21393	1.36205	1.26252	0.000251977	0.00172931	0.000143637	0.000466117	0.0995319	0.804534	1
ENSMUSG00000020154	Ptprb	57.9596	-0.491315	-0.0507851	-0.859496	-1.30003	0.262543	0.954412	0.0492071	0.00047266	0.44053	0.291262	1
ENSMUSG00000021280	1200009I06Rik	8023.96	0.18976	0.0901645	0.433698	0.533294	0.319884	0.750377	0.00805858	0.00047991	-0.0995958	0.557472	1
ENSMUSG00000072214	42983	11678.2	0.677834	0.843437	-0.496603	-0.662205	0.000309599	6.19584e-06	0.0173413	0.000483571	0.165603	0.432222	1
ENSMUSG00000020226	Slc5a4b	9253.93	0.161188	0.166053	-1.37317	-1.37803	0.800626	0.834249	0.000587723	0.000500578	0.00486409	0.991176	1
ENSMUSG00000051228	Nyx	180.1	-0.492951	-0.275464	-0.921982	-1.13947	0.200783	0.624236	0.00978447	0.000500578	0.217487	0.55257	1
ENSMUSG00000086295	4933433G15Rik	23.6791	-0.0836036	1.00332	-1.75957	-2.84649	0.95058	0.428019	0.0473578	0.000500887	1.08692	0.218603	1
ENSMUSG00000037627	Rgs22	46.3104	-1.0498	-0.221924	-0.642929	-1.4708	0.017115	0.797323	0.279865	0.000501975	0.827871	0.0837106	1
ENSMUSG00000027351	Spred1	345.188	-0.282844	0.437822	0.0517183	-0.668947	0.215051	0.0685224	0.901764	0.000518474	0.720665	0.000736968	0.538429
ENSMUSG00000039043	2610034B18Rik	1892.28	0.288766	0.0401172	0.347284	0.595933	0.150083	0.918107	0.0912505	0.000521434	-0.248649	0.192049	1
ENSMUSG00000003053	Cyp2c29	2436.26	-0.300909	0.458658	-2.04105	-2.80062	0.819228	0.761934	0.0233359	0.000524252	0.759567	0.397727	1
ENSMUSG00000031327	Chic1	498.075	-0.338236	-0.288078	0.942764	0.892606	0.293959	0.459016	0.000260052	0.000524252	0.0501582	0.861202	1
ENSMUSG00000021701	Plk2	146.475	-0.0433302	0.173861	-0.799168	-1.01636	0.933799	0.75562	0.0111977	0.000524252	0.217191	0.503947	1
ENSMUSG00000041609	Ccdc64	304.705	-0.0590259	-0.0719298	-0.756378	-0.743475	0.867168	0.875968	0.000475338	0.000531356	-0.0129039	0.956911	1
ENSMUSG00000002475	Abhd3	2783.21	-0.277812	-0.286405	0.71702	0.725613	0.283317	0.333985	0.000741238	0.000532313	-0.00859325	0.970564	1
ENSMUSG00000030790	Adm	57.7177	-0.368188	-0.464443	1.02151	1.11776	0.416043	0.282723	0.00401167	0.000532313	-0.0962552	0.793194	1
ENSMUSG00000020288	Ahsa2	951.721	-0.450056	0.0159924	-0.193982	-0.66003	0.0277796	0.972564	0.505349	0.000533302	0.466048	0.0280503	1
ENSMUSG00000046312	AI464131	780.57	0.109974	0.0636939	0.653255	0.699536	0.720189	0.881435	0.0016299	0.000536725	-0.0462801	0.83663	1
ENSMUSG00000024222	Fkbp5	7413.92	2.12209	4.58771	-0.993981	-3.4596	0.053908	2.61397e-06	0.515386	0.000542304	2.46562	0.0286514	1
ENSMUSG00000073598	1700066B19Rik	100.252	0.0940674	0.616704	1.38838	0.86574	0.825708	0.0225809	3.79776e-10	0.000565949	0.522636	0.0576259	1
ENSMUSG00000074968	Ano3	606.908	-1.9606	-1.22688	-1.53123	-2.26495	0.00354566	0.154919	0.0431884	0.000574549	0.73372	0.316782	1
ENSMUSG00000027562	Car2	1109.16	-0.0667291	-0.557042	0.505969	0.996282	0.89416	0.13488	0.170031	0.000592769	-0.490313	0.127829	1
ENSMUSG00000063611	Gm10134	9.75842	0.983246	-0.146771	1.71519	2.8452	0.400873	#N/A	0.0394425	0.000618524	-1.13002	0.18997	1
ENSMUSG00000048874	Phf3	2235.14	-0.403552	-0.125813	-0.470932	-0.748671	0.104295	0.758475	0.067879	0.000625702	0.277739	0.252255	1
ENSMUSG00000007034	Slc44a4	6844.26	-0.0448815	0.0147762	0.721789	0.662131	0.893451	0.975427	0.000154615	0.000626926	0.0596577	0.78083	1
ENSMUSG00000073929	Trim30e-ps1	37.9265	-0.919576	-0.58508	-0.960738	-1.29523	0.0193445	0.32098	0.0402377	0.000649097	0.334496	0.446275	1
ENSMUSG00000042688	Mapk6	13939.9	0.970938	1.3792	-0.797822	-1.20608	0.00821086	0.000136738	0.0509712	0.000678767	0.408263	0.297985	1
ENSMUSG00000002844	Adprh	731.009	0.378135	0.112816	0.222406	0.487725	0.0120599	0.636457	0.234486	0.000686565	-0.26532	0.0930569	1
ENSMUSG00000020865	Abcc3	2986.65	-0.00968531	-0.255408	0.858355	1.10408	0.9874	0.642334	0.0153934	0.00069037	-0.245722	0.494444	1
ENSMUSG00000069922	Ces3a	32.8485	-0.313329	0.411587	-0.986312	-1.71123	0.644983	0.644732	0.0948627	0.00069037	0.724916	0.190187	1
ENSMUSG00000026829	Gbgt1	36.6714	0.224994	0.84009	2.47443	1.85933	0.811826	0.200543	6.69374e-07	0.000700588	0.615096	0.304516	1
ENSMUSG00000036825	Ssx2ip	2098.24	-0.233449	-0.221242	0.46825	0.456043	0.134917	0.21794	0.000544454	0.000700689	0.0122073	0.934703	1
ENSMUSG00000052485	Tmem171	346.919	-0.89156	-0.683232	1.28772	1.07939	0.00810115	0.0832533	3.84537e-05	0.000700689	0.208328	0.557223	1
ENSMUSG00000029335	Bmp3	872.367	0.317738	0.990712	-0.266948	-0.939922	0.361212	0.000677134	0.528485	0.000711169	0.672974	0.0278693	1
ENSMUSG00000038209	Itln1	5329.06	0.017995	0.335864	1.66517	1.3473	0.981661	0.610514	1.11622e-05	0.000715864	0.317869	0.470006	1
ENSMUSG00000001123	Lgals9	15380.7	0.0704286	-0.133434	0.339409	0.543272	0.779222	0.617963	0.073638	0.000726201	-0.203863	0.250903	1
ENSMUSG00000028019	Pdgfc	318.743	-0.228055	-0.395702	0.665393	0.83304	0.497569	0.229114	0.0137685	0.000726643	-0.167647	0.540176	1
ENSMUSG00000029798	Herc6	2026.5	-0.54859	-0.539244	0.952792	0.943446	0.0791338	0.129511	0.000728382	0.00072841	0.00934632	0.975857	1
ENSMUSG00000025347	Mettl7b	1824.42	-0.316146	-0.260604	0.699717	0.644176	0.155914	0.330913	0.000207319	0.000730092	0.0555417	0.792396	1
ENSMUSG00000023960	Enpp5	351.864	-0.0800871	-0.195101	0.39227	0.507284	0.730392	0.356918	0.0186471	0.000730092	-0.115014	0.490781	1
ENSMUSG00000076501	Igkv2-137	8.96392	0.726098	0.321658	4.58805	4.99249	0.800626	#N/A	0.000330183	0.000733329	-0.40444	0.78739	1
ENSMUSG00000026227	2810459M11Rik	465.326	0.748259	0.0566816	0.0312971	0.722875	0.000401183	0.901534	0.951695	0.000738137	-0.691577	0.00329993	0.912193
ENSMUSG00000073854	AI427809	277.536	0.0420735	0.201085	1.14894	0.989929	0.938667	0.694621	5.2041e-05	0.000738137	0.159011	0.623358	1
ENSMUSG00000028167	Bdh2	25.6716	-0.323785	-0.611766	1.47806	1.76604	0.705952	0.392199	0.0130022	0.000738137	-0.287981	0.626134	1
ENSMUSG00000045658	Pid1	17.7627	-0.109634	-0.367144	1.86236	2.11987	0.931111	0.716193	0.00647448	0.000738137	-0.25751	0.713698	1
ENSMUSG00000070985	Acnat1	1052.43	-0.161856	-0.196541	-0.806224	-0.771539	0.621396	0.605021	0.000437044	0.0007611	-0.0346849	0.891153	1
ENSMUSG00000076609	Igkc	365.404	-0.351023	0.454852	3.30971	2.50383	0.762999	0.735832	2.26765e-06	0.000764085	0.805875	0.327966	1
ENSMUSG00000038527	C1rl	12.2343	0.401731	0.479631	2.19083	2.11293	0.705479	#N/A	0.000115361	0.000769371	0.0779	0.907451	1
ENSMUSG00000076683	Ighv10-1	8.85203	1.06484	0.0440048	4.10964	5.13048	0.683981	#N/A	0.00129613	0.000777498	-1.02084	0.500319	1
ENSMUSG00000021794	Glud1	25859.2	0.683674	0.83787	-0.857783	-1.01198	0.0360616	0.0142942	0.0073235	0.000791765	0.154196	0.643209	1
ENSMUSG00000029238	Clock	5468.88	-0.450844	-0.362887	-0.49335	-0.581307	0.0129922	0.0933726	0.0073675	0.000791765	0.087957	0.645912	1
ENSMUSG00000051043	Gprc5c	142.299	-0.285251	0.249492	-0.384074	-0.918817	0.409612	0.582442	0.300665	0.000791765	0.534743	0.0766651	1
ENSMUSG00000042208	0610010F05Rik	234.37	-0.257738	0.0725681	-0.30041	-0.630716	0.24931	0.854159	0.222936	0.000793804	0.330306	0.112397	1
ENSMUSG00000029401	Rilpl2	324.367	0.039224	-0.423655	0.429321	0.8922	0.936885	0.234258	0.216639	0.000820754	-0.462879	0.116432	1
ENSMUSG00000072571	G630016D24Rik	1856.49	0.200781	0.130448	0.611225	0.681557	0.453188	0.719947	0.00399158	0.000838586	-0.0703323	0.754493	1
ENSMUSG00000045871	Slitrk6	250.037	-0.14648	-0.462448	0.965954	1.28192	0.814863	0.406525	0.0238574	0.000840962	-0.315968	0.456575	1
ENSMUSG00000003352	Cacnb3	295.572	0.410413	0.311869	0.534584	0.633127	0.0485082	0.204135	0.00647975	0.000847052	-0.0985438	0.634538	1
ENSMUSG00000052631	Sh2d6	309.099	-0.211926	0.00677435	-0.945808	-1.16451	0.676414	0.99445	0.0120227	0.000873307	0.2187	0.570721	1
ENSMUSG00000054200	O3far1	52.8044	-0.213735	-0.282205	1.08242	1.15089	0.696257	0.603527	0.00334481	0.000874555	-0.0684701	0.859376	1
ENSMUSG00000048769	H1f0	2138.79	0.515894	0.227423	0.181514	0.469985	0.000188543	0.227048	0.356715	0.000875318	-0.288471	0.0632871	1
ENSMUSG00000021190	Lgmn	1239.44	0.0560502	0.218242	-0.505282	-0.667473	0.865351	0.473166	0.0221451	0.000875318	0.162192	0.462872	1
ENSMUSG00000087317	4930466I24Rik	20.9829	1.03267	0.340836	0.816176	1.50801	0.0421392	0.568126	0.0764329	0.000875318	-0.691838	0.13701	1
ENSMUSG00000040918	Slc19a2	701.627	-0.229599	-0.269499	-0.838605	-0.798705	0.467362	0.460937	0.000505297	0.00089186	-0.0398997	0.880554	1
ENSMUSG00000016239	Lonrf3	108.806	-0.327567	0.134608	-0.903985	-1.36616	0.553652	0.878527	0.0578255	0.00089186	0.462175	0.307918	1
ENSMUSG00000035200	Chrnb4	10.9623	1.98436	0.462323	1.67156	3.1936	0.0735964	#N/A	0.0474541	0.00089186	-1.52204	0.101732	1
ENSMUSG00000023905	Tnfrsf12a	164.151	-0.125479	0.257354	1.10898	0.726148	0.70934	0.402038	2.8889e-08	0.000892086	0.382833	0.11247	1
ENSMUSG00000030276	Ttll3	482.727	-1.13428	-0.856671	-0.816594	-1.09421	0.00051309	0.0279455	0.0288226	0.000948028	0.277614	0.449	1
ENSMUSG00000044017	Gpr133	3051.33	-0.0721885	-0.208053	-1.08758	-0.951717	0.881746	0.680499	0.0001094	0.00096167	-0.135864	0.668456	1
ENSMUSG00000026822	Lcn2	7.67262	2.31479	1.03145	3.7708	5.05414	0.256797	#N/A	0.000509383	0.000972018	-1.28334	0.352086	1
ENSMUSG00000025432	Avil	336.816	-0.347561	0.0422101	-0.613141	-1.00291	0.35935	0.952218	0.0901197	0.000973945	0.389771	0.2445	1
ENSMUSG00000058618	AY761184	2347.63	-0.211607	0.322532	2.58042	2.04628	0.834638	0.783423	1.16646e-05	0.000974919	0.534139	0.434315	1
ENSMUSG00000028680	Plk3	507.447	0.0514315	1.25668	0.159825	-1.04542	0.926626	8.18798e-05	0.781395	0.000985683	1.20525	0.000545263	0.538429
ENSMUSG00000031725	Ces1f	5088.69	0.465253	0.285197	-1.21104	-1.03099	0.20805	0.570986	6.33186e-05	0.00101197	-0.180056	0.601397	1
ENSMUSG00000066687	Zbtb16	322.067	2.86962	5.17386	-1.36668	-3.67092	0.0096856	1.30233e-06	0.362884	0.00101796	2.30424	0.0579793	1
ENSMUSG00000001095	Slc13a2	12328.7	0.875736	1.34073	-0.750692	-1.21569	0.0258227	0.000488221	0.0864081	0.00102128	0.464999	0.253164	1
ENSMUSG00000006711	D130043K22Rik	1454.85	-0.0454827	0.189132	-0.541998	-0.776614	0.912001	0.631469	0.0431801	0.0010229	0.234615	0.366715	1
ENSMUSG00000028179	Cth	1837.24	0.287064	0.0757261	-0.894954	-0.683616	0.249494	0.859495	4.61996e-06	0.0010308	-0.211338	0.355701	1
ENSMUSG00000051950	B3galtl	1257.19	0.0864321	0.0956032	0.630043	0.620872	0.768233	0.789612	0.000923743	0.00103409	0.00917112	0.964816	1
ENSMUSG00000026417	Pigr	221334	-0.214063	-0.368722	0.583819	0.738478	0.470787	0.21794	0.0171793	0.00103594	-0.154659	0.531998	1
ENSMUSG00000023995	Tspo2	43.5754	-0.471015	-0.652296	1.15374	1.33503	0.405647	0.212461	0.0127035	0.00105049	-0.181281	0.693435	1
ENSMUSG00000030259	Rassf8	30.4223	1.04757	1.33183	-1.75381	-2.03806	0.0768649	0.091303	0.00170899	0.00106958	0.284252	0.660374	1
ENSMUSG00000018217	Pmp22	19652.8	-0.378958	0.321859	-0.439354	-1.14017	0.393668	0.562601	0.370883	0.00108082	0.700817	0.0676797	1
ENSMUSG00000068349	Gml	20.4241	0.1876	0.0781145	2.08805	2.19754	0.878703	0.95436	0.00210389	0.00108093	-0.109486	0.880952	1
ENSMUSG00000032033	Barx2	1533.64	-0.643802	-0.824839	0.789386	0.970423	0.0470359	0.0138826	0.0143069	0.00111525	-0.181037	0.580218	1
ENSMUSG00000020892	Aloxe3	10.2372	-0.309478	1.56584	-1.07963	-2.95495	0.778242	#N/A	0.289233	0.00112639	1.87532	0.0392168	1
ENSMUSG00000034394	Lif	250.798	-0.1176	0.277832	-0.153177	-0.548609	0.616335	0.219685	0.556557	0.00113972	0.395432	0.0318956	1
ENSMUSG00000026594	Ralgps2	4751.72	-0.419324	-0.243874	-0.29834	-0.47379	0.00463361	0.205868	0.0825802	0.00113984	0.17545	0.272692	1
ENSMUSG00000034105	4632415K11Rik	372.35	0.5091	0.116321	0.0821929	0.474972	0.000365522	0.622395	0.741988	0.00113984	-0.392779	0.0131247	1
ENSMUSG00000075602	Ly6a	40.685	-0.320334	0.273144	2.75502	2.16154	0.770908	0.824851	1.82722e-05	0.00113984	0.593478	0.419624	1
ENSMUSG00000027524	Edn3	2098.65	0.133628	0.19254	-0.582795	-0.641706	0.636368	0.534707	0.00443198	0.00116406	0.0589116	0.785667	1
ENSMUSG00000005672	Kit	375.354	-0.0547712	0.343489	-0.197133	-0.595394	0.853794	0.146688	0.460453	0.00116406	0.39826	0.0469362	1
ENSMUSG00000021669	Col4a3bp	3543.27	-0.0244133	0.076486	-0.313264	-0.414164	0.912443	0.742059	0.0263328	0.00116811	0.100899	0.470918	1
ENSMUSG00000092586	Ly6g6c	14.888	0.213136	0.70279	-1.60624	-2.09589	0.79954	0.50945	0.0097813	0.00119362	0.489654	0.468711	1
ENSMUSG00000044350	9030625A04Rik	39.489	0.65758	0.041403	0.743735	1.35991	0.194405	0.962468	0.130308	0.00120057	-0.616177	0.171596	1
ENSMUSG00000042613	Pbxip1	2034.99	-0.0163301	-0.101738	0.403645	0.489052	0.952652	0.701194	0.0129215	0.00120233	-0.0854074	0.606211	1
ENSMUSG00000045019	Acer1	498.669	-0.208556	-0.219319	-0.700104	-0.68934	0.44838	0.508146	0.0011805	0.00120621	-0.0107638	0.963352	1
ENSMUSG00000029833	Trim24	926.883	-0.0928746	0.154108	-0.250416	-0.497398	0.676715	0.520081	0.202424	0.00122726	0.246982	0.142971	1
ENSMUSG00000032624	Eml4	2853.97	-0.420949	0.00197008	-0.125762	-0.548681	0.0180956	0.996559	0.657143	0.00124643	0.422919	0.0233129	1
ENSMUSG00000021892	Sh3bp5	368.922	0.909583	0.956726	-1.10268	-1.14982	0.0124039	0.0182845	0.00200238	0.00125463	0.0471426	0.903182	1
ENSMUSG00000025218	Poll	180.989	0.554825	0.173466	0.184116	0.565475	0.00153548	0.498759	0.454084	0.00125463	-0.381359	0.0426081	1
ENSMUSG00000042179	Pnliprp1	9.41766	1.43518	0.222541	1.4708	2.68343	0.160074	#N/A	0.0549443	0.00125673	-1.21264	0.138184	1
ENSMUSG00000021919	Chat	20.7377	-0.101317	0.597252	-1.06342	-1.76199	0.902579	0.496703	0.0792031	0.00126391	0.698569	0.229966	1
ENSMUSG00000047798	Cd300lf	129.018	-0.284677	0.32857	-0.513956	-1.1272	0.541621	0.559787	0.265321	0.0012816	0.613247	0.109076	1
ENSMUSG00000024875	Yif1a	2451.16	0.347507	0.189399	0.370018	0.528126	0.0508586	0.4315	0.0468451	0.00128466	-0.158108	0.378369	1
ENSMUSG00000047412	Zbtb44	1045.38	-0.706001	-0.676289	-0.384521	-0.414234	2.65391e-09	3.37851e-08	0.00515092	0.0013093	0.0297126	0.83533	1
ENSMUSG00000030610	Det1	179.32	0.0104582	-0.146879	0.423148	0.580485	0.978255	0.613354	0.0390199	0.0013093	-0.157338	0.428483	1
ENSMUSG00000038121	4933403F05Rik	1893.94	-0.270935	0.270552	-0.196245	-0.737733	0.340513	0.422642	0.591342	0.00133407	0.541488	0.0315287	1
ENSMUSG00000029413	Naaa	1701.64	-0.0780086	0.295072	-0.218054	-0.591135	0.786329	0.229161	0.403229	0.00133407	0.373081	0.0642423	1
ENSMUSG00000057880	Abat	1948.12	0.420745	0.422816	-0.608978	-0.61105	0.0392869	0.0703755	0.00149714	0.0013624	0.00207146	0.992068	1
ENSMUSG00000071847	Apcdd1	39.379	-0.729198	-0.122685	-0.882759	-1.48927	0.159532	0.909247	0.12809	0.00137481	0.606513	0.24126	1
ENSMUSG00000025474	Tubgcp2	197.063	0.519089	0.185273	0.213988	0.547804	0.002622	0.448892	0.348871	0.00139571	-0.333816	0.0696721	1
ENSMUSG00000030284	Creld1	161.302	-1.7308	-0.626239	0.0207639	-1.0838	5.71359e-08	0.163287	0.98153	0.00139571	1.10456	0.00360594	0.912946
ENSMUSG00000053702	Nebl	80.1482	-0.56801	0.116873	-0.422822	-1.10771	0.144754	0.875266	0.391829	0.00139601	0.684883	0.0721944	1
ENSMUSG00000037419	Endod1	1212.64	-0.735942	-0.227924	1.26579	0.757772	0.00210525	0.537696	3.23775e-09	0.00140304	0.508019	0.0510708	1
ENSMUSG00000024401	Tnf	16.518	0.0452127	-0.561207	1.89642	2.50284	0.978722	0.635808	0.0317712	0.00141193	-0.60642	0.482953	1
ENSMUSG00000022797	Tfrc	6284.31	-0.131897	0.108047	-0.738976	-0.97892	0.782581	0.862939	0.0300537	0.00145042	0.239944	0.475047	1
ENSMUSG00000049307	Fut4	2583.62	0.723493	1.65011	-0.588631	-1.51525	0.191537	0.000904803	0.377016	0.00145999	0.926621	0.0752045	1
ENSMUSG00000011179	Odc1	1642.68	-0.0356198	0.167502	-0.255331	-0.458453	0.882445	0.429194	0.15077	0.00146986	0.203122	0.196891	1
ENSMUSG00000068245	D14Ertd668e	62.4351	-1.11931	-0.589269	1.50652	0.976476	0.00129301	0.120574	2.63383e-06	0.00151292	0.530043	0.136988	1
ENSMUSG00000031535	Dkk4	13.9921	0.622575	1.03397	-1.69438	-2.10577	0.314017	0.278781	0.00285827	0.00153574	0.411393	0.536966	1
ENSMUSG00000092060	Bend4	43.9352	-0.579784	0.236424	-0.392289	-1.2085	0.172326	0.742059	0.489793	0.00153575	0.816208	0.0509384	1
ENSMUSG00000031828	Klhl36	67.852	0.88281	0.394809	0.423528	0.91153	0.00220324	0.267905	0.210988	0.00154597	-0.488001	0.105437	1
ENSMUSG00000072618	Gm10384	32.6709	-0.0893883	-0.54416	0.847876	1.30265	0.906896	0.31522	0.0908788	0.00154597	-0.454772	0.319756	1
ENSMUSG00000025887	Casp12	15.6437	-0.291868	-0.56932	1.88346	2.16091	0.812931	0.56086	0.014657	0.00155532	-0.277453	0.717538	1
ENSMUSG00000093661	Eif4e3	251.418	0.0672722	-0.00575554	0.664185	0.737212	0.862204	0.992985	0.00641215	0.00157519	-0.0730277	0.774065	1
ENSMUSG00000028673	Fuca1	7118.94	0.0848423	-0.174504	0.279593	0.53894	0.741637	0.50123	0.195288	0.00158079	-0.259347	0.163487	1
ENSMUSG00000041695	Kcnj2	532.409	-0.57946	-0.383485	-0.464045	-0.66002	0.00645748	0.158494	0.0555461	0.00158843	0.195975	0.393171	1
ENSMUSG00000038612	Mcl1	13919.7	-0.259137	-0.307006	-0.541016	-0.493148	0.147305	0.117127	0.000456141	0.00161866	-0.0478682	0.779019	1
ENSMUSG00000056492	Gpr116	62.9384	-0.507351	0.00969399	-0.746019	-1.26306	0.281673	0.993674	0.128616	0.00161866	0.517045	0.24026	1
ENSMUSG00000034308	Sdr42e1	494.009	-0.142415	-0.390899	0.279507	0.527992	0.534312	0.0497361	0.192059	0.00162632	-0.248485	0.17663	1
ENSMUSG00000028040	Efna4	73.5666	0.271418	0.0186461	0.821388	1.07416	0.57308	0.981273	0.0269866	0.00164046	-0.252772	0.494296	1
ENSMUSG00000002222	Rmnd5a	7261.37	0.0933323	0.0709131	-0.733214	-0.710794	0.79231	0.880035	0.00118445	0.00164258	-0.0224192	0.927425	1
ENSMUSG00000031924	Cyb5b	41289.2	-0.0717561	-0.041403	-0.315627	-0.345981	0.648122	0.852434	0.00578078	0.00166168	0.0303532	0.800199	1
ENSMUSG00000035310	Lin54	964.408	-0.290988	-0.186545	-0.345851	-0.450294	0.0614004	0.359907	0.0301315	0.00166168	0.104443	0.504991	1
ENSMUSG00000037973	Ccdc129	33.3742	-0.770671	0.0607237	-0.7461	-1.57749	0.166268	0.958408	0.267095	0.00170437	0.831395	0.132483	1
ENSMUSG00000019975	Ikbip	388.92	-0.640588	-0.462246	0.85223	0.673888	0.00382936	0.0774466	4.86666e-05	0.00171349	0.178342	0.451257	1
ENSMUSG00000003283	Hck	567.857	-0.19309	0.141179	-0.649612	-0.983881	0.668209	0.817484	0.0761872	0.0017231	0.334269	0.328275	1
ENSMUSG00000073633	Fbxo36	57.7961	0.299855	0.0844144	0.833116	1.04856	0.517563	0.899429	0.0190174	0.00172534	-0.215441	0.550254	1
ENSMUSG00000026579	F5	41.785	-0.539828	0.366328	-0.311896	-1.21805	0.217889	0.565867	0.616475	0.0017354	0.906155	0.0325337	1
ENSMUSG00000062098	Btbd3	548.097	0.131439	-0.242109	-0.909716	-0.536167	0.569965	0.313674	3.14792e-09	0.00175003	-0.373549	0.0457542	1
ENSMUSG00000063354	Slc39a4	11152.2	-0.183475	-0.0604292	0.640033	0.516987	0.376146	0.856926	5.10498e-05	0.00178441	0.123046	0.494757	1
ENSMUSG00000026170	Cyp27a1	6142.71	0.783116	0.715336	-1.13601	-1.06823	0.0300465	0.0879998	0.000819469	0.00178441	-0.06778	0.855474	1
ENSMUSG00000022114	Spry2	284.756	-0.693065	-0.0382895	0.0901952	-0.564581	6.72524e-05	0.926978	0.788648	0.00178441	0.654776	0.0010093	0.551237
ENSMUSG00000001670	Tat	15.2649	-2.32942	-0.0443807	4.76388	2.47884	0.0826703	0.97894	1.23809e-05	0.00178441	2.28504	0.0278735	1
ENSMUSG00000050201	Otop2	25.9234	-0.0610129	0.620419	-0.970087	-1.65152	0.944509	0.446402	0.10587	0.00181447	0.681432	0.227493	1
ENSMUSG00000091971	Hspa1a	77.8811	-5.27378	-0.2099	1.33219	-3.73169	5.01794e-06	0.939989	0.464969	0.00182034	5.06388	0.000276397	0.468227
ENSMUSG00000074923	Pak6	194.017	1.66221	2.1528	-1.08807	-1.57866	0.00046571	9.64079e-06	0.04757	0.00183102	0.490589	0.363946	1
ENSMUSG00000029634	Rnf6	2286.73	-0.337412	-0.0509319	-0.0325026	-0.318982	0.000796684	0.792802	0.875411	0.00183247	0.28648	0.0103376	1
ENSMUSG00000049608	Gpr55	373.114	-0.188078	-0.141318	0.803502	0.756742	0.577922	0.746659	0.000975571	0.00183954	0.0467602	0.859971	1
ENSMUSG00000040152	Thbs1	71.8832	-0.276898	0.794712	-0.219008	-1.29062	0.62556	0.131363	0.760673	0.00184138	1.07161	0.0166151	1
ENSMUSG00000027615	Hps3	582.062	0.124473	0.0563999	-0.681932	-0.613859	0.656607	0.892848	0.000425223	0.00184831	-0.0680732	0.750857	1
ENSMUSG00000029821	Dfna5	2410.17	0.167641	0.378794	-0.618158	-0.82931	0.660707	0.301258	0.0373096	0.00185157	0.211152	0.466297	1
ENSMUSG00000030222	Rerg	18.5523	-0.337297	-0.884323	1.34034	1.88737	0.740148	0.24536	0.0743895	0.0018699	-0.547026	0.421128	1
ENSMUSG00000078651	Aoc2	258.659	-0.724892	-0.488661	-0.715697	-0.951928	0.0238219	0.239517	0.0400938	0.00192797	0.236231	0.482737	1
ENSMUSG00000083020	Gm15331	377.621	-1.49985	-1.05785	-0.68736	-1.12936	1.30858e-05	0.00967701	0.125036	0.00197641	0.441996	0.269665	1
ENSMUSG00000025558	Dock9	480.381	-0.282332	0.142669	-0.190009	-0.61501	0.224555	0.680084	0.527221	0.00199591	0.425001	0.0495658	1
ENSMUSG00000022420	Dnalc4	166.514	0.316332	0.0625214	0.389447	0.643257	0.197239	0.88153	0.110635	0.00201303	-0.253811	0.257662	1
ENSMUSG00000026031	Cflar	4278.6	-0.523693	-0.257424	-0.278745	-0.545014	0.00303563	0.283618	0.217306	0.00204283	0.266269	0.165608	1
ENSMUSG00000061718	Ppp1r1b	3679.8	0.487725	0.330176	0.758598	0.916146	0.149985	0.452096	0.0174401	0.00204283	-0.157549	0.625001	1
ENSMUSG00000010755	Cars	908.184	0.246496	0.189267	-0.882393	-0.825164	0.478282	0.683715	0.000862456	0.00205119	-0.0572289	0.843703	1
ENSMUSG00000023947	Nfkbie	104.369	0.352183	0.128795	0.392517	0.615906	0.125593	0.69459	0.0794806	0.00205119	-0.223388	0.294619	1
ENSMUSG00000079620	Muc4	1961.1	-0.615719	-0.364645	1.5445	1.29343	0.209184	0.586865	0.000139641	0.00205767	0.251073	0.581926	1
ENSMUSG00000071763	4933416I08Rik	69.2139	-0.35654	-1.2525	0.0150011	0.910965	0.35935	1.86497e-05	0.985256	0.00208565	-0.895964	0.00730156	1
ENSMUSG00000069601	Ank3	3739.89	0.0505177	0.427252	-0.699655	-1.07639	0.936468	0.393353	0.0877044	0.00215554	0.376734	0.32196	1
ENSMUSG00000026864	Hspa5	28800.4	-0.493606	-0.0336218	-0.232017	-0.692001	0.0398759	0.947056	0.482047	0.00215754	0.459984	0.0601145	1
ENSMUSG00000029086	Prom1	1422.53	-0.12694	0.231228	1.31215	0.953982	0.795204	0.658394	5.46122e-06	0.00217412	0.358168	0.288606	1
ENSMUSG00000030800	Prss8	337.612	0.477986	-0.0755241	0.192538	0.746048	0.0727382	0.879327	0.619094	0.00217412	-0.55351	0.0353479	1
ENSMUSG00000029452	Tmem116	32.7618	-0.360854	0.0769635	-0.609677	-1.04749	0.362462	0.925908	0.149269	0.00217412	0.437817	0.238812	1
ENSMUSG00000024661	Fth1	43247.1	0.288162	0.146789	0.630351	0.771724	0.353934	0.746659	0.0205825	0.00218363	-0.141373	0.604632	1
ENSMUSG00000037933	Bicd2	530.753	-0.867562	-0.372414	-0.237558	-0.732706	0.000166449	0.246239	0.510017	0.00219274	0.495148	0.0579633	1
ENSMUSG00000026113	Inpp4a	2806.23	0.099076	0.0458327	-0.913349	-0.860106	0.824543	0.942586	0.00107481	0.00219855	-0.0532433	0.861194	1
ENSMUSG00000037390	Muc3	57961.9	-0.648486	0.271779	0.0158473	-0.904418	0.0392869	0.557476	0.982789	0.002207	0.920266	0.00414568	0.989366
ENSMUSG00000069515	Lyz1	14244.1	0.42316	0.694284	1.81723	1.54611	0.531761	0.317335	0.000203389	0.00225354	0.271123	0.621086	1
ENSMUSG00000039831	Arhgap29	192.71	-0.400918	-0.314799	0.85352	0.767402	0.179649	0.367614	0.000777172	0.00225354	0.0861183	0.754362	1
ENSMUSG00000022419	Deptor	3149.69	-0.279221	0.15331	-0.251318	-0.683849	0.301924	0.693848	0.431597	0.00227204	0.432531	0.0749091	1
ENSMUSG00000028152	Tspan5	3120.03	-0.437647	-0.420636	-0.606692	-0.623703	0.0451274	0.0933726	0.00376693	0.00229775	0.0170113	0.938867	1
ENSMUSG00000074896	Ifit3	268.535	-0.525172	-0.547889	0.850275	0.872992	0.107151	0.124306	0.00443198	0.0023132	-0.0227173	0.942145	1
ENSMUSG00000026166	Ccl20	73.5019	-0.961886	0.161507	2.94817	1.82478	0.191652	0.895559	1.55376e-07	0.00236286	1.12339	0.089475	1
ENSMUSG00000041515	Irf8	2997.01	-0.345014	-0.318818	0.571018	0.544823	0.0790856	0.163253	0.00143668	0.00237192	0.0261957	0.892707	1
ENSMUSG00000045775	Slc16a5	7536.12	0.141356	0.830425	-0.0173693	-0.706438	0.671402	0.000475522	0.975064	0.00237498	0.689069	0.00620085	1
ENSMUSG00000076615	Ighg3	13.0565	0.798281	0.766314	3.90182	3.93379	0.702543	0.641772	0.000774785	0.00240052	-0.0319665	0.98097	1
ENSMUSG00000024112	Cacna1h	157.174	0.0985327	0.1141	-0.950337	-0.965905	0.845591	0.861345	0.00319688	0.0025181	0.0155677	0.963971	1
ENSMUSG00000027995	Tlr2	25.2568	0.186841	-0.447551	1.09063	1.72502	0.848121	0.605547	0.10826	0.00259859	-0.634391	0.306191	1
ENSMUSG00000022462	Slc38a2	3182.81	-0.90126	-0.419044	-0.0542063	-0.536422	3.20567e-08	0.0462833	0.881052	0.00260447	0.482216	0.0123454	1
ENSMUSG00000050471	Fam118b	680.13	-0.178744	-0.155001	0.496838	0.473095	0.362475	0.512448	0.0016649	0.00260447	0.0237433	0.889014	1
ENSMUSG00000026048	Ercc5	565.235	-0.197659	0.0314985	-0.186436	-0.415593	0.215017	0.918803	0.315526	0.00261736	0.229157	0.125035	1
ENSMUSG00000074170	Plekhf1	886.702	0.16522	-0.0617993	-0.835977	-0.608958	0.53864	0.883788	8.27656e-06	0.0026482	-0.227019	0.298863	1
ENSMUSG00000021171	Esyt2	5157.02	-0.490546	-0.0196617	-0.177602	-0.648486	0.0297815	0.967645	0.601091	0.00265292	0.470885	0.0432126	1
ENSMUSG00000022824	Muc13	178884	-0.341086	-0.406259	0.68003	0.745202	0.242241	0.207387	0.00867911	0.00271664	-0.0651726	0.80776	1
ENSMUSG00000031574	Star	228.797	-0.402328	-0.4985	-1.06181	-0.965634	0.294635	0.253286	0.00099559	0.00275539	-0.0961715	0.783423	1
ENSMUSG00000031298	Gpr64	28.8121	-0.890402	-0.275413	-0.658248	-1.27324	0.0428728	0.738342	0.263397	0.00282843	0.614989	0.194248	1
ENSMUSG00000002289	Angptl4	9648.1	1.51527	1.78144	-1.6563	-1.92247	0.0232481	0.0118459	0.0152533	0.00284068	0.266168	0.701134	1
ENSMUSG00000001604	Tcea3	687.28	0.214897	0.0785427	0.423769	0.560122	0.35261	0.827312	0.0408679	0.00284068	-0.136354	0.499151	1
ENSMUSG00000085692	Gm2061	378.335	-0.142999	-0.160951	0.739465	0.757417	0.700044	0.713706	0.0044299	0.00284068	-0.0179521	0.947729	1
ENSMUSG00000033854	Kcnk10	211.601	0.438383	0.19115	0.352924	0.600158	0.0408133	0.520048	0.136142	0.00284068	-0.247233	0.248283	1
ENSMUSG00000026791	Slc2a8	191.978	0.687748	0.221331	0.37954	0.845957	0.0190336	0.622395	0.302708	0.00284068	-0.466417	0.122699	1
ENSMUSG00000027254	Mtap1a	98.4612	-0.118086	0.595991	-0.413788	-1.12786	0.84226	0.234357	0.432467	0.00284068	0.714077	0.0773724	1
ENSMUSG00000070871	Ccnyl1	554.716	0.245377	0.290302	-0.428226	-0.473152	0.166969	0.148496	0.00868117	0.00285114	0.0449253	0.791289	1
ENSMUSG00000040706	Agmat	188.488	0.805196	0.62349	0.560418	0.742125	0.00086857	0.0192125	0.0317712	0.00285114	-0.181706	0.4886	1
ENSMUSG00000027665	Pik3ca	1974.81	-0.466935	-0.355294	-0.251074	-0.362715	4.98857e-05	0.0076979	0.076497	0.00292639	0.111641	0.396872	1
ENSMUSG00000030201	Lrp6	6048.46	-0.585059	-0.374224	-0.527803	-0.738638	0.0234021	0.256796	0.062574	0.00308364	0.210834	0.431669	1
ENSMUSG00000028435	Aqp3	1463.53	0.0269788	0.198681	-1.03439	-1.20609	0.972726	0.7936	0.0168483	0.00308383	0.171703	0.694848	1
ENSMUSG00000022178	Jub	41.939	1.00443	0.1743	0.592559	1.42269	0.0528571	0.844615	0.334426	0.00308383	-0.830128	0.0982067	1
ENSMUSG00000046352	Gjb2	394.092	0.186635	0.13045	0.883947	0.940131	0.684525	0.829997	0.00680291	0.00308628	-0.0561844	0.869085	1
ENSMUSG00000030708	Dnajb13	43.6847	-0.636661	0.144099	-0.599934	-1.38069	0.225625	0.885172	0.347779	0.00308628	0.78076	0.121408	1
ENSMUSG00000026531	1810030J14Rik	18.0143	-0.681429	0.338994	-1.35058	-2.371	0.476331	0.836856	0.163245	0.00308628	1.02042	0.233071	1
ENSMUSG00000028699	Tspan1	689.003	0.0532675	0.198909	0.943324	0.797682	0.908145	0.656553	0.00028469	0.00309885	0.145642	0.615081	1
ENSMUSG00000034205	Loxl2	166.095	-0.222513	0.081496	-0.97909	-1.2831	0.722342	0.933585	0.0412032	0.00309885	0.304009	0.514536	1
ENSMUSG00000087420	Gm6277	22.2621	-0.300198	0.420923	-0.878284	-1.5994	0.670157	0.658323	0.175903	0.00309885	0.721121	0.209476	1
ENSMUSG00000036805	Noxa1	183.343	0.25946	-0.125063	0.496408	0.880931	0.513634	0.82511	0.175598	0.00312393	-0.384523	0.229431	1
ENSMUSG00000019977	Hbs1l	2157.59	-0.170227	-0.0267963	-0.206825	-0.350256	0.213452	0.918596	0.152042	0.00314288	0.143431	0.260758	1
ENSMUSG00000037172	E330009J07Rik	1284.49	-0.10243	-0.0628898	-0.630686	-0.670226	0.764362	0.89507	0.00711886	0.00317111	0.0395406	0.871288	1
ENSMUSG00000058706	0610030E20Rik	2402.58	-0.306015	-0.171131	-0.347622	-0.482505	0.0858102	0.482747	0.0621493	0.00327505	0.134884	0.444019	1
ENSMUSG00000023150	Ivns1abp	15526.6	-0.499331	-0.297276	-0.393442	-0.595496	0.0160789	0.269097	0.0945668	0.00331336	0.202054	0.352903	1
ENSMUSG00000029191	Rfc1	605.719	0.0479739	-0.0384929	0.36039	0.446857	0.846261	0.903711	0.0293247	0.00331336	-0.0864667	0.596179	1
ENSMUSG00000048720	Tbc1d12	399.455	-0.217869	-0.0817159	-0.272539	-0.408692	0.163766	0.746914	0.0954654	0.00331336	0.136153	0.364648	1
ENSMUSG00000083964	Gm14122	20.8731	-0.881126	0.0936906	-0.862656	-1.83747	0.194779	0.949473	0.304865	0.00331336	0.974817	0.149425	1
ENSMUSG00000002227	Mov10	3960.14	0.0430735	-0.408377	0.253674	0.705124	0.91641	0.18358	0.462789	0.0034104	-0.45145	0.080384	1
ENSMUSG00000024124	Prss30	4009.85	0.34292	0.192293	0.670473	0.8211	0.307883	0.689073	0.0270067	0.00342306	-0.150627	0.616155	1
ENSMUSG00000020229	Slc5a4a	4290.61	0.276814	0.486729	-1.03668	-1.24659	0.643016	0.426172	0.0235979	0.00343619	0.209915	0.645572	1
ENSMUSG00000019832	Rab32	298.451	0.270093	-0.00751835	0.381884	0.659496	0.324673	0.990227	0.162875	0.00343625	-0.277611	0.249163	1
ENSMUSG00000037788	Vopp1	1006.22	-0.510966	-0.107524	-0.13728	-0.540722	0.00562161	0.746208	0.647956	0.00344692	0.403442	0.0423278	1
ENSMUSG00000033498	Strc	70.4002	-0.439836	-0.219712	-0.721433	-0.941557	0.227957	0.707041	0.0508851	0.00345538	0.220124	0.529172	1
ENSMUSG00000030683	Sez6l2	98.6753	-0.0917451	0.423553	-0.298144	-0.813442	0.82849	0.255479	0.442678	0.00348384	0.515299	0.0816984	1
ENSMUSG00000038037	Socs1	91.4404	-0.310465	-0.347757	0.791123	0.828415	0.404507	0.367811	0.00932537	0.00348384	-0.0372919	0.903743	1
ENSMUSG00000036585	Fgf1	142.178	-0.0760514	0.25619	1.03285	0.700605	0.847707	0.446402	2.26765e-06	0.0034888	0.332242	0.19591	1
ENSMUSG00000029445	Hpd	57.2082	0.732526	0.613994	1.0974	1.21593	0.118875	0.223286	0.00693087	0.00350188	-0.118532	0.785093	1
ENSMUSG00000047409	Ctdspl	2780.18	-0.249322	0.0382677	-0.420591	-0.708181	0.410627	0.943761	0.152736	0.00350818	0.28759	0.268718	1
ENSMUSG00000038146	Notch3	53.802	-0.196986	0.357927	-0.729809	-1.28472	0.754937	0.625411	0.171409	0.00351748	0.554913	0.236569	1
ENSMUSG00000006542	Prkag3	72.0127	0.674524	1.4393	-1.1313	-1.89608	0.379025	0.0649508	0.128883	0.00352297	0.76478	0.264022	1
ENSMUSG00000042197	Zfp451	500.618	-0.652396	-0.196096	-0.176307	-0.632606	0.00221626	0.566954	0.610242	0.00365322	0.4563	0.0515404	1
ENSMUSG00000054920	Klhl5	112.09	0.322437	0.342162	0.999585	0.97986	0.462342	0.473675	0.00258655	0.00365322	0.0197253	0.956027	1
ENSMUSG00000032080	Apoa4	302205	-0.106906	-0.255404	0.549842	0.698339	0.767701	0.469936	0.0368268	0.00366948	-0.148498	0.563741	1
ENSMUSG00000055652	Klhl25	239.148	0.3483	0.167631	0.245801	0.42647	0.0218822	0.402163	0.153804	0.00366948	-0.180669	0.24269	1
ENSMUSG00000021216	Tubal3	4035.66	-0.253191	-0.110085	-0.324912	-0.468018	0.16419	0.690764	0.0787471	0.00368451	0.143106	0.406998	1
ENSMUSG00000071324	Armc2	121.457	-0.290429	-0.618257	0.56049	0.888318	0.475142	0.0914837	0.136429	0.00368451	-0.327828	0.32266	1
ENSMUSG00000049686	Orai1	1058.3	0.201412	-0.0222609	0.417552	0.641226	0.4801	0.962932	0.10587	0.00371105	-0.223673	0.343956	1
ENSMUSG00000026811	St6galnac6	54.7074	-0.843437	0.22816	-0.440702	-1.5123	0.140674	0.823668	0.588983	0.00371105	1.0716	0.0558958	1
ENSMUSG00000061958	Gm14851	1884.66	0.240289	0.538126	2.20263	1.90479	0.814863	0.608276	0.000544454	0.00371538	0.297837	0.67163	1
ENSMUSG00000032350	Gclc	2071.7	0.340658	0.429283	-0.699316	-0.787941	0.291309	0.224251	0.0142334	0.00374538	0.0886247	0.760399	1
ENSMUSG00000022148	Fyb	257.635	-0.521963	-0.0187366	-0.194469	-0.697695	0.0381199	0.974055	0.610911	0.00374538	0.503226	0.0519717	1
ENSMUSG00000074437	Defa-rs1	360.73	0.263964	0.506597	2.72235	2.47972	0.847028	0.736116	0.00119777	0.00375518	0.242633	0.790915	1
ENSMUSG00000056307	Gm9994	218.966	0.660087	0.603011	-0.899479	-0.842403	0.0233165	0.0869495	0.00129428	0.00378164	-0.0570758	0.852808	1
ENSMUSG00000090877	Hspa1b	306.575	-4.34191	-0.142942	1.42274	-2.77623	8.96809e-07	0.946457	0.252814	0.00379574	4.19897	8.97938e-05	0.318625
ENSMUSG00000031016	Wee1	273.993	-0.329975	0.728489	-0.0926156	-1.15108	0.525373	0.144251	0.913134	0.00385229	1.05846	0.0129496	1
ENSMUSG00000023186	Vwa5a	2156.59	0.00279599	-0.194808	0.230491	0.428095	0.991857	0.335813	0.217826	0.0040067	-0.197604	0.213817	1
ENSMUSG00000028339	Col15a1	45.1479	-0.61855	0.098675	-0.365762	-1.08299	0.128786	0.905034	0.516577	0.00401134	0.717225	0.0773779	1
ENSMUSG00000075520	Gm13318	2594.94	-0.140973	-0.0969439	-0.538197	-0.582226	0.613513	0.797275	0.0104558	0.00410871	0.0440295	0.838851	1
ENSMUSG00000038372	Gmds	2018.75	0.381403	0.427088	0.803014	0.757328	0.207683	0.206932	0.00212566	0.00417373	0.0456858	0.871083	1
ENSMUSG00000070003	Ssbp4	347.002	0.676747	0.350786	0.49563	0.821591	0.0217025	0.370633	0.145284	0.0042166	-0.325962	0.28367	1
ENSMUSG00000078920	Ifi47	1198.44	-0.804516	-1.03116	0.740051	0.966698	0.0206784	0.00375132	0.0496776	0.0042375	-0.226647	0.530231	1
ENSMUSG00000034793	G6pc3	507.958	0.446017	0.33988	0.460036	0.566173	0.0296961	0.16539	0.0293026	0.0042375	-0.106137	0.612606	1
ENSMUSG00000046718	Bst2	283.215	-0.175259	-0.0728003	0.903162	0.800703	0.661296	0.89939	0.00102979	0.0042677	0.102459	0.732027	1
ENSMUSG00000076579	Igkv8-28	4.90395	1.30888	0.285165	3.82625	4.84996	#N/A	#N/A	0.017347	0.00433617	-1.02371	0.508994	1
ENSMUSG00000020901	Pik3r5	296.628	-0.165592	0.0790233	-0.758911	-1.00353	0.748807	0.918803	0.0529384	0.00437792	0.244615	0.514092	1
ENSMUSG00000049436	Upk1b	156.537	0.113294	-0.369284	0.232364	0.714943	0.76747	0.255479	0.537781	0.004393	-0.482578	0.0719945	1
ENSMUSG00000025243	Slc6a20b	92.0152	0.116235	0.101284	-1.25816	-1.2432	0.864009	0.917253	0.00396469	0.00440931	-0.0149515	0.974325	1
ENSMUSG00000034926	Dhcr24	15196.8	0.368739	0.399468	-0.732907	-0.763635	0.234287	0.255479	0.00765457	0.00443977	0.0307285	0.914322	1
ENSMUSG00000024383	Map3k2	5104.18	-0.461546	-0.122113	-0.18822	-0.527653	0.0138789	0.700485	0.480117	0.00443977	0.339433	0.0857053	1
ENSMUSG00000031451	Gas6	1777.5	0.384219	0.401875	0.553307	0.535651	0.0534347	0.07143	0.00312337	0.00443977	0.0176557	0.92966	1
ENSMUSG00000059493	Nhs	53.9612	-0.227083	-0.157962	1.20736	1.13824	0.707809	0.829997	0.00309218	0.00445972	0.0691207	0.872341	1
ENSMUSG00000091474	2610021A01Rik	510.858	-0.312042	-0.976821	-0.00746469	0.657313	0.251866	7.97094e-06	0.989122	0.00448215	-0.664778	0.00740221	1
ENSMUSG00000086712	AI427809	234.629	0.0681124	0.201681	1.00971	0.876144	0.895461	0.69809	0.000728382	0.0045345	0.133568	0.683618	1
ENSMUSG00000035121	Neil2	17.9679	-0.697788	0.784762	-0.383442	-1.86599	0.340825	0.418133	0.718788	0.0045345	1.48255	0.031129	1
ENSMUSG00000060181	Slc35e3	390.994	0.229467	0.507903	-0.540421	-0.818856	0.541921	0.161747	0.103571	0.00456011	0.278436	0.362768	1
ENSMUSG00000023051	Tarbp2	237.71	0.179325	-0.193704	0.132255	0.505283	0.426553	0.445704	0.642182	0.00458548	-0.373029	0.0491482	1
ENSMUSG00000087237	Gm16703	36.7803	-2.05606	-0.986701	-0.0681763	-1.13754	1.32839e-07	0.0622978	0.95117	0.00468676	1.06936	0.0223049	1
ENSMUSG00000024143	Rhoq	1302.77	0.117228	0.0508508	0.3434	0.409777	0.541289	0.859075	0.0272251	0.00478013	-0.0663771	0.666576	1
ENSMUSG00000040434	Gyltl1b	178.094	0.564808	0.490257	0.654034	0.728585	0.0368427	0.104338	0.0118716	0.0048623	-0.074551	0.782987	1
ENSMUSG00000025075	Habp2	127.029	0.442091	0.627908	1.42649	1.24067	0.426533	0.26302	0.000684767	0.00490221	0.185817	0.689228	1
ENSMUSG00000048486	Fitm2	627.486	0.223662	0.54199	-0.230516	-0.548844	0.333104	0.0101605	0.382148	0.00500276	0.318328	0.122646	1
ENSMUSG00000055301	Adh7	42.5418	0.153445	0.00789265	-1.19616	-1.0506	0.766962	0.994309	0.000862456	0.00500276	-0.145552	0.712428	1
ENSMUSG00000041920	Slc16a6	3770.42	0.323808	0.318227	1.09232	1.0979	0.525907	0.608276	0.005762	0.0050721	-0.00558108	0.989271	1
ENSMUSG00000021238	Aldh6a1	1013.26	0.411243	0.195125	-0.682518	-0.466399	0.0130526	0.405472	5.18251e-06	0.0050721	-0.216119	0.218923	1
ENSMUSG00000028980	H6pd	763.349	0.923946	0.504443	0.371243	0.790746	0.000573038	0.146363	0.311986	0.00507723	-0.419503	0.159119	1
ENSMUSG00000034663	Bmp2k	1652.98	-0.511332	-0.00484638	-0.098249	-0.604734	0.0197674	0.993815	0.799755	0.00510554	0.506485	0.027121	1
ENSMUSG00000023341	Mx2	119.143	-0.63218	-0.715383	0.91223	0.995433	0.118814	0.0900021	0.0183644	0.00512113	-0.0832031	0.828027	1
ENSMUSG00000026956	Uap1l1	3102.7	0.087926	-0.42174	0.0200995	0.529766	0.752837	0.0566918	0.964882	0.00512694	-0.509666	0.0111329	1
ENSMUSG00000031444	F10	13.5182	-0.263469	-0.394322	1.8615	1.99235	0.835886	0.719947	0.0175552	0.00512694	-0.130853	0.865514	1
ENSMUSG00000014850	Msh3	481.737	0.00307146	0.0218742	-0.393173	-0.411976	0.990988	0.946608	0.00932733	0.00517034	0.0188027	0.904093	1
ENSMUSG00000028838	Extl1	270.349	0.90417	0.58422	-1.22461	-0.904661	0.00335811	0.146815	2.81012e-05	0.00517034	-0.31995	0.346443	1
ENSMUSG00000006494	Pdk1	936.334	0.194067	0.183591	0.50593	0.516406	0.394606	0.497988	0.00684502	0.00520532	-0.0104759	0.957252	1
ENSMUSG00000050761	Gp1bb	1110.14	0.654399	0.90722	-0.739538	-0.99236	0.0844381	0.0198978	0.0615092	0.00520802	0.252822	0.500743	1
ENSMUSG00000031229	Atrx	2507.11	-0.477672	-0.233018	-0.128152	-0.372806	0.000134848	0.164516	0.512005	0.00522321	0.244654	0.0845056	1
ENSMUSG00000039217	Il18	1391.97	0.0607858	0.0709176	0.882075	0.871943	0.907722	0.916724	0.00495149	0.00522321	0.0101318	0.975553	1
ENSMUSG00000022014	Epsti1	883.123	0.171806	0.0202048	0.445237	0.596838	0.542296	0.964807	0.0626266	0.00527533	-0.151602	0.503086	1
ENSMUSG00000000489	Pdgfb	21.939	1.23819	0.322382	0.725853	1.64166	0.0481337	0.717583	0.289978	0.00528712	-0.915809	0.121143	1
ENSMUSG00000025950	Idh1	10937.7	0.127696	0.13248	-0.65821	-0.662993	0.705836	0.753905	0.00630615	0.00533308	0.00478389	0.984848	1
ENSMUSG00000025701	Alox5	152.987	-0.371091	-0.115997	-0.805066	-1.06016	0.42738	0.882833	0.0597859	0.00537486	0.255094	0.528359	1
ENSMUSG00000022227	Mcpt1	60.423	-0.358516	0.0802936	-0.687239	-1.12605	0.472823	0.930306	0.160647	0.00545532	0.43881	0.306629	1
ENSMUSG00000040111	Gramd1b	12428.5	-0.0692755	0.219365	-0.603686	-0.892326	0.895761	0.686035	0.103061	0.00547421	0.28864	0.395708	1
ENSMUSG00000052914	Cyp2j6	13809	0.0105035	0.0563879	-0.785687	-0.831571	0.984105	0.931216	0.0106771	0.00549024	0.0458844	0.884822	1
ENSMUSG00000035620	Ric8b	547.278	-0.109381	-0.0927572	-0.419694	-0.436318	0.604779	0.73942	0.00968341	0.00555424	0.0166233	0.920599	1
ENSMUSG00000032724	Abtb2	56.9026	-0.0140885	0.36138	-0.728631	-1.1041	0.983763	0.564889	0.106539	0.0055853	0.375469	0.369093	1
ENSMUSG00000029153	Ociad2	4165.07	0.272556	0.0190148	0.511121	0.764662	0.426151	0.977234	0.109844	0.00558677	-0.253541	0.38475	1
ENSMUSG00000026470	Stx6	567.088	0.690727	0.330873	0.0303619	0.390217	3.23351e-08	0.0335711	0.916974	0.00559279	-0.359855	0.0141747	1
ENSMUSG00000040483	Xaf1	475.032	-0.470956	-0.561832	0.728371	0.819248	0.157283	0.11685	0.0206307	0.00559279	-0.0908766	0.772301	1
ENSMUSG00000027784	Ppm1l	556.234	-0.434359	-0.135257	-0.361991	-0.661093	0.0894427	0.750377	0.228756	0.00563768	0.299102	0.23759	1
ENSMUSG00000021913	Ogdhl	30.9761	-0.64662	0.153364	-0.630175	-1.43016	0.262342	0.889639	0.372978	0.00563768	0.799985	0.145158	1
ENSMUSG00000038370	Pcp4l1	342.641	0.778717	0.352997	-1.33168	-0.905957	0.0166129	0.459016	5.50301e-06	0.00573444	-0.425719	0.217024	1
ENSMUSG00000010663	Fads1	249.638	0.246708	0.259889	1.0807	1.06752	0.647845	0.687065	0.00516129	0.00576581	0.0131816	0.974198	1
ENSMUSG00000020473	Aebp1	39.0568	-0.888138	0.964693	0.223721	-1.62911	0.166285	0.205241	0.835532	0.00580858	1.85283	0.0028942	0.860554
ENSMUSG00000062181	Ces3b	15.144	1.16068	0.992276	-2.72523	-2.55682	0.155914	0.490701	0.000392944	0.00580858	-0.168404	0.854674	1
ENSMUSG00000044026	Tmem20	13274.6	0.052448	0.417306	-0.234795	-0.599653	0.881643	0.112841	0.440936	0.0059542	0.364858	0.112755	1
ENSMUSG00000027762	Sucnr1	47.4031	-0.624137	-1.09341	-1.439	-0.969728	0.0925081	0.0111894	8.9242e-05	0.00596846	-0.469271	0.23424	1
ENSMUSG00000035781	C030046I01Rik	1014.76	0.200074	0.128107	0.312953	0.384919	0.208517	0.541076	0.0380446	0.00598233	-0.0719667	0.625341	1
ENSMUSG00000078813	Leng1	444.749	-0.739121	-0.321836	-0.235327	-0.652611	0.00117168	0.316362	0.495739	0.00598918	0.417285	0.0981825	1
ENSMUSG00000045053	Kcng3	38.2809	-0.530213	0.0178728	-1.17918	-1.72727	0.494773	0.992129	0.10587	0.00598918	0.548086	0.410799	1
ENSMUSG00000037493	Cib2	61.3761	-0.344042	0.166865	-0.342024	-0.852931	0.337106	0.773287	0.428891	0.00601681	0.510907	0.12004	1
ENSMUSG00000037370	Enpp1	719.312	0.221123	0.507232	-0.166914	-0.453024	0.237275	0.00299403	0.469764	0.00610996	0.286109	0.0985488	1
ENSMUSG00000059708	Akap17b	142.332	-0.0478082	0.247963	-0.338476	-0.634247	0.896518	0.465237	0.239728	0.00615334	0.295771	0.22376	1
ENSMUSG00000090799	Klhl33	28.134	0.306738	-0.805132	0.178976	1.29085	0.654457	0.154531	0.839499	0.00616225	-1.11187	0.0269116	1
ENSMUSG00000040760	Appl1	1506.57	-0.311116	-0.219807	-0.219698	-0.311007	0.00531778	0.112566	0.0933602	0.00637479	0.0913092	0.448887	1
ENSMUSG00000049791	Fzd4	561.644	0.0605064	-0.754614	-0.105714	0.709406	0.886886	0.00609235	0.824862	0.00638513	-0.81512	0.00303062	0.877533
ENSMUSG00000005823	Gpr108	1530.4	0.0194245	0.0352519	-0.30493	-0.320757	0.921488	0.882547	0.0113691	0.00639515	0.0158274	0.898259	1
ENSMUSG00000060733	Ipmk	18700.9	-0.686268	-0.430022	-0.169057	-0.425303	1.054e-06	0.0101605	0.436189	0.00650756	0.256246	0.119242	1
ENSMUSG00000002603	Tgfb1	97.2165	0.580054	0.380848	0.571614	0.77082	0.051614	0.279177	0.0569306	0.00660249	-0.199205	0.494764	1
ENSMUSG00000032714	Syde1	179.148	0.413858	0.215113	0.504285	0.70303	0.15103	0.582324	0.0782273	0.00663447	-0.198745	0.461679	1
ENSMUSG00000027575	Arfgap1	1962.91	0.380417	0.0736009	-0.00778253	0.299034	0.000216795	0.68993	0.975798	0.00669113	-0.306816	0.00791725	1
ENSMUSG00000025413	Ttc4	1543.68	-0.632591	-0.388074	-0.250714	-0.495231	0.000213114	0.0723152	0.288506	0.00674056	0.244518	0.204361	1
ENSMUSG00000076604	Igkj1	7.12331	-0.891518	0.603084	4.38846	2.89386	#N/A	#N/A	0.000426799	0.00674056	1.4946	0.225971	1
ENSMUSG00000074828	Gm10768	3881.9	-0.656975	-0.154562	-0.422305	-0.924718	0.0677475	0.806176	0.353729	0.00675286	0.502413	0.161578	1
ENSMUSG00000008730	Hipk1	5301.04	0.060772	0.194122	-0.61336	-0.74671	0.893199	0.669502	0.0394425	0.00683511	0.13335	0.645456	1
ENSMUSG00000030060	8430410A17Rik	332.705	-0.450359	-0.220795	-0.224601	-0.454165	0.00627358	0.337482	0.315803	0.00683511	0.229564	0.198208	1
ENSMUSG00000076934	Iglv1	14.9612	-0.774014	0.578575	3.68812	2.33553	0.574953	0.627344	1.99996e-05	0.00683511	1.35259	0.153551	1
ENSMUSG00000024277	Mapre2	1117.19	0.257375	0.550617	-0.194624	-0.487867	0.201739	0.00311368	0.431973	0.00689651	0.293242	0.120557	1
ENSMUSG00000004591	Pkn2	6155.88	-0.330504	-0.12611	-0.281938	-0.486332	0.084342	0.671696	0.201089	0.00696289	0.204393	0.28002	1
ENSMUSG00000074211	Sdhaf1	59.74	0.545372	-0.0206332	0.401801	0.967806	0.180212	0.979136	0.395652	0.00696315	-0.566005	0.126968	1
ENSMUSG00000030096	Slc6a6	15300.2	0.393724	0.666346	-0.544838	-0.817461	0.259325	0.0585505	0.121546	0.00703605	0.272623	0.391572	1
ENSMUSG00000053470	Kdm3a	2099.23	-0.484058	-0.471876	-0.473982	-0.486164	0.00612715	0.016431	0.0102132	0.00703605	0.0121818	0.948809	1
ENSMUSG00000022780	Mfi2	7.26584	1.14167	0.160062	2.70851	3.69011	#N/A	#N/A	0.0298361	0.00703605	-0.981605	0.461587	1
ENSMUSG00000055320	Tead1	253.036	-0.111946	-0.129599	1.06798	1.08563	0.861553	0.870371	0.00941198	0.00709863	-0.0176534	0.966779	1
ENSMUSG00000036880	Acaa2	4259.78	0.936308	0.548834	-1.08361	-0.696133	8.65543e-05	0.0703755	2.56706e-06	0.00713573	-0.387474	0.153118	1
ENSMUSG00000026398	Nr5a2	767.433	-0.555781	0.329333	0.111818	-0.773297	0.0654283	0.412377	0.83153	0.00713573	0.885115	0.00340476	0.912193
ENSMUSG00000027843	Ptpn22	648.916	-0.202018	0.295926	-0.285764	-0.783708	0.603926	0.484485	0.490073	0.00713573	0.497944	0.103128	1
ENSMUSG00000018238	Gdf9	59.2737	-1.78191	-0.915405	-0.301629	-1.16814	1.03819e-05	0.0942626	0.695768	0.00713573	0.866506	0.0690314	1
ENSMUSG00000000078	Klf6	12604.8	-0.714964	-0.0996803	0.112294	-0.50299	2.97891e-05	0.764197	0.715244	0.00713702	0.615284	0.00173148	0.670843
ENSMUSG00000022957	Itsn1	1005.97	-0.176403	0.349692	-0.218827	-0.744922	0.642354	0.351326	0.606871	0.00723317	0.526095	0.0705762	1
ENSMUSG00000044461	Shisa2	381.077	-0.386552	-0.514465	-0.790148	-0.662235	0.153642	0.082147	0.00100612	0.00723317	-0.127913	0.623627	1
ENSMUSG00000025931	Paqr8	115.363	-0.0657304	0.460198	-0.537114	-1.06304	0.918835	0.408136	0.283588	0.00723317	0.525929	0.202806	1
ENSMUSG00000035578	Iqcg	41.6857	0.177647	-0.461593	0.398155	1.03739	0.764983	0.362722	0.469018	0.00728567	-0.63924	0.116886	1
ENSMUSG00000045664	Cdc42ep2	1752.51	-0.313412	-0.53839	-0.691286	-0.466308	0.0905004	0.00270005	1.23809e-05	0.00735165	-0.224978	0.21871	1
ENSMUSG00000028415	Spink4	1636.6	-0.198752	0.143368	1.64132	1.2992	0.784639	0.882985	0.000332561	0.0073623	0.34212	0.500927	1
ENSMUSG00000048218	Amigo2	100.045	-0.454641	0.0537488	-0.207488	-0.715878	0.110139	0.928872	0.62222	0.00737432	0.50839	0.0716789	1
ENSMUSG00000031445	Proz	1094.2	-0.0542551	-0.193517	0.352878	0.49214	0.85106	0.461903	0.0906235	0.00743322	-0.139262	0.470392	1
ENSMUSG00000073096	Lrrc61	307.909	0.505875	0.0668346	0.110827	0.549867	0.0134904	0.866661	0.743558	0.00743322	-0.43904	0.0399778	1
ENSMUSG00000020246	Hcfc2	678.077	-0.529224	-0.0157576	0.129539	-0.383928	6.70888e-05	0.959254	0.54663	0.00746205	0.513466	0.000697491	0.538429
ENSMUSG00000034343	Ube2f	853.762	-0.174935	-0.0910524	-0.284103	-0.367986	0.270048	0.697028	0.0641826	0.00748011	0.0838823	0.561691	1
ENSMUSG00000022652	Morc1	17.9608	-0.807622	-0.4152	1.69638	1.30396	0.224259	0.539289	0.0016649	0.00750809	0.392421	0.472723	1
ENSMUSG00000001334	Fndc5	26.2519	-0.454474	0.678391	-0.283382	-1.41625	0.468528	0.357903	0.742208	0.0076197	1.13287	0.0390776	1
ENSMUSG00000070661	Rnf186	1451.73	-1.02039	-0.822507	1.23116	1.03328	0.00740066	0.0696169	0.00095725	0.007624	0.197886	0.626215	1
ENSMUSG00000028212	Ccne2	231.567	-1.20756	-0.989698	1.35403	1.13617	0.00431218	0.0396258	0.00129072	0.007652	0.217866	0.629243	1
ENSMUSG00000059895	Ptp4a3	116.953	0.341068	0.31355	0.864935	0.892453	0.411393	0.509568	0.0097392	0.00769422	-0.0275182	0.936862	1
ENSMUSG00000017418	Arl5b	2401.15	-0.469234	0.150851	-0.262582	-0.882666	0.206614	0.804047	0.604288	0.00769655	0.620084	0.0740583	1
ENSMUSG00000042228	Lyn	2022.78	-0.174307	-0.499984	0.23403	0.559707	0.51997	0.0335271	0.417856	0.00777913	-0.325677	0.139525	1
ENSMUSG00000086049	Gm12735	11.1994	-0.796121	0.0637201	-0.724846	-1.58469	0.187744	#N/A	0.381998	0.00780291	0.859841	0.175487	1
ENSMUSG00000000957	Mmp14	258.473	0.445392	0.428315	0.852409	0.869485	0.232972	0.31522	0.00939459	0.00782588	-0.0170767	0.959994	1
ENSMUSG00000025498	Irf7	5218.15	0.00771543	-0.171177	0.391144	0.570037	0.983844	0.610882	0.112589	0.00791883	-0.178893	0.425743	1
ENSMUSG00000057074	Ces1g	500.894	-0.198184	-0.615071	-1.50492	-1.08804	0.735741	0.245275	7.16327e-05	0.00791883	-0.416887	0.332103	1
ENSMUSG00000084792	1700056N10Rik	55.41	-0.367964	-0.0811646	-0.933782	-1.22058	0.521671	0.938139	0.0715098	0.00791883	0.286799	0.553251	1
ENSMUSG00000056687	Gm11696	146.777	-0.350345	-0.405675	-0.785488	-0.730158	0.26271	0.271697	0.00502267	0.0080033	-0.0553301	0.84943	1
ENSMUSG00000053852	Gpr112	486.784	-0.151294	0.0176765	-0.485133	-0.654104	0.654755	0.975993	0.0800835	0.00823765	0.168971	0.513775	1
ENSMUSG00000031200	Mtcp1	461.99	-0.889984	-0.837288	-0.73585	-0.788546	0.00174604	0.00897002	0.019377	0.00824157	0.0526958	0.866798	1
ENSMUSG00000022840	Adcy5	83.1108	-0.462294	0.507378	-0.258029	-1.2277	0.405296	0.446402	0.737077	0.00824157	0.969672	0.0454525	1
ENSMUSG00000028836	Slc30a2	6202.06	0.699795	0.679657	-0.657485	-0.637347	0.00250639	0.0076906	0.00647975	0.00855184	-0.020138	0.936424	1
ENSMUSG00000066170	E230001N04Rik	58.8907	1.61957	2.56809	-1.15858	-2.1071	0.0309142	0.00131912	0.193127	0.00857811	0.948515	0.238128	1
ENSMUSG00000020620	Abca8b	29.5093	-0.0902036	0.498455	-1.16349	-1.75215	0.93315	0.653719	0.120924	0.00859669	0.588659	0.392801	1
ENSMUSG00000024225	Clps	342.365	0.468379	0.687608	1.55928	1.34005	0.463578	0.301948	0.00141816	0.00878448	0.219229	0.679726	1
ENSMUSG00000026915	Strbp	2453.48	0.0269389	0.0363463	-0.279292	-0.288699	0.877423	0.866656	0.0129082	0.00879951	0.00940739	0.934637	1
ENSMUSG00000027227	Sord	9477.9	0.163479	-0.126247	-0.959846	-0.67012	0.638754	0.783014	3.64976e-05	0.00884432	-0.289726	0.276952	1
ENSMUSG00000040134	Rdh7	8543.17	0.25743	-0.106826	-1.10327	-0.739011	0.463604	0.843329	1.37882e-05	0.00892973	-0.364256	0.215601	1
ENSMUSG00000020151	Ptprr	3142.45	-0.140712	-0.221381	-0.839719	-0.75905	0.734547	0.628681	0.00302372	0.00894469	-0.080669	0.789522	1
ENSMUSG00000035561	Aldh1b1	12617.2	0.546185	0.674983	-0.377643	-0.506442	0.00322623	0.000379373	0.080001	0.00896602	0.128799	0.522786	1
ENSMUSG00000041471	Fam35a	258.851	1.14697	1.18893	-1.26793	-1.30988	0.0195941	0.0329334	0.0110033	0.00896602	0.0419516	0.935357	1
ENSMUSG00000021668	Polk	241.809	-0.18466	0.0719355	-0.36176	-0.618355	0.540712	0.879907	0.210829	0.00900689	0.256595	0.298677	1
ENSMUSG00000030302	Atp2b2	18.6351	-0.0559544	0.454503	-1.00788	-1.51833	0.95026	0.641602	0.112659	0.00900689	0.510457	0.388652	1
ENSMUSG00000075511	1700001L05Rik	158.339	0.15036	0.982395	-0.227877	-1.05991	0.802453	0.0279455	0.728912	0.00904876	0.832035	0.0472622	1
ENSMUSG00000051674	Dcun1d4	1166.84	-0.25811	-0.343911	-0.611818	-0.526017	0.262089	0.166889	0.00169321	0.00907188	-0.0858011	0.683208	1
ENSMUSG00000038936	Sccpdh	1472.47	-0.0751974	-0.165136	0.450646	0.540585	0.811826	0.608276	0.0431719	0.00909893	-0.0899389	0.676785	1
ENSMUSG00000091270	Gm17642	58.4523	-0.457475	-0.128325	-0.877022	-1.20617	0.403442	0.894867	0.0973892	0.00916453	0.329149	0.497639	1
ENSMUSG00000087404	Gm11752	18.6295	1.25706	0.803157	1.59028	2.04419	0.154165	0.38324	0.0324687	0.00917113	-0.453901	0.556666	1
ENSMUSG00000086825	Gm15675	444.634	-1.53634	-0.583981	0.0138205	-0.938542	2.00567e-06	0.199505	0.987126	0.00924696	0.952363	0.0117737	1
ENSMUSG00000033502	Cdc14a	983.963	-0.801464	-0.81156	0.501794	0.511889	7.72066e-06	7.97094e-06	0.0140545	0.00939976	-0.0100958	0.960994	1
ENSMUSG00000024501	Dpysl3	89.1829	0.327975	0.0309491	0.543601	0.840627	0.412571	0.962932	0.146172	0.00948596	-0.297026	0.373923	1
ENSMUSG00000000394	Gcg	600.641	0.549794	0.430566	0.785244	0.904473	0.148687	0.353195	0.0321716	0.00949874	-0.119229	0.741327	1
ENSMUSG00000074269	2410076I21Rik	22.4214	-1.33875	-0.384529	-0.496524	-1.45075	0.0150596	0.705376	0.584304	0.00961036	0.954225	0.114944	1
ENSMUSG00000018659	Pnpo	1838.57	0.247611	0.134668	0.247682	0.360625	0.0925081	0.503099	0.119838	0.00962369	-0.112943	0.433939	1
ENSMUSG00000031214	Ophn1	421.85	-0.364515	-0.321901	-0.555879	-0.598492	0.146042	0.292775	0.0219631	0.00962369	0.0426139	0.859858	1
ENSMUSG00000027854	Sike1	676.217	0.00275419	0.0890472	-0.343796	-0.430089	0.992619	0.760706	0.0575196	0.0096378	0.086293	0.616638	1
ENSMUSG00000040811	Eml2	188.761	0.658212	0.456823	0.496338	0.697726	0.0134127	0.150947	0.0910157	0.00969894	-0.201389	0.465312	1
ENSMUSG00000032245	Cln6	248.093	0.592091	0.586128	0.626319	0.632282	0.0143079	0.0228005	0.00869921	0.00969936	-0.00596299	0.980993	1
ENSMUSG00000038422	Hdhd3	1345.55	0.90868	0.204549	0.146268	0.850399	0.00391723	0.709283	0.799247	0.00975139	-0.704131	0.0391041	1
ENSMUSG00000045757	Zfp764	264.093	-0.143319	-0.12619	-0.427572	-0.444701	0.50557	0.65748	0.0168483	0.00985858	0.0171287	0.92415	1
ENSMUSG00000026189	Pecr	160.9	0.406049	0.0724138	0.227487	0.561121	0.0761346	0.859285	0.434052	0.00985858	-0.333635	0.134735	1
ENSMUSG00000073858	Itpripl2	898.108	-0.328743	-0.0542427	-0.902208	-1.17671	0.580924	0.955301	0.0748987	0.00986249	0.2745	0.561893	1
ENSMUSG00000032698	Lmo2	45.2516	-0.217747	-0.356177	1.56039	1.69882	0.836973	0.747947	0.0252951	0.00994828	-0.13843	0.840328	1
ENSMUSG00000037336	Mfsd2b	235.139	-0.363222	-0.355332	-0.758483	-0.766373	0.286019	0.389481	0.0131717	0.00997293	0.00789012	0.979712	1
ENSMUSG00000035067	Xkr6	131.562	-0.874728	-0.515244	-0.253607	-0.61309	6.9713e-05	0.0758933	0.471622	0.0099918	0.359483	0.157541	1
ENSMUSG00000019970	Sgk1	38136.6	0.55075	1.20038	-0.91568	-1.56531	0.464963	0.0912882	0.215997	0.0100263	0.649629	0.303143	1
ENSMUSG00000040061	Plcb2	131.47	-0.196732	0.226125	-0.299141	-0.721998	0.585909	0.60906	0.433254	0.0100395	0.422856	0.145342	1
ENSMUSG00000045636	Mtus1	5222.58	-0.0341695	0.131832	-0.331468	-0.497469	0.91538	0.679364	0.141504	0.0100859	0.166001	0.407895	1
ENSMUSG00000029863	Casp2	1739.44	-0.878704	-0.320865	0.0395295	-0.518309	9.09144e-07	0.204877	0.927224	0.0100859	0.557838	0.00782026	1
ENSMUSG00000044952	Kctd21	712.108	-0.0695697	-0.046665	-0.490075	-0.512979	0.8179	0.911948	0.0167728	0.0100859	0.0229047	0.911906	1
ENSMUSG00000052776	Oas1a	523.402	-0.319722	-0.267571	0.909111	0.85696	0.435021	0.60197	0.00613529	0.0100859	0.0521509	0.880266	1
ENSMUSG00000041268	Dmxl2	199.929	-0.679417	-0.130966	-0.186596	-0.735047	0.0161991	0.804047	0.689554	0.0100859	0.548451	0.0667754	1
ENSMUSG00000027978	Prss12	65.5443	0.343893	0.192664	0.787271	0.9385	0.455688	0.7487	0.0382481	0.0100859	-0.151229	0.6859	1
ENSMUSG00000048070	Pirt	50.1941	0.161053	0.0379665	0.846767	0.969853	0.780053	0.960146	0.0317712	0.0100859	-0.123086	0.751667	1
ENSMUSG00000038665	Dgki	27.2705	-0.241678	0.143433	-0.817193	-1.2023	0.690604	0.884167	0.128012	0.0100859	0.385112	0.425887	1
ENSMUSG00000070576	Mn1	14.5233	0.0607719	0.956547	-1.01922	-1.91499	0.956615	0.355464	0.220521	0.0100859	0.895775	0.225469	1
ENSMUSG00000011008	Mcoln2	879.44	-0.17515	-0.445247	0.158853	0.428951	0.385723	0.0118982	0.507835	0.0103976	-0.270098	0.121052	1
ENSMUSG00000063362	Alg11	1749.42	-0.775745	-0.516395	-0.174388	-0.433739	2.23314e-07	0.00281757	0.461806	0.0104303	0.259351	0.141162	1
ENSMUSG00000043336	Filip1l	368.351	-0.218089	0.275901	0.0175152	-0.476475	0.308269	0.24493	0.967116	0.0104303	0.49399	0.0103219	1
ENSMUSG00000006931	Leprel4	39.1712	0.498633	0.170042	-1.57985	-1.25126	0.348018	0.862951	0.000382201	0.0104303	-0.328591	0.51154	1
ENSMUSG00000033368	Trim69	28.0117	-1.86055	-1.10989	-0.62841	-1.37907	0.000275217	0.121298	0.461455	0.0104303	0.750662	0.211308	1
ENSMUSG00000074207	Adh1	10487.1	0.698354	0.360042	-1.01103	-0.672718	0.00590742	0.292853	1.75014e-05	0.010457	-0.338312	0.213987	1
ENSMUSG00000041272	Tox	271.239	1.0646	0.731379	-0.977085	-0.643864	6.15318e-07	0.00461085	4.95063e-06	0.010457	-0.333221	0.192308	1
ENSMUSG00000028860	Sytl1	247.73	0.265972	0.33242	-0.560105	-0.626552	0.343963	0.302583	0.026158	0.010457	0.0664475	0.791857	1
ENSMUSG00000026976	Pax8	833.456	0.203548	0.0721649	-0.791776	-0.660393	0.535701	0.88932	0.00126748	0.0104722	-0.131383	0.622944	1
ENSMUSG00000039431	Mtmr7	1267.31	0.363795	0.245246	-0.53411	-0.415561	0.0237971	0.232266	0.000409314	0.0105076	-0.118549	0.479934	1
ENSMUSG00000024833	Pola2	565.257	0.123677	0.027811	-0.523809	-0.427943	0.56464	0.939772	0.000935474	0.0105601	-0.095866	0.579838	1
ENSMUSG00000034795	Ccdc122	27.9679	0.112021	-0.199433	1.43311	1.74457	0.925008	0.875913	0.0531143	0.0105601	-0.311455	0.659115	1
ENSMUSG00000021868	Ppif	902.139	0.459552	0.214255	0.331541	0.576839	0.0469711	0.51086	0.228901	0.0105939	-0.245298	0.292951	1
ENSMUSG00000027887	Sypl2	412.872	-0.270964	-0.0882932	0.815865	0.633194	0.362462	0.851931	0.000498805	0.010656	0.182671	0.478696	1
ENSMUSG00000029185	Fam114a1	1569.33	-0.068762	-0.296332	0.0723154	0.299885	0.67206	0.0188126	0.705262	0.0107826	-0.22757	0.0624934	1
ENSMUSG00000035969	Rusc2	76.3891	1.33128	1.15828	-1.39754	-1.22454	0.0015716	0.0278045	0.00101456	0.0108113	-0.172995	0.719222	1
ENSMUSG00000015027	Galns	909.688	0.0476592	-0.0472958	0.307206	0.402162	0.846563	0.878527	0.0791087	0.0108189	-0.094955	0.56129	1
ENSMUSG00000045767	B230219D22Rik	1532.16	-0.30129	-0.0349655	-0.0704229	-0.336748	0.022141	0.896288	0.74958	0.0109597	0.266325	0.0523563	1
ENSMUSG00000045348	6430598A04Rik	947.105	-0.479471	-0.255278	-0.423433	-0.647626	0.0697323	0.485857	0.15901	0.0110659	0.224193	0.396103	1
ENSMUSG00000024426	Atat1	701.247	-0.672728	-0.708578	-0.794724	-0.758873	0.0240014	0.0335432	0.00830657	0.011247	-0.0358508	0.908107	1
ENSMUSG00000006731	B4galnt1	8649	0.448757	0.571237	-0.471108	-0.593588	0.0637056	0.0243588	0.0663849	0.0113099	0.12248	0.612698	1
ENSMUSG00000020205	Phlda1	418.2	-0.0450287	0.177598	-0.805763	-1.02839	0.947808	0.812089	0.0711495	0.0113142	0.222627	0.595328	1
ENSMUSG00000032702	Kank1	474.348	0.523281	0.33405	-0.959791	-0.77056	0.099981	0.430884	0.000752661	0.0114157	-0.189231	0.546112	1
ENSMUSG00000024507	Hsd17b4	10809.5	0.253665	0.171136	-0.436131	-0.353602	0.0825996	0.359907	0.000975571	0.0115612	-0.0825291	0.567809	1
ENSMUSG00000019960	Dusp6	5113.58	-1.15318	-0.69403	-0.35098	-0.810135	7.46642e-05	0.0585505	0.418959	0.0115612	0.459155	0.165966	1
ENSMUSG00000034744	Nagk	943.729	0.212988	-0.0393879	0.316746	0.569122	0.438971	0.935364	0.257018	0.0115612	-0.252376	0.277659	1
ENSMUSG00000029490	Mfsd7a	274.3	-0.121861	0.0637078	-0.419935	-0.605504	0.712213	0.896254	0.12726	0.0115612	0.185569	0.453822	1
ENSMUSG00000034853	Acot11	2767.24	0.62295	0.347733	0.236709	0.511927	0.00101277	0.156303	0.376885	0.0115874	-0.275218	0.18804	1
ENSMUSG00000047454	Gphn	616.325	0.244394	0.448615	-0.366488	-0.570709	0.353091	0.0882572	0.165315	0.0115874	0.204221	0.379689	1
ENSMUSG00000030141	Vmn2r26	4.99981	-1.48632	1.02632	-1.12299	-3.63564	#N/A	#N/A	0.555788	0.0115874	2.51264	0.0748141	1
ENSMUSG00000021779	Thrb	1547.19	-0.19989	-0.0397384	-0.399936	-0.560087	0.464963	0.933585	0.112255	0.0116077	0.160151	0.484816	1
ENSMUSG00000046811	Gltpd2	109.259	0.106501	0.240221	-0.569764	-0.703484	0.789425	0.575487	0.0553561	0.0116689	0.13372	0.6399	1
ENSMUSG00000030298	Sec13	4901.73	0.248246	-0.032168	0.302633	0.583048	0.363736	0.948274	0.304522	0.0118421	-0.280414	0.240542	1
ENSMUSG00000018900	Slc22a5	4755.65	-0.145728	0.00952355	-0.391922	-0.547174	0.614743	0.98491	0.111212	0.0118421	0.155252	0.488731	1
ENSMUSG00000068011	2510049J12Rik	2126.66	0.0932611	-0.137955	0.284617	0.515833	0.751061	0.681073	0.265321	0.0118465	-0.231216	0.274187	1
ENSMUSG00000036580	Spg20	1972.52	-0.0146007	-0.25545	0.251104	0.491953	0.967351	0.316528	0.316472	0.0118676	-0.240849	0.232805	1
ENSMUSG00000021360	Gcnt2	1744.72	-0.249697	0.636732	0.331546	-0.554884	0.329102	0.00485367	0.213239	0.0119003	0.886429	9.96832e-05	0.318625
ENSMUSG00000014039	Prdm15	508.353	-0.293763	-0.168623	-0.37558	-0.500721	0.176954	0.582324	0.093461	0.0119975	0.125141	0.544295	1
ENSMUSG00000005237	Dnahc2	311.739	-0.0170898	0.184776	1.05203	0.850165	0.978532	0.7487	0.00099559	0.0119975	0.201865	0.563022	1
ENSMUSG00000048022	Tmem229a	52.5392	-0.778067	-0.26323	-0.656082	-1.17092	0.111325	0.753905	0.274868	0.0120087	0.514837	0.291032	1
ENSMUSG00000021681	Aggf1	1852.18	-0.0679949	-0.0482293	0.29167	0.271905	0.643633	0.805081	0.00651088	0.0120257	0.0197655	0.859655	1
ENSMUSG00000022822	Abcc5	440.177	-0.417536	-0.474558	-0.877403	-0.820381	0.257259	0.256796	0.00706727	0.0120368	-0.0570221	0.866103	1
ENSMUSG00000066839	Ecsit	492.895	0.38942	0.0968093	0.190673	0.483283	0.0478108	0.773108	0.47111	0.0121299	-0.292611	0.138862	1
ENSMUSG00000030802	Bckdk	864.682	0.617202	0.192978	0.00264584	0.42687	5.87663e-05	0.401232	0.99429	0.0121813	-0.424224	0.0150995	1
ENSMUSG00000046380	Jrk	85.3869	2.239	0.832917	-0.551354	0.85473	4.89271e-17	0.0103708	0.0899344	0.0121855	-1.40608	1.69857e-05	0.0868681
ENSMUSG00000035735	Dagla	76.8293	0.624126	0.47224	0.770572	0.922458	0.115153	0.298422	0.0398713	0.0122078	-0.151886	0.683106	1
ENSMUSG00000022031	Elp3	447.243	0.613676	0.104996	0.0897642	0.598445	0.00775799	0.806176	0.832209	0.0122684	-0.50868	0.0379643	1
ENSMUSG00000031833	Mast3	1411.32	0.124238	0.0561458	-0.698416	-0.630324	0.724259	0.915907	0.0044299	0.012309	-0.0680926	0.792945	1
ENSMUSG00000031227	Magee1	48.4477	-0.600752	-0.0899166	-0.263729	-0.774565	0.0545907	0.890056	0.584392	0.0124106	0.510836	0.117223	1
ENSMUSG00000026925	Inpp5e	611.355	-0.0811017	-0.0324016	-0.396876	-0.445576	0.749279	0.932959	0.0347638	0.0124972	0.0487001	0.791191	1
ENSMUSG00000026938	Fcna	15.1043	-0.126065	0.701874	-0.740755	-1.56869	0.886438	0.443456	0.327087	0.0125188	0.82794	0.185753	1
ENSMUSG00000038751	Ptk6	2980.92	0.329055	-0.299159	0.196089	0.824302	0.407244	0.537696	0.712559	0.0125614	-0.628214	0.0650093	1
ENSMUSG00000038497	Tmco3	1299.4	-0.141368	-0.156076	0.396988	0.411695	0.495026	0.511733	0.0192308	0.0125614	-0.0147076	0.931153	1
ENSMUSG00000024588	Fech	1245.49	0.149035	-0.011281	0.152175	0.312491	0.30162	0.966004	0.351022	0.0125614	-0.160316	0.21354	1
ENSMUSG00000041058	Wwp1	702.962	0.103587	0.187983	-0.316936	-0.401331	0.628888	0.389816	0.0711777	0.0125614	0.0843956	0.609578	1
ENSMUSG00000036368	Fam82a1	290.576	-0.23243	-0.453706	0.23107	0.452347	0.271401	0.0188939	0.336688	0.0125614	-0.221277	0.241909	1
ENSMUSG00000029651	Mtus2	49.2732	0.419481	0.137151	0.722642	1.00497	0.396003	0.850567	0.0994818	0.0125614	-0.28233	0.491071	1
ENSMUSG00000078607	1810010H24Rik	41.389	1.09724	-0.40758	-0.375163	1.12966	0.0133413	0.520081	0.555984	0.0125614	-1.50482	0.00101922	0.551237
ENSMUSG00000033268	Duox1	11.4287	-0.177675	-0.260964	1.52902	1.61231	0.879074	#N/A	0.0301315	0.0125614	-0.0832894	0.902293	1
ENSMUSG00000022680	Pdxdc1	5802.97	0.00907617	-0.0855325	0.185574	0.280183	0.963264	0.625019	0.158424	0.0126752	-0.0946086	0.41389	1
ENSMUSG00000010142	Tnfrsf13b	26.5134	0.454429	0.190623	1.30138	1.56519	0.596281	0.865851	0.046448	0.0128272	-0.263806	0.6795	1
ENSMUSG00000020377	Ltc4s	88.2529	0.52201	-0.0148211	0.306547	0.843377	0.160467	0.984622	0.515386	0.0128314	-0.536831	0.120308	1
ENSMUSG00000085742	Gm13536	4.62071	-1.48287	1.08573	-2.03777	-4.60637	#N/A	#N/A	0.326127	0.0128431	2.5686	0.144417	1
ENSMUSG00000024835	Coro1b	7590.42	0.240779	0.0629501	0.243953	0.421782	0.197113	0.844942	0.241138	0.0128471	-0.177829	0.308193	1
ENSMUSG00000054752	Fsd1l	977.273	-0.696506	-0.132149	0.0197557	-0.544602	0.00059295	0.719121	0.968476	0.0128471	0.564358	0.0126096	1
ENSMUSG00000035085	1700020L24Rik	49.376	-0.442311	-0.459315	1.42254	1.43955	0.573013	0.594117	0.0192609	0.0128471	-0.0170043	0.977474	1
ENSMUSG00000028032	Papss1	4283.96	0.178829	0.1454	-0.481427	-0.447997	0.408215	0.598244	0.00675267	0.0129227	-0.0334293	0.856968	1
ENSMUSG00000029810	Tmem176b	1035.47	0.43219	0.355004	0.48617	0.563356	0.0644758	0.204564	0.0419895	0.0129227	-0.0771858	0.740103	1
ENSMUSG00000035776	Cd99l2	92.0486	0.152223	0.379024	0.865664	0.638863	0.674065	0.206932	0.000167158	0.0129227	0.226801	0.385175	1
ENSMUSG00000024948	Map4k2	383.228	-0.290282	0.00470026	-0.329929	-0.624911	0.31427	0.994405	0.302708	0.0129324	0.294983	0.255782	1
ENSMUSG00000037628	Cdkn3	37.0039	1.25618	0.650257	0.732797	1.33872	0.0183526	0.312322	0.224386	0.0129324	-0.60592	0.254537	1
ENSMUSG00000020089	Ppa1	6567.24	0.352153	0.104369	0.473731	0.721515	0.290167	0.850567	0.164428	0.0129396	-0.247784	0.407169	1
ENSMUSG00000045312	Lhfpl2	4602.17	-0.750044	-0.333531	-0.27767	-0.694183	0.00499489	0.373821	0.473463	0.0129535	0.416513	0.148127	1
ENSMUSG00000014075	Tctex1d2	48.285	0.248613	-0.27115	0.7134	1.23316	0.729519	0.741026	0.241138	0.0129535	-0.519762	0.307453	1
ENSMUSG00000076726	Ighv1-64	5.05458	0.541085	0.221867	3.25801	3.57723	#N/A	#N/A	0.0131717	0.0129535	-0.319218	0.821441	1
ENSMUSG00000085942	Gm13364	1163.01	-0.0470543	-0.0112421	-0.714422	-0.750235	0.924624	0.987968	0.0215879	0.0129667	0.0358122	0.908367	1
ENSMUSG00000029417	Cxcl9	47.9547	-0.864838	-0.551727	1.90474	1.59163	0.261316	0.555068	0.00316946	0.0129667	0.313111	0.642305	1
ENSMUSG00000033985	Tesk2	2329.62	0.272112	0.328261	-0.558191	-0.614339	0.345027	0.308342	0.0306028	0.0129689	0.0561488	0.825435	1
ENSMUSG00000037071	Scd1	338.72	0.181007	0.198909	-1.2103	-1.2282	0.806468	0.82848	0.0157722	0.0129689	0.0179024	0.97193	1
ENSMUSG00000030861	Acadsb	387.504	0.230153	0.221	-0.376849	-0.367695	0.138833	0.238421	0.00950312	0.0130253	-0.00915373	0.951716	1
ENSMUSG00000035439	Haus8	103.078	-0.063622	0.113938	0.92287	0.74531	0.897895	0.83273	0.00121299	0.0130486	0.17756	0.566186	1
ENSMUSG00000026082	Rev1	216.808	-0.0591374	-0.00383111	-0.396942	-0.452248	0.826923	0.994298	0.0403063	0.0130777	0.0553063	0.768889	1
ENSMUSG00000068735	Trp53i11	219.687	0.393711	0.567926	1.25222	1.078	0.465398	0.308342	0.00254137	0.0131254	0.174216	0.696029	1
ENSMUSG00000062410	Hsd3b3	411.737	0.361012	0.195496	-0.742286	-0.57677	0.144754	0.583015	0.000587132	0.0132189	-0.165516	0.488244	1
ENSMUSG00000068114	Ccdc134	323.507	-0.490026	0.270234	0.150731	-0.609529	0.0500104	0.429256	0.70407	0.0132664	0.76026	0.00277728	0.851283
ENSMUSG00000075232	Amd1	102.678	0.547378	0.631876	-0.669199	-0.753697	0.0657236	0.0732815	0.0261381	0.0133407	0.0844982	0.782347	1
ENSMUSG00000047153	Khnyn	4290.17	-0.669633	-0.630614	-0.630277	-0.669296	0.010828	0.034912	0.0244418	0.0133608	0.0390183	0.888647	1
ENSMUSG00000032715	Trib3	557.828	0.249187	0.713424	-0.558353	-1.02259	0.654755	0.153673	0.279393	0.0133611	0.464237	0.274604	1
ENSMUSG00000003528	Slc25a1	3529.66	0.51492	0.26179	0.220459	0.47359	0.00488355	0.288258	0.383939	0.013373	-0.253131	0.198638	1
ENSMUSG00000029618	Ocm	616.977	0.0387768	0.138477	0.935962	0.836261	0.946769	0.823587	0.00450183	0.0134341	0.0997001	0.774533	1
ENSMUSG00000034917	Tjp3	7571.55	0.0242614	-0.0295246	0.391948	0.445734	0.93723	0.939772	0.04001	0.0134453	-0.053786	0.772001	1
ENSMUSG00000002885	Cd97	340.538	-0.0994571	0.259839	0.926425	0.567128	0.767955	0.39742	4.44606e-06	0.0134946	0.359296	0.128346	1
ENSMUSG00000038538	Ubn2	3278.94	-0.755068	-0.525114	-0.293848	-0.523802	8.65543e-05	0.0207257	0.266706	0.0135066	0.229954	0.292877	1
ENSMUSG00000034320	Slc26a2	27168.9	-0.452297	0.0603942	-0.428417	-0.941108	0.301133	0.941188	0.398115	0.0135704	0.512691	0.191603	1
ENSMUSG00000035992	Fnip1	2875.06	-0.616659	-0.406646	-0.329358	-0.539371	0.00288603	0.116528	0.21234	0.0135704	0.210013	0.351015	1
ENSMUSG00000074447	Defa21	1327.09	0.46485	0.575308	2.26488	2.15442	0.700436	0.689073	0.00932733	0.0137571	0.110458	0.902222	1
ENSMUSG00000047181	Samd14	103.239	-0.060083	0.172216	-0.628942	-0.861242	0.914854	0.785085	0.10826	0.0137571	0.232299	0.517772	1
ENSMUSG00000040265	Dnm3	64.5591	-0.12082	-0.305636	-1.1484	-0.963589	0.834331	0.632249	0.00272007	0.0137571	-0.184815	0.649447	1
ENSMUSG00000001288	Rarg	41.5102	-0.143576	-0.478077	0.460703	0.795205	0.775623	0.223286	0.276423	0.0137571	-0.334501	0.325258	1
ENSMUSG00000021710	Nln	704.919	0.230725	0.022416	0.168716	0.377025	0.167703	0.944679	0.408748	0.0139939	-0.208309	0.185434	1
ENSMUSG00000032000	Birc3	1674.37	0.613294	0.0471712	-0.163056	0.403067	2.97965e-05	0.883818	0.468812	0.0140432	-0.566122	0.000772153	0.548464
ENSMUSG00000034863	Ano8	247.987	0.180339	-0.0645326	0.230382	0.475253	0.449582	0.859495	0.361692	0.0140432	-0.244871	0.217141	1
ENSMUSG00000050840	Cdh20	8.86917	-0.900228	-0.500342	-1.82567	-2.22556	0.345775	#N/A	0.0924893	0.0140567	0.399885	0.681197	1
ENSMUSG00000076527	Igkv10-96	15.5347	-0.478913	0.697566	3.79374	2.61726	0.790796	0.637787	0.000218993	0.0141418	1.17648	0.293927	1
ENSMUSG00000074443	Defa22	1291.29	0.328747	0.519921	2.3402	2.14903	0.801283	0.72161	0.0066399	0.0142081	0.191174	0.831806	1
ENSMUSG00000034157	2310044G17Rik	901.744	0.116144	1.16887	0.10323	-0.949501	0.845268	0.00266677	0.893007	0.0143426	1.05273	0.00822496	1
ENSMUSG00000020988	L2hgdh	2571.2	-0.4553	-0.380468	-0.353195	-0.428027	0.00667174	0.0551221	0.0641826	0.014417	0.0748325	0.677501	1
ENSMUSG00000030793	Pycard	2117.41	0.139075	0.0426474	0.648069	0.744497	0.749264	0.947436	0.0450116	0.014417	-0.0964275	0.757498	1
ENSMUSG00000027016	Zfp385b	170.792	0.471076	-0.189665	-0.0101971	0.650544	0.0913119	0.6462	0.986925	0.014417	-0.660741	0.0151762	1
ENSMUSG00000066877	Nck2	1235.84	0.298128	0.328763	-0.542071	-0.572706	0.255747	0.269505	0.02425	0.0144493	0.0306346	0.898418	1
ENSMUSG00000024846	Cst6	1528.37	-0.000784806	0.00310561	0.780752	0.776861	0.998464	0.996687	0.0150794	0.0145153	0.00389041	0.990483	1
ENSMUSG00000000056	Narf	2367.57	0.0775608	-0.200143	-0.57019	-0.292486	0.626659	0.170047	1.9445e-08	0.014551	-0.277704	0.0239456	1
ENSMUSG00000021065	Fut8	3752.2	0.228492	0.249157	-0.4193	-0.439965	0.259239	0.278958	0.0236971	0.0146103	0.0206651	0.910938	1
ENSMUSG00000041238	Rbbp8	584.296	0.0538346	0.414269	-0.15448	-0.514914	0.867196	0.0899284	0.628623	0.0146356	0.360434	0.0949206	1
ENSMUSG00000027845	Dclre1b	558.482	0.583846	0.596843	-0.852073	-0.865069	0.117791	0.165029	0.0172071	0.0146356	0.0129961	0.971396	1
ENSMUSG00000025557	Slc15a1	57825.3	0.0415662	0.174925	-0.647778	-0.781136	0.939311	0.750157	0.0619664	0.0146947	0.133359	0.684787	1
ENSMUSG00000022949	Clic6	507.651	0.206094	0.472502	0.948003	0.681595	0.568484	0.156532	0.000194712	0.0146947	0.266408	0.351679	1
ENSMUSG00000052605	Isoc2b	196.096	0.566191	0.212153	0.634262	0.9883	0.206013	0.758559	0.180467	0.0146947	-0.354038	0.391938	1
ENSMUSG00000037300	Ttc13	1832.41	-0.0501918	0.061924	-0.233021	-0.345137	0.812474	0.80945	0.157669	0.0147276	0.112116	0.440106	1
ENSMUSG00000017291	Taok1	5166.44	-0.467939	-0.0355422	-0.00583416	-0.438231	0.00668711	0.926454	0.988645	0.0149595	0.432397	0.0193048	1
ENSMUSG00000025579	Gaa	545.294	0.461482	0.426473	0.535748	0.570757	0.053754	0.119419	0.0255893	0.0151787	-0.0350094	0.883849	1
ENSMUSG00000022855	Senp2	2660.67	-0.128056	-0.0399141	-0.202699	-0.290841	0.360351	0.861574	0.142681	0.0151808	0.0881421	0.473023	1
ENSMUSG00000026028	Trak2	1703.27	-0.140434	0.0207019	-0.347875	-0.509011	0.611423	0.96285	0.152624	0.0152205	0.161136	0.453382	1
ENSMUSG00000028792	Ak2	9030.38	0.103677	0.0121789	0.349902	0.441401	0.675504	0.977234	0.0795453	0.0153578	-0.0914981	0.623584	1
ENSMUSG00000026464	Zc3h11a	5229.41	-0.637474	-0.212297	-0.0198431	-0.445021	0.000122994	0.39095	0.964097	0.0153621	0.425178	0.0239052	1
ENSMUSG00000022223	Sdr39u1	1600.9	-0.696685	-0.574799	-0.390191	-0.512078	0.00031391	0.00928067	0.0993111	0.0155618	0.121886	0.574834	1
ENSMUSG00000056394	Lig1	408.841	0.272164	0.208217	0.392313	0.45626	0.187744	0.408595	0.0482392	0.015563	-0.0639467	0.739067	1
ENSMUSG00000021373	Cap2	16.2971	0.591787	0.732416	1.86915	1.72852	0.537916	0.369122	0.00343862	0.0155814	0.140629	0.842074	1
ENSMUSG00000050762	Prss27	42.1379	0.800943	1.28243	1.91231	1.43083	0.232757	0.028812	0.000154615	0.0156176	0.481486	0.410742	1
ENSMUSG00000033701	Acbd6	180.953	1.19393	0.562583	0.333503	0.964852	0.00126276	0.251606	0.55534	0.0156294	-0.631348	0.11749	1
ENSMUSG00000041199	Rpusd1	63.0818	1.29833	0.176833	-0.125908	0.995593	0.000532232	0.800678	0.862305	0.0156334	-1.1215	0.00615549	1
ENSMUSG00000035834	Polr3g	205.946	-0.455727	-0.202081	-0.328654	-0.5823	0.0639211	0.58676	0.283272	0.0156811	0.253647	0.308125	1
ENSMUSG00000031600	Vps37a	3650.45	0.193275	0.188901	-0.390064	-0.385689	0.286019	0.374981	0.0151454	0.0156973	-0.00437439	0.978623	1
ENSMUSG00000048351	2010305A19Rik	726.672	0.286246	-0.0054074	0.112333	0.403986	0.104007	0.990102	0.66611	0.0157649	-0.291654	0.0878318	1
ENSMUSG00000032549	Rab6b	69.0819	0.0489858	0.194316	-0.608972	-0.754303	0.91981	0.715113	0.0689146	0.0157649	0.145331	0.647183	1
ENSMUSG00000022074	Tnfrsf10b	427.443	-0.60378	-0.299608	-0.144732	-0.448904	0.000408077	0.198161	0.612672	0.0158149	0.304172	0.113993	1
ENSMUSG00000022270	Fam134b	4227.78	0.642992	0.619796	-1.14288	-1.11968	0.206316	0.301378	0.0142893	0.0159013	-0.0231963	0.961039	1
ENSMUSG00000033423	Eri3	549.751	0.304813	0.0460446	0.15066	0.409428	0.083977	0.88981	0.530612	0.0159013	-0.258768	0.134899	1
ENSMUSG00000039735	Fnbp1l	7561.75	-0.183365	-0.124798	-0.399367	-0.457935	0.420655	0.688559	0.0482392	0.0159818	0.0585679	0.763236	1
ENSMUSG00000031621	Isx	5029.98	-0.49199	-0.164425	-0.142259	-0.469825	0.00847894	0.57264	0.63277	0.0159818	0.327565	0.100786	1
ENSMUSG00000042985	Upk3b	37.3993	-0.35715	0.601952	-0.321664	-1.28077	0.590362	0.416043	0.699074	0.0160827	0.959102	0.0750041	1
ENSMUSG00000089774	Slc5a3	294.581	-1.0356	0.00573787	0.066917	-0.974417	0.00755045	0.995879	0.941146	0.0161809	1.04133	0.0124052	1
ENSMUSG00000039634	Zfp189	93.511	-0.471161	-0.303429	-0.57218	-0.739911	0.14919	0.508269	0.106241	0.0162137	0.167731	0.599969	1
ENSMUSG00000014606	Slc25a11	4058.6	0.409473	0.0637443	0.025218	0.370947	0.00521831	0.821023	0.941152	0.0162154	-0.345729	0.0282821	1
ENSMUSG00000015202	Cnksr3	1193.5	0.0773771	0.200256	-0.42975	-0.552629	0.821215	0.556761	0.0899443	0.0164152	0.122879	0.60119	1
ENSMUSG00000073002	Vamp5	197.518	-0.314742	-0.684382	0.410196	0.779836	0.428104	0.0639046	0.333274	0.0165376	-0.36964	0.269911	1
ENSMUSG00000020023	Tmcc3	8924.33	-0.298414	0.0257453	-0.170551	-0.494711	0.18277	0.952776	0.573632	0.0165403	0.32416	0.124163	1
ENSMUSG00000075404	Ciita	26.9668	-0.961534	-1.00165	1.2347	1.27481	0.131311	0.0995941	0.0499682	0.0165433	-0.0401114	0.944358	1
ENSMUSG00000085747	Gm11194	1204.13	0.778977	1.34456	-1.03708	-1.60266	0.306764	0.0804064	0.188121	0.0166196	0.565585	0.407657	1
ENSMUSG00000017737	Mmp9	13.8179	0.761206	0.618121	1.63883	1.78192	0.418218	0.485557	0.0164129	0.0167146	-0.143085	0.843571	1
ENSMUSG00000041328	Pcf11	2524.8	-1.02149	-0.696895	-0.162303	-0.4869	4.38314e-09	0.000392209	0.593471	0.0167598	0.324597	0.119388	1
ENSMUSG00000037953	A4gnt	10.9757	0.187059	0.790128	2.50571	1.90264	0.895761	#N/A	0.000360151	0.0169156	0.603069	0.448944	1
ENSMUSG00000026520	Pycr2	99.7373	0.853808	0.528811	0.69519	1.02019	0.048231	0.322835	0.144166	0.0170299	-0.324997	0.448349	1
ENSMUSG00000027883	Gpsm2	2292.18	-0.13074	-0.255309	0.128084	0.252654	0.276567	0.024105	0.352669	0.0170805	-0.124569	0.250129	1
ENSMUSG00000048852	Gm12185	12.0769	0.210818	-0.703012	0.691486	1.60532	0.848717	#N/A	0.459365	0.0170805	-0.913831	0.184638	1
ENSMUSG00000025198	Erlin1	4994.53	-0.284484	-0.104437	-0.329128	-0.509175	0.227208	0.780326	0.192017	0.0170884	0.180047	0.408416	1
ENSMUSG00000004394	Tmed4	8065.8	0.0429821	-0.0965228	0.333949	0.473454	0.892131	0.781467	0.142739	0.0172012	-0.139505	0.491044	1
ENSMUSG00000031770	Herpud1	7913.28	0.532554	1.11877	-0.532381	-1.1186	0.322472	0.0264238	0.388846	0.0172399	0.586214	0.221043	1
ENSMUSG00000022003	Slc25a30	99.427	0.404395	-0.274059	-0.0842301	0.594224	0.131342	0.40721	0.852254	0.0172399	-0.678454	0.00743987	1
ENSMUSG00000024354	Slc23a1	3087.23	0.298377	0.487874	-0.627683	-0.817181	0.478282	0.257442	0.0981389	0.0175008	0.189498	0.588369	1
ENSMUSG00000024780	Cdc37l1	2727.53	0.996229	1.10806	-1.0093	-1.12113	0.0333968	0.0298292	0.0408815	0.0175522	0.111828	0.815901	1
ENSMUSG00000055065	Ddx17	9082.01	-0.404864	-0.21025	-0.199594	-0.394208	0.0112896	0.329468	0.352613	0.0176535	0.194614	0.250127	1
ENSMUSG00000045160	Bola3	365.468	0.342795	0.00589853	0.177182	0.514079	0.138226	0.991701	0.57375	0.0176535	-0.336897	0.125172	1
ENSMUSG00000046034	Fam105b	289.402	0.69256	0.341052	0.24226	0.593769	0.00311527	0.270324	0.469557	0.0176982	-0.351509	0.163155	1
ENSMUSG00000040441	Slc26a10	185.04	-0.590786	-0.266418	-0.492116	-0.816484	0.0973537	0.620262	0.247319	0.0177124	0.324368	0.35797	1
ENSMUSG00000054474	Thnsl2	642.536	0.281644	0.0665734	0.281389	0.496459	0.222978	0.867435	0.275599	0.0177186	-0.21507	0.311984	1
ENSMUSG00000015869	Prpsap1	6530.8	0.263875	0.310655	-0.291303	-0.338082	0.0701536	0.0507822	0.0558099	0.0179861	0.0467793	0.747398	1
ENSMUSG00000063364	3300002I08Rik	87.87	0.368652	0.320654	-1.0678	-1.0198	0.467469	0.636235	0.010799	0.0179861	-0.0479974	0.912152	1
ENSMUSG00000026415	Fcamr	67.0528	0.181872	-0.214576	0.694185	1.09063	0.792509	0.786219	0.205	0.0179861	-0.396448	0.397776	1
ENSMUSG00000040722	Scamp5	7032.66	-0.148331	-0.359709	0.237881	0.449259	0.534622	0.100918	0.324717	0.01801	-0.211378	0.274281	1
ENSMUSG00000005374	Tbl2	1004.06	-0.212154	0.0811263	0.708712	0.415432	0.290167	0.79259	3.54939e-06	0.01801	0.293281	0.101377	1
ENSMUSG00000001100	Poldip2	789.695	0.413011	0.222469	0.1899	0.380442	0.00692637	0.266771	0.356339	0.01801	-0.190542	0.241777	1
ENSMUSG00000089810	Gm16536	253.931	-0.613273	-0.483533	-0.446071	-0.575811	0.00837853	0.091303	0.109328	0.0180775	0.129739	0.605339	1
ENSMUSG00000000157	Itgb2l	358.189	-0.0849538	-0.0841459	-0.718215	-0.719023	0.853794	0.889186	0.0199633	0.018098	0.000807895	0.997919	1
ENSMUSG00000038301	Snx10	120.788	0.111811	0.339436	0.985645	0.75802	0.819228	0.422726	0.0008408	0.018098	0.227625	0.482957	1
ENSMUSG00000026259	Ngef	1796.15	0.128536	0.0427625	-0.497461	-0.411688	0.560426	0.902747	0.00267452	0.0182361	-0.0857731	0.628511	1
ENSMUSG00000036879	Phkb	1499.43	-0.0757217	0.0532683	-0.112325	-0.241315	0.559569	0.76363	0.407915	0.01877	0.12899	0.216224	1
ENSMUSG00000021559	Dapk1	31.8309	-0.0906066	0.980597	-0.0772843	-1.14849	0.900343	0.0808718	0.938712	0.01877	1.0712	0.02618	1
ENSMUSG00000041293	Gpr110	6.43967	0.609596	0.214762	2.23118	2.62601	#N/A	#N/A	0.0366122	0.018829	-0.394834	0.715896	1
ENSMUSG00000017679	Ttpal	1076.03	-0.187842	-0.184831	-0.472644	-0.475655	0.437266	0.530932	0.0220385	0.018905	0.0030111	0.988338	1
ENSMUSG00000021207	Akr1c21	18.8253	-0.371969	-0.23435	-1.13117	-1.26879	0.560426	0.828383	0.0588475	0.018905	0.137619	0.806014	1
ENSMUSG00000043432	Leng9	2042.14	0.0674345	-0.00646835	-0.396809	-0.322906	0.721761	0.98373	0.00226538	0.0189381	-0.0739028	0.596638	1
ENSMUSG00000045039	Megf8	871.985	0.0294154	0.00612417	0.486263	0.509554	0.936484	0.991505	0.0297174	0.0191799	-0.0232912	0.915949	1
ENSMUSG00000039648	Ccbl1	1246.1	-0.729539	-0.581064	-0.379002	-0.527477	0.000351591	0.0137906	0.143462	0.0191979	0.148475	0.51733	1
ENSMUSG00000027200	Sema6d	2883.31	-0.390247	-0.780836	0.507746	0.898336	0.38557	0.0730248	0.286152	0.0192267	-0.390589	0.315901	1
ENSMUSG00000022993	4930415O20Rik	18.6685	0.129131	-0.0706633	1.12154	1.32133	0.893209	0.948274	0.0633504	0.0193968	-0.199794	0.725896	1
ENSMUSG00000035692	Isg15	962.666	-0.375436	-0.500271	0.892489	1.01732	0.480736	0.385949	0.0539132	0.0194013	-0.124836	0.777384	1
ENSMUSG00000018697	Aatf	221.17	0.498042	0.187932	0.294656	0.604765	0.057231	0.628917	0.373596	0.0194013	-0.310109	0.232973	1
ENSMUSG00000023484	Prph	14.5943	-0.0566608	0.165664	-1.16596	-1.38828	0.948323	0.896394	0.0604464	0.0194292	0.222325	0.70912	1
ENSMUSG00000036587	Fut7	12.1729	0.248577	-0.615962	0.712111	1.57665	0.819079	#N/A	0.434039	0.0195534	-0.864539	0.206992	1
ENSMUSG00000021566	5430425J12Rik	40.1791	0.147123	0.398298	-1.00124	-1.25242	0.847961	0.640704	0.0781534	0.0195795	0.251176	0.64031	1
ENSMUSG00000055041	Commd5	319.608	0.550459	0.0170493	-0.0296891	0.503721	0.00709508	0.970506	0.950791	0.0196469	-0.53341	0.0140635	1
ENSMUSG00000052727	Mtap1b	87.6048	-0.499893	0.162615	-0.292756	-0.955265	0.269247	0.830233	0.63922	0.0197313	0.662509	0.111799	1
ENSMUSG00000027674	Pex5l	27.1208	-0.59741	-0.401679	-0.796218	-0.991949	0.17828	0.557406	0.117039	0.0198425	0.195731	0.661335	1
ENSMUSG00000033943	Mga	1908.93	-0.541522	-0.193376	-0.211694	-0.55984	0.0205526	0.591107	0.534666	0.0198585	0.348146	0.15329	1
ENSMUSG00000027513	Pck1	45875.6	1.58203	1.8984	-1.45898	-1.77535	0.0366706	0.0176156	0.0777393	0.0199275	0.316371	0.682218	1
ENSMUSG00000069833	Ahnak	35263.7	-0.574453	-0.125555	-0.317059	-0.765957	0.08962	0.834588	0.481049	0.0199275	0.448898	0.178238	1
ENSMUSG00000031575	Ash2l	2924.95	0.48614	0.0698804	-0.84609	-0.42983	0.00498793	0.836412	4.67753e-08	0.0199275	-0.41626	0.0260074	1
ENSMUSG00000082286	Pisd-ps1	1809.5	0.58183	0.133869	-1.00231	-0.554346	0.0100919	0.736894	7.92702e-07	0.0199275	-0.447961	0.0630584	1
ENSMUSG00000038187	Btbd10	258.509	-0.470538	0.0457678	0.145792	-0.370513	0.0014647	0.884167	0.523082	0.0199275	0.516306	0.00153879	0.627246
ENSMUSG00000046711	Hmga1	123.563	1.313	0.851906	0.649721	1.11081	0.00311314	0.111426	0.245226	0.0199275	-0.461094	0.331794	1
ENSMUSG00000022900	Ildr1	89.9995	-0.487474	0.242149	-0.2053	-0.934922	0.271828	0.717632	0.755828	0.0199275	0.729623	0.0739429	1
ENSMUSG00000059654	Reg1	7114.01	0.0187571	0.117224	1.11938	1.02092	0.981197	0.891402	0.00937873	0.0199829	0.0984669	0.824673	1
ENSMUSG00000052298	Cdc42se2	8562.57	0.323605	0.5197	-0.325941	-0.522036	0.180089	0.032015	0.225034	0.0200377	0.196095	0.388283	1
ENSMUSG00000032525	Nktr	5679.55	-0.524712	-0.1588	-0.130749	-0.49666	0.0100025	0.627708	0.698464	0.0200676	0.365912	0.0910894	1
ENSMUSG00000026663	Atf6	3026.5	-0.350958	0.0609045	-0.147178	-0.55904	0.173954	0.897903	0.698428	0.0200676	0.411863	0.091054	1
ENSMUSG00000015189	Casd1	240.975	-0.0820471	0.102551	0.642919	0.458321	0.776548	0.75562	0.000378789	0.0201444	0.184598	0.355989	1
ENSMUSG00000024236	Svil	3164.97	0.00892575	-0.240495	-0.795639	-0.546218	0.982827	0.461051	0.000181323	0.0201706	-0.249421	0.295153	1
ENSMUSG00000048379	Socs4	4904.64	-0.873586	-0.351632	0.0564417	-0.465512	4.27803e-07	0.136602	0.882592	0.0202936	0.521954	0.0102969	1
ENSMUSG00000047423	AI837181	754.877	0.543054	0.0711005	-0.0753926	0.396561	0.000437915	0.815937	0.79384	0.0202947	-0.471953	0.00613423	1
ENSMUSG00000038900	Rpl12	111.089	0.436987	0.218342	0.538565	0.75721	0.226595	0.662052	0.138068	0.0203717	-0.218645	0.503561	1
ENSMUSG00000052373	Mpp3	14.0168	0.68665	-0.0385307	0.970945	1.69613	0.457464	0.97894	0.249076	0.0203717	-0.72518	0.312843	1
ENSMUSG00000022801	Lrch3	1663.98	-0.332899	-0.17349	-0.369961	-0.529369	0.174182	0.620068	0.160394	0.0205167	0.159408	0.491124	1
ENSMUSG00000041119	Pde9a	5211.82	0.120257	-0.439398	-0.0131053	0.54655	0.708226	0.106768	0.980948	0.0205373	-0.559655	0.0192014	1
ENSMUSG00000024620	Pdgfrb	113.718	0.47139	0.227723	-1.17599	-0.932321	0.282928	0.73942	0.00152088	0.0207584	-0.243668	0.547819	1
ENSMUSG00000021069	Pygl	127.86	-0.285981	-0.0672657	-0.51156	-0.730276	0.443376	0.920168	0.163516	0.0207646	0.218716	0.495261	1
ENSMUSG00000029466	Anapc7	694.453	0.443686	-0.0870139	-0.126911	0.403789	0.00719041	0.771001	0.626354	0.0207738	-0.5307	0.00259825	0.838246
ENSMUSG00000038007	Acer2	130.644	-0.646318	-0.808872	0.627824	0.790378	0.0728776	0.0264238	0.110571	0.0207738	-0.162554	0.644706	1
ENSMUSG00000026343	Gpr39	1204.27	-0.141106	-0.0869257	-0.556871	-0.611052	0.693368	0.861757	0.0443356	0.0208701	0.0541806	0.839595	1
ENSMUSG00000049878	Rlf	960.549	-0.271384	0.105091	0.0246903	-0.351784	0.0810364	0.662703	0.941152	0.0208701	0.376474	0.0146801	1
ENSMUSG00000059288	Cdyl	321.84	0.374621	0.564131	-0.310007	-0.499517	0.0839272	0.0115884	0.217306	0.0210103	0.18951	0.381036	1
ENSMUSG00000040021	Lats1	4050.2	-0.341127	-0.0840455	-0.255134	-0.512215	0.147437	0.836334	0.376681	0.0212405	0.257081	0.252738	1
ENSMUSG00000000776	Polr3d	138.745	0.683217	0.556845	0.761402	0.887773	0.0844381	0.226536	0.0569224	0.0212405	-0.126371	0.742545	1
ENSMUSG00000032501	Trib1	2910.64	-0.907889	-0.171242	-0.0184325	-0.75508	0.00290882	0.75973	0.98073	0.0213999	0.736647	0.0265317	1
ENSMUSG00000000266	Mid2	722.954	-0.515168	-0.285847	0.677616	0.448296	0.0055817	0.231972	0.000126851	0.0213999	0.22932	0.24679	1
ENSMUSG00000072683	Gm7457	24.9757	0.134551	1.32274	-0.65584	-1.84403	0.910282	0.171681	0.540692	0.0215737	1.18819	0.132123	1
ENSMUSG00000035270	Impg2	85.7867	-0.854584	-0.551736	-0.36185	-0.664697	0.00149	0.121081	0.364399	0.0217055	0.302848	0.317169	1
ENSMUSG00000091465	Ms4a12	890.822	-0.374719	-0.315959	0.610121	0.55136	0.142699	0.301258	0.00985143	0.0217175	0.0587602	0.808998	1
ENSMUSG00000047248	C2cd3	929.021	-0.439905	0.0636262	-0.379138	-0.882669	0.310356	0.937916	0.466237	0.0217609	0.503531	0.19506	1
ENSMUSG00000024140	Epas1	2722.66	0.274688	0.44684	-0.63285	-0.805002	0.528311	0.32098	0.100114	0.0220829	0.172152	0.627135	1
ENSMUSG00000029063	Nadk	6542.14	0.205897	0.21853	-0.30814	-0.320773	0.167703	0.199331	0.0317712	0.0221201	0.0126335	0.928746	1
ENSMUSG00000031948	Kars	1966.05	0.259782	0.126259	0.253207	0.38673	0.146555	0.622395	0.201449	0.0221201	-0.133523	0.432873	1
ENSMUSG00000025958	Creb1	1625.91	-0.853576	-0.309957	0.180778	-0.362841	1.22057e-10	0.0871451	0.385115	0.0221201	0.54362	0.000725899	0.538429
ENSMUSG00000028957	Per3	220.744	0.364988	1.3508	-0.21838	-1.20419	0.580805	0.0127439	0.805841	0.0221201	0.985811	0.0621317	1
ENSMUSG00000001901	Kcnh6	77.9388	-0.356711	0.238933	-0.383269	-0.978913	0.484685	0.742763	0.519494	0.0221201	0.595644	0.167772	1
ENSMUSG00000012819	Cdh23	30.7958	-0.44573	1.36791	0.290787	-1.52286	0.582023	0.0691825	0.787127	0.0221201	1.81364	0.00605037	1
ENSMUSG00000000125	Wnt3	41.4873	0.168258	0.653417	1.32314	0.837983	0.755869	0.0808718	1.48674e-05	0.0222514	0.485159	0.179963	1
ENSMUSG00000032826	Ank2	14.6011	-0.77868	0.884918	0.235272	-1.42833	0.224305	0.268078	0.823353	0.0222514	1.6636	0.00721728	1
ENSMUSG00000031012	Cask	3909.4	-0.109338	0.0433833	-0.260049	-0.41277	0.646558	0.903711	0.227975	0.022259	0.152721	0.401679	1
ENSMUSG00000029700	Slc13a1	2997.06	-0.268329	0.188599	-0.386104	-0.843032	0.56464	0.764863	0.430415	0.022373	0.456928	0.219632	1
ENSMUSG00000017493	Igfbp4	103.595	0.66092	0.91236	1.2807	1.02926	0.173648	0.0605017	0.00170453	0.0224225	0.251441	0.574247	1
ENSMUSG00000036459	Wtip	77.8609	0.886091	0.370744	0.831229	1.34658	0.160134	0.688582	0.227975	0.0224225	-0.515347	0.381022	1
ENSMUSG00000022575	Gsdmd	13259.9	0.0457353	-0.232072	0.202462	0.480269	0.889814	0.409877	0.479706	0.0225303	-0.277807	0.190489	1
ENSMUSG00000067297	2010002M12Rik	8044.24	-0.826561	-0.857689	0.61314	0.644267	0.00145299	0.00182232	0.0350882	0.0225321	-0.0311271	0.912971	1
ENSMUSG00000048787	Dcun1d3	571.065	-0.153413	0.187771	0.0231643	-0.318019	0.330162	0.288379	0.938914	0.0225321	0.341184	0.0151819	1
ENSMUSG00000034285	Nipsnap1	879.568	0.30257	-0.0764183	0.0870314	0.46602	0.165336	0.836693	0.801508	0.0226534	-0.378988	0.0656293	1
ENSMUSG00000006728	Cdk4	707.315	0.484631	0.355871	0.442854	0.571613	0.0534117	0.247047	0.106539	0.0226549	-0.128759	0.609155	1
ENSMUSG00000019893	Ros1	164.47	0.133093	0.140673	0.920532	0.912951	0.824543	0.848366	0.0225014	0.0228745	0.00758057	0.985021	1
ENSMUSG00000029403	Cdkl2	170.867	-0.510743	-0.116049	-0.052893	-0.447587	0.0059383	0.727127	0.893953	0.0229227	0.394694	0.049905	1
ENSMUSG00000028111	Ctsk	14.257	-1.55109	-0.894693	-0.534552	-1.19095	0.0020539	0.241949	0.560849	0.0229501	0.6564	0.265393	1
ENSMUSG00000085030	2810455O05Rik	93.5712	-0.809197	-0.761035	-0.743418	-0.79158	0.015668	0.0639046	0.0549443	0.0230003	0.0481617	0.893561	1
ENSMUSG00000048528	Nkx1-2	17.7712	0.254568	-0.0725951	1.07547	1.40263	0.78824	0.951224	0.109092	0.0230162	-0.327163	0.597159	1
ENSMUSG00000041644	Slc5a12	21661.7	0.444615	0.139656	-1.12099	-0.816035	0.263165	0.829747	0.000663043	0.0230234	-0.304959	0.399025	1
ENSMUSG00000056737	Capg	77.414	0.149312	0.556856	1.52545	1.11791	0.844299	0.370581	0.00063471	0.0231112	0.407543	0.407922	1
ENSMUSG00000076437	2700094K13Rik	90.4757	0.60894	0.565293	0.802455	0.846101	0.1196	0.187235	0.0284275	0.0231132	-0.0436461	0.905623	1
ENSMUSG00000030879	Mrpl17	562.262	0.495754	0.128691	0.281618	0.648681	0.0901831	0.795082	0.462222	0.0231178	-0.367062	0.200614	1
ENSMUSG00000047822	Gm6484	80.4196	0.443876	0.614167	-0.498721	-0.669011	0.123169	0.0639046	0.0993494	0.0231824	0.17029	0.553891	1
ENSMUSG00000020580	Rock2	7770.17	-0.506195	-0.292426	-0.220544	-0.434314	0.00461525	0.207783	0.37307	0.0233131	0.213769	0.26769	1
ENSMUSG00000013846	St3gal1	1509.48	-1.12735	-0.36491	-0.0697633	-0.832204	0.000708505	0.472724	0.927031	0.0233131	0.762441	0.0395246	1
ENSMUSG00000022895	Ets2	5606.47	-0.243677	0.687019	0.344154	-0.586541	0.424709	0.00929528	0.277085	0.0233606	0.930696	0.000360362	0.468227
ENSMUSG00000027655	Dhx35	566.19	0.40945	0.0739989	-0.0143365	0.321115	0.0015716	0.754366	0.964846	0.0235005	-0.335451	0.0178398	1
ENSMUSG00000032436	Cmtm7	58.3945	0.222071	0.496312	1.12898	0.854743	0.66863	0.258441	0.000820744	0.0235016	0.27424	0.463424	1
ENSMUSG00000023073	Slc10a2	641.553	0.461231	1.88275	-0.549215	-1.97073	0.693368	0.0493233	0.685638	0.0235627	1.42152	0.105775	1
ENSMUSG00000024298	Zfp871	1928.2	-0.514829	-0.318354	-0.375174	-0.571648	0.0391038	0.325638	0.208093	0.0235693	0.196474	0.439998	1
ENSMUSG00000020471	Pold2	257.612	0.973561	0.7004	0.705363	0.978523	0.0197111	0.165978	0.144166	0.0237063	-0.273161	0.527099	1
ENSMUSG00000078652	Psme3	3421.11	0.143136	0.203454	-0.31223	-0.372548	0.470725	0.336653	0.0781541	0.0238058	0.060318	0.715757	1
ENSMUSG00000032496	Ltf	34.036	-0.311368	-0.353428	1.20533	1.24739	0.693368	0.678078	0.0403916	0.0238456	-0.0420602	0.940432	1
ENSMUSG00000042790	Rnf214	729.482	-0.306179	-0.270072	-0.479557	-0.515664	0.21448	0.368535	0.0446973	0.0238513	0.0361071	0.875397	1
ENSMUSG00000030032	Wdr54	91.9452	-0.699168	-0.230904	-0.16517	-0.633434	0.00845407	0.594646	0.721531	0.0238513	0.468264	0.104461	1
ENSMUSG00000033355	Rtp4	781.727	-0.188806	-0.424109	0.645136	0.880439	0.724692	0.417457	0.145144	0.0241173	-0.235303	0.549095	1
ENSMUSG00000010097	Nxf1	2013.16	-0.523935	-0.260938	-0.152833	-0.41583	0.00200399	0.25415	0.565895	0.0241294	0.262997	0.156837	1
ENSMUSG00000079055	Slc8a3	7.01692	-0.706858	-0.710245	1.92932	1.93271	#N/A	#N/A	0.067879	0.0241294	-0.00338684	0.997097	1
ENSMUSG00000020184	Mdm2	2701.97	-0.645719	-0.0535463	0.105914	-0.486259	0.00101277	0.89939	0.766561	0.0241762	0.592173	0.00641212	1
ENSMUSG00000032333	Stoml1	305.977	0.360659	0.0691984	0.042834	0.334294	0.0101321	0.782654	0.873778	0.0241762	-0.29146	0.0480158	1
ENSMUSG00000075254	Heg1	335.958	-0.544248	-0.710188	0.533024	0.698964	0.0905259	0.0329334	0.130525	0.0241911	-0.16594	0.597333	1
ENSMUSG00000001379	Apbb3	715.213	0.816108	0.846335	-0.646638	-0.676865	0.00305796	0.00477545	0.0339678	0.0243354	0.0302272	0.919895	1
ENSMUSG00000041075	Fzd7	693.762	-0.82265	-0.890943	0.586196	0.654488	0.00234509	0.00159907	0.0599779	0.0243354	-0.0682921	0.816203	1
ENSMUSG00000070730	Fam82a2	8593.48	-0.0443974	-0.164979	0.231241	0.351822	0.849192	0.436278	0.208676	0.0245079	-0.120581	0.443001	1
ENSMUSG00000035725	Prkx	1487.57	-0.544802	-0.212788	-0.239109	-0.571123	0.0272512	0.567774	0.490908	0.0245079	0.332015	0.193845	1
ENSMUSG00000032278	Paqr5	30.4257	0.141832	0.828947	1.70091	1.01379	0.844811	0.0626653	4.36703e-06	0.0245424	0.687115	0.120636	1
ENSMUSG00000086798	Gm16222	12.0537	-0.196278	-0.804558	-2.4687	-1.86042	0.861978	#N/A	0.00389434	0.0245424	-0.608279	0.487693	1
ENSMUSG00000030771	Micalcl	736.308	-0.502117	-0.144608	-0.283454	-0.640964	0.0831253	0.766097	0.461564	0.0245475	0.35751	0.21307	1
ENSMUSG00000076618	Ighj4	8.00596	-0.106311	0.431112	3.04099	2.50357	0.96206	#N/A	0.00487856	0.0245589	0.537423	0.632405	1
ENSMUSG00000065958	Defa20	1865.91	0.532173	0.608607	2.23235	2.15592	0.678573	0.693413	0.0199633	0.024741	0.0764344	0.936809	1
ENSMUSG00000041132	N4bp2l1	663.36	0.779295	1.14146	-0.813662	-1.17583	0.157517	0.0467564	0.175598	0.0247512	0.362165	0.490221	1
ENSMUSG00000038354	Ankrd35	41.2149	0.228042	0.126606	-0.899892	-0.798456	0.584061	0.855996	0.00694624	0.0247512	-0.101436	0.773488	1
ENSMUSG00000012640	Zfp715	547.733	-0.457259	-0.226214	-0.29978	-0.530825	0.0518102	0.498364	0.312189	0.0247961	0.231045	0.332961	1
ENSMUSG00000039747	Orai2	155.395	0.263311	0.250201	0.710234	0.723344	0.511003	0.592861	0.0284939	0.0247961	-0.0131102	0.967525	1
ENSMUSG00000041681	Iapp	49.876	-0.274937	0.225881	-0.430048	-0.930866	0.591798	0.752768	0.431597	0.0247961	0.500818	0.228549	1
ENSMUSG00000057246	BC051142	40.0843	-1.28763	-0.927031	-0.645703	-1.00631	0.00210484	0.0948294	0.288654	0.0247961	0.360604	0.448261	1
ENSMUSG00000085427	6430710C18Rik	56.1646	-0.174325	-0.426841	1.0537	1.30622	0.847028	0.622395	0.103061	0.0249462	-0.252516	0.668279	1
ENSMUSG00000030788	Rnf141	2883.86	0.0473738	-0.131822	0.082842	0.262038	0.775945	0.392999	0.637237	0.0250154	-0.179196	0.127223	1
ENSMUSG00000028108	Ecm1	87.2698	-0.0975095	0.558118	-0.0847352	-0.740363	0.839284	0.154738	0.892576	0.0250154	0.655628	0.0459505	1
ENSMUSG00000076515	Igkv9-120	6.07323	-0.268979	0.255035	3.34759	2.82357	#N/A	#N/A	0.00968341	0.0252008	0.524015	0.683806	1
ENSMUSG00000020600	Slc7a15	11169.4	0.0992624	0.112432	-0.742745	-0.755915	0.845268	0.859075	0.0310787	0.0252506	0.0131699	0.969019	1
ENSMUSG00000028655	Mfsd2a	1657.12	0.100794	0.130028	0.72697	0.697737	0.826418	0.815	0.0194491	0.0252506	0.0292334	0.925584	1
ENSMUSG00000021550	2210016F16Rik	5948.51	0.337423	0.0140342	0.0522222	0.375611	0.0419619	0.968185	0.86665	0.0253171	-0.323389	0.0550141	1
ENSMUSG00000037818	3110057O12Rik	1511.28	-0.661296	-0.43474	-0.182448	-0.409004	3.89099e-05	0.024869	0.461564	0.0253515	0.226556	0.219102	1
ENSMUSG00000050549	5730508B09Rik	284.213	-0.192625	-0.433934	0.383197	0.624507	0.593616	0.196562	0.263047	0.0254552	-0.241309	0.391851	1
ENSMUSG00000027111	Itga6	13379.8	-0.0272984	0.692286	-0.0512627	-0.770847	0.963078	0.0745451	0.94614	0.0254888	0.719584	0.0379139	1
ENSMUSG00000026429	Ube2t	32.9484	0.0575501	0.208887	1.1988	1.04747	0.944716	0.782654	0.00785575	0.025861	0.151336	0.746742	1
ENSMUSG00000031360	Ctps2	170.328	0.0618766	0.046326	0.397369	0.412919	0.824543	0.895358	0.0356859	0.0258619	-0.0155506	0.933152	1
ENSMUSG00000026887	Mrrf	156.706	0.304392	0.129847	0.34465	0.519195	0.234968	0.72675	0.195906	0.0259493	-0.174545	0.450939	1
ENSMUSG00000031595	Pdgfrl	6.68771	0.079037	1.38238	-1.40459	-2.70794	#N/A	#N/A	0.255335	0.0259493	1.30334	0.246526	1
ENSMUSG00000059742	Kcnh7	149.45	-0.834114	-0.659762	-0.409835	-0.584186	0.000448956	0.0204474	0.205292	0.0259678	0.174351	0.518492	1
ENSMUSG00000038174	Fam126b	3384.74	-0.619108	-0.444917	-0.303866	-0.478057	0.0015716	0.0639046	0.237034	0.0260321	0.174191	0.419084	1
ENSMUSG00000024127	Prepl	2312.44	-0.371422	-0.0209806	-0.109501	-0.459942	0.0749376	0.960709	0.741213	0.0260819	0.350441	0.0910833	1
ENSMUSG00000030207	8430419L09Rik	3886.38	-0.0626219	0.0871457	-0.36332	-0.513088	0.856085	0.834588	0.16948	0.0261427	0.149768	0.517118	1
ENSMUSG00000039116	Gpr126	29.0291	0.0579973	0.187455	1.34044	1.21098	0.951327	0.840804	0.0112184	0.0261508	0.129457	0.812021	1
ENSMUSG00000036123	Slc9a3	8342.46	-0.346305	-0.504361	0.754621	0.912677	0.485265	0.336764	0.0893197	0.026285	-0.158056	0.700965	1
ENSMUSG00000025373	Rnf41	997.909	0.328682	0.344104	-0.354329	-0.36975	0.0434539	0.0639046	0.0361585	0.0263273	0.0154212	0.926006	1
ENSMUSG00000085119	Gm13644	18.512	-0.406377	0.0774642	-0.977388	-1.46123	0.610758	0.95642	0.207465	0.0264239	0.483841	0.464464	1
ENSMUSG00000086212	Gm13845	20.3227	0.0530125	0.470297	-0.785017	-1.2023	0.947808	0.567693	0.188234	0.0264441	0.417285	0.430595	1
ENSMUSG00000022125	Cln5	975.255	-0.370615	-0.183999	-0.336812	-0.523428	0.132585	0.603203	0.231886	0.0266793	0.186616	0.43087	1
ENSMUSG00000028700	Pomgnt1	381.627	0.504047	0.30088	0.241072	0.444239	0.00717155	0.205487	0.327683	0.0267174	-0.203167	0.306685	1
ENSMUSG00000026870	D730039F16Rik	145.624	-0.31266	-0.0389432	-0.651385	-0.925102	0.542427	0.963869	0.176446	0.0267174	0.273717	0.513642	1
ENSMUSG00000035683	Melk	142.644	0.819231	0.675015	0.830306	0.974521	0.0637412	0.189116	0.0702758	0.0267587	-0.144216	0.740567	1
ENSMUSG00000092149	Gm17453	16.7399	0.133475	-0.73109	0.696131	1.5607	0.910282	0.416085	0.471024	0.0267642	-0.864565	0.223629	1
ENSMUSG00000042129	Rassf4	316.894	0.115799	0.0834451	0.841993	0.874347	0.846343	0.917364	0.0376252	0.0267983	-0.0323539	0.934758	1
ENSMUSG00000028777	Gnat3	36.3947	0.1954	0.0322304	-1.00009	-0.836924	0.673253	0.969433	0.00455313	0.0269571	-0.16317	0.66382	1
ENSMUSG00000030780	BC017158	1159	0.173616	-0.0395489	0.138339	0.351503	0.334587	0.897903	0.532318	0.0270203	-0.213165	0.180055	1
ENSMUSG00000050158	Olfr165	367.916	-0.333168	-0.463035	-1.01576	-0.885889	0.490694	0.381315	0.00939459	0.0271902	-0.129867	0.746981	1
ENSMUSG00000040339	Fam102b	1807.52	-0.469456	-0.170513	-0.180627	-0.479571	0.0252584	0.598506	0.56093	0.0273557	0.298944	0.169673	1
ENSMUSG00000015879	Fam184b	9.11807	-0.401019	1.30242	-0.0697387	-1.77318	0.660144	#N/A	0.965759	0.0273557	1.70344	0.0241327	1
ENSMUSG00000029994	Anxa4	54295.2	-0.03582	-0.0338194	-0.487111	-0.489112	0.919052	0.941856	0.0303686	0.0274191	0.00200055	0.9928	1
ENSMUSG00000076655	Ighv4-1	4.89261	2.92523	1.33285	2.44645	4.03883	#N/A	#N/A	0.0712119	0.0274748	-1.59238	0.292964	1
ENSMUSG00000030659	Nucb2	99.4459	-0.0877572	0.440267	1.49774	0.969719	0.900954	0.449543	0.00012144	0.0275038	0.528024	0.229559	1
ENSMUSG00000017311	Pyy	222.358	0.400389	0.481312	0.831035	0.750111	0.293642	0.238332	0.0110282	0.0275539	0.0809231	0.810892	1
ENSMUSG00000032115	Hyou1	6999.18	-0.624271	-0.00226282	-0.0117391	-0.633748	0.0244422	0.997036	0.985912	0.0276223	0.622008	0.030745	1
ENSMUSG00000028749	Pla2g2f	107.752	0.670016	0.548513	0.791014	0.912516	0.120125	0.269019	0.0641429	0.027623	-0.121502	0.766205	1
ENSMUSG00000020173	Cobl	19569.8	0.14003	0.211225	-0.647857	-0.719053	0.758405	0.684818	0.0597023	0.027624	0.0711958	0.827324	1
ENSMUSG00000022136	Dnajc3	7254.18	-0.425602	-0.0597735	-0.0244775	-0.390306	0.0109465	0.856798	0.950542	0.027624	0.365828	0.0390748	1
ENSMUSG00000035944	Ttc38	1228.39	0.453162	0.318515	-0.555435	-0.420788	0.0114299	0.156303	0.0015176	0.0276309	-0.134647	0.47962	1
ENSMUSG00000038530	Rgs4	55.0371	0.0600849	-0.568044	0.183697	0.811826	0.921588	0.193347	0.766915	0.0276687	-0.628129	0.0926607	1
ENSMUSG00000033809	Alg3	254.129	0.292985	0.164957	0.232982	0.36101	0.0782199	0.446402	0.215939	0.0278226	-0.128028	0.429822	1
ENSMUSG00000005718	Tfap4	143.364	0.6755	0.358784	0.458057	0.774773	0.0538531	0.439604	0.273077	0.0280023	-0.316716	0.363098	1
ENSMUSG00000019737	AI428936	23.926	-0.339824	0.171075	1.76842	1.25752	0.684732	0.862917	0.00107563	0.028068	0.5109	0.379423	1
ENSMUSG00000015094	Npdc1	1200.44	-0.0628485	-0.104465	0.369173	0.410789	0.81974	0.734311	0.0621493	0.0282274	-0.0416165	0.824027	1
ENSMUSG00000070704	Ugt2b36	359.061	0.243041	-0.116287	-1.23448	-0.875154	0.638293	0.879233	0.00066722	0.0282274	-0.359328	0.367174	1
ENSMUSG00000027381	Bcl2l11	929.027	-0.441388	-0.455303	-0.706261	-0.692346	0.188394	0.239224	0.0270067	0.0282332	-0.0139156	0.96485	1
ENSMUSG00000023795	Pisd-ps2	362.2	0.780169	0.378722	-0.981073	-0.579626	0.000839333	0.242718	1.16748e-05	0.0284929	-0.401447	0.125349	1
ENSMUSG00000034949	Zfr2	341.98	-0.0245075	-0.0477009	-0.510517	-0.487323	0.946479	0.917413	0.0218692	0.0285893	-0.0231934	0.91698	1
ENSMUSG00000068130	Zfp442	199.017	-0.177618	-0.402318	-0.850236	-0.625537	0.629951	0.264552	0.00143345	0.0285893	-0.2247	0.434111	1
ENSMUSG00000078611	Gm5901	224.059	-1.00673	-0.588544	-0.462824	-0.881011	0.00753879	0.237081	0.377734	0.0287539	0.418187	0.302511	1
ENSMUSG00000027840	Wnt2b	76.7841	-1.12698	-0.33269	-0.361643	-1.15593	0.027391	0.701639	0.659628	0.0291876	0.794289	0.138257	1
ENSMUSG00000079445	B3gnt7	840.817	-0.178852	0.298879	1.24847	0.770736	0.706612	0.556153	5.39712e-05	0.0292985	0.477731	0.1754	1
ENSMUSG00000023122	Sult1c2	16.112	1.15642	0.660319	0.949665	1.44577	0.0901859	0.364587	0.141504	0.0292985	-0.496103	0.421553	1
ENSMUSG00000025026	Add3	3160.99	0.0287461	0.443485	-0.124697	-0.539435	0.944509	0.117504	0.753565	0.0293675	0.414738	0.0926654	1
ENSMUSG00000032528	Vipr1	20231	0.113323	0.427749	-0.357397	-0.671824	0.799171	0.25762	0.361266	0.0294308	0.314426	0.306291	1
ENSMUSG00000039458	Mtmr12	2283.29	-0.0961177	0.0180623	-0.19487	-0.30905	0.591849	0.951224	0.250448	0.0294308	0.11418	0.419536	1
ENSMUSG00000022389	Tef	1788.59	0.597631	1.71086	-0.422454	-1.53568	0.478956	0.0187302	0.699074	0.0294557	1.11322	0.113946	1
ENSMUSG00000043673	Kcns3	126.418	0.826384	0.260327	0.289459	0.855516	0.0297815	0.662418	0.605143	0.0295479	-0.566057	0.144167	1
ENSMUSG00000014361	Mertk	11395.3	0.118403	0.441173	-0.402936	-0.725706	0.807062	0.290358	0.333744	0.0297159	0.32277	0.3316	1
ENSMUSG00000037279	Ovol2	224.984	-0.180093	-0.179765	0.630743	0.630415	0.639214	0.695916	0.0337472	0.0297159	0.00032853	0.999095	1
ENSMUSG00000023067	Cdkn1a	11688.6	0.488116	0.747888	-0.260856	-0.520628	0.0367926	0.00106031	0.396846	0.0298605	0.259772	0.27616	1
ENSMUSG00000039096	Rsad1	258.112	-0.839989	-0.142348	-0.00519701	-0.702838	0.00512705	0.802707	0.994005	0.0298713	0.697641	0.0316378	1
ENSMUSG00000035365	4930547N16Rik	44.1909	0.421994	0.374963	0.950508	0.99754	0.448028	0.542861	0.0356611	0.0298851	-0.0470316	0.916784	1
ENSMUSG00000049604	Hoxb13	7.80362	-2.85519	-2.42808	-1.43185	-1.85896	0.000902865	#N/A	0.402868	0.0298897	0.427109	0.699279	1
ENSMUSG00000026928	Card9	26.2702	0.121458	-0.086777	0.816237	1.02447	0.871294	0.924549	0.112882	0.0299421	-0.208235	0.657436	1
ENSMUSG00000005682	Pan2	1675.17	-0.305849	-0.262353	-0.371604	-0.4151	0.120671	0.267425	0.0671361	0.0300927	0.0434965	0.819689	1
ENSMUSG00000074748	Atxn7l3b	9926.71	0.00207506	-0.0523752	-0.339579	-0.285129	0.992659	0.823587	0.00681796	0.0302333	-0.0544503	0.677468	1
ENSMUSG00000030870	Ubfd1	2866.11	-0.214723	-0.0535217	-0.129518	-0.29072	0.120125	0.823587	0.471186	0.0302875	0.161202	0.227787	1
ENSMUSG00000029007	Agtrap	291.918	0.222894	0.252629	0.483071	0.453336	0.349943	0.331413	0.0179059	0.0302875	0.0297352	0.885753	1
ENSMUSG00000045671	Spred2	1521.33	-0.25081	0.316571	0.00599158	-0.561389	0.403364	0.336764	0.990993	0.0304706	0.567381	0.0279777	1
ENSMUSG00000033715	Akr1c14	1315.87	0.0120066	0.143106	-0.875123	-1.00622	0.988094	0.870371	0.0770687	0.0304706	0.131099	0.776797	1
ENSMUSG00000026857	Mettl11a	162.003	1.15699	0.625139	0.0528688	0.584722	2.72004e-07	0.0188939	0.916979	0.0306096	-0.531853	0.0413067	1
ENSMUSG00000004814	Ccl24	155.208	-1.50088	-0.765468	1.91815	1.18273	0.00382936	0.250165	0.000113287	0.0306096	0.735417	0.183286	1
ENSMUSG00000026187	Xrcc5	145.4	0.48284	0.195943	0.169733	0.45663	0.0158879	0.482598	0.553826	0.0306096	-0.286897	0.163562	1
ENSMUSG00000000826	Dnajc5	5453.44	0.13708	0.173094	-0.405727	-0.441741	0.595523	0.556197	0.0573907	0.0306978	0.0360142	0.859326	1
ENSMUSG00000034327	Kctd9	1042.39	-0.173803	0.0108007	-0.172763	-0.357366	0.352563	0.977234	0.425662	0.0309508	0.184603	0.262609	1
ENSMUSG00000060992	Copz1	7258.13	0.141007	-0.0983919	0.10726	0.346659	0.45964	0.701194	0.658348	0.031215	-0.239399	0.134252	1
ENSMUSG00000056666	Retsat	5992.83	0.306376	0.110077	-0.618856	-0.422556	0.131031	0.731209	0.000437044	0.031215	-0.1963	0.313559	1
ENSMUSG00000033623	Pcgf3	2703.07	-0.437583	-0.0529523	0.000620187	-0.38401	0.00837853	0.875724	0.998634	0.031215	0.38463	0.0300399	1
ENSMUSG00000020454	Eif4enif1	1701.68	-0.124616	0.0365552	-0.299546	-0.460718	0.655472	0.93425	0.23636	0.031215	0.161172	0.448149	1
ENSMUSG00000071637	Cebpd	466.9	1.35619	-0.0638581	-0.285849	1.1342	0.00525915	0.952776	0.72912	0.031215	-1.42005	0.00675161	1
ENSMUSG00000022678	Nde1	164.858	0.332552	0.42075	0.714707	0.626509	0.307591	0.2141	0.00932733	0.031215	0.088198	0.757921	1
ENSMUSG00000030034	Ino80b	375.731	0.521747	0.0672193	-0.0318663	0.422661	0.00365395	0.850567	0.938153	0.0312954	-0.454528	0.0188447	1
ENSMUSG00000046447	Camk2n1	3539.49	-0.192789	-0.349331	0.230539	0.387081	0.341006	0.0818411	0.292481	0.0313367	-0.156541	0.381229	1
ENSMUSG00000040127	Sdr9c7	10.1	0.498237	1.39909	-0.913463	-1.81432	0.549012	#N/A	0.276423	0.0313579	0.900855	0.239189	1
ENSMUSG00000061845	Gm10104	10.4398	-0.125659	0.0690781	2.58281	2.38808	0.950658	#N/A	0.0212761	0.0314583	0.194737	0.860996	1
ENSMUSG00000039145	Camk1d	3894.29	0.0229199	0.318644	-0.269914	-0.565637	0.95772	0.340951	0.432612	0.031727	0.295724	0.257879	1
ENSMUSG00000052812	Atad2b	1157.61	-0.310753	-0.135402	-0.463153	-0.638504	0.354843	0.791959	0.171411	0.0319183	0.175351	0.55295	1
ENSMUSG00000034330	Plcg2	915.756	-0.133225	0.154699	0.738842	0.450918	0.62556	0.621352	5.48957e-05	0.0319473	0.287924	0.167794	1
ENSMUSG00000047115	D330028D13Rik	40.8423	-0.578618	-0.178155	-0.429862	-0.830324	0.144334	0.801515	0.408636	0.0320589	0.400463	0.306378	1
ENSMUSG00000053799	Exoc6	1065.05	0.269179	-0.0473096	0.0525476	0.369037	0.131208	0.884906	0.866766	0.0320984	-0.316489	0.0635921	1
ENSMUSG00000079188	Gm7694	236.624	-0.199036	-0.153097	-0.653224	-0.699163	0.635942	0.786721	0.0557464	0.0321226	0.0459395	0.887518	1
ENSMUSG00000034647	Ankrd12	1533.84	-0.793274	-0.342566	-0.151666	-0.602374	0.00184367	0.33732	0.732831	0.0322587	0.450708	0.106972	1
ENSMUSG00000005907	Pex1	823.506	0.0781192	-0.0844228	-0.568947	-0.406405	0.766891	0.798147	0.000975571	0.0322761	-0.162542	0.388198	1
ENSMUSG00000035354	Uvrag	473.238	0.394113	0.0953302	0.110913	0.409696	0.0335224	0.764245	0.705273	0.0323545	-0.298783	0.113771	1
ENSMUSG00000039253	Fn3krp	78.8918	0.0315225	0.00677937	0.772002	0.796746	0.961078	0.994309	0.0429689	0.0323545	-0.0247432	0.946522	1
ENSMUSG00000075467	Dnlz	547.996	0.477069	0.149141	0.143448	0.471377	0.0235254	0.657863	0.664593	0.0325587	-0.327929	0.132012	1
ENSMUSG00000024366	Gfra3	34.9054	0.939057	0.354493	0.319234	0.903798	0.0193445	0.50831	0.555788	0.032703	-0.584564	0.144364	1
ENSMUSG00000059481	Plg	8.67546	0.171481	-0.194983	-2.34555	-1.97908	0.885961	#N/A	0.00919143	0.0327849	-0.366465	0.693593	1
ENSMUSG00000040128	Pnrc1	3716.8	-0.325892	-0.229362	0.537814	0.441284	0.126985	0.39488	0.00608323	0.0328284	0.0965299	0.637741	1
ENSMUSG00000001445	Mrpl10	876.878	0.349433	0.160476	0.109586	0.298542	0.00696179	0.367764	0.580179	0.0328284	-0.188957	0.170553	1
ENSMUSG00000022292	Rrm2b	257.076	-0.659284	-0.456972	-0.301431	-0.503743	0.0021984	0.0906271	0.312026	0.0329435	0.202312	0.394067	1
ENSMUSG00000033032	Afap1l1	51.2105	0.453368	0.671966	1.44333	1.22473	0.525698	0.330961	0.00663462	0.0332306	0.218597	0.697391	1
ENSMUSG00000058420	Syt17	5.96427	-0.339543	-0.114606	-1.6495	-1.87444	#N/A	#N/A	0.0863939	0.0332591	0.224936	0.799215	1
ENSMUSG00000078247	Airn	90.5059	-0.331133	-0.38821	-0.886344	-0.829267	0.467318	0.480925	0.0253084	0.0333421	-0.057077	0.88379	1
ENSMUSG00000034923	Ly6g6f	21.6236	-0.284611	0.648804	-0.387569	-1.32098	0.716492	0.449267	0.669778	0.0333421	0.933414	0.122462	1
ENSMUSG00000050092	Sprr2b	18.1743	-1.20294	-0.603559	1.98309	1.38371	0.127442	0.478647	0.00443198	0.0333579	0.599379	0.38384	1
ENSMUSG00000074802	Gas2l3	958.755	-0.835026	0.206016	0.333663	-0.70738	0.00666644	0.697522	0.446923	0.033366	1.04104	0.00162928	0.640959
ENSMUSG00000027030	Stk39	764.359	0.18821	0.122622	0.378049	0.443638	0.442136	0.710966	0.0886955	0.033366	-0.0655883	0.750353	1
ENSMUSG00000052446	Zfp961	566.348	-0.0673809	-0.298576	0.206641	0.437836	0.822687	0.227048	0.449098	0.033366	-0.231195	0.257935	1
ENSMUSG00000057156	Homez	134.181	0.823228	0.249068	-0.0250175	0.549142	0.000257479	0.459556	0.964732	0.033366	-0.57416	0.0214378	1
ENSMUSG00000031791	Tmem38a	237.883	-0.0122083	0.0247118	-0.362581	-0.399501	0.969981	0.949551	0.0660897	0.0333839	0.0369201	0.842666	1
ENSMUSG00000035198	Tubg1	198.578	0.416633	0.0415948	0.0622891	0.437327	0.0373449	0.918983	0.865225	0.0333839	-0.375038	0.0626985	1
ENSMUSG00000003847	Nfat5	5604.81	-0.354323	-0.135853	-0.359938	-0.578408	0.223519	0.765698	0.269861	0.0333959	0.21847	0.417361	1
ENSMUSG00000053666	Gm9917	545.724	-0.460409	-0.38749	-0.419044	-0.491963	0.0410785	0.154561	0.0945668	0.0334411	0.072919	0.75169	1
ENSMUSG00000027963	Extl2	136.09	0.182583	-0.20256	0.162239	0.547382	0.575076	0.585095	0.680852	0.0334411	-0.385143	0.131111	1
ENSMUSG00000072244	Trim6	35.5514	-0.840049	-0.396181	1.72443	1.28056	0.230011	0.661336	0.00376165	0.0334411	0.443868	0.469691	1
ENSMUSG00000091387	Gcnt4	4836.39	-0.740385	-0.161954	0.116947	-0.461484	9.31918e-05	0.617727	0.732189	0.0335205	0.578431	0.00722922	1
ENSMUSG00000093631	Eif2c2	420.27	-0.527002	0.165078	0.245169	-0.446911	0.00691951	0.594117	0.358375	0.0335235	0.69208	0.000936159	0.551237
ENSMUSG00000020009	Ifngr1	7452.27	-0.145925	0.0486983	-0.199229	-0.393853	0.516795	0.890526	0.402129	0.0336011	0.194624	0.289172	1
ENSMUSG00000022131	Gpr180	284.037	-0.0408785	-0.03625	0.448565	0.443937	0.900954	0.931663	0.0344846	0.0336011	0.00462854	0.982186	1
ENSMUSG00000020137	Thap2	452.28	-0.794143	-0.245715	-0.00985349	-0.558282	0.000743334	0.503099	0.986925	0.0336127	0.548428	0.0363939	1
ENSMUSG00000035161	Ints6	587.222	-0.773051	-0.302561	0.0551481	-0.415342	4.28952e-06	0.199505	0.881669	0.0337606	0.47049	0.0161656	1
ENSMUSG00000028551	Cdkn2c	159.101	0.346279	0.208119	0.462654	0.600814	0.266316	0.612777	0.133483	0.0339986	-0.13816	0.619538	1
ENSMUSG00000047977	Synb	100.755	-0.564394	-0.0974819	-0.510225	-0.977137	0.255243	0.918535	0.391288	0.0340462	0.466912	0.309382	1
ENSMUSG00000020048	Hsp90b1	20093.8	-0.348564	0.0136219	-0.0822206	-0.444406	0.100547	0.977234	0.817919	0.0340588	0.362186	0.0811014	1
ENSMUSG00000029851	Fam115c	401.686	0.261151	0.234139	-0.460056	-0.433044	0.225619	0.376839	0.0213834	0.0340588	-0.0270114	0.893214	1
ENSMUSG00000063445	Nmral1	32.0785	0.778615	0.291328	0.720065	1.20735	0.204773	0.738421	0.268306	0.0340588	-0.487287	0.375792	1
ENSMUSG00000021666	Gfm2	1761.19	-0.199872	-0.153069	-0.253921	-0.300723	0.180113	0.416787	0.0964936	0.0340708	0.0468024	0.739535	1
ENSMUSG00000025193	Cutc	213.977	0.312387	-0.15218	0.169851	0.634418	0.358911	0.758344	0.713751	0.0340708	-0.464567	0.116394	1
ENSMUSG00000086399	Gm16144	78.4241	-0.812892	-0.320941	-0.517803	-1.00975	0.0879184	0.674702	0.409698	0.0340708	0.49195	0.30323	1
ENSMUSG00000039716	Dock3	57.7959	0.462815	-0.331705	0.0157272	0.810247	0.275886	0.529295	0.98547	0.0340708	-0.79452	0.0350728	1
ENSMUSG00000065957	Gm15308	417.939	0.454556	0.406546	2.25428	2.30229	0.763991	0.833325	0.0416238	0.0341309	-0.0480109	0.9644	1
ENSMUSG00000061118	Dnajc30	370.585	0.740994	0.297283	-0.0589638	0.384748	1.13438e-06	0.149374	0.849298	0.0341309	-0.443711	0.0122026	1
ENSMUSG00000022945	Chaf1b	64.7344	1.04198	0.737743	0.669537	0.973778	0.0162556	0.141296	0.173988	0.0341309	-0.30424	0.491372	1
ENSMUSG00000045690	Wdr89	10.5737	1.08114	0.295831	1.14261	1.92792	0.299386	#N/A	0.239168	0.0341415	-0.785309	0.357661	1
ENSMUSG00000000976	Heatr6	1571.59	-0.283375	-0.337112	-0.532108	-0.478371	0.245227	0.21344	0.0164129	0.0341456	-0.053737	0.810498	1
ENSMUSG00000035762	Tmem161b	1477.97	-0.382436	-0.0244467	-0.0986369	-0.456626	0.0752326	0.955301	0.781927	0.0341456	0.357989	0.0940212	1
ENSMUSG00000000386	Mx1	302.163	-1.28359	-0.504561	0.080827	-0.698201	6.1087e-06	0.205487	0.901764	0.0341456	0.779028	0.0183818	1
ENSMUSG00000078612	1700024P16Rik	99.4887	-0.123535	0.0671004	1.0824	0.891767	0.846928	0.937826	0.00714526	0.0341456	0.190636	0.64874	1
ENSMUSG00000026277	Stk25	11027.6	-0.349293	-0.135594	-0.233305	-0.447003	0.103196	0.684353	0.387156	0.0341708	0.213699	0.306896	1
ENSMUSG00000039405	Prss23	843.381	0.0153472	0.293553	-0.602056	-0.880262	0.982869	0.641772	0.21143	0.0341978	0.278205	0.499247	1
ENSMUSG00000063253	Scoc	528.727	0.0333317	-0.159549	0.482352	0.675232	0.94903	0.764749	0.186592	0.0341978	-0.19288	0.541672	1
ENSMUSG00000046159	Chrm3	50.2224	-0.163037	0.222805	-0.501921	-0.887763	0.773653	0.756352	0.331336	0.034203	0.385842	0.351975	1
ENSMUSG00000021811	Dnajc9	229.36	0.314091	0.115345	0.209681	0.408428	0.112968	0.700485	0.387004	0.0342917	-0.198746	0.294124	1
ENSMUSG00000005802	Slc30a4	11565.7	0.280742	0.132831	-0.782358	-0.634447	0.419726	0.797275	0.00573078	0.0343143	-0.147911	0.618485	1
ENSMUSG00000041890	Git2	682.554	-0.526311	-0.133702	-0.0763496	-0.468959	0.0112711	0.707716	0.846021	0.0343388	0.392609	0.0749872	1
ENSMUSG00000033885	Pxk	4293.45	0.174531	0.178181	-0.38301	-0.386661	0.408215	0.473426	0.0394425	0.0343427	0.00365045	0.983908	1
ENSMUSG00000039304	Tnfsf10	4908.16	-0.252742	-0.695776	-0.0370843	0.40595	0.218409	5.92122e-05	0.924091	0.0344044	-0.443034	0.0199966	1
ENSMUSG00000031709	Tbc1d9	280.041	0.0949275	0.370544	-0.30605	-0.581666	0.809151	0.275347	0.377734	0.0345273	0.275616	0.310168	1
ENSMUSG00000056973	Ces1d	716.089	-0.360773	-0.89927	-1.35609	-0.817588	0.421158	0.0273936	6.24253e-05	0.0346081	-0.538497	0.161473	1
ENSMUSG00000048677	Tpcn2	258.771	0.00161008	-0.156173	0.340718	0.498501	0.996603	0.666633	0.217306	0.0346081	-0.157783	0.500772	1
ENSMUSG00000005225	Plekha8	1586.17	-0.373548	-0.00138145	0.00873289	-0.363434	0.0228583	0.997026	0.982389	0.0346786	0.372167	0.0293273	1
ENSMUSG00000085169	Gm10785	32.342	-0.245915	0.198413	-0.374773	-0.819101	0.597155	0.770777	0.463735	0.0346786	0.444328	0.246324	1
ENSMUSG00000076607	Igkj4	5.55143	0.448614	0.00414201	1.80205	2.24652	#N/A	#N/A	0.093461	0.0346786	-0.444472	0.663851	1
ENSMUSG00000037661	Gpr160	2033.73	-0.0041031	-0.16453	0.227553	0.38798	0.989827	0.523585	0.31376	0.0347882	-0.160427	0.378449	1
ENSMUSG00000070056	Mfhas1	284.339	-0.626366	-0.371175	0.960011	0.70482	0.0632328	0.392199	0.00210389	0.0350979	0.255191	0.444321	1
ENSMUSG00000001542	Ell2	5034.74	-0.0388657	0.254446	-0.283161	-0.576473	0.929361	0.500827	0.426524	0.0352328	0.293311	0.278951	1
ENSMUSG00000040562	Gstm2	190.766	0.906846	1.01543	-0.606711	-0.715296	0.00234742	0.00166584	0.0800874	0.0353341	0.108584	0.742077	1
ENSMUSG00000030283	St8sia1	26.1641	0.594917	1.04723	-0.832219	-1.28453	0.33345	0.140338	0.193024	0.0353341	0.45231	0.434485	1
ENSMUSG00000027939	Nup210l	46.2073	-1.00201	-0.529511	-0.250793	-0.72329	0.001563	0.237081	0.658802	0.0354096	0.472497	0.187104	1
ENSMUSG00000070565	Rasal2	390.246	-0.0967054	0.204016	-0.501291	-0.802012	0.864006	0.746659	0.273073	0.0354717	0.300721	0.425398	1
ENSMUSG00000033857	Engase	331.75	0.652053	0.404582	0.452709	0.700179	0.0449419	0.3293	0.245514	0.0354717	-0.247471	0.450043	1
ENSMUSG00000025085	Ablim1	5904.97	0.0242072	-0.00501474	-0.567481	-0.538259	0.954611	0.9943	0.026158	0.0355159	-0.029222	0.908148	1
ENSMUSG00000021484	Lman2	10331	-0.0755758	-0.0183702	-0.158026	-0.215231	0.547698	0.930306	0.173572	0.0355185	0.0572056	0.572298	1
ENSMUSG00000033257	Ttll4	1296.61	-0.0689514	0.209142	-0.375329	-0.653422	0.884008	0.662703	0.328726	0.0355494	0.278093	0.365856	1
ENSMUSG00000015656	Hspa8	5084.61	-0.532339	0.127366	0.0328165	-0.626888	0.0727664	0.805941	0.961301	0.0356416	0.659705	0.0255949	1
ENSMUSG00000025078	Nhlrc2	1711.04	-0.44997	-0.115064	-0.116748	-0.451654	0.0291004	0.746252	0.72999	0.0356416	0.334906	0.115946	1
ENSMUSG00000017561	Crlf3	630.829	-0.140262	0.155331	-0.196725	-0.492318	0.642832	0.670391	0.547675	0.0357307	0.295594	0.202605	1
ENSMUSG00000050675	Gp1ba	78.2076	-0.664939	-0.352464	-0.565201	-0.877676	0.118098	0.572018	0.272895	0.03574	0.312475	0.456897	1
ENSMUSG00000021993	Mipep	308.761	0.23183	0.123719	0.318758	0.426869	0.305824	0.697756	0.159702	0.0360102	-0.10811	0.58932	1
ENSMUSG00000076664	Ighv9-3	4.58882	0.00745051	-0.0147603	3.13836	3.16057	#N/A	#N/A	0.044499	0.0360102	-0.0222108	0.988058	1
ENSMUSG00000037139	Myom3	313.609	-0.723948	-0.485896	-0.488359	-0.726411	0.0293323	0.254411	0.236955	0.0360143	0.238052	0.490004	1
ENSMUSG00000041995	Zbed3	68.5141	0.710342	0.401979	0.765482	1.07385	0.192723	0.573685	0.176456	0.0360768	-0.308363	0.537736	1
ENSMUSG00000023828	Slc22a3	60.0037	0.696658	0.925198	-0.744643	-0.973184	0.11896	0.0721213	0.119312	0.0360768	0.228541	0.609035	1
ENSMUSG00000029402	Snrnp35	175.491	0.372187	0.141916	0.340558	0.57083	0.199829	0.746659	0.295875	0.0362075	-0.230272	0.388852	1
ENSMUSG00000029822	Osbpl3	4269.51	0.453215	0.728071	-0.515903	-0.790758	0.271345	0.0828702	0.248396	0.0362923	0.274855	0.461491	1
ENSMUSG00000000881	Dlg3	4783.43	0.120254	0.162501	-0.326455	-0.368702	0.584061	0.505052	0.0796273	0.0363465	0.0422467	0.808222	1
ENSMUSG00000063659	Zfp238	1309.22	-0.532531	-0.370892	-0.141427	-0.303067	2.00485e-05	0.0118982	0.466822	0.0366532	0.16164	0.262233	1
ENSMUSG00000031497	Tnfsf13b	210.338	-0.694027	-0.568193	1.1172	0.991368	0.168128	0.342109	0.0175233	0.0366806	0.125835	0.789641	1
ENSMUSG00000079429	Heatr7b1	529.508	-0.107664	-0.0610362	-0.473735	-0.520364	0.751642	0.89939	0.0715717	0.0367233	0.0466282	0.84991	1
ENSMUSG00000038000	Acd	208.298	0.604525	0.229626	0.0617897	0.436689	0.00118214	0.381315	0.866716	0.036875	-0.3749	0.0649351	1
ENSMUSG00000040653	Ppp1r14c	21.9679	-0.869331	-0.208848	-0.477407	-1.13789	0.111077	0.844114	0.553502	0.037302	0.660483	0.232004	1
ENSMUSG00000047603	Zfp235	163.422	-0.606857	-0.395031	-0.404566	-0.616391	0.0332524	0.294678	0.263783	0.0373437	0.211825	0.474419	1
ENSMUSG00000025437	Usp33	4462.86	0.125967	0.268212	-0.285864	-0.428109	0.63525	0.293027	0.236336	0.0374373	0.142245	0.48311	1
ENSMUSG00000030084	Plxna1	1126.18	-0.17697	0.329972	-0.25795	-0.764893	0.719044	0.52019	0.633238	0.0374373	0.506942	0.162198	1
ENSMUSG00000074030	Exoc8	1158.42	0.178327	0.175458	-0.372134	-0.369265	0.372111	0.465267	0.0375784	0.0375426	-0.00286887	0.986909	1
ENSMUSG00000030588	Yif1b	390.803	-0.37751	-0.281569	-0.593726	-0.689666	0.299235	0.555068	0.0953746	0.0375426	0.0959406	0.769927	1
ENSMUSG00000028223	Decr1	2899.72	-0.0189623	-0.0614937	0.431707	0.474239	0.960664	0.887443	0.0722615	0.0376679	-0.0425315	0.850088	1
ENSMUSG00000036966	Spryd3	1611.13	0.282179	0.0704859	0.0362875	0.24798	0.0110606	0.708877	0.86665	0.0376679	-0.211693	0.0712775	1
ENSMUSG00000032536	Trak1	8961.02	-0.064972	0.0408691	-0.419405	-0.525246	0.86213	0.937826	0.131214	0.0380101	0.105841	0.671362	1
ENSMUSG00000000804	Usp32	2785.99	-0.34735	-0.124074	-0.230031	-0.453307	0.118814	0.723716	0.413461	0.0380252	0.223276	0.300149	1
ENSMUSG00000023169	Slc38a1	1309.87	-0.0603031	0.116045	0.844289	0.667942	0.903718	0.8412	0.00510535	0.0380913	0.176348	0.578519	1
ENSMUSG00000014599	Csf1	26.8922	-0.373273	-0.267343	1.00531	0.899381	0.517925	0.679417	0.0279789	0.0380966	0.10593	0.809677	1
ENSMUSG00000031960	Aars	3401.78	0.284676	0.301596	-0.584503	-0.601423	0.389007	0.433435	0.0496158	0.0383688	0.0169204	0.952806	1
ENSMUSG00000028517	Ppap2b	503.801	0.473785	1.82437	0.516081	-0.834501	0.276218	7.02113e-08	0.279683	0.0383688	1.35058	0.000650826	0.538429
ENSMUSG00000024325	Ring1	447.885	0.445586	0.0928503	0.0554694	0.408205	0.0161633	0.77809	0.876758	0.0384854	-0.352735	0.0676996	1
ENSMUSG00000032348	Gsta4	1020.37	0.266832	0.114581	-0.941609	-0.789358	0.570857	0.872491	0.00968341	0.0385628	-0.152251	0.685138	1
ENSMUSG00000031928	Mre11a	410.229	0.0428352	0.187166	-0.157041	-0.301372	0.839187	0.304708	0.391829	0.0385628	0.144331	0.312068	1
ENSMUSG00000035173	A630007B06Rik	5483.71	-0.332224	-0.0672738	-0.169583	-0.434533	0.120819	0.861345	0.566595	0.0386716	0.26495	0.200575	1
ENSMUSG00000036867	Smad6	570.885	-0.375715	-0.707002	0.129264	0.460551	0.0968543	0.00074463	0.709999	0.0386803	-0.331287	0.133814	1
ENSMUSG00000020261	Slc36a1	8256.51	0.259688	0.0317021	0.287339	0.515325	0.353034	0.950281	0.357385	0.0388654	-0.227986	0.353166	1
ENSMUSG00000025477	Inpp5a	3188.25	0.549958	0.492435	-0.556836	-0.499313	0.0150768	0.0629935	0.0180763	0.0389383	-0.0575233	0.808803	1
ENSMUSG00000040511	Pvr	909.572	-0.628441	-0.0574111	0.0672817	-0.503749	0.00487926	0.903711	0.882034	0.0390445	0.57103	0.0178229	1
ENSMUSG00000018822	Sfrp5	30.0776	0.534895	0.0959682	0.654767	1.09369	0.3866	0.925051	0.287994	0.0390445	-0.438927	0.391957	1
ENSMUSG00000026131	Dst	8294	-0.0561078	0.136123	-0.508945	-0.701175	0.916169	0.819043	0.187796	0.039066	0.19223	0.565427	1
ENSMUSG00000029368	Alb	10.5037	-0.954636	1.39897	0.00513107	-2.34847	0.434682	#N/A	0.998264	0.039066	2.3536	0.0317415	1
ENSMUSG00000039033	Tasp1	65.7491	0.474682	-0.0575472	0.253048	0.785277	0.252824	0.939989	0.648464	0.0391058	-0.532229	0.151057	1
ENSMUSG00000027374	Mrps5	477.608	0.109977	0.0634981	0.381744	0.428223	0.689795	0.86798	0.0807075	0.039252	-0.0464789	0.819861	1
ENSMUSG00000038534	Osbpl7	1035.16	0.0468291	0.113287	0.524126	0.457668	0.890911	0.757692	0.0146554	0.039299	0.066458	0.760911	1
ENSMUSG00000081597	Gm14506	13.1673	-0.523284	-0.671288	-1.43407	-1.28607	0.44117	0.497656	0.0392966	0.039357	-0.148004	0.818721	1
ENSMUSG00000004462	Tbccd1	476.407	-0.319776	-0.289629	-0.307762	-0.337909	0.0446363	0.127068	0.0805589	0.0394413	0.0301466	0.853136	1
ENSMUSG00000068747	Sort1	6089.66	-0.0733567	0.0862427	0.708445	0.548846	0.851557	0.859698	0.0042913	0.0395584	0.159599	0.542874	1
ENSMUSG00000036896	C1qc	44.156	0.919757	0.709234	1.19422	1.40474	0.205949	0.40095	0.0859359	0.0395584	-0.210524	0.748966	1
ENSMUSG00000063851	Rnf183	9.38366	1.00235	0.451439	1.24631	1.79722	0.320046	#N/A	0.142681	0.0395584	-0.550909	0.495012	1
ENSMUSG00000009585	Apobec3	496.383	0.179821	0.346094	0.676541	0.510269	0.555925	0.241044	0.00292702	0.0396428	0.166273	0.49425	1
ENSMUSG00000045917	6330416G13Rik	725.723	0.0291849	-0.278255	0.1488	0.45624	0.936445	0.313674	0.653853	0.0397462	-0.30744	0.159656	1
ENSMUSG00000090924	Gm17390	131.373	-0.438651	0.0478083	-0.188031	-0.67449	0.201523	0.944113	0.711768	0.0397462	0.486459	0.13377	1
ENSMUSG00000028549	Itgb3bp	47.8117	-0.265528	-0.139792	0.894478	0.768742	0.592701	0.826423	0.0171133	0.0397462	0.125736	0.735786	1
ENSMUSG00000080722	Defa-ps7	14.4633	0.352573	1.13301	2.3911	1.61067	0.763116	0.129016	0.000200015	0.0397462	0.780437	0.295795	1
ENSMUSG00000024663	Rab3il1	9.44193	0.200128	-0.453678	0.969702	1.62351	0.877037	#N/A	0.317202	0.0397462	-0.653806	0.399985	1
ENSMUSG00000041737	Tmem45b	11227.8	-0.00457382	-0.182553	0.369879	0.547858	0.991867	0.652897	0.236443	0.0401075	-0.177979	0.497722	1
ENSMUSG00000041836	Ptpre	2451.21	-0.0626086	0.0548731	-0.498281	-0.615763	0.891892	0.928872	0.128686	0.0401075	0.117482	0.690404	1
ENSMUSG00000025757	Hspa4l	1486.46	-1.10554	-0.291776	0.145835	-0.667934	8.94362e-05	0.520048	0.78614	0.0401075	0.813769	0.0112498	1
ENSMUSG00000004446	Bid	512.65	-0.174414	-0.411314	0.234192	0.471092	0.535441	0.110492	0.435276	0.0401075	-0.2369	0.295994	1
ENSMUSG00000051351	Zfp46	447.091	-0.51255	-0.318776	-0.174403	-0.368177	0.0014878	0.123576	0.471759	0.0401075	0.193774	0.277473	1
ENSMUSG00000034111	Tmed8	119.111	-0.257687	0.211544	-0.124253	-0.593485	0.434892	0.627344	0.795761	0.0401075	0.469231	0.0990346	1
ENSMUSG00000036526	Card11	158.252	0.554526	0.342974	0.517543	0.729094	0.129196	0.46436	0.193343	0.0401815	-0.211551	0.541227	1
ENSMUSG00000027670	Ocstamp	6.43509	3.43137	0.481737	-0.260439	2.6892	#N/A	#N/A	0.859208	0.0403142	-2.94964	0.0038347	0.942856
ENSMUSG00000038914	Dido1	3777.42	-0.343277	-0.181428	-0.333189	-0.495037	0.172326	0.610882	0.239728	0.0404699	0.161848	0.49573	1
ENSMUSG00000031431	Tsc22d3	5039.95	0.155635	0.0245001	-0.929753	-0.798618	0.773653	0.977449	0.0133108	0.0405812	-0.131134	0.732238	1
ENSMUSG00000057103	Cml1	321.052	-0.442632	-0.394318	-0.514006	-0.562319	0.110603	0.238421	0.0791087	0.0405812	0.0483138	0.858858	1
ENSMUSG00000030671	Pde3b	250.549	-0.592225	0.0565429	0.217446	-0.431322	0.00184367	0.889186	0.433587	0.0405812	0.648768	0.00190569	0.696149
ENSMUSG00000038822	Hace1	1563.38	0.0335462	-0.133249	-0.580443	-0.413648	0.915763	0.670372	0.00158506	0.0410328	-0.166795	0.401633	1
ENSMUSG00000039958	4833442J19Rik	422.369	-0.691102	-0.0578631	0.220303	-0.412936	8.71238e-05	0.879568	0.398482	0.04113	0.633239	0.00156989	0.627246
ENSMUSG00000026288	Inpp5d	314.928	-0.286353	0.338851	0.0461661	-0.579038	0.367217	0.344335	0.938153	0.0413882	0.625204	0.0248323	1
ENSMUSG00000008307	1700109H08Rik	44.0528	0.120507	0.311574	-0.94243	-1.1335	0.880858	0.73512	0.108561	0.0413882	0.191067	0.72385	1
ENSMUSG00000035299	Mid1	376.468	-0.186462	-0.213994	0.567836	0.595368	0.619307	0.618855	0.0621493	0.0413935	-0.027532	0.923665	1
ENSMUSG00000019429	Ffar3	55.8564	-0.370577	-0.0158532	-0.565748	-0.920472	0.478111	0.98841	0.305523	0.0414607	0.354724	0.425365	1
ENSMUSG00000026103	Gls	13896.4	-0.283131	0.00798996	-0.217056	-0.508177	0.2992	0.989489	0.520681	0.0414728	0.291121	0.234133	1
ENSMUSG00000073643	Wdfy1	1143.68	-0.56896	-0.328418	-0.295979	-0.536521	0.0220154	0.317204	0.374069	0.0414728	0.240542	0.352777	1
ENSMUSG00000037656	Slc20a2	630.042	0.588395	0.350656	0.174287	0.412027	0.00102724	0.120574	0.518799	0.0414728	-0.237739	0.227732	1
ENSMUSG00000020333	Acsl6	53.2004	-0.185909	0.41685	-0.209328	-0.812087	0.717228	0.436679	0.731842	0.0415126	0.602759	0.121128	1
ENSMUSG00000076650	Ighv5-17	6.89002	0.0355199	0.69683	4.46107	3.79976	#N/A	#N/A	0.0130496	0.0417196	0.66131	0.717558	1
ENSMUSG00000008193	Spib	350.593	-0.143861	0.3378	-0.194867	-0.676528	0.749736	0.447102	0.700556	0.0418399	0.481661	0.139457	1
ENSMUSG00000084960	B430010I23Rik	150.34	-0.393869	-0.312798	-0.802039	-0.883109	0.427306	0.633879	0.0822184	0.0418399	0.0810706	0.849829	1
ENSMUSG00000032327	Stra6	9.42897	1.51665	0.178338	0.988761	2.32707	0.221787	#N/A	0.462081	0.0418399	-1.33831	0.20609	1
ENSMUSG00000025279	Dnase1l3	50.3631	0.703715	0.813014	1.04618	0.936878	0.140406	0.0861881	0.0114875	0.0419165	0.109299	0.80354	1
ENSMUSG00000036912	Piwil4	8.59695	0.968735	0.16866	0.912476	1.71255	0.317134	#N/A	0.317202	0.0421122	-0.800075	0.303502	1
ENSMUSG00000009292	Trpm2	126.055	-0.262033	-0.141723	-0.548801	-0.669111	0.499014	0.806356	0.131336	0.0421961	0.12031	0.711277	1
ENSMUSG00000020453	Patz1	134.933	0.987399	0.588572	0.131747	0.530574	5.13926e-06	0.0192869	0.72654	0.0423341	-0.398827	0.106972	1
ENSMUSG00000025220	Mgea5	4144.93	-0.206778	-0.139551	-0.267214	-0.334441	0.239421	0.548573	0.141567	0.0423797	0.0672264	0.677413	1
ENSMUSG00000029647	Pan3	2050.79	-0.677568	-0.498823	-0.279877	-0.458623	0.00069207	0.0368515	0.308666	0.0423953	0.178745	0.420741	1
ENSMUSG00000004933	Matk	204.175	-0.294774	0.152855	-0.335752	-0.783381	0.523788	0.823116	0.5213	0.0424036	0.447628	0.237141	1
ENSMUSG00000063358	Mapk1	10699.4	0.267011	0.264111	-0.40003	-0.39713	0.191892	0.264881	0.0432292	0.0424788	-0.00289973	0.98794	1
ENSMUSG00000023909	Paqr4	2229.69	0.308008	0.412869	0.422831	0.31797	0.0416298	0.00736674	0.0032169	0.0424861	0.104861	0.493918	1
ENSMUSG00000061028	Clasrp	946.736	-0.0835835	0.0126211	-0.270425	-0.36663	0.72927	0.974198	0.186597	0.0424861	0.0962046	0.587342	1
ENSMUSG00000044794	9330133O14Rik	171.287	0.545177	-0.00236999	-0.0541641	0.493383	0.016477	0.996608	0.906702	0.0425001	-0.547547	0.0203447	1
ENSMUSG00000026683	Nuf2	91.2896	0.324223	0.460785	1.01711	0.880545	0.544577	0.397094	0.0131717	0.0425001	0.136562	0.746088	1
ENSMUSG00000020611	Gna13	9325.64	-0.241187	0.152326	-0.19294	-0.586454	0.479607	0.746914	0.653629	0.0426425	0.393514	0.165473	1
ENSMUSG00000044359	P2ry4	306.754	-0.331838	-0.0726419	-0.483801	-0.742996	0.429766	0.922454	0.266819	0.0426425	0.259196	0.471732	1
ENSMUSG00000060591	Ifitm2	257.776	0.638253	0.810785	1.09724	0.924709	0.180212	0.107296	0.0106947	0.0426425	0.172531	0.698061	1
ENSMUSG00000052040	Klf13	3004.39	-0.0206818	0.573639	-0.0981331	-0.692454	0.972726	0.142146	0.874096	0.0426842	0.59432	0.0762012	1
ENSMUSG00000049658	Bdp1	1861.11	-0.687395	-0.339913	-0.150471	-0.497952	0.00175198	0.252431	0.68838	0.0426842	0.347481	0.150064	1
ENSMUSG00000036534	Slc38a7	772.481	0.0824889	-0.187604	0.127128	0.397221	0.759391	0.477117	0.665127	0.0426842	-0.270093	0.160374	1
ENSMUSG00000003949	Hlf	350.519	1.25168	2.23522	-0.631953	-1.61548	0.11852	0.00375132	0.568787	0.0427001	0.983532	0.207169	1
ENSMUSG00000033216	Eefsec	233.537	0.421018	0.266469	0.331043	0.485592	0.0766433	0.374258	0.225614	0.0431956	-0.154549	0.507417	1
ENSMUSG00000026333	Gin1	427.285	-0.443833	-0.432563	-0.534204	-0.545474	0.10029	0.171457	0.0572436	0.0432333	0.0112698	0.966184	1
ENSMUSG00000059669	Taf1b	80.5744	0.309787	0.121885	0.442296	0.630198	0.388094	0.815869	0.205904	0.0432784	-0.187902	0.534972	1
ENSMUSG00000029221	Slc30a9	2861.3	-0.158339	-0.0543524	-0.209488	-0.313475	0.361365	0.847094	0.250611	0.0433792	0.103987	0.494175	1
ENSMUSG00000027827	Kcnab1	33.5026	-0.592565	-0.649122	-1.04777	-0.991218	0.250012	0.327371	0.0491577	0.0435232	-0.056557	0.909475	1
ENSMUSG00000026961	Lrrc26	469.7	0.433308	0.418496	0.488063	0.502876	0.079035	0.134545	0.0533996	0.0435541	-0.0148128	0.951323	1
ENSMUSG00000041035	Dpcd	225.058	0.104098	-0.0668441	0.426315	0.597257	0.807521	0.906278	0.208676	0.0435799	-0.170942	0.554975	1
ENSMUSG00000040570	Rundc3b	667.71	0.151885	0.410274	-0.452932	-0.711321	0.750365	0.358204	0.280023	0.0436413	0.258389	0.453647	1
ENSMUSG00000037916	Ndufv1	4440.69	0.320731	0.153063	0.1938	0.361469	0.0685955	0.541312	0.391829	0.0437448	-0.167668	0.339072	1
ENSMUSG00000031389	Arhgap4	206.164	-0.36344	-0.0234249	0.882439	0.542424	0.210766	0.964775	0.000218993	0.0437769	0.340015	0.199771	1
ENSMUSG00000086880	C430042M11Rik	50.8585	0.203144	-0.32968	0.242789	0.775613	0.69561	0.529295	0.677201	0.0437769	-0.532824	0.157344	1
ENSMUSG00000003518	Dusp3	122.183	-0.232359	0.458766	1.23618	0.545057	0.484022	0.116676	1.62007e-08	0.0437992	0.691125	0.00911132	1
ENSMUSG00000039481	Nrtn	11.5094	1.5104	0.513306	0.859626	1.85672	0.108014	#N/A	0.398115	0.0438341	-0.99709	0.23482	1
ENSMUSG00000033955	Tnks1bp1	5034.23	-0.0952926	0.175645	-0.257431	-0.528368	0.797824	0.660654	0.451916	0.0440596	0.270937	0.291523	1
ENSMUSG00000052229	Gpr17	270.736	-0.796839	0.645725	0.621189	-0.821376	0.0428235	0.171856	0.175903	0.0440946	1.44256	0.000328241	0.468227
ENSMUSG00000075118	Gpr137b-ps	37.4617	-1.37992	-0.387916	-0.11764	-1.10964	0.00691951	0.658394	0.918022	0.0442106	0.992001	0.0743046	1
ENSMUSG00000085206	Gm13380	9.94078	-0.831025	-0.305898	-1.20376	-1.72889	0.354848	#N/A	0.259564	0.0442106	0.525127	0.543893	1
ENSMUSG00000038880	Mrps34	234.591	0.713847	0.35139	0.131636	0.494094	0.000983641	0.214715	0.720734	0.0444931	-0.362457	0.12603	1
ENSMUSG00000073678	Pgap1	342.501	-0.0536608	0.462284	-0.30661	-0.822556	0.934963	0.377054	0.597587	0.0445101	0.515945	0.197033	1
ENSMUSG00000089635	Gm16559	104.062	-0.125618	0.161578	-0.877862	-1.16506	0.884008	0.883475	0.177045	0.0447386	0.287197	0.612972	1
ENSMUSG00000025860	Xiap	8988.44	-0.384874	-0.0817173	-0.104532	-0.407689	0.0500104	0.817484	0.74176	0.0447658	0.303157	0.127106	1
ENSMUSG00000028133	Rwdd3	20.4859	0.721175	-0.0150703	0.293639	1.02988	0.186095	0.989416	0.688044	0.0448154	-0.736245	0.12913	1
ENSMUSG00000028698	Pik3r3	255.361	-0.7288	-0.500901	0.586777	0.358878	4.75263e-06	0.00401062	0.000493238	0.0448343	0.227899	0.206462	1
ENSMUSG00000079733	Tmem181b-ps	250.027	-0.195476	0.134051	-0.181479	-0.511006	0.51929	0.749223	0.623825	0.0448343	0.329527	0.186402	1
ENSMUSG00000015217	Hmgb3	188.996	0.249602	-0.00122822	0.267921	0.51875	0.400131	0.997955	0.413729	0.0449612	-0.25083	0.31913	1
ENSMUSG00000091721	Gm5549	2528.93	-0.103381	-0.30282	-0.678315	-0.478877	0.750015	0.306519	0.00170453	0.0449626	-0.199439	0.393395	1
ENSMUSG00000020640	Itsn2	1896.31	-0.512783	-0.109073	-0.106383	-0.510092	0.0352477	0.802601	0.800492	0.0451197	0.403709	0.105242	1
ENSMUSG00000020829	Slc46a1	6194.92	-0.178745	0.181835	0.914191	0.553611	0.605952	0.667008	0.000141323	0.0452849	0.360581	0.182226	1
ENSMUSG00000027748	Trpc4	9.94164	-0.530428	0.827455	-0.282407	-1.64029	0.558624	#N/A	0.831042	0.045619	1.35788	0.0825305	1
ENSMUSG00000063268	Parp10	1441.63	0.0975422	-0.126518	0.105957	0.330017	0.644983	0.595628	0.66707	0.0456355	-0.224061	0.164868	1
ENSMUSG00000025505	Tmem80	571.691	-0.162033	-0.320207	-0.502813	-0.344639	0.408246	0.0989824	0.00138685	0.0459434	-0.158173	0.350975	1
ENSMUSG00000040093	Bmf	392.764	0.504132	-1.50305	-1.12175	0.885433	0.297102	0.000197802	0.0073675	0.0459434	-2.00718	4.59204e-06	0.0293558
ENSMUSG00000040209	Zfp704	307.43	0.256574	0.323677	0.749877	0.682774	0.536912	0.47689	0.0246789	0.0462391	0.0671031	0.840419	1
ENSMUSG00000028807	Zbtb8a	129.624	0.174947	0.154516	0.482777	0.503209	0.579838	0.685345	0.0597023	0.0463256	-0.0204316	0.933455	1
ENSMUSG00000084678	U2	19.2999	-1.18423	-0.397175	-0.403061	-1.19011	0.0389516	0.694687	0.679429	0.0469779	0.787052	0.196221	1
ENSMUSG00000020793	Galr2	25.3153	-1.00996	-0.206866	-0.568515	-1.37161	0.146555	0.877697	0.568404	0.0470715	0.803092	0.241247	1
ENSMUSG00000079722	Ttll2	190.377	-0.0878198	0.358002	-0.167809	-0.613631	0.843998	0.36017	0.721531	0.0470843	0.445822	0.137818	1
ENSMUSG00000024429	Gnl1	1464.39	0.23875	0.250437	0.35722	0.345533	0.18663	0.220468	0.0396974	0.0472328	0.0116867	0.944947	1
ENSMUSG00000072812	Ahnak2	12.7822	-0.299572	0.740605	-0.603519	-1.6437	0.774294	0.534693	0.589183	0.0472352	1.04018	0.188649	1
ENSMUSG00000031858	Mau2	3988.35	-0.340536	-0.25238	-0.341608	-0.429764	0.118654	0.354722	0.152844	0.0472639	0.088156	0.676229	1
ENSMUSG00000022479	Vdr	19968.5	-0.210373	-0.155648	-0.487836	-0.542561	0.51997	0.718698	0.0896903	0.0473366	0.0547248	0.837241	1
ENSMUSG00000026686	Lmx1a	65.6822	-0.15641	0.259923	-0.16026	-0.576592	0.666142	0.527227	0.715244	0.0473489	0.416333	0.139618	1
ENSMUSG00000027104	Atf2	1888.22	-0.465025	-0.290705	-0.0740806	-0.248401	1.13718e-05	0.0238134	0.699469	0.0475216	0.17432	0.155345	1
ENSMUSG00000041654	Slc39a11	1700.09	0.221761	0.258461	0.33515	0.29845	0.150303	0.124598	0.0217427	0.0475871	0.0367004	0.801981	1
ENSMUSG00000090194	Gm16161	20.243	-1.34262	-0.794391	-0.967178	-1.5154	0.0709398	0.473214	0.338049	0.0478131	0.548224	0.480296	1
ENSMUSG00000029561	Oasl2	5544.49	-0.455005	-0.440919	0.6168	0.602714	0.143012	0.218905	0.0443356	0.0478228	0.0140855	0.962108	1
ENSMUSG00000024844	Banf1	1306.59	0.310426	0.0866203	0.35071	0.574515	0.330431	0.871042	0.317211	0.0481918	-0.223805	0.42836	1
ENSMUSG00000045441	Gprin3	1789.68	0.098748	0.270953	-0.798838	-0.971043	0.894187	0.730146	0.134998	0.0483744	0.172205	0.718732	1
ENSMUSG00000031232	Magt1	7074.98	-0.21538	0.0097781	-0.117555	-0.342714	0.241054	0.97894	0.642622	0.0483781	0.225158	0.182336	1
ENSMUSG00000016541	Atxn10	134.264	0.437777	0.429469	0.544174	0.552483	0.122767	0.165155	0.0470243	0.0484238	-0.00830896	0.975237	1
ENSMUSG00000022048	Dpysl2	454.875	-0.192318	0.0197089	-0.304041	-0.516068	0.539854	0.971746	0.345093	0.0486496	0.212027	0.405284	1
ENSMUSG00000027203	Dut	133.599	0.568988	0.56602	0.807003	0.809972	0.182212	0.232361	0.0471143	0.0486496	-0.0029689	0.994007	1
ENSMUSG00000040896	Kcnd3	26.7019	-0.318254	0.434451	-0.228918	-0.981623	0.585909	0.541182	0.770065	0.0486496	0.752705	0.116719	1
ENSMUSG00000090418	Gm17585	64.2042	0.264277	0.208507	-1.10262	-1.04685	0.693368	0.82511	0.0342218	0.0486683	-0.05577	0.913555	1
ENSMUSG00000028890	Mtf1	2971.5	-0.581642	-0.195599	-0.191938	-0.577981	0.0375924	0.65977	0.657691	0.0487531	0.386043	0.176077	1
ENSMUSG00000022708	Zbtb20	678.786	-0.501108	-0.333916	-0.346535	-0.513728	0.0449936	0.299219	0.259473	0.0487531	0.167192	0.51106	1
ENSMUSG00000020593	Lpin1	117.189	-0.00332447	-0.0115142	0.660224	0.668413	0.995121	0.988018	0.057577	0.0489583	-0.00818969	0.980205	1
ENSMUSG00000025810	Nrp1	50.3889	-0.465366	0.404515	0.133449	-0.736432	0.229676	0.40846	0.832376	0.0489583	0.869881	0.016708	1
ENSMUSG00000061887	Ssbp3	747.642	0.177748	0.165522	0.331923	0.34415	0.361324	0.47392	0.0635339	0.049078	-0.0122266	0.942493	1
ENSMUSG00000022489	Pde1b	38.7125	0.571154	0.309139	0.60707	0.869085	0.226242	0.605986	0.202424	0.0491835	-0.262015	0.531626	1
ENSMUSG00000030956	Fam53b	4020.11	0.106611	-0.150035	-0.927914	-0.671267	0.826418	0.794112	0.00279303	0.0492272	-0.256647	0.439079	1
ENSMUSG00000061878	Sphk1	719.261	0.480235	0.639288	-0.189184	-0.348238	0.00191012	3.37466e-05	0.383627	0.0492272	0.159054	0.350478	1
ENSMUSG00000085096	B230217O12Rik	26.2427	0.775731	0.325275	-1.51167	-1.06122	0.105374	0.712986	0.000752483	0.0492272	-0.450456	0.376328	1
ENSMUSG00000071793	2610005L07Rik	296.478	-0.357036	-0.441449	-0.661685	-0.577272	0.251158	0.205868	0.0221694	0.0494213	-0.0844125	0.768986	1
ENSMUSG00000015474	Ppt2	240.683	0.370205	0.192515	0.302719	0.480409	0.137074	0.572018	0.289978	0.0494843	-0.17769	0.451067	1
ENSMUSG00000042726	Trafd1	2647.6	-0.0828408	-0.290056	0.187023	0.394238	0.762207	0.218864	0.477719	0.0495338	-0.207215	0.288285	1
ENSMUSG00000021187	Tc2n	502.158	-0.166334	-0.0856663	0.73325	0.652582	0.703	0.890056	0.0239731	0.0495338	0.0806679	0.802774	1
ENSMUSG00000044707	Ccnjl	336.113	-0.0510208	0.0806464	0.872853	0.741185	0.932955	0.912664	0.0158994	0.0495338	0.131667	0.719597	1
ENSMUSG00000003680	Taf6l	72.0638	0.651321	0.298107	0.338244	0.691458	0.0561581	0.516836	0.432467	0.0495338	-0.353214	0.290866	1
ENSMUSG00000035572	Dcaf10	1365.58	-0.368097	-0.142841	-0.0923004	-0.317556	0.0137386	0.523585	0.70826	0.0495364	0.225256	0.152855	1
ENSMUSG00000025823	Pdia4	3065.39	-0.596706	0.0617982	0.172753	-0.485751	0.00806097	0.89507	0.628849	0.0496395	0.658504	0.00623401	1
ENSMUSG00000058503	Fam133b	495.682	0.332362	0.156484	-0.911557	-0.735678	0.434892	0.807141	0.00966376	0.0496395	-0.175878	0.628615	1
ENSMUSG00000060176	Kif27	270.089	-0.773998	-0.739631	-0.436773	-0.47114	0.000213114	0.00137419	0.0960171	0.049679	0.0343669	0.885143	1
ENSMUSG00000089712	Gm15889	30.4149	0.988678	1.7478	-1.13525	-1.89437	0.311822	0.101714	0.288947	0.0497327	0.75912	0.403492	1
ENSMUSG00000070031	Sp140	21.0193	-0.505176	-0.781542	0.741663	1.01803	0.445747	0.186399	0.265321	0.0497457	-0.276365	0.602189	1
ENSMUSG00000033478	Fam160b1	3895.92	-0.169702	-0.126767	-0.393411	-0.436347	0.523057	0.717757	0.0924163	0.0500201	0.0429355	0.842634	1
ENSMUSG00000079174	Gm3054	31196.6	-0.603607	0.175648	-0.475501	-1.25476	0.40507	0.883166	0.600244	0.0502662	0.779254	0.211063	1
ENSMUSG00000045094	Arhgef37	162.578	0.341022	0.825455	-0.201571	-0.686004	0.37087	0.0188126	0.696166	0.0502662	0.484433	0.149747	1
ENSMUSG00000078492	1700045H11Rik	18.9404	0.102614	0.214525	-1.85744	-1.96935	0.946439	0.918288	0.0702057	0.0502662	0.111911	0.908085	1
ENSMUSG00000001566	Mnx1	9.57457	0.473837	0.0169522	1.2074	1.66429	0.6888	#N/A	0.185879	0.0504622	-0.456884	0.570894	1
ENSMUSG00000024266	Adad2	39.6589	-0.492223	-1.06871	0.230772	0.807258	0.305592	0.00975917	0.740889	0.0505095	-0.576487	0.168784	1
ENSMUSG00000029205	Chrna9	8.34935	-3.16824	-2.15411	-0.569794	-1.58393	0.000178284	#N/A	0.774892	0.0505506	1.01413	0.322054	1
ENSMUSG00000049940	Pgrmc2	4038.93	-0.129352	-0.193877	0.374608	0.439133	0.653042	0.533721	0.120836	0.0509157	-0.0645254	0.767544	1
ENSMUSG00000022765	Snap29	3675.5	-0.361165	-0.439764	-0.414147	-0.335548	0.0247952	0.00959388	0.0108318	0.0509157	-0.0785994	0.637882	1
ENSMUSG00000035877	Zhx3	1989.89	-0.32046	-0.349546	-0.685192	-0.656106	0.396908	0.424064	0.0412696	0.0509157	-0.0290862	0.928952	1
ENSMUSG00000027452	Acss1	1679.92	0.168917	0.175682	-0.364873	-0.371639	0.435131	0.493799	0.060343	0.0509157	0.00676531	0.97074	1
ENSMUSG00000025091	Pnliprp2	754.625	0.21993	0.436849	-0.601386	-0.818305	0.684732	0.422686	0.203883	0.0509157	0.216919	0.59332	1
ENSMUSG00000042408	Zmym6	409.939	-0.769619	-0.415402	-0.163788	-0.518006	0.00101208	0.179483	0.687181	0.0509157	0.354217	0.172559	1
ENSMUSG00000024906	Mus81	126.616	0.683299	0.229181	0.180955	0.635073	0.0247122	0.621269	0.705308	0.0509157	-0.454118	0.144324	1
ENSMUSG00000030822	Prr14	2490.19	-0.164872	-0.146934	-0.340442	-0.35838	0.430293	0.573432	0.0747528	0.0512025	0.0179381	0.919899	1
ENSMUSG00000024294	Mib1	2326.04	-0.240977	-0.0167863	-0.0809618	-0.305152	0.126985	0.956538	0.738597	0.051262	0.224191	0.140157	1
ENSMUSG00000037738	Nek5	32.4497	0.00344882	-0.885566	0.252174	1.14119	0.997046	0.187235	0.798116	0.051262	-0.889015	0.121759	1
ENSMUSG00000057933	Gsta2	6.06846	0.253934	-0.290996	-2.58351	-2.03858	#N/A	#N/A	0.0106771	0.051262	-0.54493	0.595132	1
ENSMUSG00000030516	Tjp1	5967.16	-0.475095	-0.0990388	-0.14612	-0.522176	0.0685483	0.83265	0.721352	0.0515244	0.376056	0.148255	1
ENSMUSG00000079362	Gbp6	214.541	-1.54927	-1.37021	1.04605	0.86698	7.46642e-05	0.000990326	0.0184473	0.0515353	0.179066	0.683807	1
ENSMUSG00000020897	Aurkb	158.87	0.956283	0.717068	0.706703	0.945918	0.0387647	0.196562	0.184998	0.0516699	-0.239215	0.608002	1
ENSMUSG00000020476	Dbnl	3637.73	0.373237	0.225366	0.165537	0.313409	0.0113938	0.235234	0.416437	0.051705	-0.147872	0.343072	1
ENSMUSG00000064120	Mocs1	2672.03	0.790468	0.152915	-0.276748	0.360806	2.2602e-07	0.555483	0.178163	0.051705	-0.637554	0.000384528	0.468227
ENSMUSG00000052738	Suclg1	5172.38	0.393855	0.120959	0.199569	0.472465	0.102668	0.7605	0.548086	0.0518431	-0.272896	0.246394	1
ENSMUSG00000037536	Fbxo34	2068.61	0.174488	0.360673	-0.25606	-0.442245	0.517529	0.16539	0.361002	0.0518431	0.186185	0.397932	1
ENSMUSG00000021376	Tpmt	184.946	0.0487464	-0.172517	0.239333	0.460596	0.893451	0.613818	0.431184	0.0520396	-0.221263	0.336294	1
ENSMUSG00000021285	Ppp1r13b	2667.21	0.0404892	0.108429	-0.450433	-0.518373	0.921868	0.813828	0.112589	0.0520805	0.0679396	0.792722	1
ENSMUSG00000089453	7SK	7.25076	-0.511839	0.382385	-0.872161	-1.76638	#N/A	#N/A	0.444536	0.0520805	0.894224	0.302806	1
ENSMUSG00000043923	Ccdc84	303.974	-0.334526	-0.189986	-0.222352	-0.366892	0.0685483	0.456479	0.345271	0.052228	0.14454	0.434417	1
ENSMUSG00000061143	Maml3	222.511	0.499892	0.529709	-0.652425	-0.682242	0.155314	0.196562	0.0667081	0.052228	0.0298173	0.929705	1
ENSMUSG00000028334	Nans	1263.81	0.445259	0.391065	0.427862	0.482056	0.0647414	0.166252	0.100624	0.0523641	-0.0541934	0.821492	1
ENSMUSG00000055866	Per2	872.588	-0.374817	0.876009	0.342463	-0.908363	0.494889	0.0864248	0.60523	0.0523641	1.25083	0.00598049	1
ENSMUSG00000026988	Wdsub1	224.937	0.302698	0.0538007	0.153728	0.402625	0.154135	0.887873	0.594478	0.0523641	-0.248898	0.212657	1
ENSMUSG00000041775	Mapk1ip1	319.756	-0.207	-0.193628	-0.462491	-0.475863	0.46377	0.586457	0.0699874	0.0523645	0.0133722	0.955326	1
ENSMUSG00000079355	Ccrl1	64.703	0.219645	-0.0180164	-0.966836	-0.729175	0.629951	0.982791	0.00482715	0.0524042	-0.237661	0.511948	1
ENSMUSG00000035493	Tgfbi	16863.4	0.161087	0.110071	0.36205	0.413065	0.525373	0.74935	0.109118	0.0525016	-0.0510153	0.804733	1
ENSMUSG00000039157	Fam102a	10162.5	0.242696	1.10305	0.0447851	-0.815568	0.650215	0.00727733	0.961945	0.0525683	0.860353	0.0350897	1
ENSMUSG00000036197	Gxylt1	1124.3	-0.499413	0.0670883	0.17418	-0.392321	0.00645748	0.854465	0.522553	0.0525683	0.566501	0.00396135	0.960214
ENSMUSG00000032086	Bace1	746.735	-0.434741	-0.391513	-0.540085	-0.583313	0.156394	0.285534	0.0870731	0.0525683	0.0432279	0.882443	1
ENSMUSG00000028221	Tmem55a	521.115	-0.243843	-0.235789	0.449525	0.441471	0.33216	0.423335	0.0535071	0.0525683	0.00805396	0.970981	1
ENSMUSG00000062488	I830012O16Rik	69.7301	-0.459637	-0.576515	0.49668	0.613558	0.184579	0.0958888	0.185762	0.0526913	-0.116878	0.711465	1
ENSMUSG00000032735	Ablim3	6.65313	-1.34311	0.864684	0.264978	-1.94281	#N/A	#N/A	0.883647	0.0528425	2.20779	0.0218959	1
ENSMUSG00000000628	Hk2	672.207	-0.282107	0.400625	1.37466	0.691927	0.506907	0.370633	3.2374e-06	0.0529186	0.682731	0.0489867	1
ENSMUSG00000032009	Sesn3	244.393	-0.633663	-0.300205	-0.343881	-0.677339	0.0613202	0.540725	0.452119	0.0530939	0.333458	0.328543	1
ENSMUSG00000029377	Ereg	312.139	-0.537573	0.730238	0.505699	-0.762112	0.184462	0.089564	0.274348	0.0531362	1.26781	0.000923423	0.551237
ENSMUSG00000020777	Acox1	39664.7	-0.00178383	0.0262703	-0.351971	-0.380025	0.9953	0.946754	0.0857686	0.0531433	0.0280542	0.882802	1
ENSMUSG00000004221	Ikbkg	1492.08	-0.179085	-0.22363	-0.280412	-0.235866	0.148125	0.0970523	0.0173537	0.0531433	-0.0445453	0.707135	1
ENSMUSG00000074824	Zfp708	34.3465	-0.786538	-0.307098	-0.426572	-0.906012	0.0850063	0.689327	0.517212	0.0531433	0.47944	0.303509	1
ENSMUSG00000033308	Dpyd	15048.3	0.0721776	0.0502289	-0.386578	-0.364629	0.780514	0.88628	0.0394425	0.0533135	-0.0219487	0.904362	1
ENSMUSG00000048755	Mcat	135.242	0.628192	0.171677	0.194618	0.651132	0.052163	0.746659	0.695376	0.0533656	-0.456515	0.157112	1
ENSMUSG00000021288	Klc1	1127.21	-0.218104	0.0537038	-0.105849	-0.377656	0.300786	0.882833	0.723954	0.0533963	0.271807	0.151416	1
ENSMUSG00000041263	Rusc1	730.564	0.110468	0.011181	0.228156	0.327443	0.599335	0.97555	0.245065	0.0536703	-0.0992873	0.54511	1
ENSMUSG00000020650	Bcap29	160.671	0.371861	0.21005	0.638866	0.800677	0.43451	0.750639	0.158105	0.0537973	-0.161811	0.685621	1
ENSMUSG00000043131	Mob1a	4940.47	-0.239921	-0.148698	-0.156813	-0.248036	0.0518048	0.356065	0.309401	0.0541814	0.0912232	0.464418	1
ENSMUSG00000015013	Trappc2l	611.055	0.202541	-0.282951	0.227743	0.713236	0.670442	0.591825	0.680852	0.0541814	-0.485492	0.175473	1
ENSMUSG00000024030	Abcg1	51.7874	-0.56641	-0.195624	-0.307146	-0.677932	0.102102	0.740902	0.53615	0.0541814	0.370786	0.28718	1
ENSMUSG00000056763	Cspp1	717.319	-0.576596	-0.372141	-0.226189	-0.430645	0.00394113	0.144251	0.431936	0.0542245	0.204455	0.347148	1
ENSMUSG00000021770	Samd8	8042.13	-0.346007	0.0858117	-0.0995416	-0.53136	0.232168	0.862951	0.830186	0.0542418	0.431818	0.105946	1
ENSMUSG00000030048	Gkn3	6.22266	0.653791	0.500259	2.02393	2.17747	#N/A	#N/A	0.0506818	0.0542418	-0.153532	0.882492	1
ENSMUSG00000028480	Glipr2	369.983	-0.576727	-1.0523	0.350306	0.825877	0.197497	0.0135533	0.555924	0.0543126	-0.475571	0.254306	1
ENSMUSG00000029344	Tpst2	301.618	0.434942	0.291885	0.27045	0.413507	0.0314147	0.24129	0.274599	0.0543126	-0.143057	0.486757	1
ENSMUSG00000045538	Ddx28	172.351	0.860475	0.411839	0.0612607	0.509897	0.000122994	0.158829	0.89847	0.0547084	-0.448636	0.0738402	1
ENSMUSG00000090105	Gm15890	29.6259	1.35462	1.42587	-1.43619	-1.50744	0.0449936	0.097995	0.0426784	0.0548798	0.0712502	0.921638	1
ENSMUSG00000030655	Smg1	10305.8	-0.347747	-0.140917	-0.346676	-0.553507	0.254313	0.765276	0.315934	0.0548816	0.206831	0.457892	1
ENSMUSG00000069804	Gm10277	96.9201	-1.00163	-0.360947	-0.385899	-1.02658	0.0500104	0.65977	0.620191	0.05503	0.640684	0.219721	1
ENSMUSG00000086247	Gm15787	38.0738	-0.569626	-0.283262	-0.502452	-0.788816	0.169268	0.667945	0.337002	0.05503	0.286365	0.482611	1
ENSMUSG00000008090	Fgfrl1	214.864	1.10707	0.750311	0.24246	0.599221	2.00757e-05	0.0122866	0.556557	0.0550997	-0.356761	0.228551	1
ENSMUSG00000027959	Sass6	185.445	-0.533318	-0.37873	0.656767	0.502178	0.0378852	0.21344	0.00951273	0.0553604	0.154589	0.547549	1
ENSMUSG00000034057	Gm239	4380.09	0.686569	0.62212	-0.566892	-0.502444	0.00318146	0.01765	0.0260949	0.0553914	-0.0644486	0.798984	1
ENSMUSG00000018415	4933439F18Rik	1246.17	-0.0269722	-0.0651106	-0.30322	-0.265082	0.895835	0.777183	0.0241682	0.0553914	-0.0381384	0.775571	1
ENSMUSG00000033392	Clasp2	654.904	0.102785	0.214675	-0.280451	-0.392341	0.696575	0.417457	0.229307	0.0553914	0.11189	0.570777	1
ENSMUSG00000037942	Crp	10.6298	0.51612	0.273476	-1.58636	-1.34371	0.429099	#N/A	0.00890541	0.0553914	-0.242644	0.710592	1
ENSMUSG00000083639	Defa-ps6	9.12878	-0.338939	0.554569	2.96471	2.0712	0.850575	#N/A	0.00378114	0.055564	0.893508	0.404535	1
ENSMUSG00000021749	Oit1	3738.03	-0.130393	-0.261467	0.485286	0.616361	0.765845	0.562018	0.173539	0.0557195	-0.131075	0.673475	1
ENSMUSG00000026074	Map4k4	2781.94	-0.166394	0.0689267	-0.256776	-0.492097	0.598846	0.885001	0.432367	0.0557691	0.235321	0.343489	1
ENSMUSG00000037321	Tap1	3520.92	-0.357196	-0.357039	0.469255	0.469098	0.152127	0.210975	0.0607389	0.0559632	0.000156785	0.999472	1
ENSMUSG00000038622	Med30	232.74	0.314383	-0.119305	0.268711	0.702399	0.45964	0.855968	0.603106	0.0559632	-0.433688	0.220825	1
ENSMUSG00000090247	Bloc1s1	28.9819	1.10914	0.375713	0.110289	0.84372	0.0041851	0.473875	0.873394	0.0559632	-0.733431	0.0667863	1
ENSMUSG00000037681	Esyt3	16.9115	-1.09032	0.367259	0.439313	-1.01826	0.0305339	0.659317	0.570402	0.0559632	1.45757	0.00557505	1
ENSMUSG00000076592	Igkv6-15	8.93736	-0.458184	0.462251	3.01117	2.09073	0.797325	#N/A	0.00429216	0.0559632	0.920434	0.393955	1
ENSMUSG00000013338	Fer1l4	23.5681	0.309669	0.879952	-0.775407	-1.34569	0.717237	0.31495	0.335962	0.0562631	0.570283	0.388968	1
ENSMUSG00000030064	Frmd4b	484.294	0.181883	-0.032785	0.249438	0.464106	0.531563	0.945733	0.415226	0.0564178	-0.214668	0.359907	1
ENSMUSG00000035509	Fbxl21	105.767	-0.399122	-1.17053	-0.0629367	0.708474	0.337818	0.000715019	0.937628	0.0564645	-0.77141	0.035148	1
ENSMUSG00000054598	9130230L23Rik	790.336	-0.833373	-0.701286	-0.492331	-0.624418	0.00440286	0.0414243	0.17758	0.056476	0.132087	0.67693	1
ENSMUSG00000054942	Fam73a	751.335	0.382975	0.667899	-0.24372	-0.528644	0.173938	0.0153206	0.50103	0.056476	0.284924	0.28483	1
ENSMUSG00000031534	AI316807	184.034	0.638615	0.172513	0.362184	0.828286	0.147063	0.814934	0.530932	0.0565075	-0.466102	0.263656	1
ENSMUSG00000035390	Brsk1	334.469	-0.615348	-0.306916	-0.283601	-0.592033	0.0361768	0.458446	0.490073	0.0565627	0.308432	0.306173	1
ENSMUSG00000025289	Prdx4	139.232	0.0700294	0.101437	0.807162	0.775754	0.911832	0.891762	0.0474541	0.0565971	0.0314076	0.936118	1
ENSMUSG00000035311	Gnptab	2023.66	-0.0761058	-0.163783	-0.466282	-0.378605	0.778823	0.555984	0.0131717	0.0567765	-0.0876772	0.647727	1
ENSMUSG00000030707	Coro1a	424.587	0.247511	0.0613418	0.34535	0.531519	0.436642	0.908518	0.293128	0.0567765	-0.186169	0.488295	1
ENSMUSG00000025008	Tctn3	137.878	-0.369288	-0.316439	0.658095	0.605246	0.293642	0.442436	0.0412426	0.0567765	0.0528491	0.864749	1
ENSMUSG00000032579	Hemk1	124.708	0.296789	-0.160115	0.0819798	0.538885	0.341053	0.712646	0.870064	0.0567765	-0.456905	0.0929608	1
ENSMUSG00000034116	Vav1	234.323	-0.181231	0.153122	-0.183957	-0.518311	0.581339	0.72154	0.639555	0.0568776	0.334353	0.202848	1
ENSMUSG00000029416	Slc15a4	304.592	-0.629032	-0.276314	-0.128453	-0.481171	0.00583295	0.39693	0.74599	0.0568899	0.352717	0.151901	1
ENSMUSG00000046062	Ppp1r15b	12662.2	-0.605393	-0.0439765	0.152625	-0.408792	0.00131147	0.917413	0.617984	0.0570574	0.561417	0.00678876	1
ENSMUSG00000048772	Tmem53	75.9658	0.147706	-0.000418323	0.538073	0.686197	0.767701	0.999616	0.175903	0.0572049	-0.148124	0.669267	1
ENSMUSG00000034687	Fras1	920.23	-0.0575305	-0.173242	-1.00963	-0.893922	0.939209	0.832514	0.0275346	0.0573181	-0.115711	0.798645	1
ENSMUSG00000019822	Smpd2	2314	0.168018	-0.367989	-0.138089	0.397918	0.491929	0.110662	0.651313	0.0574345	-0.536007	0.00799307	1
ENSMUSG00000026409	Pfkfb2	6233.03	-0.168004	0.0422295	-0.161976	-0.372209	0.453688	0.911982	0.541605	0.0575221	0.210233	0.265805	1
ENSMUSG00000053965	Pde5a	6191.93	-0.234105	-0.0554232	-0.20597	-0.384652	0.278915	0.882523	0.421446	0.0576442	0.178682	0.360463	1
ENSMUSG00000007812	Zfp655	1753.72	-0.299217	-0.0422124	-0.158125	-0.415129	0.1816	0.922909	0.610242	0.0576442	0.257004	0.223339	1
ENSMUSG00000019189	Rnf145	996.632	-0.130821	0.0965195	0.810984	0.583643	0.751394	0.860984	0.00374618	0.0576442	0.227341	0.443221	1
ENSMUSG00000047434	AI480653	400.774	0.137848	-0.0266602	0.309956	0.474465	0.667247	0.956148	0.292547	0.0576442	-0.164509	0.494528	1
ENSMUSG00000004665	Cnn2	257.082	0.307524	0.0658991	0.314375	0.555999	0.337168	0.904502	0.384029	0.0576442	-0.241625	0.390488	1
ENSMUSG00000033256	Shf	89.9185	0.367977	0.105026	0.298232	0.561184	0.240576	0.832458	0.410604	0.0576442	-0.262952	0.350605	1
ENSMUSG00000034333	Zbed4	148.104	-0.628099	0.112868	0.126205	-0.614763	0.0411027	0.847003	0.815952	0.0577215	0.740967	0.0185171	1
ENSMUSG00000019935	Slc17a8	13.7419	-1.6498	0.385714	0.900297	-1.13522	0.00352258	0.688925	0.234486	0.0578809	2.03552	0.000718895	0.538429
ENSMUSG00000043614	Vps37d	50.2916	0.790284	0.378294	0.482657	0.894648	0.087942	0.540487	0.389403	0.0579419	-0.41199	0.352799	1
ENSMUSG00000048003	Catsper4	83.9853	-1.4774	-0.844514	-0.155719	-0.788609	3.8247e-05	0.0708836	0.835419	0.0580467	0.63289	0.126547	1
ENSMUSG00000090542	Gm10814	40.805	-0.247303	-0.543246	-1.14521	-0.849271	0.654398	0.365902	0.00868117	0.0580467	-0.295943	0.503721	1
ENSMUSG00000044676	Zfp612	59.1804	0.727728	0.155494	0.040223	0.612457	0.0133413	0.752864	0.950791	0.0580863	-0.572234	0.0585479	1
ENSMUSG00000026222	Sp100	2371.35	-0.381449	-0.670021	0.145026	0.433598	0.0894427	0.00166584	0.668228	0.058309	-0.288572	0.191737	1
ENSMUSG00000013150	Gfod2	421.34	-0.717929	-0.618677	-0.515098	-0.61435	0.0162004	0.0818411	0.149723	0.058321	0.0992518	0.752321	1
ENSMUSG00000027630	Tbl1xr1	4520.92	0.0502154	0.167161	-0.340336	-0.457282	0.88947	0.637844	0.211633	0.0583703	0.116946	0.615277	1
ENSMUSG00000063730	Hsd3b2	70.4798	1.00686	0.68507	-1.15038	-0.828587	0.00644641	0.171681	0.00178599	0.0584549	-0.321789	0.433628	1
ENSMUSG00000038400	Pmepa1	462.826	-0.638779	0.179493	1.34711	0.528842	0.0141953	0.668727	1.49557e-09	0.0586499	0.818273	0.00253989	0.838246
ENSMUSG00000048581	E130311K13Rik	24.5618	1.24639	0.00721123	-0.0923315	1.14685	0.0269184	0.996027	0.937423	0.0586593	-1.23918	0.0276904	1
ENSMUSG00000028977	Casz1	8031.84	-0.507193	0.0892242	-0.0443119	-0.64073	0.13696	0.887444	0.95117	0.0586765	0.596418	0.0679638	1
ENSMUSG00000022358	Fbxo32	246.35	-0.969757	-1.42367	0.391837	0.845753	0.0212507	0.000507153	0.518968	0.0586765	-0.453916	0.297682	1
ENSMUSG00000074912	Gm14207	95.0361	0.123361	-0.50993	-0.0402028	0.593089	0.777218	0.148408	0.952679	0.0586765	-0.633291	0.0376067	1
ENSMUSG00000018378	Cuedc1	178.462	-0.660074	-0.357561	1.23423	0.931712	0.203017	0.614765	0.00771598	0.0590264	0.302513	0.527266	1
ENSMUSG00000019437	Tlcd1	112.049	-0.487225	-0.22921	-0.23381	-0.491824	0.0495735	0.536145	0.51277	0.0590585	0.258014	0.311984	1
ENSMUSG00000025027	Xpnpep1	22326.2	0.264609	0.0978009	0.151666	0.318475	0.115009	0.709183	0.4919	0.0591372	-0.166809	0.304844	1
ENSMUSG00000005534	Insr	6331.19	-0.264576	-0.304327	-0.563134	-0.523383	0.393122	0.38439	0.0403987	0.0591372	-0.0397516	0.881745	1
ENSMUSG00000059119	Nap1l4	1635.42	0.240537	0.0890056	0.131919	0.28345	0.10551	0.700485	0.503751	0.0591372	-0.151531	0.294133	1
ENSMUSG00000022636	Alcam	1257.72	-0.333572	-0.236962	0.499259	0.402649	0.118654	0.375486	0.0137393	0.0591372	0.0966101	0.639012	1
ENSMUSG00000051344	Plekhm3	980.669	-0.361223	-0.308246	-0.597165	-0.650142	0.334125	0.509007	0.09769	0.0591372	0.0529769	0.873304	1
ENSMUSG00000091955	Gm3788	361.535	0.629117	0.242059	0.498736	0.885794	0.193294	0.746659	0.390861	0.0591372	-0.387058	0.39082	1
ENSMUSG00000062031	Athl1	295.069	0.552008	0.428531	0.349045	0.472522	0.0162441	0.113324	0.205715	0.0591372	-0.123477	0.60495	1
ENSMUSG00000032311	Nrg4	180.136	0.235146	0.211488	-0.539653	-0.515995	0.438815	0.589586	0.0448809	0.0591372	-0.0236581	0.927958	1
ENSMUSG00000032015	Pou2f3	57.7981	-0.309986	-0.285251	-0.755419	-0.780154	0.517311	0.658323	0.0848305	0.0591372	0.0247345	0.950995	1
ENSMUSG00000038425	Poli	57.2427	0.212802	-0.206576	0.286698	0.706076	0.662109	0.716994	0.581447	0.0591372	-0.419378	0.243506	1
ENSMUSG00000039048	Foxred1	507.195	0.102463	-0.0288181	0.217938	0.349219	0.66574	0.938139	0.328302	0.05939	-0.131281	0.461498	1
ENSMUSG00000026749	Nek6	6186.73	0.324795	0.345874	-0.42176	-0.442839	0.176097	0.205241	0.082343	0.0595169	0.0210795	0.925769	1
ENSMUSG00000039427	Alg1	200.466	0.267521	0.0949549	0.191833	0.364399	0.178757	0.7568	0.425178	0.0595169	-0.172566	0.349654	1
ENSMUSG00000022179	4931414P19Rik	152.951	0.263922	-0.0644612	0.176237	0.50462	0.378353	0.896422	0.648464	0.0595169	-0.328383	0.201253	1
ENSMUSG00000030271	Ogg1	129.283	0.400518	0.0903674	0.165774	0.475924	0.111563	0.832102	0.641882	0.0595169	-0.31015	0.196876	1
ENSMUSG00000093445	Lrch4	20.2658	-0.572532	-0.0523772	-0.484175	-1.00433	0.300677	0.96285	0.505378	0.0595169	0.520155	0.318511	1
ENSMUSG00000020737	Hn1	4521.75	0.134051	-0.0447129	0.262659	0.441423	0.651828	0.924138	0.361018	0.0595262	-0.178764	0.428373	1
ENSMUSG00000041773	Enc1	652.736	-0.323	-0.323585	-0.598293	-0.597707	0.352563	0.434177	0.0661965	0.0595262	-0.000585805	0.998475	1
ENSMUSG00000039007	Pgcp	463.769	-0.0611084	-0.217801	0.566246	0.722938	0.917383	0.715147	0.185262	0.0595262	-0.156692	0.671928	1
ENSMUSG00000020532	Acaca	250.564	-0.0886339	0.287716	-0.180174	-0.556524	0.831474	0.462071	0.680852	0.0595262	0.37635	0.185295	1
ENSMUSG00000023032	Slc4a8	68.9707	-0.478277	-0.0442832	-0.280375	-0.71437	0.22039	0.95436	0.606368	0.0595262	0.433994	0.23923	1
ENSMUSG00000076563	Igkv5-48	5.09268	0.515595	0.208478	2.18778	2.49489	#N/A	#N/A	0.0895679	0.0595262	-0.307117	0.803103	1
ENSMUSG00000083820	Gm6415	15.9108	-0.0659363	-0.807928	-2.08083	-1.33884	0.95026	0.444572	0.00252773	0.059554	-0.741992	0.296986	1
ENSMUSG00000034919	Ttc22	3981.16	0.0881571	-0.11143	0.119205	0.318792	0.686836	0.660654	0.621991	0.0598344	-0.199587	0.221246	1
ENSMUSG00000043831	Lysmd4	849.059	-0.168153	-0.0913128	-0.149399	-0.226239	0.169582	0.600034	0.297865	0.0600479	0.0768403	0.509264	1
ENSMUSG00000023505	Cdca3	375.307	0.606731	0.566564	0.744964	0.78513	0.151306	0.245915	0.0820446	0.0600479	-0.0401668	0.920108	1
ENSMUSG00000029471	Camkk2	52.3626	-0.311105	0.326046	-0.200775	-0.837927	0.550634	0.620526	0.775908	0.0600479	0.637151	0.13715	1
ENSMUSG00000086866	4930512H18Rik	27.0983	-0.158903	-1.24824	0.235725	1.32506	0.884008	0.106074	0.852254	0.0600479	-1.08934	0.115254	1
ENSMUSG00000038365	Fbxo25	3889.28	-0.13277	-0.570839	0.0678464	0.505915	0.703206	0.0420196	0.892391	0.0601644	-0.438069	0.0913252	1
ENSMUSG00000030763	Lcmt1	851.963	0.0672935	-0.334033	0.0952611	0.496588	0.860278	0.296093	0.83011	0.0601644	-0.401327	0.115108	1
ENSMUSG00000020018	Snrpf	22.1584	1.36278	0.793193	0.671088	1.24068	0.0259115	0.254217	0.345076	0.0602711	-0.569587	0.340924	1
ENSMUSG00000017144	Rnd3	660.684	-0.818481	-0.394446	-0.0697442	-0.493779	0.000303398	0.198855	0.885813	0.0604812	0.424035	0.0958501	1
ENSMUSG00000026610	Esrrg	88.3455	0.173763	0.169983	0.740846	0.744626	0.747782	0.792186	0.0649319	0.0604812	-0.00377978	0.99207	1
ENSMUSG00000038884	A230050P20Rik	56.8576	0.102501	0.306764	0.891137	0.686873	0.849828	0.514218	0.0075644	0.0604812	0.204263	0.558133	1
ENSMUSG00000026687	Aldh9a1	19972.6	0.157591	0.146926	-0.232593	-0.221928	0.194865	0.307834	0.0496776	0.0605706	-0.0106653	0.925342	1
ENSMUSG00000038239	Hrc	108.129	-0.592384	-0.494824	-0.491507	-0.589068	0.0477216	0.187681	0.172554	0.0607622	0.0975604	0.752096	1
ENSMUSG00000025194	Abcc2	15944.9	-0.329724	0.0957101	-0.320194	-0.745628	0.472823	0.897888	0.555541	0.0608797	0.425435	0.266574	1
ENSMUSG00000090110	Mtcp1	142.295	-1.1124	-0.872177	-0.506002	-0.746223	0.001563	0.0411184	0.301144	0.0612426	0.240221	0.538625	1
ENSMUSG00000021565	Slc6a19	60802.7	0.345311	0.251636	-0.730705	-0.637031	0.354848	0.608247	0.0272251	0.0619313	-0.0936747	0.775026	1
ENSMUSG00000033405	Nudt15	7.01999	1.87702	-0.112385	-0.285339	1.70407	#N/A	#N/A	0.813167	0.0619313	-1.9894	0.0110081	1
ENSMUSG00000001774	Chordc1	1438.89	-1.05317	-0.328011	0.192318	-0.532836	9.27479e-06	0.355464	0.641576	0.0619808	0.725154	0.00840872	1
ENSMUSG00000025609	Mkln1	3267.74	-0.205367	-0.13684	-0.176301	-0.244828	0.114253	0.417341	0.243057	0.0620244	0.068527	0.587056	1
ENSMUSG00000028003	Lrat	2028.62	-0.618483	-0.853204	-0.636926	-0.402206	0.000983641	3.20862e-06	0.000816713	0.062048	-0.23472	0.258643	1
ENSMUSG00000020846	Fam101b	1606.16	0.0972851	0.671025	-0.135389	-0.709129	0.858787	0.107146	0.831138	0.062048	0.57374	0.116017	1
ENSMUSG00000063236	1110038F14Rik	237.466	-0.01465	-0.360086	0.208573	0.554008	0.978423	0.317204	0.625045	0.062048	-0.345436	0.22726	1
ENSMUSG00000063929	Cyp4a32	8.38326	-0.716398	-0.113219	-1.29248	-1.89566	0.517925	#N/A	0.293582	0.062631	0.603179	0.543783	1
ENSMUSG00000031146	Plp2	150.455	0.996778	0.863421	0.667061	0.800418	0.010129	0.0493816	0.137425	0.062864	-0.133357	0.742965	1
ENSMUSG00000092470	Gm20518	23.7082	-1.2134	-0.642786	-0.433647	-1.00426	0.0156105	0.38446	0.603733	0.0629608	0.570611	0.295467	1
ENSMUSG00000038811	Gngt2	120.773	-0.688705	-0.319234	1.00852	0.63905	0.0419081	0.47878	0.00135713	0.063021	0.369471	0.270735	1
ENSMUSG00000038658	C030046E11Rik	2667.73	0.145737	0.150813	-0.531826	-0.536902	0.69397	0.743309	0.0717288	0.0630397	0.00507615	0.985378	1
ENSMUSG00000046598	Bdh1	3810.47	0.427736	0.24241	0.153854	0.339181	0.00930002	0.259544	0.52524	0.0630884	-0.185326	0.289275	1
ENSMUSG00000042616	Oscp1	14.4713	-0.348243	0.580397	-0.281255	-1.20989	0.646777	0.528738	0.778626	0.0632076	0.92864	0.130329	1
ENSMUSG00000022412	Smcr7l	2361.72	-0.457213	-0.272875	-0.223561	-0.407898	0.0244512	0.306712	0.418959	0.0632219	0.184338	0.382116	1
ENSMUSG00000038775	Vill	22.4965	0.015335	-0.195687	0.6902	0.901222	0.985099	0.79817	0.212193	0.0632219	-0.211022	0.651908	1
ENSMUSG00000020594	Pum2	5721.57	-0.206896	-0.0756432	-0.173891	-0.305144	0.225298	0.780326	0.393631	0.0633887	0.131253	0.405355	1
ENSMUSG00000039960	Rhou	5260.49	0.0418402	0.535245	0.140699	-0.352705	0.881055	0.00266677	0.595061	0.0633887	0.493405	0.00677437	1
ENSMUSG00000069495	Epc2	1245.48	-0.264635	-0.130315	-0.136962	-0.271282	0.0582232	0.50945	0.469228	0.0633887	0.13432	0.33946	1
ENSMUSG00000032372	Plscr2	18.1334	-0.145955	0.366236	-0.79655	-1.30874	0.880858	0.757093	0.338972	0.0633887	0.51219	0.443597	1
ENSMUSG00000037095	Lrg1	8.20402	-0.0406237	0.696884	2.96197	2.22446	0.98497	#N/A	0.0073675	0.0633887	0.737507	0.523535	1
ENSMUSG00000087556	Gm15764	67.2167	-0.521932	0.0702113	-0.291448	-0.883592	0.300512	0.942385	0.683374	0.0635788	0.592144	0.197567	1
ENSMUSG00000074441	Gm15292	63.3492	-0.146231	0.451324	2.51329	1.91573	0.928985	0.788348	0.00889871	0.0635788	0.597556	0.546598	1
ENSMUSG00000036214	Znrd1as	85.1091	0.564951	-0.176349	0.0552266	0.796526	0.203569	0.803536	0.95117	0.0637246	-0.7413	0.0703059	1
ENSMUSG00000025982	Sf3b1	9220.13	-0.355461	-0.0424879	0.0369419	-0.276031	0.00783697	0.875893	0.893953	0.0638146	0.312973	0.0284988	1
ENSMUSG00000025316	Banp	320.019	-1.39269	-0.65029	-0.0449207	-0.787326	0.000117461	0.184494	0.962711	0.0639165	0.742405	0.07097	1
ENSMUSG00000024220	Zfp523	159.73	0.579382	0.370259	0.318873	0.527997	0.0285494	0.256796	0.339633	0.0639165	-0.209123	0.437108	1
ENSMUSG00000036430	Tbcc	301.922	0.895579	0.226567	0.0559449	0.724956	0.0114299	0.706001	0.944789	0.0640024	-0.669011	0.0732355	1
ENSMUSG00000015937	H2afy	2452.32	0.118188	0.212706	0.328042	0.233523	0.401195	0.126238	0.00397546	0.0640307	0.0945181	0.433646	1
ENSMUSG00000031158	Timm17b	502.837	0.457093	0.0891155	0.156751	0.524728	0.100405	0.859495	0.71043	0.0642659	-0.367977	0.174567	1
ENSMUSG00000021987	Mtmr6	3041.62	-0.166269	-0.117173	-0.231133	-0.280229	0.305131	0.58548	0.162875	0.0643652	0.0490962	0.735471	1
ENSMUSG00000017688	Hnf4g	43877.9	-0.238749	-0.278687	-0.538538	-0.4986	0.431039	0.420033	0.0435579	0.0644726	-0.0399383	0.877178	1
ENSMUSG00000022914	Brwd1	3271.68	-0.248309	0.113625	-0.121174	-0.483109	0.392288	0.793567	0.768472	0.0644726	0.361934	0.14851	1
ENSMUSG00000022906	Parp9	5295.82	-0.574596	-0.608836	0.372627	0.406867	0.00312465	0.00339658	0.106668	0.0645097	-0.0342407	0.871151	1
ENSMUSG00000045005	Fzd5	8380.54	-0.363149	0.0587036	-0.0250741	-0.446927	0.133024	0.896668	0.962711	0.0646332	0.421853	0.0688587	1
ENSMUSG00000021103	Mnat1	152.962	0.320775	-0.0450568	0.322411	0.688244	0.451949	0.951041	0.507835	0.0646332	-0.365832	0.303909	1
ENSMUSG00000078453	3110003A17Rik	270.504	0.202076	0.052139	0.733267	0.883204	0.75182	0.955301	0.158105	0.0646696	-0.149937	0.74312	1
ENSMUSG00000045100	Slc25a26	136.129	0.240393	-0.289541	0.100792	0.630726	0.560265	0.531934	0.86689	0.0648265	-0.529934	0.105432	1
ENSMUSG00000053553	3110082I17Rik	24.1469	1.40762	0.865591	0.93176	1.47379	0.0672436	0.332169	0.274808	0.0648569	-0.54203	0.458811	1
ENSMUSG00000039879	Heca	1089.06	-0.400984	-0.287768	-0.244896	-0.358113	0.0255955	0.201609	0.283201	0.0649102	0.113216	0.543848	1
ENSMUSG00000029787	Avl9	3552.84	-0.57173	-0.347476	-0.110211	-0.334465	0.000213114	0.0750763	0.682916	0.0649295	0.224254	0.197233	1
ENSMUSG00000027296	Itpka	516.653	0.335274	0.176154	0.313519	0.472639	0.203569	0.633748	0.294388	0.0650188	-0.15912	0.515351	1
ENSMUSG00000024841	Eif1ad	1938.28	-0.00618209	-0.130065	0.222791	0.346674	0.983844	0.633749	0.321096	0.0652604	-0.123883	0.491717	1
ENSMUSG00000040046	Tph1	487.862	0.145407	0.352698	-0.266505	-0.473796	0.650504	0.24229	0.39957	0.0654264	0.207291	0.398576	1
ENSMUSG00000042359	Osbpl6	3975.38	-0.135839	-0.211841	-0.436259	-0.360257	0.561597	0.389953	0.0192308	0.0655849	-0.0760016	0.685065	1
ENSMUSG00000040329	Il7	58.4161	-0.0657262	-0.33892	0.662649	0.935842	0.93695	0.644093	0.265321	0.065631	-0.273194	0.57625	1
ENSMUSG00000038298	Pdzk1	9846.4	0.00286338	-0.265618	0.182871	0.451352	0.994364	0.389481	0.592587	0.0661477	-0.268481	0.253215	1
ENSMUSG00000019863	Qrsl1	322.691	0.42346	0.0930068	0.0281931	0.358646	0.0174843	0.765276	0.943475	0.0661741	-0.330453	0.074274	1
ENSMUSG00000041079	Rwdd2b	2337.29	0.0381061	-0.322392	0.0750029	0.435501	0.916169	0.245915	0.853846	0.0665258	-0.360498	0.112299	1
ENSMUSG00000028381	Ugcg	12812.4	-0.455639	0.0490067	-0.0269105	-0.531556	0.109989	0.931694	0.965759	0.0665669	0.504646	0.0686541	1
ENSMUSG00000027176	Cstf3	753.536	-0.752028	-0.34114	0.144307	-0.266581	1.05257e-10	0.0192869	0.447773	0.0665669	0.410888	0.00354486	0.912946
ENSMUSG00000021079	Timm9	225.035	0.299246	-0.0195357	0.244516	0.563298	0.378375	0.976208	0.555341	0.0665669	-0.318782	0.276194	1
ENSMUSG00000005045	Chd5	51.951	-0.0185799	-0.529226	0.187409	0.698055	0.978443	0.227048	0.756877	0.0665669	-0.510646	0.166222	1
ENSMUSG00000078348	Sf3b5	396.814	0.548411	0.230533	0.423779	0.741658	0.182615	0.70959	0.393702	0.0665946	-0.317878	0.409627	1
ENSMUSG00000051166	Eml5	106.597	-0.227635	-0.547396	-0.915229	-0.595468	0.55043	0.149228	0.00209495	0.0665946	-0.319761	0.310876	1
ENSMUSG00000021671	Poc5	251.233	0.414295	-0.106866	-0.120286	0.400875	0.0445817	0.759616	0.709999	0.0666704	-0.521161	0.012198	1
ENSMUSG00000010277	2610507B11Rik	16353.1	0.0477152	0.115877	-0.42021	-0.488372	0.905238	0.792802	0.142214	0.0667039	0.0681621	0.788952	1
ENSMUSG00000086229	Gm4887	26.2668	-0.241748	0.219061	-0.369753	-0.830561	0.655708	0.77627	0.540252	0.0667039	0.460808	0.286589	1
ENSMUSG00000030532	Hddc3	32.2614	-0.0364226	-0.253369	0.527491	0.744437	0.957118	0.663926	0.274808	0.0674489	-0.216946	0.580369	1
ENSMUSG00000035948	Acss3	5.81554	-0.909929	0.153052	-0.811667	-1.87465	#N/A	#N/A	0.570744	0.0674489	1.06298	0.282607	1
ENSMUSG00000029174	Tbc1d1	1859.22	0.0496314	0.185051	0.499653	0.364234	0.862202	0.479261	0.00590023	0.0676105	0.135419	0.476605	1
ENSMUSG00000028771	Ptpn12	1364.65	-0.715482	-0.255227	0.103189	-0.357066	9.95109e-06	0.271697	0.729153	0.0677265	0.460255	0.014085	1
ENSMUSG00000034936	Arl4d	791.625	0.576492	0.466251	-0.730031	-0.61979	0.0757682	0.239224	0.0241769	0.0677265	-0.11024	0.733065	1
ENSMUSG00000022364	Wdr67	346.638	-0.478514	-0.319574	-0.334854	-0.493795	0.0640002	0.338624	0.296419	0.0677265	0.15894	0.540791	1
ENSMUSG00000020546	Stxbp4	83.8639	-0.362626	-0.101187	-0.233313	-0.494752	0.183902	0.833994	0.527226	0.0677265	0.261439	0.3191	1
ENSMUSG00000070495	Ctcfl	18.3938	1.43886	1.24333	-1.82084	-1.62531	0.0461488	0.237081	0.0123579	0.0677265	-0.19553	0.807554	1
ENSMUSG00000024639	Gnaq	2289.7	-0.24087	-0.00990678	-0.0665022	-0.297466	0.138014	0.977449	0.800492	0.0677387	0.230964	0.137946	1
ENSMUSG00000028702	Rad54l	101.767	0.570318	0.174144	0.36163	0.757804	0.177674	0.795578	0.494809	0.0680509	-0.396174	0.313225	1
ENSMUSG00000005986	Ankrd13d	11.6214	-0.727462	0.282235	-0.309521	-1.31922	0.323932	#N/A	0.791463	0.0680509	1.0097	0.146322	1
ENSMUSG00000022515	Anks3	755.658	-0.363464	-0.434822	-0.451779	-0.380421	0.0689786	0.047791	0.0257464	0.0682796	-0.0713583	0.721457	1
ENSMUSG00000050708	Ftl1	1720.43	0.230017	-0.0501764	0.237152	0.517345	0.480736	0.928907	0.528762	0.0683055	-0.280194	0.300902	1
ENSMUSG00000028989	Angptl7	8.11438	-1.07672	-0.670467	-1.61775	-2.024	0.342489	#N/A	0.237161	0.0683055	0.406251	0.712655	1
ENSMUSG00000044783	Hjurp	6831.68	-0.218059	-0.20574	-0.434846	-0.447166	0.427337	0.538669	0.0842995	0.0685681	0.0123194	0.958067	1
ENSMUSG00000086217	Gm9530	117.715	-1.43326	-1.06347	-0.344366	-0.714155	1.45423e-05	0.00678809	0.534759	0.0687302	0.369789	0.338003	1
ENSMUSG00000029175	4930471M23Rik	1213.77	0.109234	0.0363638	0.188178	0.261048	0.51644	0.890056	0.250448	0.0688796	-0.0728707	0.594137	1
ENSMUSG00000038055	Dexi	181.396	0.334914	0.0634878	0.177194	0.44862	0.182525	0.886247	0.600435	0.0688796	-0.271426	0.245009	1
ENSMUSG00000027273	Snap25	72.7147	-0.0614372	0.416695	-0.250179	-0.728312	0.917214	0.418662	0.662261	0.0688796	0.478132	0.20733	1
ENSMUSG00000031166	Wdr13	1686.64	0.0633568	0.0270669	-0.333999	-0.297709	0.773149	0.933585	0.0365473	0.0688872	-0.0362899	0.816143	1
ENSMUSG00000064213	Defa24	8538.27	-0.198186	0.248784	1.90565	1.45868	0.863067	0.861345	0.0102251	0.0689638	0.44697	0.55924	1
ENSMUSG00000025234	Arih1	3406.84	-0.433589	-0.123481	0.0321599	-0.277948	0.00103115	0.559787	0.912589	0.0691638	0.310108	0.0337691	1
ENSMUSG00000078202	Nrarp	492.633	0.109524	0.00985672	0.382725	0.482392	0.757226	0.986485	0.19131	0.0692659	-0.099667	0.693776	1
ENSMUSG00000085289	Gm15337	34.233	0.129968	0.0164258	-1.22489	-1.11135	0.879135	0.991699	0.0402626	0.0694822	-0.113543	0.845799	1
ENSMUSG00000021840	Mapk1ip1l	5860.98	-0.132676	0.165049	-0.183605	-0.48133	0.695501	0.681728	0.624622	0.0696858	0.297725	0.2391	1
ENSMUSG00000027805	Pfn2	60.6219	-0.0339966	-0.210338	-0.969369	-0.793028	0.960745	0.775928	0.0211053	0.0696858	-0.176341	0.673919	1
ENSMUSG00000032952	Ap4b1	923.268	0.173038	-0.0576601	-0.617893	-0.387195	0.47738	0.883307	0.000892573	0.0699809	-0.230698	0.25698	1
ENSMUSG00000054545	Ugt1a6a	369.821	-0.453072	-0.51029	-0.643546	-0.586328	0.16373	0.16539	0.0467928	0.0702563	-0.0572183	0.853638	1
ENSMUSG00000030347	D6Wsu163e	325.208	0.0398598	-0.222043	0.107331	0.369234	0.895835	0.379821	0.72912	0.0702563	-0.261903	0.178703	1
ENSMUSG00000035357	Pdzrn3	111.973	0.405622	0.0512649	-1.18163	-0.827271	0.415326	0.954664	0.00376693	0.0705411	-0.354357	0.414732	1
ENSMUSG00000028898	Trnau1ap	225.896	0.482136	0.0431442	0.0847705	0.523763	0.084625	0.939989	0.866086	0.0706591	-0.438992	0.109249	1
ENSMUSG00000075703	Ept1	11842.1	-0.51882	-0.199531	-0.125929	-0.445218	0.0213502	0.556334	0.735928	0.0707504	0.319289	0.173495	1
ENSMUSG00000018669	Cdk5rap3	1368.52	0.294486	0.0171863	0.152053	0.429353	0.230095	0.972131	0.657403	0.0707504	-0.2773	0.219747	1
ENSMUSG00000028995	Fam126a	404.052	-1.08621	-0.388688	0.117408	-0.580118	5.62299e-05	0.320269	0.827405	0.0707504	0.697526	0.0235968	1
ENSMUSG00000043572	Pars2	114.764	0.790318	0.452154	0.190059	0.528223	0.00162015	0.146688	0.626722	0.0708147	-0.338165	0.212121	1
ENSMUSG00000086635	4932415G12Rik	97.0924	0.455493	0.179665	0.212642	0.488469	0.0807764	0.631331	0.541989	0.0708854	-0.275827	0.275157	1
ENSMUSG00000022124	Fbxl3	6591.46	-0.200237	-0.28712	-0.48813	-0.401247	0.418891	0.274121	0.0207029	0.0709242	-0.0868832	0.68124	1
ENSMUSG00000027018	Hat1	271.361	0.160751	0.167845	0.556391	0.549297	0.678733	0.717632	0.0701176	0.0712075	0.00709331	0.980408	1
ENSMUSG00000034297	Med13	9268.15	-0.825773	-0.578553	-0.184853	-0.432073	3.37959e-05	0.0132546	0.572654	0.0712797	0.247221	0.278369	1
ENSMUSG00000039789	Zfp597	413.17	-0.693358	-0.355712	-0.136838	-0.474484	0.00265836	0.252995	0.734727	0.0712797	0.337645	0.180768	1
ENSMUSG00000048534	Amica1	309.152	-0.0687454	-0.251602	0.341788	0.524644	0.870261	0.517776	0.325793	0.0712797	-0.182856	0.509786	1
ENSMUSG00000030498	Gas2	165.229	-0.0713426	-0.154979	-0.689764	-0.606128	0.883452	0.781467	0.035898	0.0712797	-0.0836369	0.79423	1
ENSMUSG00000006342	Susd2	10807.9	-0.504598	-0.368274	-0.561268	-0.697592	0.200545	0.465237	0.186621	0.0713841	0.136324	0.711166	1
ENSMUSG00000038331	Satb2	802.207	0.123175	0.214642	-0.56103	-0.652496	0.805664	0.698398	0.148158	0.0713841	0.0914669	0.790408	1
ENSMUSG00000020228	Helb	567.655	0.0642985	-0.211647	-0.0106605	0.265285	0.741449	0.208733	0.971971	0.0713841	-0.275946	0.0494146	1
ENSMUSG00000090767	Gm17685	15.9215	-1.79268	-1.35695	-1.26046	-1.69619	0.0430654	0.274121	0.309851	0.0714664	0.435729	0.647851	1
ENSMUSG00000037553	Zdhhc18	1024.74	-0.743032	-0.243143	-0.0124722	-0.512361	0.00287239	0.52958	0.983611	0.0715776	0.499888	0.0654487	1
ENSMUSG00000027263	Tubgcp4	911.729	-0.1836	-0.0308485	-0.193974	-0.346725	0.38452	0.936302	0.420289	0.0718919	0.152751	0.405162	1
ENSMUSG00000054422	Fabp1	51833.8	0.325216	0.0184741	0.580278	0.88702	0.582578	0.986387	0.319624	0.071917	-0.306742	0.513004	1
ENSMUSG00000040957	Cables1	1190.37	0.459014	0.243351	-0.947714	-0.732051	0.283926	0.695347	0.0119121	0.071917	-0.215663	0.577072	1
ENSMUSG00000032119	Hinfp	407.052	-0.433865	-0.212288	-0.304684	-0.526261	0.134805	0.614522	0.400647	0.071917	0.221577	0.427598	1
ENSMUSG00000001403	Ube2c	301.954	0.866154	0.956901	0.999989	0.909242	0.0730192	0.0716101	0.0408679	0.071917	0.0907469	0.84938	1
ENSMUSG00000000686	Abhd15	46.1014	0.385511	-0.341492	-0.0770308	0.649973	0.326507	0.457156	0.909756	0.071917	-0.727004	0.033893	1
ENSMUSG00000091711	Gm2885	18.657	0.279794	0.808946	-0.666589	-1.19574	0.719643	0.321805	0.375028	0.071917	0.529152	0.386197	1
ENSMUSG00000076617	Ighm	306.509	-0.0809877	0.305128	1.49801	1.1119	0.933646	0.75703	0.00833624	0.0720946	0.386116	0.511508	1
ENSMUSG00000067235	H2-Q10	155.944	-0.1814	0.184308	-0.358792	-0.7245	0.725637	0.781467	0.489743	0.0720946	0.365708	0.339405	1
ENSMUSG00000037287	Tbcel	2099.61	0.0353624	0.110781	0.377312	0.301894	0.88622	0.652897	0.0168483	0.0721106	0.0754184	0.636666	1
ENSMUSG00000015224	Cyp2j9	263.387	0.501987	0.0688188	-1.14258	-0.70941	0.20644	0.930306	0.000801666	0.0721106	-0.433168	0.247739	1
ENSMUSG00000025212	Sfxn3	182.382	0.00923717	-0.336514	-0.833221	-0.48747	0.983229	0.315318	0.00041269	0.0721915	-0.345751	0.183065	1
ENSMUSG00000025545	Clybl	142.193	0.437093	0.18153	0.401354	0.656916	0.253144	0.750304	0.357915	0.0724	-0.255562	0.459032	1
ENSMUSG00000009828	Ick	3589.35	0.27767	0.352928	-0.379741	-0.454999	0.300512	0.228172	0.166882	0.0724532	0.0752581	0.754565	1
ENSMUSG00000030126	Tmcc1	2937.76	-0.238761	-0.0271003	-0.208067	-0.419728	0.342074	0.952967	0.490454	0.0724943	0.211661	0.341138	1
ENSMUSG00000031897	Psmb10	4033.11	0.181728	-0.110388	0.30923	0.601347	0.66592	0.851874	0.469084	0.0725031	-0.292116	0.358978	1
ENSMUSG00000019942	Cdk1	178.935	0.798424	0.810308	0.949958	0.938073	0.121344	0.159158	0.0678928	0.0726469	0.0118844	0.980768	1
ENSMUSG00000025651	Uqcrc1	12430.1	0.433763	0.237078	0.107298	0.303983	0.00349158	0.225369	0.661622	0.0730334	-0.196686	0.222134	1
ENSMUSG00000026640	Plxna2	2876.47	-0.204781	0.0422553	-0.539629	-0.786665	0.717228	0.960636	0.289656	0.0730334	0.247036	0.553705	1
ENSMUSG00000053477	Tcf4	496.926	-0.507647	-0.172147	0.653476	0.317976	0.00119694	0.452462	1.04538e-05	0.0730334	0.3355	0.0489151	1
ENSMUSG00000053158	Fes	104.605	-0.2526	0.0963855	-0.151311	-0.500297	0.408665	0.847094	0.719326	0.0730334	0.348986	0.18979	1
ENSMUSG00000031787	Katnb1	390.683	0.294508	0.0915889	0.113287	0.316206	0.0832264	0.737316	0.651313	0.0731256	-0.202919	0.223544	1
ENSMUSG00000037752	Xkr8	225.68	-0.431013	0.189109	0.0306014	-0.58952	0.196289	0.709183	0.965759	0.0731256	0.620122	0.0480237	1
ENSMUSG00000024378	Stard4	10614.6	-0.214833	-0.317106	-0.368316	-0.266043	0.14673	0.0368515	0.00647448	0.0732124	-0.102272	0.468922	1
ENSMUSG00000046323	Dppa3	4.76472	-2.48811	1.15583	1.53199	-2.11195	#N/A	#N/A	0.310376	0.0732124	3.64394	0.00154201	0.627246
ENSMUSG00000041736	Tspo	413.499	0.395066	0.222271	0.387375	0.560169	0.218766	0.616541	0.282597	0.0732448	-0.172795	0.559639	1
ENSMUSG00000040600	Eps8l3	11987.5	0.156605	0.432817	-0.288511	-0.564723	0.697026	0.2365	0.474419	0.0732738	0.276212	0.356831	1
ENSMUSG00000036002	B230312A22Rik	4643.52	-0.108337	0.326653	0.0621967	-0.372794	0.681422	0.160946	0.863704	0.0732738	0.43499	0.0279594	1
ENSMUSG00000074440	Defa3	79.2998	-0.0392871	0.350394	2.34698	1.9573	0.982869	0.854465	0.0245281	0.0732738	0.389681	0.707434	1
ENSMUSG00000042340	Ctf1	25.8294	0.197306	-0.0740377	0.553765	0.825108	0.757216	0.930798	0.298632	0.0732738	-0.271343	0.533513	1
ENSMUSG00000032207	Lipc	7.12238	0.749449	-0.151281	0.929142	1.82987	#N/A	#N/A	0.441797	0.0732738	-0.900729	0.337387	1
ENSMUSG00000039357	Fut11	252.767	-0.220962	-0.0341779	-0.191095	-0.37788	0.325401	0.936241	0.48525	0.0733648	0.186784	0.35435	1
ENSMUSG00000031712	Il15	1259.48	-0.135473	-0.170969	-0.629687	-0.594191	0.757807	0.745748	0.0579845	0.0734689	-0.0354955	0.910493	1
ENSMUSG00000068922	Msto1	106.491	0.871898	0.368574	-0.0142605	0.489064	0.000106885	0.21798	0.979869	0.0734689	-0.503324	0.045137	1
ENSMUSG00000044916	1700029I15Rik	37.8746	-0.289067	0.0420292	-0.42447	-0.755566	0.550626	0.960914	0.426247	0.0736832	0.331096	0.41164	1
ENSMUSG00000031645	F11	11.8077	-2.04961	-1.50518	-0.965835	-1.51027	0.00886771	#N/A	0.460126	0.0736832	0.544433	0.545657	1
ENSMUSG00000030779	Rbbp6	2364.23	-0.801256	-0.495811	-0.0545885	-0.360034	1.054e-06	0.0115884	0.879452	0.073783	0.305445	0.111705	1
ENSMUSG00000022100	Xpo7	2300.13	-0.188211	0.0414409	-0.203491	-0.433143	0.501484	0.930784	0.523535	0.073783	0.229652	0.318879	1
ENSMUSG00000036500	Akp3	259.277	-0.422203	0.785799	0.118302	-1.0897	0.557799	0.274968	0.918715	0.073783	1.208	0.0373981	1
ENSMUSG00000021815	Zmynd17	50.831	-0.841629	-0.631064	-0.473332	-0.683896	0.0164073	0.168962	0.337242	0.073783	0.210565	0.57766	1
ENSMUSG00000051817	Sox12	35.617	0.330896	-0.198814	0.30381	0.833519	0.56002	0.788016	0.645759	0.073783	-0.52971	0.229301	1
ENSMUSG00000002732	Fkbp7	15.5118	0.456149	-0.277309	0.43649	1.16995	0.575573	0.782027	0.629996	0.073783	-0.733458	0.231835	1
ENSMUSG00000047497	Adamts12	5.49415	-1.37039	-0.276117	-0.591893	-1.68617	#N/A	#N/A	0.704795	0.073783	1.09428	0.249613	1
ENSMUSG00000032411	Tfdp2	3031.76	-0.412783	-0.472862	-0.461138	-0.401059	0.0504686	0.0411131	0.0347638	0.074007	-0.0600789	0.77857	1
ENSMUSG00000024327	Slc39a7	354.465	0.554169	0.189222	0.135773	0.50072	0.0327902	0.637844	0.74746	0.074007	-0.364947	0.168368	1
ENSMUSG00000026941	Mamdc4	99.2668	0.0105238	-0.128567	-0.98357	-0.84448	0.989532	0.883818	0.0317712	0.074007	-0.13909	0.757544	1
ENSMUSG00000003051	Elf3	7769.6	-0.511363	-0.333999	0.67096	0.493597	0.0489008	0.31522	0.00813486	0.0740085	0.177363	0.499696	1
ENSMUSG00000026434	Nucks1	1258.4	0.369108	0.478066	0.642618	0.53366	0.231615	0.149374	0.0239053	0.0743707	0.108957	0.700991	1
ENSMUSG00000030706	Mrpl48	232.41	0.0781092	-0.136766	0.334111	0.548987	0.860208	0.784448	0.37444	0.074517	-0.214875	0.462618	1
ENSMUSG00000035757	1300018J18Rik	518.735	0.0679991	-0.116584	-0.507377	-0.322794	0.778143	0.669025	0.00141755	0.074557	-0.184583	0.283888	1
ENSMUSG00000017664	Slc35c2	7405.4	0.416807	0.099708	-0.00585968	0.311239	0.00717155	0.709183	0.987424	0.0745891	-0.317099	0.0558151	1
ENSMUSG00000063450	Syne2	5411.25	-0.341581	-0.192507	-0.423951	-0.573025	0.319107	0.69459	0.246283	0.0745994	0.149074	0.625505	1
ENSMUSG00000021557	Agtpbp1	108.515	-0.204555	0.115201	-0.27085	-0.590606	0.608172	0.845236	0.540692	0.0745994	0.319756	0.310833	1
ENSMUSG00000040627	Aicda	8.47001	0.620975	0.00156081	1.13224	1.75165	0.629951	#N/A	0.298298	0.0745994	-0.619414	0.494097	1
ENSMUSG00000031994	Adamts8	4.94523	-2.23023	1.25964	1.03301	-2.45687	#N/A	#N/A	0.592587	0.0745994	3.48987	0.00790788	1
ENSMUSG00000026788	Zbtb43	1980.24	-0.219869	-0.0285825	-0.117263	-0.30855	0.21448	0.933585	0.633704	0.0749966	0.191287	0.245685	1
ENSMUSG00000045193	Cirbp	768.658	1.09215	0.519776	-0.0887891	0.483581	6.04585e-07	0.0692024	0.84353	0.0750237	-0.57237	0.0256923	1
ENSMUSG00000022540	Rogdi	752.665	-0.299734	-0.439718	-0.711781	-0.571797	0.396863	0.241044	0.0194559	0.0750751	-0.139984	0.647084	1
ENSMUSG00000042508	Dmtf1	1155.38	-0.313506	-0.0295244	-0.0249602	-0.308942	0.055995	0.931082	0.944789	0.0752437	0.283981	0.0858441	1
ENSMUSG00000011114	Tbrg1	3715.13	-0.00491589	-0.0890933	0.252303	0.336481	0.987263	0.770638	0.239004	0.0754176	-0.0841774	0.639491	1
ENSMUSG00000031775	Pllp	528.836	0.534466	0.373709	0.304371	0.465128	0.0259115	0.206932	0.319967	0.075421	-0.160757	0.515417	1
ENSMUSG00000047466	8030462N17Rik	461.288	-0.2641	-0.0152679	-0.112422	-0.361254	0.200545	0.9708	0.710854	0.075421	0.248832	0.19871	1
ENSMUSG00000090430	Snhg4	68.4732	0.814385	0.443107	0.691876	1.06315	0.17886	0.58676	0.314048	0.075421	-0.371278	0.507538	1
ENSMUSG00000043943	Naalad2	16.0785	-1.47092	-0.247043	-0.214451	-1.43833	0.0544387	0.872612	0.890901	0.075421	1.22388	0.122417	1
ENSMUSG00000021009	Ptpn21	1188.3	-0.182327	0.112396	-0.409868	-0.704591	0.721505	0.875762	0.399824	0.0755777	0.294723	0.433893	1
ENSMUSG00000001473	Tubb6	328.989	-0.489675	-0.362964	-0.373067	-0.499777	0.0676026	0.282429	0.250317	0.0755777	0.12671	0.637501	1
ENSMUSG00000048473	Gm766	1237.97	1.10277	2.74733	-0.00762266	-1.65218	0.252824	0.00114932	0.996899	0.0756402	1.64455	0.063936	1
ENSMUSG00000009741	Ubp1	2872.01	0.128958	0.00554772	-0.400945	-0.277535	0.467248	0.987166	0.0042486	0.0756929	-0.12341	0.40548	1
ENSMUSG00000023977	Ubr2	955.835	-0.577981	0.0253432	-0.0322255	-0.635549	0.094962	0.97283	0.966644	0.0756929	0.603324	0.076369	1
ENSMUSG00000029103	Lrpap1	474.986	0.318628	0.134071	0.172289	0.356846	0.104131	0.643173	0.506282	0.0756929	-0.184557	0.331133	1
ENSMUSG00000023070	Rgn	90.9605	0.420075	0.422745	-0.908705	-0.911375	0.458266	0.550671	0.0769092	0.0756929	0.00267002	0.995591	1
ENSMUSG00000013701	Timm23	37.5679	0.37138	-0.492457	-0.0878457	0.775991	0.462822	0.347273	0.916707	0.0756929	-0.863837	0.0372509	1
ENSMUSG00000068744	Psrc1	31.7773	0.0605675	0.0741774	1.18744	1.17383	0.955654	0.952585	0.0770687	0.0756929	0.0136099	0.98268	1
ENSMUSG00000048000	Gigyf2	3566.98	-0.220685	-0.223953	-0.278183	-0.274914	0.153335	0.206932	0.0779465	0.0756959	-0.00326805	0.982287	1
ENSMUSG00000042709	Atpaf2	943.783	0.24962	0.172584	-0.339609	-0.262572	0.0746291	0.336653	0.0128426	0.0757162	-0.0770361	0.581897	1
ENSMUSG00000034617	Mtrr	112.536	-0.564088	0.233604	0.255391	-0.542301	0.0495735	0.588964	0.533263	0.0757607	0.797692	0.00629738	1
ENSMUSG00000029311	Hsd17b11	27050.1	0.0460088	-0.226985	-0.727462	-0.454469	0.903958	0.504915	0.0011225	0.0758732	-0.272993	0.261798	1
ENSMUSG00000061536	Sec22c	3294.52	0.368199	0.165334	0.204901	0.407766	0.0986534	0.613818	0.487627	0.0758732	-0.202866	0.352305	1
ENSMUSG00000010660	Plcd1	1011.31	0.113989	0.418785	-0.0875255	-0.392321	0.683219	0.0751867	0.804436	0.0758732	0.304796	0.145883	1
ENSMUSG00000025977	Boll	6.58022	-1.12194	-0.0772453	-0.821249	-1.86594	#N/A	#N/A	0.589144	0.0758732	1.04469	0.309118	1
ENSMUSG00000021420	Fars2	524.162	0.354571	0.146052	0.144874	0.353393	0.0605904	0.600261	0.595075	0.0758807	-0.208518	0.267917	1
ENSMUSG00000018846	Pank3	16170.7	0.0768362	0.228258	-0.245795	-0.397217	0.804102	0.422642	0.365501	0.0759122	0.151422	0.476375	1
ENSMUSG00000032584	Mst1r	2805.67	-0.659549	-0.113666	-0.0585728	-0.604456	0.037773	0.849488	0.930615	0.0759586	0.545883	0.0920386	1
ENSMUSG00000022180	Slc7a8	24514.8	0.331342	0.401058	-0.478134	-0.54785	0.312816	0.269042	0.148561	0.0759763	0.0697158	0.812149	1
ENSMUSG00000031996	Aplp2	9272.04	-0.234379	-0.159957	0.546875	0.472453	0.430293	0.693346	0.034255	0.0759763	0.0744218	0.768703	1
ENSMUSG00000043384	Gprasp1	354.947	-0.8149	-0.229732	0.118564	-0.466603	0.000278609	0.520081	0.778626	0.0759763	0.585167	0.0204321	1
ENSMUSG00000075033	Fam55c	251.649	-0.389038	-0.42508	-0.703724	-0.667682	0.333104	0.365758	0.0662166	0.0759763	-0.0360424	0.920127	1
ENSMUSG00000028545	Bend5	60.6243	1.00807	1.51271	-0.629094	-1.13373	0.0847625	0.0149199	0.395652	0.0759763	0.504639	0.392331	1
ENSMUSG00000078521	2610002D18Rik	21.5136	1.2258	0.392388	0.533196	1.36661	0.104393	0.721947	0.59066	0.0759763	-0.83341	0.236958	1
ENSMUSG00000021054	Sgpp1	944.585	-0.315462	-0.150582	0.628986	0.464107	0.248335	0.707127	0.00932733	0.0760616	0.16488	0.508055	1
ENSMUSG00000029919	Hpgds	78.3874	-0.561582	-0.172072	-0.120604	-0.510114	0.0370755	0.707353	0.80158	0.0760616	0.389509	0.162872	1
ENSMUSG00000021707	Dhfr	1640.02	0.157095	-0.06496	-0.608783	-0.386728	0.53976	0.868229	0.00143345	0.0761795	-0.222055	0.284125	1
ENSMUSG00000020893	Per1	1397.98	0.316998	1.09952	-0.444775	-1.2273	0.722976	0.154738	0.655699	0.0761795	0.782522	0.234707	1
ENSMUSG00000019433	Gipc1	383.605	0.781972	0.401244	0.16059	0.541318	0.00336297	0.255479	0.721531	0.0761795	-0.380728	0.186441	1
ENSMUSG00000029101	Rgs12	46.4108	1.27098	0.535388	0.224015	0.959609	0.00782896	0.406525	0.779379	0.0766292	-0.735595	0.140198	1
ENSMUSG00000042589	Cux2	164.576	-1.44388	-1.28002	-0.635612	-0.799469	0.000174431	0.00323042	0.228758	0.0771497	0.163857	0.708234	1
ENSMUSG00000009894	Snap47	305.622	0.320895	0.106956	0.132882	0.346821	0.0905805	0.719388	0.626287	0.0772842	-0.213939	0.247557	1
ENSMUSG00000048458	6530418L21Rik	24.7113	-0.715003	0.303346	-0.590981	-1.60933	0.481878	0.854159	0.651432	0.0773246	1.01835	0.240637	1
ENSMUSG00000010154	Spire2	1501.23	0.0317976	-0.0101988	-0.418067	-0.376071	0.921514	0.982459	0.0463611	0.077808	-0.0419963	0.835476	1
ENSMUSG00000021715	Cwc27	244.948	0.287414	-0.00116455	0.155059	0.443637	0.27872	0.997955	0.668628	0.077808	-0.288578	0.224733	1
ENSMUSG00000027331	D2Ertd750e	173	0.461167	0.651548	0.879807	0.689426	0.259239	0.118346	0.0140545	0.077808	0.190381	0.604496	1
ENSMUSG00000005506	Celf1	5611.68	-0.150314	0.0482709	-0.0499697	-0.248555	0.315411	0.844942	0.83011	0.077808	0.198585	0.137565	1
ENSMUSG00000024777	Ppp2r5b	1552.39	0.16297	0.334039	-0.17452	-0.345589	0.460942	0.117796	0.486262	0.077808	0.171069	0.35673	1
ENSMUSG00000063235	Ptpmt1	643.473	0.223195	0.0176674	0.455454	0.660981	0.631369	0.982459	0.295875	0.0778324	-0.205528	0.563019	1
ENSMUSG00000044231	Nhlrc1	61.7468	0.71138	0.100265	0.0668132	0.677928	0.048231	0.881435	0.925815	0.0778324	-0.611115	0.0873796	1
ENSMUSG00000021619	Atg10	52.9558	0.178944	-0.157515	0.707333	1.04379	0.832711	0.880945	0.307226	0.077838	-0.336459	0.548571	1
ENSMUSG00000086442	Gm11722	4.97671	-0.977962	-0.149066	-1.09942	-1.92831	#N/A	#N/A	0.453036	0.077838	0.828896	0.439551	1
ENSMUSG00000036975	Tmem177	204.373	0.519135	-0.170437	-0.261348	0.428224	0.0183663	0.621269	0.371047	0.0780045	-0.689572	0.00265527	0.838246
ENSMUSG00000033581	Igf2bp2	1378.23	-0.0952582	-0.00927687	0.568399	0.482418	0.801044	0.988018	0.0314198	0.0780163	0.0859814	0.740714	1
ENSMUSG00000021023	1110008L16Rik	167.034	0.205397	0.299789	0.514507	0.420116	0.448602	0.269535	0.0198829	0.0780163	0.0943912	0.673724	1
ENSMUSG00000044400	Sowahd	36.556	0.497958	0.913608	-0.542081	-0.957731	0.36523	0.125801	0.381916	0.0780163	0.41565	0.406114	1
ENSMUSG00000070643	Sox13	4173.33	0.136472	0.385072	-0.247927	-0.496527	0.704055	0.238421	0.495379	0.0782829	0.2486	0.352584	1
ENSMUSG00000031520	Vegfc	180.687	0.33132	0.508559	-0.480316	-0.657556	0.415858	0.241661	0.250928	0.0782829	0.17724	0.614503	1
ENSMUSG00000047878	A4galt	25.235	-0.281927	0.174438	-0.417738	-0.874102	0.632024	0.847291	0.520681	0.0785173	0.456364	0.333005	1
ENSMUSG00000056476	Med12l	6.23992	-0.315878	-0.770882	1.16565	1.62065	#N/A	#N/A	0.327087	0.0785173	-0.455005	0.618071	1
ENSMUSG00000092341	Malat1	53374.4	-0.14603	-0.44402	-0.747104	-0.449114	0.645455	0.108157	0.000717998	0.0787611	-0.297991	0.218727	1
ENSMUSG00000040432	Ltb4r2	830.051	0.0662418	-0.104619	0.192425	0.363286	0.818919	0.748389	0.463327	0.0787611	-0.170861	0.383487	1
ENSMUSG00000040680	Kremen2	78.491	0.00672423	0.505706	1.13968	0.640693	0.99137	0.205241	0.000181323	0.0787611	0.498982	0.145806	1
ENSMUSG00000072962	Gm16401	14.1004	0.64092	0.204104	0.712045	1.14886	0.387098	0.839492	0.32254	0.0789701	-0.436816	0.465396	1
ENSMUSG00000030491	Tdrd12	96.4474	-0.840159	-0.607709	-0.475916	-0.708366	0.0231344	0.202174	0.341987	0.0791454	0.23245	0.551081	1
ENSMUSG00000030717	Nupr1	140.366	0.393453	0.561256	1.13978	0.971977	0.549012	0.415531	0.031053	0.0792375	0.167803	0.747938	1
ENSMUSG00000030621	Me3	23.4882	0.51397	1.01091	-0.477664	-0.974605	0.332443	0.0874507	0.442856	0.0792375	0.496941	0.319069	1
ENSMUSG00000090278	D130062J21Rik	11.5781	-0.397674	0.0175096	-1.61596	-2.03114	0.787553	#N/A	0.209435	0.0792375	0.415183	0.705516	1
ENSMUSG00000037017	Zscan21	446.372	0.117138	-0.0406626	0.131877	0.289677	0.549596	0.89209	0.551289	0.0794238	-0.1578	0.312796	1
ENSMUSG00000028121	Bcar3	6200.41	0.311366	0.544982	-0.335962	-0.569578	0.379026	0.124774	0.397858	0.0794398	0.233615	0.447688	1
ENSMUSG00000033965	Slc16a2	8.15717	0.180455	1.29293	-0.489047	-1.60152	0.867834	#N/A	0.665021	0.0794398	1.11248	0.16456	1
ENSMUSG00000052915	Msl1	3367.4	-0.493765	-0.278244	-0.0410957	-0.256617	5.01513e-05	0.0745451	0.873285	0.0797342	0.215521	0.121209	1
ENSMUSG00000032782	Cntrob	233.3	0.206485	0.123372	0.451818	0.534931	0.572734	0.805941	0.170031	0.0797342	-0.0831131	0.773235	1
ENSMUSG00000079553	Kifc1	71.5113	0.816533	0.53169	0.460791	0.745634	0.0388521	0.2635	0.342703	0.0797342	-0.284843	0.469416	1
ENSMUSG00000001348	Acp5	4448.26	0.25497	0.124326	0.184988	0.315632	0.156064	0.629937	0.402579	0.0799138	-0.130644	0.443963	1
ENSMUSG00000020257	Wdr82	2484.89	-0.197256	-0.0277369	-0.0581166	-0.227636	0.122299	0.911752	0.77548	0.0799138	0.169519	0.169303	1
ENSMUSG00000036940	Kdm1a	1371.34	-0.108581	0.0451511	-0.15946	-0.313192	0.621276	0.890295	0.487627	0.0799138	0.153732	0.364609	1
ENSMUSG00000021482	1110018J18Rik	859.995	0.115915	-0.257863	0.0364561	0.410234	0.69802	0.370585	0.939346	0.0799138	-0.373778	0.0924298	1
ENSMUSG00000001065	Zfp276	819.042	-0.213804	-0.139391	-0.280891	-0.355304	0.321898	0.635623	0.215538	0.0799138	0.074413	0.69941	1
ENSMUSG00000074782	4833422C13Rik	56.7459	-0.477825	-0.575566	-0.87131	-0.773569	0.300677	0.299841	0.0572436	0.0799138	-0.097741	0.819308	1
ENSMUSG00000076701	Ighv1-26	5.83346	-0.384855	0.276251	2.55139	1.89029	#N/A	#N/A	0.0182284	0.0799138	0.661106	0.53081	1
ENSMUSG00000040298	Btbd16	4.95704	-1.82459	-0.243273	-0.636017	-2.21733	#N/A	#N/A	0.768371	0.080349	1.58131	0.209517	1
ENSMUSG00000085379	2310058D17Rik	44.852	-0.814456	-0.158782	-0.00874642	-0.664421	0.0197674	0.811842	0.990993	0.0805372	0.655674	0.0765239	1
ENSMUSG00000040407	Akap9	14120.3	-0.330568	-0.349662	-0.438541	-0.419447	0.169268	0.20217	0.0701677	0.0806361	-0.019094	0.933072	1
ENSMUSG00000046324	Ermp1	3597.01	0.0253671	0.242003	-0.155518	-0.372154	0.939695	0.351326	0.595649	0.0806361	0.216636	0.28268	1
ENSMUSG00000006134	Crkl	2101.21	-0.285276	0.0315177	-0.120011	-0.436805	0.275785	0.94902	0.753084	0.0806361	0.316794	0.18118	1
ENSMUSG00000053886	Sh2d4a	684.426	-0.0507304	0.44113	-0.0409977	-0.532858	0.911668	0.205419	0.949135	0.0806361	0.491861	0.0882262	1
ENSMUSG00000038034	Igsf8	294.02	0.206372	0.33899	0.495994	0.363376	0.362368	0.127262	0.00802796	0.0807546	0.132618	0.4976	1
ENSMUSG00000035824	Tk2	78.79	0.453834	0.189636	0.264607	0.528805	0.131031	0.657253	0.478187	0.0808665	-0.264198	0.347538	1
ENSMUSG00000085613	5730420D15Rik	19.1	-0.782793	-0.677854	-0.805047	-0.909986	0.122288	0.339003	0.211634	0.0809627	0.104939	0.841254	1
ENSMUSG00000090327	Gm17111	12.5067	-0.98526	-0.587699	-0.8455	-1.24306	0.157299	0.599998	0.374574	0.0809627	0.397561	0.574827	1
ENSMUSG00000020439	Smtn	218.272	0.541429	0.520585	0.516981	0.537825	0.0639211	0.110841	0.0946603	0.0812241	-0.0208438	0.942485	1
ENSMUSG00000038871	Bpgm	2437.61	-0.0725298	-0.262924	0.17223	0.362624	0.79973	0.285038	0.530438	0.0813029	-0.190394	0.333777	1
ENSMUSG00000018446	C1qbp	693.999	0.742372	0.64882	0.565149	0.658701	0.0333297	0.110352	0.162875	0.0813671	-0.0935523	0.793007	1
ENSMUSG00000039275	Foxk2	912.302	-0.0700456	0.0615894	-0.356465	-0.4881	0.860208	0.90735	0.265696	0.0815147	0.131635	0.619528	1
ENSMUSG00000033499	Larp4b	6160.39	-0.175564	0.0264801	-0.214964	-0.417008	0.528744	0.9545	0.482047	0.081704	0.202044	0.372595	1
ENSMUSG00000068264	2310035K24Rik	922.747	0.367105	-0.051058	-0.131104	0.287059	0.013098	0.860009	0.55107	0.0818606	-0.418163	0.00724975	1
ENSMUSG00000037085	Trmt12	133.307	0.618755	0.179975	0.0254028	0.464183	0.00850983	0.627344	0.964595	0.0818606	-0.43878	0.0767791	1
ENSMUSG00000087440	4930577N17Rik	12.5483	-0.596577	0.297835	-0.556791	-1.4512	0.514923	0.845381	0.636145	0.0818606	0.894411	0.258422	1
ENSMUSG00000053175	Bcl3	1275.58	-0.922959	-0.462985	1.13027	0.670297	0.0069832	0.315392	0.000698028	0.0818958	0.459974	0.207998	1
ENSMUSG00000065037	7SK	226.913	0.199049	-0.282571	-1.25199	-0.770371	0.72482	0.670805	0.00117497	0.0820224	-0.48162	0.251473	1
ENSMUSG00000025351	Cd63	1798.97	0.0624354	-0.12076	0.440783	0.623979	0.907363	0.847094	0.287994	0.0821112	-0.183195	0.589364	1
ENSMUSG00000038605	Samd10	419.262	0.294129	0.278331	-0.328469	-0.31267	0.081612	0.165552	0.0633219	0.0821112	-0.0157988	0.925393	1
ENSMUSG00000040738	Ints8	820.947	-0.429094	-0.15394	-0.0169677	-0.292121	0.00349158	0.487385	0.964064	0.0821129	0.275154	0.0850453	1
ENSMUSG00000031562	Dctd	56.7316	0.569024	0.688931	1.07974	0.959831	0.340708	0.264312	0.0374822	0.0821129	0.119906	0.815399	1
ENSMUSG00000020877	Scrn2	1269.99	0.531244	0.185491	-0.00632288	0.339431	0.00155625	0.4608	0.987921	0.082136	-0.345754	0.0604451	1
ENSMUSG00000005268	Prlr	13496.8	-0.349509	-0.272526	-0.232313	-0.309295	0.0333297	0.170919	0.249593	0.0822092	0.0769824	0.647508	1
ENSMUSG00000005893	Nr2c2	1879.5	-0.123517	-0.162288	-0.568151	-0.52938	0.758424	0.73371	0.062465	0.0828023	-0.0387709	0.8931	1
ENSMUSG00000092078	Gm17439	18.7772	0.0903722	0.500932	-1.03668	-1.44724	0.94223	0.700485	0.260632	0.0828051	0.410559	0.597869	1
ENSMUSG00000005803	Sqrdl	3810.52	0.145504	-0.143881	-0.710602	-0.421217	0.625895	0.696696	0.000682269	0.0828088	-0.289385	0.207488	1
ENSMUSG00000047230	Cldn2	1228.81	0.490796	0.881759	1.2074	0.816434	0.327149	0.0767759	0.00398917	0.0828088	0.390963	0.379153	1
ENSMUSG00000031558	Slit2	66.7863	0.454103	0.403532	-0.769565	-0.718995	0.271588	0.456508	0.0517194	0.0828088	-0.0505702	0.895821	1
ENSMUSG00000016256	Ctsz	8008.1	0.28569	0.0278844	0.155484	0.413289	0.245227	0.952345	0.647157	0.083068	-0.257805	0.252576	1
ENSMUSG00000003154	Foxj2	928.209	-0.54025	-0.466511	-0.464375	-0.538113	0.0662636	0.183733	0.168283	0.083068	0.0737385	0.802047	1
ENSMUSG00000040213	Ccbl2	120.253	0.362405	0.128552	-0.774995	-0.541142	0.244918	0.806513	0.00493728	0.0832704	-0.233852	0.424888	1
ENSMUSG00000022528	Hes1	382.253	-0.381252	-0.179936	0.845364	0.644048	0.341889	0.760521	0.0150824	0.0832722	0.201316	0.567813	1
ENSMUSG00000068036	Mllt4	6609.81	-0.327116	-0.116421	-0.199284	-0.409979	0.16635	0.757692	0.518799	0.0832924	0.210695	0.346352	1
ENSMUSG00000052155	Acvr2a	3687.78	-0.419563	-0.285777	-0.327418	-0.461204	0.104162	0.386824	0.287534	0.0833635	0.133786	0.595207	1
ENSMUSG00000035469	Rcbtb1	3691.4	-0.401031	-0.343241	-0.229312	-0.287103	0.00612715	0.0444486	0.213358	0.0834862	0.0577904	0.712723	1
ENSMUSG00000024283	Wac	2385.82	-0.0832167	0.0837909	-0.367916	-0.534924	0.84802	0.880945	0.307704	0.0837804	0.167008	0.567547	1
ENSMUSG00000039349	C130074G19Rik	5718.21	0.301365	0.155573	-0.507155	-0.361362	0.144943	0.595074	0.00756326	0.084105	-0.145793	0.460304	1
ENSMUSG00000062627	Mysm1	1600.83	-0.336096	-0.299892	-0.296685	-0.332889	0.06514	0.164443	0.15077	0.084105	0.036204	0.842621	1
ENSMUSG00000027276	Jag1	466.779	-0.999288	-0.883562	-0.390685	-0.506411	4.00652e-05	0.00101643	0.248576	0.084105	0.115726	0.679016	1
ENSMUSG00000063052	Lrrc40	394.915	0.20967	0.0322005	0.302693	0.480163	0.51644	0.952456	0.365421	0.084105	-0.17747	0.498228	1
ENSMUSG00000087354	4930404I05Rik	51.0725	-0.885907	-0.141054	-0.0960801	-0.840933	0.0523204	0.875784	0.91961	0.084105	0.744853	0.111487	1
ENSMUSG00000086382	Gm13705	4.67941	1.1478	-0.558029	0.279123	1.98495	#N/A	#N/A	0.878446	0.084105	-1.70583	0.0969728	1
ENSMUSG00000028894	Inpp5b	3554.83	0.681454	0.621629	-0.526294	-0.466469	0.00369799	0.0186883	0.0462156	0.0841995	-0.059825	0.814342	1
ENSMUSG00000060070	Defa26	151.234	-0.0520303	0.544948	2.13415	1.53717	0.972726	0.681073	0.00866964	0.0842126	0.596979	0.477645	1
ENSMUSG00000038181	Chpf2	413.069	0.72458	0.356648	-0.0283907	0.339541	4.94627e-06	0.0818411	0.941793	0.0843373	-0.367932	0.0447253	1
ENSMUSG00000026193	Fn1	61.4061	-0.415563	1.87441	0.430338	-1.85964	0.768023	0.10621	0.79944	0.0843373	2.28997	0.0249167	1
ENSMUSG00000020178	Adora2a	60.0681	-0.44833	0.24748	-0.104214	-0.800023	0.364601	0.736116	0.903874	0.0844195	0.695809	0.112554	1
ENSMUSG00000022439	Parvg	56.1414	0.3099	0.0892473	0.463519	0.684171	0.505131	0.899139	0.307195	0.0846213	-0.220653	0.552046	1
ENSMUSG00000050812	AI314180	5153.82	0.054334	-0.041601	-0.406282	-0.310347	0.827529	0.89997	0.0151454	0.0847377	-0.095935	0.572335	1
ENSMUSG00000060679	Mrps9	552.87	0.244935	0.0544223	0.228089	0.418601	0.347678	0.903647	0.454369	0.0847681	-0.190512	0.404861	1
ENSMUSG00000026456	Cyb5r1	175.679	0.340003	0.149057	0.471115	0.662061	0.426577	0.814993	0.282983	0.0847794	-0.190946	0.596661	1
ENSMUSG00000037253	Mex3c	2233.94	-0.56222	-0.0657339	0.138484	-0.358003	0.00164743	0.857174	0.637372	0.0848583	0.496486	0.011498	1
ENSMUSG00000042272	Sestd1	1422.33	-0.0955724	-0.248863	0.175845	0.329136	0.693368	0.26302	0.468812	0.0850093	-0.153291	0.396105	1
ENSMUSG00000041135	Ripk2	96.9084	-0.416215	-0.806815	0.0676052	0.458206	0.130304	0.00101643	0.897458	0.0850093	-0.390601	0.133569	1
ENSMUSG00000034614	Pik3ip1	57.7092	-0.352282	0.445596	0.0369964	-0.760882	0.473885	0.430978	0.967558	0.0850093	0.797878	0.0551655	1
ENSMUSG00000040616	Tmem51	1137.62	0.000439682	-0.0648567	0.241194	0.30649	0.9983	0.829433	0.225555	0.0850972	-0.0652963	0.697624	1
ENSMUSG00000037885	Stk35	1494.48	-0.30301	-0.098213	-0.241278	-0.446075	0.258512	0.823126	0.461806	0.0851348	0.204797	0.402744	1
ENSMUSG00000043003	Rasef	776.563	-0.481304	-0.0346691	-0.0624041	-0.509039	0.0894427	0.952345	0.910616	0.0852174	0.446635	0.110193	1
ENSMUSG00000038733	Wdr26	4686.93	-0.0652773	0.0575109	-0.131742	-0.25453	0.733371	0.817363	0.48531	0.0854467	0.122788	0.379167	1
ENSMUSG00000022983	Scaf4	1401.95	-0.223291	0.0850631	-0.243501	-0.551855	0.553652	0.883818	0.576814	0.0857824	0.308354	0.308882	1
ENSMUSG00000001518	Itfg2	228.612	0.650331	0.174225	-0.044973	0.431133	0.0026209	0.619193	0.924091	0.0857824	-0.476106	0.0418268	1
ENSMUSG00000040102	Klhdc5	219.543	-0.165276	0.00182175	-0.320409	-0.487507	0.635092	0.997354	0.345076	0.0857824	0.167098	0.533207	1
ENSMUSG00000028643	Ccdc23	73.2686	0.640242	0.141657	0.611309	1.10989	0.360683	0.904426	0.444398	0.0858371	-0.498585	0.409765	1
ENSMUSG00000042428	Mgat3	9545.38	-0.211076	-0.253346	-0.433624	-0.391353	0.397714	0.3629	0.0544602	0.0861475	-0.0422703	0.844143	1
ENSMUSG00000031919	Tmed6	21.9377	0.592675	0.192366	0.720838	1.12115	0.423181	0.857462	0.330238	0.0865276	-0.400309	0.507413	1
ENSMUSG00000032899	Styk1	7105.95	-0.290174	-0.224794	-0.337815	-0.403195	0.226344	0.458689	0.187346	0.0865344	0.0653799	0.768087	1
ENSMUSG00000085133	B930095G15Rik	266.676	-0.326647	-0.0676037	-0.172869	-0.431912	0.197264	0.883625	0.626809	0.0865344	0.259043	0.277845	1
ENSMUSG00000041231	Ublcp1	110.793	0.113379	-0.0110831	0.638427	0.762889	0.858787	0.991744	0.187153	0.0865344	-0.124462	0.766251	1
ENSMUSG00000091813	Ces2h	35.7782	0.39348	0.0251466	0.40426	0.772593	0.44358	0.977506	0.466042	0.0865344	-0.368334	0.380062	1
ENSMUSG00000022763	Aifm3	32.3207	0.397495	0.820466	-0.36829	-0.791261	0.387659	0.0947117	0.495739	0.08665	0.422971	0.310922	1
ENSMUSG00000001143	Lman2l	427.936	-0.723981	0.0267029	0.159577	-0.591107	0.0206642	0.968954	0.766453	0.086721	0.750684	0.0214998	1
ENSMUSG00000066191	Anks6	54.9761	-0.00826036	0.591659	-0.320325	-0.920244	0.992184	0.37297	0.674782	0.086721	0.599919	0.231622	1
ENSMUSG00000073700	Klhl21	481.85	0.826492	0.397646	-1.00872	-0.579877	0.00479106	0.328885	0.00041505	0.0870755	-0.428846	0.177298	1
ENSMUSG00000093758	RP24-262G23.4	8.40598	-0.871101	-0.214498	-1.01169	-1.66829	0.38452	#N/A	0.423396	0.0870755	0.656603	0.488837	1
ENSMUSG00000067369	Trmt2b	1222.75	0.0587895	-0.0919207	0.076664	0.227374	0.733371	0.627344	0.693731	0.0872512	-0.15071	0.229027	1
ENSMUSG00000032718	Mansc1	400.241	-0.0676475	0.154	0.577112	0.355465	0.814863	0.589586	0.00140065	0.0873005	0.221647	0.257665	1
ENSMUSG00000031613	Hpgd	18692.6	0.581718	0.392926	-0.954729	-0.765938	0.197125	0.505425	0.02425	0.0873567	-0.188792	0.654565	1
ENSMUSG00000046546	Fam43a	114.054	1.14778	1.686	-0.394718	-0.932932	0.0151338	0.000464634	0.576747	0.0873567	0.538213	0.284694	1
ENSMUSG00000020520	Galnt10	4862.9	0.00648039	-0.170976	0.166739	0.344195	0.983844	0.526207	0.526357	0.0875063	-0.177457	0.349626	1
ENSMUSG00000053774	Ubxn7	1416.35	-0.482693	-0.515738	-0.36285	-0.329804	0.00409977	0.00449743	0.0604074	0.0876032	-0.0330457	0.856318	1
ENSMUSG00000020256	Aldh1l2	18.9032	1.13758	0.401632	0.199064	0.935009	0.0198505	0.535453	0.789919	0.0879778	-0.735945	0.125808	1
ENSMUSG00000026339	Ccdc93	2284.18	-0.488653	-0.311544	-0.19856	-0.375668	0.0130694	0.214008	0.479262	0.0882813	0.177109	0.393745	1
ENSMUSG00000062381	Vps28	2217.59	0.335453	0.0586205	0.120155	0.396988	0.144345	0.889769	0.72912	0.0882813	-0.276833	0.206222	1
ENSMUSG00000028066	Pmf1	391.048	0.502612	0.14593	0.0651134	0.421795	0.0252236	0.693046	0.880048	0.0882813	-0.356681	0.123545	1
ENSMUSG00000033728	Lrrc14	227.711	0.575523	0.28776	0.124753	0.412517	0.00658357	0.306932	0.721155	0.0882813	-0.287763	0.200305	1
ENSMUSG00000081046	Gm12846	15.4064	-0.363079	-0.248738	-1.24266	-1.357	0.704447	0.869684	0.152736	0.0882813	0.114341	0.879564	1
ENSMUSG00000070034	Sp110	53.7434	-0.751352	-0.569197	0.914662	0.732507	0.0865662	0.248151	0.0384018	0.0883544	0.182155	0.662371	1
ENSMUSG00000044864	Ankrd50	1915.22	-0.426358	-0.149021	-0.236851	-0.514187	0.153329	0.755586	0.55766	0.088642	0.277336	0.32929	1
ENSMUSG00000007570	Fance	175.926	0.719129	0.30186	0.138547	0.555816	0.01335	0.46436	0.78171	0.0886483	-0.417269	0.169039	1
ENSMUSG00000033009	Ogfod1	1178.5	-0.0467336	0.0317834	-0.218356	-0.296873	0.847714	0.925908	0.272895	0.0886746	0.078517	0.632301	1
ENSMUSG00000040204	2810417H13Rik	189.561	0.326023	0.754576	1.13703	0.708475	0.494773	0.0808718	0.00142724	0.0886746	0.428552	0.270516	1
ENSMUSG00000037499	Nenf	69.8836	-0.29953	0.141679	1.05724	0.616026	0.485987	0.806338	0.000820744	0.0886746	0.441209	0.198211	1
ENSMUSG00000031755	Bbs2	130.321	-0.15513	-0.0538541	-0.255413	-0.356688	0.514965	0.890295	0.298274	0.0888193	0.101276	0.609967	1
ENSMUSG00000064210	Ano6	44465.8	-0.2688	-0.25402	-0.560307	-0.575087	0.482933	0.587782	0.10686	0.0888317	0.0147801	0.962917	1
ENSMUSG00000006586	Runx1t1	17.9025	-0.615496	0.118484	-0.310181	-1.04416	0.328594	0.925051	0.741613	0.0889503	0.733981	0.208395	1
ENSMUSG00000078964	Ces1b	11.312	-0.291188	-0.0681849	-0.912333	-1.13534	0.707992	#N/A	0.22982	0.0893508	0.223003	0.725078	1
ENSMUSG00000078762	Haus5	75.4896	0.586404	0.261289	0.24865	0.573765	0.0654283	0.551783	0.568787	0.0898269	-0.325115	0.295478	1
ENSMUSG00000028842	Eif2c3	1005.77	-0.533562	-0.309178	-0.170475	-0.394859	0.00952709	0.252528	0.594752	0.0898553	0.224384	0.306558	1
ENSMUSG00000026554	Dcaf8	2044.69	0.466066	0.0537378	-0.183997	0.228331	2.13954e-05	0.808691	0.211733	0.0899534	-0.412328	0.00108426	0.551237
ENSMUSG00000001054	Rmnd5b	389.166	0.474769	0.0637192	-0.139944	0.271105	0.000360249	0.806239	0.480806	0.0900374	-0.411049	0.00568103	1
ENSMUSG00000027035	Lass6	9796.92	-0.209655	-0.0588727	-0.332285	-0.483068	0.524032	0.913504	0.317676	0.0901782	0.150783	0.573397	1
ENSMUSG00000044465	Fam160a2	2809.32	-0.109968	0.0963455	-0.186716	-0.393029	0.706772	0.800071	0.541908	0.0901782	0.206313	0.343727	1
ENSMUSG00000091405	Hist2h4	15.5199	-1.9801	-1.55714	-0.740417	-1.16337	0.00153548	0.0676109	0.495514	0.0901782	0.422957	0.560921	1
ENSMUSG00000087691	Gm15674	152.813	-1.94831	-0.777173	0.281964	-0.889176	6.32103e-06	0.196562	0.725699	0.0902431	1.17114	0.0195714	1
ENSMUSG00000035212	Leprot	1545.84	0.0811212	-0.113268	0.2138	0.40819	0.806468	0.767404	0.48531	0.0907719	-0.19439	0.390825	1
ENSMUSG00000025226	Fbxl15	309.199	0.804944	0.263674	-0.0216723	0.519597	0.00221428	0.509028	0.971947	0.0907719	-0.54127	0.0585604	1
ENSMUSG00000037216	Lipt1	57.041	-0.689787	0.0791626	0.0242752	-0.744675	0.102856	0.928872	0.980132	0.0907719	0.76895	0.0657946	1
ENSMUSG00000015749	Anp32e	891.449	0.351444	0.500809	0.729719	0.580355	0.334125	0.193039	0.0235979	0.0908295	0.149365	0.642309	1
ENSMUSG00000034610	Zcchc11	582.076	-0.49999	-0.30541	0.715865	0.521285	0.0921199	0.431712	0.0118035	0.0910255	0.19458	0.503077	1
ENSMUSG00000049422	Chchd10	3854.03	0.555921	0.36053	0.304085	0.499476	0.0416519	0.302937	0.395472	0.0912087	-0.195391	0.481037	1
ENSMUSG00000035569	Ankrd11	7725.04	-0.557805	-0.29216	-0.277069	-0.542713	0.0647322	0.483202	0.501052	0.0914515	0.265644	0.378634	1
ENSMUSG00000006398	Cdc20	212.104	1.17125	0.940137	0.667637	0.898748	0.0133451	0.0899284	0.258651	0.0914515	-0.231111	0.640661	1
ENSMUSG00000037594	BC022687	23.0702	0.730745	0.0686921	0.175681	0.837735	0.136208	0.93972	0.813167	0.0916044	-0.662053	0.141108	1
ENSMUSG00000028617	Lrrc42	612.668	0.168656	0.00293745	0.140949	0.306668	0.395672	0.99445	0.56093	0.0916605	-0.165719	0.330435	1
ENSMUSG00000042406	Atf4	5229.38	0.0534447	0.140628	-0.24665	-0.333834	0.847028	0.614574	0.273858	0.0918562	0.0871837	0.638713	1
ENSMUSG00000032413	Rasa2	2787.1	-0.860719	-0.339113	0.114652	-0.406954	1.13718e-05	0.215689	0.75459	0.0918562	0.521606	0.0215417	1
ENSMUSG00000021156	Zmynd11	1678.18	-0.171428	-0.0636462	-0.104057	-0.211839	0.169175	0.746659	0.526214	0.0918562	0.107782	0.361551	1
ENSMUSG00000021809	Nudt13	285.699	0.179735	-0.282276	-0.117951	0.34406	0.426425	0.223817	0.692733	0.0918562	-0.462011	0.0160092	1
ENSMUSG00000030030	1700003E16Rik	73.1739	0.733483	0.0651608	-0.0966182	0.571704	0.0148596	0.917464	0.862359	0.0918562	-0.668322	0.0318343	1
ENSMUSG00000022422	Dscc1	15.5768	1.08614	-0.00584668	0.121893	1.21388	0.123538	0.996687	0.924091	0.0918562	-1.09199	0.092407	1
ENSMUSG00000051497	Kcnj16	20.8118	-0.732371	-0.141873	-0.505531	-1.09603	0.266316	0.913247	0.578592	0.0918621	0.590498	0.341348	1
ENSMUSG00000049690	Nckap5	1161.53	-0.212386	-0.58986	-0.940121	-0.562647	0.593106	0.0977484	0.00111471	0.0919596	-0.377474	0.229014	1
ENSMUSG00000028780	Sema3c	95.3492	-0.196166	0.693908	0.164158	-0.725916	0.716546	0.141169	0.808786	0.0919761	0.890074	0.0267669	1
ENSMUSG00000023755	Rhebl1	651.973	-0.373787	-0.565302	-0.631667	-0.440151	0.145425	0.0322336	0.0081305	0.0919974	-0.191515	0.436625	1
ENSMUSG00000073647	Gm10557	121.167	-0.177381	-0.0361674	-0.524184	-0.665398	0.721774	0.96285	0.236787	0.0919974	0.141214	0.704002	1
ENSMUSG00000024972	Lgals12	55.7593	0.0851555	0.29901	1.09472	0.880861	0.915763	0.69459	0.025601	0.0919974	0.213855	0.661594	1
ENSMUSG00000022974	Gcfc1	2214.14	-0.398919	-0.240677	-0.177781	-0.336024	0.0276942	0.31085	0.483187	0.0920304	0.158242	0.398559	1
ENSMUSG00000036278	Macrod1	289.992	0.662554	0.545086	0.286983	0.404451	0.00108938	0.0165275	0.280956	0.0920304	-0.117468	0.59655	1
ENSMUSG00000067925	Cxx1a	18.7495	1.50645	0.371789	-0.00120343	1.13346	0.0100156	0.680555	0.999182	0.0920304	-1.13466	0.0556137	1
ENSMUSG00000087281	Gm16015	24.973	0.0914514	-0.464836	0.449422	1.00571	0.921868	0.555472	0.58531	0.0920477	-0.556287	0.323472	1
ENSMUSG00000033544	Angptl1	36.2654	0.0950164	0.128706	-0.817308	-0.850998	0.893199	0.891675	0.112142	0.0923861	0.0336899	0.943068	1
ENSMUSG00000017843	Ppp2r5c	4855.25	0.0275421	-0.142822	0.098918	0.269282	0.907812	0.493012	0.666276	0.0926764	-0.170364	0.256685	1
ENSMUSG00000091343	Gm17328	41.3424	-0.426925	-0.122334	-0.509753	-0.814344	0.412571	0.893253	0.394444	0.0928516	0.30459	0.507472	1
ENSMUSG00000030323	Ift122	39.0313	0.0233055	0.276941	-0.474143	-0.727779	0.973183	0.671696	0.345051	0.0928979	0.253636	0.527522	1
ENSMUSG00000019820	Utrn	6681.65	-0.0219719	0.0937905	-0.46117	-0.576933	0.969209	0.878527	0.226306	0.0932803	0.115762	0.719273	1
ENSMUSG00000015653	Steap2	170.554	0.27796	0.486616	0.975356	0.7667	0.618915	0.375634	0.0215847	0.0932803	0.208656	0.624611	1
ENSMUSG00000039384	Dusp10	109.014	-0.709604	0.294818	0.336162	-0.66826	0.0563396	0.597542	0.51776	0.0932803	1.00442	0.00751541	1
ENSMUSG00000000568	Hnrnpd	2049.07	0.407462	0.356249	0.381457	0.43267	0.0988557	0.223286	0.165441	0.0933005	-0.0512134	0.83192	1
ENSMUSG00000042744	Gm15800	6720.35	-0.33498	-0.240944	-0.5497	-0.643737	0.42732	0.669502	0.185638	0.0937098	0.0940363	0.793818	1
ENSMUSG00000027519	Rab22a	3632.81	-0.229062	-0.100353	-0.179817	-0.308526	0.218048	0.719947	0.428033	0.0937098	0.128709	0.455617	1
ENSMUSG00000068966	Zbtb34	353.072	-0.0868263	0.165338	-0.165009	-0.417173	0.795204	0.645421	0.635251	0.0937098	0.252164	0.279214	1
ENSMUSG00000038058	Nod1	101.705	0.0967119	-5.08215e-05	0.489029	0.585791	0.846563	0.999896	0.198099	0.0937098	-0.0967627	0.767432	1
ENSMUSG00000062232	Rapgef2	2443.4	0.308214	0.458075	-0.567666	-0.717527	0.533283	0.382833	0.233471	0.0939927	0.149861	0.708659	1
ENSMUSG00000003438	Timm50	496.514	0.532257	0.315712	0.267333	0.483878	0.0464432	0.36425	0.455834	0.0941079	-0.216545	0.421549	1
ENSMUSG00000025144	Stra13	250.275	0.259246	0.0593112	0.373841	0.573776	0.511251	0.928872	0.357986	0.0942398	-0.199935	0.532206	1
ENSMUSG00000054717	Hmgb2	152.237	0.0512758	0.15122	1.0544	0.954452	0.95489	0.88135	0.061136	0.0942398	0.099944	0.851351	1
ENSMUSG00000036814	Slc6a20a	7493.16	-0.12076	-0.186688	-0.76432	-0.698392	0.83492	0.781434	0.0648883	0.0942609	-0.0659278	0.86604	1
ENSMUSG00000018858	Ict1	341.161	0.121923	-0.0634721	0.297127	0.482522	0.746456	0.904502	0.39374	0.0942609	-0.185395	0.491985	1
ENSMUSG00000027312	Atrn	2493.04	-0.0811961	-0.3552	0.229843	0.503847	0.847028	0.32098	0.570402	0.0945108	-0.274004	0.331786	1
ENSMUSG00000046876	Atxn1	1910.13	-0.107144	-0.162752	-0.726204	-0.670595	0.847861	0.805081	0.069391	0.0945108	-0.0556086	0.88232	1
ENSMUSG00000091747	D17H6S56E-5	1635.48	0.421167	0.898123	1.1394	0.662441	0.310356	0.0189887	0.000735278	0.0945108	0.476956	0.198252	1
ENSMUSG00000021775	Nr1d2	1342.28	-0.0894036	0.947267	0.0965504	-0.94012	0.915517	0.11685	0.929215	0.0945108	1.03667	0.0493647	1
ENSMUSG00000040820	Hlcs	117.922	0.56829	0.472107	0.456394	0.552577	0.0672436	0.18556	0.186026	0.0945108	-0.0961836	0.752033	1
ENSMUSG00000021464	Ror2	52.7221	0.0243622	1.45324	0.330522	-1.09836	0.981661	0.0231638	0.72517	0.0945108	1.42888	0.018587	1
ENSMUSG00000053062	Jam2	30.846	-0.1326	0.0683631	-0.581219	-0.782182	0.829901	0.942632	0.274808	0.0945108	0.200963	0.6462	1
ENSMUSG00000029859	Epha1	4775.83	0.129889	0.508373	-0.119786	-0.498269	0.734808	0.110841	0.799329	0.0945543	0.378484	0.175087	1
ENSMUSG00000030541	Idh2	807.484	0.724434	0.529276	0.234153	0.42931	0.00083244	0.0400994	0.462697	0.0946203	-0.195158	0.414834	1
ENSMUSG00000070283	Ndufaf3	248.264	0.387449	0.266331	0.383269	0.504387	0.201861	0.490306	0.252801	0.0946419	-0.121118	0.666234	1
ENSMUSG00000031377	Bmx	113.286	-0.352064	0.00162515	-0.565981	-0.91967	0.586686	0.998788	0.396669	0.0947036	0.353689	0.493356	1
ENSMUSG00000004849	Ap1s1	1894.84	0.252821	0.102506	0.303797	0.454113	0.391945	0.821781	0.344412	0.094725	-0.150316	0.554611	1
ENSMUSG00000028937	Acot7	670.431	-0.0145321	0.24666	0.748679	0.487487	0.977562	0.521785	0.00361675	0.094725	0.261192	0.339056	1
ENSMUSG00000004748	Mtfp1	548.158	0.0450763	-0.12623	0.168034	0.33934	0.877423	0.67201	0.525043	0.094725	-0.171306	0.36826	1
ENSMUSG00000029910	Mad2l1	142.242	0.435038	0.305024	0.877601	1.00762	0.535057	0.741875	0.172554	0.094725	-0.130014	0.817244	1
ENSMUSG00000005611	Mrvi1	40.3155	0.95027	1.05059	1.19715	1.09684	0.141733	0.110841	0.0467928	0.094725	0.100317	0.866729	1
ENSMUSG00000073926	Olfr653	6.73941	-1.52351	-0.0970658	0.0315677	-1.39488	#N/A	#N/A	0.987318	0.094725	1.42645	0.0864681	1
ENSMUSG00000030815	Phkg2	616.156	-0.284952	-0.237391	-0.319122	-0.366683	0.193938	0.381087	0.18027	0.0947481	0.0475612	0.817786	1
ENSMUSG00000040423	Rc3h1	3800.39	-0.661857	-0.320853	-0.00845891	-0.349463	0.000134848	0.16539	0.985256	0.0948352	0.341004	0.0823447	1
ENSMUSG00000020832	Eral1	298.097	0.43083	0.0290664	-0.0316279	0.370135	0.0332431	0.945175	0.943346	0.0948395	-0.401763	0.0514319	1
ENSMUSG00000071203	Naip5	9399.97	-0.777848	-0.420023	-0.145597	-0.503422	0.00273902	0.21937	0.747284	0.0948465	0.357825	0.205362	1
ENSMUSG00000046230	Vps13a	2180.19	-0.412605	-0.122105	-0.0674645	-0.357965	0.0360984	0.707041	0.851758	0.0949582	0.2905	0.148596	1
ENSMUSG00000024811	Tnks2	5452.12	-0.28523	-0.13836	-0.11446	-0.261329	0.0489755	0.499137	0.591783	0.0950695	0.14687	0.316968	1
ENSMUSG00000050428	Fbxo46	525.22	-0.279498	-0.0735896	-0.179388	-0.385296	0.232972	0.856531	0.563331	0.0950695	0.205908	0.34246	1
ENSMUSG00000019838	Slc16a10	22876.3	-0.0403878	-0.074585	-0.37604	-0.341843	0.892902	0.828499	0.0641826	0.0951584	-0.0341972	0.858577	1
ENSMUSG00000054517	Trim65	621.497	-0.741064	-0.227185	-0.162569	-0.676448	0.0482989	0.71231	0.800492	0.0951584	0.513879	0.177118	1
ENSMUSG00000058173	BC017612	369.307	0.142781	-0.12299	0.263926	0.529697	0.725637	0.815275	0.520597	0.0951584	-0.265771	0.371313	1
ENSMUSG00000022791	Tnk2	865.551	0.294651	0.33267	0.622045	0.584026	0.449503	0.456611	0.0761872	0.0954793	0.038019	0.907637	1
ENSMUSG00000020922	Lsm12	1019.34	0.0758472	-0.138233	0.272622	0.486702	0.853705	0.765218	0.455996	0.0960033	-0.21408	0.434055	1
ENSMUSG00000022951	Rcan1	1337.25	0.260053	0.154459	0.269782	0.375376	0.262699	0.627344	0.296304	0.0960046	-0.105594	0.616473	1
ENSMUSG00000022466	Rpap3	104.473	0.530236	0.337701	0.334727	0.527261	0.0761346	0.362061	0.358059	0.096053	-0.192535	0.508645	1
ENSMUSG00000021208	Ifi27l2b	24324.1	-0.11809	-0.2449	0.466947	0.593757	0.808761	0.627708	0.241138	0.0962212	-0.12681	0.704186	1
ENSMUSG00000022469	Rapgef3	40.0163	0.0574644	0.195373	0.921974	0.784066	0.939695	0.788348	0.0408679	0.0963951	0.137908	0.75421	1
ENSMUSG00000021044	Adck1	284.45	0.164582	-0.102307	0.0276936	0.294583	0.395521	0.698398	0.937785	0.0964034	-0.266889	0.107084	1
ENSMUSG00000041891	Lman1	8499.08	-0.242656	-0.096967	-0.127656	-0.273344	0.130304	0.69459	0.560783	0.0965045	0.145689	0.343865	1
ENSMUSG00000025081	Tdrd1	25.5841	1.47035	0.64328	0.406367	1.23344	0.0276942	0.465237	0.680487	0.0965045	-0.82707	0.213384	1
ENSMUSG00000027007	Ssfa2	8320.18	-0.0454126	0.342791	-0.143238	-0.531442	0.924504	0.38075	0.771261	0.0966139	0.388204	0.194614	1
ENSMUSG00000030872	Gga2	122.363	0.208568	0.174456	0.606527	0.64064	0.665385	0.773205	0.12773	0.0966991	-0.0341124	0.92436	1
ENSMUSG00000027536	Chmp4c	5178.13	0.0573421	0.032082	-0.445468	-0.420208	0.872808	0.948196	0.0787144	0.0967917	-0.0252602	0.91501	1
ENSMUSG00000082429	Gm13171	15.6134	0.0040653	-0.164253	-2.0255	-1.85718	0.99794	0.942768	0.0709951	0.0967917	-0.168318	0.872444	1
ENSMUSG00000020808	Fam64a	4.98263	1.39271	0.20376	1.14887	2.33782	#N/A	#N/A	0.445315	0.0969854	-1.18895	0.329522	1
ENSMUSG00000045795	Whamm	899.093	0.0939322	-0.140059	0.0495595	0.283551	0.656607	0.53845	0.866716	0.0970067	-0.233991	0.143381	1
ENSMUSG00000002985	Apoe	366.195	0.369673	0.923118	1.2805	0.727051	0.448155	0.0331504	0.000517872	0.0970067	0.553445	0.175467	1
ENSMUSG00000026065	Slc9a4	8.68323	0.35335	0.0383548	0.995447	1.31044	0.749279	#N/A	0.239979	0.097431	-0.314995	0.663997	1
ENSMUSG00000030718	Ppme1	1087.1	0.079939	0.428845	-0.146228	-0.495134	0.847028	0.202869	0.742308	0.0975447	0.348906	0.211242	1
ENSMUSG00000020431	Adcy1	50.0612	0.210691	0.52563	-0.312986	-0.627926	0.629999	0.224251	0.495026	0.0975447	0.31494	0.362781	1
ENSMUSG00000030726	Pold3	590.133	-0.256636	-0.0501407	0.435262	0.228767	0.0483618	0.828302	0.000194482	0.0976348	0.206496	0.112248	1
ENSMUSG00000035342	Lzts2	421.794	0.184273	-0.163823	0.180745	0.528841	0.638165	0.73942	0.697571	0.0979967	-0.348096	0.243703	1
ENSMUSG00000022724	Mina	235.39	0.106066	-0.0224095	0.282229	0.410705	0.743902	0.96239	0.330838	0.0984021	-0.128476	0.579638	1
ENSMUSG00000020848	Doc2b	27.6644	-0.0270654	0.705488	-0.423523	-1.15608	0.980861	0.426092	0.659709	0.0984021	0.732553	0.256035	1
ENSMUSG00000037797	Adh4	385.474	0.728908	0.0828551	-1.33027	-0.684217	0.0556671	0.917253	9.10996e-05	0.0985864	-0.646053	0.0944831	1
ENSMUSG00000027999	Pla2g12a	102.397	0.637618	0.406455	0.33824	0.569402	0.0443229	0.299436	0.399135	0.0986005	-0.231163	0.464149	1
ENSMUSG00000089817	Gm7162	33.8271	-0.842545	-0.354386	-0.459241	-0.9474	0.129799	0.693373	0.565392	0.0986005	0.488159	0.373474	1
ENSMUSG00000075025	Gm10804	14.9602	-0.50767	-0.47482	-1.79349	-1.82634	0.703206	0.805941	0.12955	0.0986005	0.0328501	0.974993	1
ENSMUSG00000030451	Herc2	6606.56	-0.241505	-0.160625	-0.485325	-0.566205	0.543106	0.767163	0.190598	0.0989775	0.0808795	0.800666	1
ENSMUSG00000014164	Klhl3	7.90506	-1.80165	0.0665056	0.0143456	-1.85381	0.0901509	#N/A	0.995334	0.0991052	1.86816	0.0843824	1
ENSMUSG00000032530	Lyzl4	28.8217	-0.960299	-0.0915084	-0.309726	-1.17852	0.171031	0.949057	0.786592	0.0991612	0.868791	0.199415	1
ENSMUSG00000074444	Gm15284	1743.05	-0.345052	0.00954569	1.84507	1.49048	0.772194	0.996385	0.0314631	0.0993674	0.354598	0.674428	1
ENSMUSG00000060063	Alox5ap	93.5958	-0.470291	0.14028	-0.310092	-0.920664	0.442136	0.890056	0.70407	0.0994196	0.610572	0.242291	1
ENSMUSG00000039903	4931408A02Rik	5.19277	-0.279771	0.93805	-0.758733	-1.97655	#N/A	#N/A	0.610544	0.0995749	1.21782	0.253228	1
ENSMUSG00000026307	Scly	974.317	0.0992478	0.0944041	0.330832	0.335676	0.698401	0.76889	0.112589	0.0997127	-0.00484368	0.979665	1
ENSMUSG00000020156	Mum1	381.542	0.188989	0.0745298	0.335796	0.450255	0.553652	0.877286	0.278004	0.0997127	-0.114459	0.653081	1
ENSMUSG00000032462	Pik3cb	969.764	-0.277069	-0.187951	-0.240123	-0.329242	0.158797	0.464678	0.296959	0.0999263	0.0891183	0.633913	1
ENSMUSG00000078532	Nkain1	36.9145	1.22479	0.990885	0.706178	0.940086	0.0148166	0.0702034	0.21234	0.0999503	-0.233907	0.644868	1
ENSMUSG00000037570	Mcrs1	414.322	0.366728	0.101859	-0.00790004	0.256969	0.00692637	0.643694	0.980898	0.100667	-0.264869	0.0667326	1
ENSMUSG00000092289	Gm6659	24.1268	-1.57463	-0.837696	-0.193026	-0.929956	0.00175215	0.233028	0.859208	0.100986	0.73693	0.193754	1
ENSMUSG00000076605	Igkj2	7.38111	-1.79722	0.24188	3.76674	1.72765	#N/A	#N/A	0.00191873	0.101161	2.0391	0.0695638	1
ENSMUSG00000035329	Fbxo33	881.807	-0.665537	-0.399365	-0.0311296	-0.297301	5.42951e-06	0.0261248	0.930124	0.101498	0.266172	0.118093	1
ENSMUSG00000039210	Gpatch2	1326.59	-0.256299	-0.23709	-0.306178	-0.325387	0.194235	0.314043	0.142681	0.101528	0.0192086	0.917458	1
ENSMUSG00000025762	Larp1b	362.077	-0.593034	-0.408445	-0.239604	-0.424193	0.00907751	0.154946	0.465981	0.101529	0.184589	0.44807	1
ENSMUSG00000034621	Gpatch8	4530.32	-0.25343	-0.544567	-0.788205	-0.497068	0.449503	0.0874507	0.00293842	0.101571	-0.291136	0.303259	1
ENSMUSG00000033400	Agl	540.98	0.127944	-0.00409728	0.201822	0.333863	0.598575	0.993523	0.415182	0.101571	-0.132041	0.48638	1
ENSMUSG00000009614	Sardh	501.532	0.435023	0.190931	-0.60086	-0.356767	0.0241468	0.501335	0.00111471	0.101571	-0.244093	0.226747	1
ENSMUSG00000072640	1810012P15Rik	367.876	0.125535	-0.337777	-0.0473303	0.415982	0.693368	0.24229	0.921215	0.101571	-0.463312	0.0506998	1
ENSMUSG00000036833	Pnpla7	343.839	-1.03189	-0.392172	0.219588	-0.42013	5.7323e-07	0.170627	0.516577	0.101571	0.639718	0.00832115	1
ENSMUSG00000020674	Pxdn	41.6407	0.234444	0.404295	1.09922	0.929372	0.756036	0.587782	0.0394425	0.101696	0.16985	0.746157	1
ENSMUSG00000091696	Gm17670	32.6397	0.222977	-0.571106	-1.98001	-1.18592	0.813921	0.586865	0.0019691	0.1017	-0.794083	0.244457	1
ENSMUSG00000073664	Nbeal1	4491.48	-0.294923	-0.150076	-0.175275	-0.320121	0.117534	0.572845	0.475231	0.101724	0.144846	0.426656	1
ENSMUSG00000032298	Neil1	197.172	0.218903	0.0952057	0.241139	0.364835	0.358911	0.786659	0.354518	0.101749	-0.123697	0.548764	1
ENSMUSG00000089804	Gm16136	15.3539	1.49458	0.680339	0.531073	1.34531	0.0470488	0.46436	0.586942	0.101936	-0.814236	0.256088	1
ENSMUSG00000028024	Enpep	100678	0.0803492	0.267756	-0.281801	-0.469208	0.840277	0.46436	0.420562	0.102005	0.187407	0.482949	1
ENSMUSG00000003166	Dgcr2	2408.4	-0.193914	-0.0542261	-0.204254	-0.343942	0.392981	0.885294	0.428033	0.102005	0.139688	0.475844	1
ENSMUSG00000042808	Gpx2	2226.88	-0.0310297	0.576209	1.35662	0.749384	0.967255	0.27573	0.000431137	0.102005	0.607239	0.154854	1
ENSMUSG00000044167	Foxo1	2182.98	0.162759	0.391998	-0.278038	-0.507277	0.670398	0.274121	0.473712	0.102082	0.229239	0.427224	1
ENSMUSG00000046408	1700067K01Rik	22.7749	-0.563564	-0.339983	-0.712817	-0.936398	0.338957	0.71231	0.299835	0.102155	0.223581	0.682306	1
ENSMUSG00000025278	Flnb	21235.8	-0.177497	0.162675	-0.2837	-0.623872	0.710886	0.791959	0.580372	0.102196	0.340173	0.338599	1
ENSMUSG00000074259	Gramd2	530.169	0.297595	0.688796	0.0222962	-0.368905	0.177475	0.000491636	0.962889	0.102196	0.391201	0.0607802	1
ENSMUSG00000035112	Wnk4	187.226	-0.0344783	0.152073	-0.343832	-0.530383	0.944891	0.76827	0.374069	0.102196	0.186551	0.536515	1
ENSMUSG00000003585	Sec14l2	13535.1	0.117419	-0.197828	-0.618994	-0.303747	0.593372	0.382356	4.38164e-05	0.102421	-0.315247	0.0686573	1
ENSMUSG00000004798	Ulk2	1418.99	-0.241291	-0.212877	-0.257002	-0.285416	0.159363	0.302259	0.169151	0.102434	0.0284144	0.861684	1
ENSMUSG00000061171	Slc38a11	59.733	-0.0274855	-0.124535	-0.631797	-0.534747	0.955601	0.827312	0.048728	0.102659	-0.09705	0.751839	1
ENSMUSG00000024384	Iws1	2290.37	-0.136783	0.0487361	-0.106863	-0.292382	0.498837	0.878259	0.677664	0.10266	0.185519	0.266058	1
ENSMUSG00000050973	D330012F22Rik	241.099	0.233869	-0.092432	0.0838639	0.410165	0.390131	0.82381	0.837143	0.10266	-0.326301	0.16234	1
ENSMUSG00000016481	Cr1l	1369.73	0.0518977	-0.195765	0.196948	0.444611	0.895693	0.604975	0.59361	0.102679	-0.247662	0.32886	1
ENSMUSG00000027775	Mfsd1	1623.29	-0.0792803	-0.11753	0.286933	0.325182	0.760714	0.692582	0.178928	0.10312	-0.0382498	0.836831	1
ENSMUSG00000032192	Gnb5	491.88	1.1918	1.09684	-0.683368	-0.58841	3.8247e-05	0.000522673	0.0458003	0.10312	-0.0949572	0.77549	1
ENSMUSG00000037295	Ldlrap1	396.572	0.504275	0.415897	0.243562	0.33194	0.00378926	0.0376313	0.280418	0.103294	-0.088378	0.637256	1
ENSMUSG00000034278	Dnajc17	126.263	0.272151	0.319728	0.499124	0.451546	0.35935	0.311437	0.0600909	0.103294	0.0475774	0.851788	1
ENSMUSG00000031698	Mylk3	37.4022	1.02258	0.669096	-1.57838	-1.2249	0.138014	0.498491	0.0173658	0.103396	-0.353481	0.606039	1
ENSMUSG00000031565	Fgfr1	7.02432	1.60564	1.58951	1.9547	1.97082	#N/A	#N/A	0.0166228	0.103706	-0.0161226	0.98695	1
ENSMUSG00000075266	Cenpw	31.2186	0.75168	0.362599	0.501596	0.890678	0.165336	0.612777	0.427662	0.104085	-0.389082	0.431094	1
ENSMUSG00000033444	Specc1l	9917.12	0.0255572	0.358175	-0.185077	-0.517695	0.958924	0.346558	0.687185	0.104208	0.332618	0.261362	1
ENSMUSG00000032599	Ip6k2	1691.33	0.307536	-0.019604	-0.883408	-0.556268	0.406164	0.977506	0.00302372	0.104208	-0.32714	0.303755	1
ENSMUSG00000022066	Entpd4	630.237	0.25884	-0.0107619	0.0907252	0.360327	0.251866	0.981273	0.792837	0.104208	-0.269602	0.19025	1
ENSMUSG00000038980	BC066135	9.47517	0.436155	0.462746	1.35343	1.32684	0.687592	#N/A	0.0737543	0.104208	0.026591	0.971083	1
ENSMUSG00000045973	Mcart1	5355.03	0.0193504	0.153612	-0.106392	-0.240654	0.931203	0.397877	0.595061	0.104402	0.134262	0.329434	1
ENSMUSG00000026203	Dnajb2	303.067	-0.647256	-0.282159	0.0317746	-0.333323	0.000153001	0.233075	0.940793	0.104518	0.365097	0.0595548	1
ENSMUSG00000030275	Etnk1	8338.7	-0.15409	0.174195	-0.135847	-0.464132	0.660144	0.679881	0.750009	0.10452	0.328286	0.216625	1
ENSMUSG00000026179	Pnkd	538.343	0.259561	-0.0364378	-0.670492	-0.374494	0.26817	0.93606	0.000546401	0.104628	-0.295998	0.167036	1
ENSMUSG00000027522	Stx16	2148.66	-0.158666	-0.0634499	-0.146907	-0.242123	0.305518	0.79259	0.419264	0.104641	0.0952159	0.492615	1
ENSMUSG00000024925	Rnaseh2c	236.721	0.39187	0.0488871	0.350028	0.693011	0.396614	0.952337	0.521653	0.104715	-0.342983	0.386163	1
ENSMUSG00000003934	Efnb3	40.2122	-1.17208	-0.61414	-0.189561	-0.747504	0.00382936	0.277927	0.811531	0.105005	0.557943	0.212153	1
ENSMUSG00000027803	Wwtr1	11.0633	-1.53	1.60569	1.5603	-1.57539	0.0953622	#N/A	0.114975	0.105005	3.13569	0.000505911	0.538429
ENSMUSG00000031103	Elf4	4068.89	-0.627056	-0.102068	-0.0404102	-0.565398	0.0503425	0.867217	0.955356	0.105082	0.524988	0.105495	1
ENSMUSG00000083152	Apc-ps1	13.9335	-0.850986	0.123572	-0.431984	-1.40654	0.335384	0.943959	0.741835	0.105176	0.974558	0.232682	1
ENSMUSG00000032204	Aqp9	9.19656	-0.326134	0.608521	-0.499366	-1.43402	0.755035	#N/A	0.682432	0.105537	0.934655	0.24717	1
ENSMUSG00000044165	Bcl2l15	1698.58	0.344068	0.503426	-0.371332	-0.530691	0.31133	0.160352	0.328302	0.105541	0.159359	0.600203	1
ENSMUSG00000007035	Msh5	40.885	-1.18299	-0.466976	-0.0233018	-0.739318	0.00318146	0.439379	0.982389	0.105541	0.716016	0.104538	1
ENSMUSG00000024712	Rfk	38896.2	-0.050159	-0.173069	0.29482	0.41773	0.893442	0.634306	0.324698	0.105644	-0.12291	0.608063	1
[truncated: 35,992 more rows]
