# Supplementary material for: Transcriptional Integration of Distinct Microbial and Nutritional Signals by the Small Intestinal Epithelium
Source: Cell Mol Gastroenterol Hepatol. 2022 May 6;14(2):465–93. doi: 10.1016/j.jcmgh.2022.04.013 (PMC9305020; doi:10.1016/j.jcmgh.2022.04.013)
Supplement: Supplementary Table S3 [file mmc3.xlsx]

## Sheet: RNA-seq Metascape GO-TERM
RNA-Seq
CV/GF DOWN(↓)										CV/GF UP(↑)										CV+HFM/GF+HFM DOWN(↓)										CV+HFM/GF+HFM UP(↑)										GF+HFM/GF DOWN(↓)
GroupID	Category	Term	Description	LogP	Log(q-value)	InTerm_InList	Genes	Symbols		GroupID	Category	Term	Description	LogP	Log(q-value)	InTerm_InList	Genes	Symbols		GroupID	Category	Term	Description	LogP	Log(q-value)	InTerm_InList	Genes	Symbols		GroupID	Category	Term	Description	LogP	Log(q-value)	InTerm_InList	Genes	Symbols		GroupID	Category	Term	Description	LogP	Log(q-value)	InTerm_InList	Genes	Symbols
1_Summary	Reactome Gene Sets	R-MMU-556833	Metabolism of lipids	-8.48255	-4.38034	47/592	11657,11671,11689,12012,13110,13120,14421,15488,15494,16331,18706,19013,19224,20249,20250,20494,20520,20698,20845,22337,23801,27384,30955,52538,52635,54384,64436,64898,67916,68018,71720,74754,78925,102247,104086,105387,171168,216739,228859,231999,232889,242083,268783,269180,320207,432720,622402	Alb,Aldh3a2,Alox5,Baat,Cyp2j6,Cyp4b1,B4galnt1,Hsd17b4,Hsd3b3,Inpp5d,Pik3ca,Ppara,Ptgs1,Scd1,Scd2,Slc10a2,Slc22a5,Sphk1,Star,Vdr,Aloxe3,Akr1c13,Pik3cg,Acaa2,Esyt2,Mtmr7,Inpp5e,Lpin2,Plpp3,Col4a3bp,Osbpl3,Dhcr24,Srd5a1,Gpat4,Cyp27a1,Akr1c14,Acer1,Acsl6,Fitm2,Plekha8,Pla2g4c,Ppm1l,Mtmr12,Inpp4a,Pik3r5,Akr1c19,Akr1c12		1_Summary	GO Biological Processes	GO:0098542	defense response to other organism	-14.6288	-10.3671	57/667	12945,13057,13218,15900,15945,15957,15958,15959,16069,16803,16819,16859,17002,17110,17329,17393,17858,18126,18489,19695,20128,21357,21803,21926,21946,23962,24088,54123,54445,55932,58203,66141,66298,66824,67065,67775,69146,69550,70163,80287,80861,80876,94088,112419,230738,234311,246730,270151,332579,382000,382059,634825,667373,100038882,100041688,100041895,100041952,14456,17395,19692,20516,23825,2…	Dmbt1,Cyba,Defa29,Irf8,Cxcl10,Ifit1,Ifit2,Ifit3,Jchain,Lbp,Lcn2,Lgals9,Ltf,Lyz1,Cxcl9,Mmp7,Mx2,Nos2,Reg3b,Reg3g,Trim30a,Tarbp2,Tgfb1,Tnf,Pglyrp1,Oasl2,Tlr2,Irf7,Unc93b1,Gbp3,Zbp1,Ifitm3,Defa21,Pycard,Polr3d,Rtp4,Gsdmd,Bst2,Lypd8,Apobec3,Dhx58,Ifitm2,Trim6,Ifit1bl2,Zc3h12a,Ddx60,Oas1a,Nlrx1,Card9,AY761184,Defa22,Gm14851,Ifit1bl1,Isg15,Defa35,Defa37,Defa34,Gas6,Mmp9,Reg1,Slc20a2,Banf1,Mid2,Reg3d,Uv…		1_Summary	GO Biological Processes	GO:0032787	monocarboxylic acid metabolic process	-12.662	-8.40031	48/573	11522,11529,11668,11671,12012,12491,13095,13097,13110,13614,14081,15446,15488,15926,16337,18655,19017,19659,20249,20250,20845,26464,27053,52538,56690,56695,66885,68312,93732,94284,98256,102247,102632,103142,104086,104158,113868,170459,216190,230161,234564,241452,268860,272428,328035,394433,394434,102635496,13361,14381,14661,14711,14718,17855,20322,20768,27399,58226,67815,74754,76500,104263,107869…	Adh1,Adh7,Aldh1a1,Aldh3a2,Baat,Cd36,Cyp2c29,Cyp2c38,Cyp2j6,Edn1,Acsl1,Hpgd,Hsd17b4,Idh1,Insr,Pgk1,Ppargc1a,Rbp1,Scd1,Scd2,Star,Vnn3,Asns,Acaa2,Mlycd,Pnkd,Acadsb,Gstm7,Acox2,Ugt1a6a,Kmo,Gpat4,Acad11,Rdh9,Cyp27a1,Ces1d,Acaa1a,Stard4,Appl2,Acnat1,Ces1f,Dhrs9,Abat,Acsm5,Fads6,Ugt1a5,Ugt1a9,Malrd1,Dhfr,G6pdx,Glud1,Gnmt,Got1,Mvk,Sord,Sephs2,Ip6k1,Cacna1h,Sec14l2,Dhcr24,Ip6k2,Kdm3a,Cth,Cyb5r3,Acer1		1_Summary	GO Biological Processes	GO:0044419	interspecies interaction between organisms	-21.5464	-17.2846	57/408	11816,12978,13218,13237,14456,14776,15894,16416,17002,17395,17476,18126,18489,19294,19692,19695,20128,20723,20778,20963,21926,21946,23855,23947,23962,30053,55932,56532,58185,58203,66141,66298,66949,69097,69550,80287,80876,94088,98415,107373,230738,231655,246730,270151,319278,330192,382000,382059,503491,626708,634825,100038927,100041688,100041759,100041787,100041895,100041952,11745,11810,12051,129…	Apoe,Csf1r,Defa29,Defa3,Gas6,Gpx2,Icam1,Itgb3,Ltf,Mmp9,Mpeg1,Nos2,Reg3b,Nectin2,Reg1,Reg3g,Trim30a,Serpinb9,Scarb1,Syk,Tnf,Pglyrp1,Defa17,Mid2,Oasl2,Reg3d,Gbp3,Ripk3,Rsad2,Zbp1,Ifitm3,Defa21,Trim59,Trim15,Bst2,Apobec3,Ifitm2,Trim6,Nucks1,Fam111a,Zc3h12a,Oasl1,Oas1a,Nlrx1,Shfl,Vps37b,AY761184,Defa22,Defa24,Defa26,Gm14851,Defa30,Defa35,Gm15293,Gm15292,Defa37,Defa34,Anxa3,Apobec1,Bcl3,Dmbt1,Cyba,Irf…		1_Summary	GO Biological Processes	GO:0070647	protein modification by small protein conjugation or removal	-10.2771	-6.01532	70/742	11797,12952,14828,15519,17131,17246,17472,18024,19647,19820,19822,20128,21353,21812,22129,22215,23806,50754,52323,53621,54484,56289,56771,56812,65256,66313,66825,67118,67731,69587,69727,70797,73469,73945,74112,74126,74132,74256,74493,74841,75763,75785,76179,76800,77593,77853,80750,93759,98403,108155,109113,109331,117198,140630,195359,209200,211770,214498,215351,231380,235461,242521,246103,270627,…	Birc2,Cry1,Hspa5,Hsp90aa1,Smad7,Mdm2,Gbp4,Nfe2l2,Rbbp6,Rlim,Rnf4,Trim30a,Tank,Tgfbr1,Ttc3,Ube3a,Arih1,Fbxw7,Klhl7,Cnot4,Mkrn1,Rassf1,Med20,Dnajb2,Asb2,Smurf2,Rnf186,Bfar,Fbxo32,Pcgf3,Usp46,Ankib1,Rnf38,Otud4,Usp16,Syvn1,Rnf6,Cyld,Tnks2,Usp38,Dcaf17,Klhl24,Usp31,Usp42,Usp45,Msl2,N4bp1,Sirt1,Zfp451,Ogt,Uhrf2,Rnf20,Ivns1abp,Ube4a,Trim40,Dtx3l,Trib1,Cdc73,Senp6,Uba6,Mindy2,Klhl9,Atxn7,Taf1,Rc3h2,Rnf1…
1_Member	Reactome Gene Sets	R-MMU-556833	Metabolism of lipids	-8.48255	-4.38034	47/592	11657,11671,11689,12012,13110,13120,14421,15488,15494,16331,18706,19013,19224,20249,20250,20494,20520,20698,20845,22337,23801,27384,30955,52538,52635,54384,64436,64898,67916,68018,71720,74754,78925,102247,104086,105387,171168,216739,228859,231999,232889,242083,268783,269180,320207,432720,622402	Alb,Aldh3a2,Alox5,Baat,Cyp2j6,Cyp4b1,B4galnt1,Hsd17b4,Hsd3b3,Inpp5d,Pik3ca,Ppara,Ptgs1,Scd1,Scd2,Slc10a2,Slc22a5,Sphk1,Star,Vdr,Aloxe3,Akr1c13,Pik3cg,Acaa2,Esyt2,Mtmr7,Inpp5e,Lpin2,Plpp3,Col4a3bp,Osbpl3,Dhcr24,Srd5a1,Gpat4,Cyp27a1,Akr1c14,Acer1,Acsl6,Fitm2,Plekha8,Pla2g4c,Ppm1l,Mtmr12,Inpp4a,Pik3r5,Akr1c19,Akr1c12		1_Member	GO Biological Processes	GO:0098542	defense response to other organism	-14.6288	-10.3671	57/667	12945,13057,13218,15900,15945,15957,15958,15959,16069,16803,16819,16859,17002,17110,17329,17393,17858,18126,18489,19695,20128,21357,21803,21926,21946,23962,24088,54123,54445,55932,58203,66141,66298,66824,67065,67775,69146,69550,70163,80287,80861,80876,94088,112419,230738,234311,246730,270151,332579,382000,382059,634825,667373,100038882,100041688,100041895,100041952	Dmbt1,Cyba,Defa29,Irf8,Cxcl10,Ifit1,Ifit2,Ifit3,Jchain,Lbp,Lcn2,Lgals9,Ltf,Lyz1,Cxcl9,Mmp7,Mx2,Nos2,Reg3b,Reg3g,Trim30a,Tarbp2,Tgfb1,Tnf,Pglyrp1,Oasl2,Tlr2,Irf7,Unc93b1,Gbp3,Zbp1,Ifitm3,Defa21,Pycard,Polr3d,Rtp4,Gsdmd,Bst2,Lypd8,Apobec3,Dhx58,Ifitm2,Trim6,Ifit1bl2,Zc3h12a,Ddx60,Oas1a,Nlrx1,Card9,AY761184,Defa22,Gm14851,Ifit1bl1,Isg15,Defa35,Defa37,Defa34		1_Member	GO Biological Processes	GO:0032787	monocarboxylic acid metabolic process	-12.662	-8.40031	48/573	11522,11529,11668,11671,12012,12491,13095,13097,13110,13614,14081,15446,15488,15926,16337,18655,19017,19659,20249,20250,20845,26464,27053,52538,56690,56695,66885,68312,93732,94284,98256,102247,102632,103142,104086,104158,113868,170459,216190,230161,234564,241452,268860,272428,328035,394433,394434,102635496	Adh1,Adh7,Aldh1a1,Aldh3a2,Baat,Cd36,Cyp2c29,Cyp2c38,Cyp2j6,Edn1,Acsl1,Hpgd,Hsd17b4,Idh1,Insr,Pgk1,Ppargc1a,Rbp1,Scd1,Scd2,Star,Vnn3,Asns,Acaa2,Mlycd,Pnkd,Acadsb,Gstm7,Acox2,Ugt1a6a,Kmo,Gpat4,Acad11,Rdh9,Cyp27a1,Ces1d,Acaa1a,Stard4,Appl2,Acnat1,Ces1f,Dhrs9,Abat,Acsm5,Fads6,Ugt1a5,Ugt1a9,Malrd1		1_Member	GO Biological Processes	GO:0044419	interspecies interaction between organisms	-21.5464	-17.2846	57/408	11816,12978,13218,13237,14456,14776,15894,16416,17002,17395,17476,18126,18489,19294,19692,19695,20128,20723,20778,20963,21926,21946,23855,23947,23962,30053,55932,56532,58185,58203,66141,66298,66949,69097,69550,80287,80876,94088,98415,107373,230738,231655,246730,270151,319278,330192,382000,382059,503491,626708,634825,100038927,100041688,100041759,100041787,100041895,100041952	Apoe,Csf1r,Defa29,Defa3,Gas6,Gpx2,Icam1,Itgb3,Ltf,Mmp9,Mpeg1,Nos2,Reg3b,Nectin2,Reg1,Reg3g,Trim30a,Serpinb9,Scarb1,Syk,Tnf,Pglyrp1,Defa17,Mid2,Oasl2,Reg3d,Gbp3,Ripk3,Rsad2,Zbp1,Ifitm3,Defa21,Trim59,Trim15,Bst2,Apobec3,Ifitm2,Trim6,Nucks1,Fam111a,Zc3h12a,Oasl1,Oas1a,Nlrx1,Shfl,Vps37b,AY761184,Defa22,Defa24,Defa26,Gm14851,Defa30,Defa35,Gm15293,Gm15292,Defa37,Defa34		1_Member	GO Biological Processes	GO:0070647	protein modification by small protein conjugation or removal	-10.2771	-6.01532	70/742	11797,12952,14828,15519,17131,17246,17472,18024,19647,19820,19822,20128,21353,21812,22129,22215,23806,50754,52323,53621,54484,56289,56771,56812,65256,66313,66825,67118,67731,69587,69727,70797,73469,73945,74112,74126,74132,74256,74493,74841,75763,75785,76179,76800,77593,77853,80750,93759,98403,108155,109113,109331,117198,140630,195359,209200,211770,214498,215351,231380,235461,242521,246103,270627,…	Birc2,Cry1,Hspa5,Hsp90aa1,Smad7,Mdm2,Gbp4,Nfe2l2,Rbbp6,Rlim,Rnf4,Trim30a,Tank,Tgfbr1,Ttc3,Ube3a,Arih1,Fbxw7,Klhl7,Cnot4,Mkrn1,Rassf1,Med20,Dnajb2,Asb2,Smurf2,Rnf186,Bfar,Fbxo32,Pcgf3,Usp46,Ankib1,Rnf38,Otud4,Usp16,Syvn1,Rnf6,Cyld,Tnks2,Usp38,Dcaf17,Klhl24,Usp31,Usp42,Usp45,Msl2,N4bp1,Sirt1,Zfp451,Ogt,Uhrf2,Rnf20,Ivns1abp,Ube4a,Trim40,Dtx3l,Trib1,Cdc73,Senp6,Uba6,Mindy2,Klhl9,Atxn7,Taf1,Rc3h2,Rnf1…
2_Summary	GO Biological Processes	GO:1901615	organic hydroxy compound metabolic process	-8.34105	-4.38034	41/481	11522,11529,11668,11671,11941,12012,13819,16590,18510,18534,18796,18858,19130,20322,20698,20845,21834,22337,26424,26889,53881,54384,58226,64436,67111,67442,69718,72993,74754,100102,104086,104158,105387,171168,212111,218476,226144,235533,237940,268860,102635496	Adh1,Adh7,Aldh1a1,Aldh3a2,Atp2b2,Baat,Epas1,Kit,Pax8,Pck1,Plcb2,Pmp22,Prox1,Sord,Sphk1,Star,Thrb,Vdr,Nr5a2,Cln8,Slc5a3,Mtmr7,Cacna1h,Inpp5e,Naaa,Retsat,Ipmk,Appl1,Dhcr24,Pcsk9,Cyp27a1,Ces1d,Akr1c14,Acer1,Inpp5a,Gcnt4,Erlin1,Gk5,Aoc2,Abat,Malrd1		1_Member	GO Biological Processes	GO:0044419	interspecies interaction between organisms	-12.8947	-8.934	41/408	13218,14456,17002,17395,18126,18489,19692,19695,20128,20516,21357,21803,21926,21946,23825,23947,23962,24088,30053,55932,58203,66141,66298,69146,69550,78610,80287,80876,83383,94088,230738,246730,270151,382000,382059,634825,671535,100038882,100041688,100041895,100041952	Defa29,Gas6,Ltf,Mmp9,Nos2,Reg3b,Reg1,Reg3g,Trim30a,Slc20a2,Tarbp2,Tgfb1,Tnf,Pglyrp1,Banf1,Mid2,Oasl2,Tlr2,Reg3d,Gbp3,Zbp1,Ifitm3,Defa21,Gsdmd,Bst2,Uvrag,Apobec3,Ifitm2,Tfap4,Trim6,Zc3h12a,Oas1a,Nlrx1,AY761184,Defa22,Gm14851,Parp10,Isg15,Defa35,Defa37,Defa34		1_Member	GO Biological Processes	GO:0006631	fatty acid metabolic process	-6.49999	-3.70065	28/377	11529,11671,12012,12491,13095,13097,13110,13614,14081,15446,15488,19017,20249,20250,52538,56690,66885,68312,93732,102247,102632,104158,113868,216190,230161,234564,272428,328035	Adh7,Aldh3a2,Baat,Cd36,Cyp2c29,Cyp2c38,Cyp2j6,Edn1,Acsl1,Hpgd,Hsd17b4,Ppargc1a,Scd1,Scd2,Acaa2,Mlycd,Acadsb,Gstm7,Acox2,Gpat4,Acad11,Ces1d,Acaa1a,Appl2,Acnat1,Ces1f,Acsm5,Fads6		1_Member	GO Biological Processes	GO:0098542	defense response to other organism	-20.4337	-16.473	72/667	11745,11810,12051,12945,13057,13218,13237,15900,15945,15957,15958,15959,16069,16803,16819,17002,17110,17329,17393,17476,17858,18126,18173,18489,19695,20128,20723,20963,21926,21946,23855,23962,54445,55932,55985,58185,58203,66141,66298,66824,69097,69550,70163,70450,72512,74481,77125,80287,80861,80876,94088,112419,214763,219033,230738,231655,234311,246730,270151,319278,382000,382059,503491,626708,63…	Anxa3,Apobec1,Bcl3,Dmbt1,Cyba,Defa29,Defa3,Irf8,Cxcl10,Ifit1,Ifit2,Ifit3,Jchain,Lbp,Lcn2,Ltf,Lyz1,Cxcl9,Mmp7,Mpeg1,Mx2,Nos2,Slc11a1,Reg3b,Reg3g,Trim30a,Serpinb9,Syk,Tnf,Pglyrp1,Defa17,Oasl2,Unc93b1,Gbp3,Cxcl13,Rsad2,Zbp1,Ifitm3,Defa21,Pycard,Trim15,Bst2,Lypd8,Unc13d,Tmem173,Batf2,Il33,Apobec3,Dhx58,Ifitm2,Trim6,Ifit1bl2,Cgas,Ang4,Zc3h12a,Oasl1,Ddx60,Oas1a,Nlrx1,Shfl,AY761184,Defa22,Defa24,Defa26,…		1_Member	GO Biological Processes	GO:0016567	protein ubiquitination	-8.98219	-5.19757	56/569	11797,12952,14828,15519,17131,17246,17472,18024,19647,19820,19822,20128,21812,22129,22215,23806,50754,52323,53621,54484,56289,56771,56812,65256,66313,66825,67118,67731,69587,70797,73469,74126,74132,74493,75763,75785,77853,80750,93759,108155,109113,109331,117198,140630,209200,211770,214498,231380,242521,270627,319817,320311,381305,384309,672511,100503670	Birc2,Cry1,Hspa5,Hsp90aa1,Smad7,Mdm2,Gbp4,Nfe2l2,Rbbp6,Rlim,Rnf4,Trim30a,Tgfbr1,Ttc3,Ube3a,Arih1,Fbxw7,Klhl7,Cnot4,Mkrn1,Rassf1,Med20,Dnajb2,Asb2,Smurf2,Rnf186,Bfar,Fbxo32,Pcgf3,Ankib1,Rnf38,Syvn1,Rnf6,Tnks2,Dcaf17,Klhl24,Msl2,N4bp1,Sirt1,Ogt,Uhrf2,Rnf20,Ivns1abp,Ube4a,Dtx3l,Trib1,Cdc73,Uba6,Klhl9,Taf1,Rc3h2,Rnf152,Rc3h1,Trim56,Rnf213,Rpl5
2_Member	GO Biological Processes	GO:1901615	organic hydroxy compound metabolic process	-8.34105	-4.38034	41/481	11522,11529,11668,11671,11941,12012,13819,16590,18510,18534,18796,18858,19130,20322,20698,20845,21834,22337,26424,26889,53881,54384,58226,64436,67111,67442,69718,72993,74754,100102,104086,104158,105387,171168,212111,218476,226144,235533,237940,268860,102635496	Adh1,Adh7,Aldh1a1,Aldh3a2,Atp2b2,Baat,Epas1,Kit,Pax8,Pck1,Plcb2,Pmp22,Prox1,Sord,Sphk1,Star,Thrb,Vdr,Nr5a2,Cln8,Slc5a3,Mtmr7,Cacna1h,Inpp5e,Naaa,Retsat,Ipmk,Appl1,Dhcr24,Pcsk9,Cyp27a1,Ces1d,Akr1c14,Acer1,Inpp5a,Gcnt4,Erlin1,Gk5,Aoc2,Abat,Malrd1		1_Member	GO Biological Processes	GO:0009615	response to virus	-12.0922	-8.30757	32/270	15945,15957,15958,15959,16819,16859,17329,17858,20128,21357,21926,23962,54123,54445,58203,66141,66824,67065,67775,69550,80287,80861,80876,94088,112419,230738,234311,246730,270151,332579,667373,100038882	Cxcl10,Ifit1,Ifit2,Ifit3,Lcn2,Lgals9,Cxcl9,Mx2,Trim30a,Tarbp2,Tnf,Oasl2,Irf7,Unc93b1,Zbp1,Ifitm3,Pycard,Polr3d,Rtp4,Bst2,Apobec3,Dhx58,Ifitm2,Trim6,Ifit1bl2,Zc3h12a,Ddx60,Oas1a,Nlrx1,Card9,Ifit1bl1,Isg15		1_Member	GO Biological Processes	GO:0044283	small molecule biosynthetic process	-6.32094	-3.55057	39/652	11668,12012,13361,13614,14381,14661,14711,14718,16337,17855,18655,19017,19659,20249,20250,20322,20768,20845,27053,27399,56690,58226,67815,74754,76500,98256,103142,104086,104158,104263,107869,109754,170459,171168,241452,268860,272428,328035,102635496	Aldh1a1,Baat,Dhfr,Edn1,G6pdx,Glud1,Gnmt,Got1,Insr,Mvk,Pgk1,Ppargc1a,Rbp1,Scd1,Scd2,Sord,Sephs2,Star,Asns,Ip6k1,Mlycd,Cacna1h,Sec14l2,Dhcr24,Ip6k2,Kmo,Rdh9,Cyp27a1,Ces1d,Kdm3a,Cth,Cyb5r3,Stard4,Acer1,Dhrs9,Abat,Acsm5,Fads6,Malrd1		1_Member	GO Biological Processes	GO:0009615	response to virus	-13.1214	-9.8139	36/270	11810,12051,15945,15957,15958,15959,16819,17329,17858,20128,21926,23962,54445,58185,58203,66141,66824,69097,69550,70450,72512,77125,80287,80861,80876,94088,112419,214593,214763,230738,231655,234311,246730,270151,319278,667373	Apobec1,Bcl3,Cxcl10,Ifit1,Ifit2,Ifit3,Lcn2,Cxcl9,Mx2,Trim30a,Tnf,Oasl2,Unc93b1,Rsad2,Zbp1,Ifitm3,Pycard,Trim15,Bst2,Unc13d,Tmem173,Il33,Apobec3,Dhx58,Ifitm2,Trim6,Ifit1bl2,Duox2,Cgas,Zc3h12a,Oasl1,Ddx60,Oas1a,Nlrx1,Shfl,Ifit1bl1		1_Member	GO Biological Processes	GO:0032446	protein modification by small protein conjugation	-8.45827	-4.7986	58/620	11797,12952,14828,15519,17131,17246,17472,18024,19647,19820,19822,20128,21812,22129,22215,23806,50754,52323,53621,54484,56289,56771,56812,65256,66313,66825,67118,67731,69587,70797,73469,74126,74132,74493,75763,75785,77853,80750,93759,98403,108155,109113,109331,117198,140630,195359,209200,211770,214498,231380,242521,270627,319817,320311,381305,384309,672511,100503670	Birc2,Cry1,Hspa5,Hsp90aa1,Smad7,Mdm2,Gbp4,Nfe2l2,Rbbp6,Rlim,Rnf4,Trim30a,Tgfbr1,Ttc3,Ube3a,Arih1,Fbxw7,Klhl7,Cnot4,Mkrn1,Rassf1,Med20,Dnajb2,Asb2,Smurf2,Rnf186,Bfar,Fbxo32,Pcgf3,Ankib1,Rnf38,Syvn1,Rnf6,Tnks2,Dcaf17,Klhl24,Msl2,N4bp1,Sirt1,Zfp451,Ogt,Uhrf2,Rnf20,Ivns1abp,Ube4a,Trim40,Dtx3l,Trib1,Cdc73,Uba6,Klhl9,Taf1,Rc3h2,Rnf152,Rc3h1,Trim56,Rnf213,Rpl5
2_Member	GO Biological Processes	GO:0006066	alcohol metabolic process	-6.2734	-2.71063	28/314	11522,11529,11668,11671,18534,18796,18858,20322,20698,21834,22337,26889,53881,54384,58226,64436,67111,67442,69718,74754,100102,104086,104158,105387,171168,212111,226144,235533	Adh1,Adh7,Aldh1a1,Aldh3a2,Pck1,Plcb2,Pmp22,Sord,Sphk1,Thrb,Vdr,Cln8,Slc5a3,Mtmr7,Cacna1h,Inpp5e,Naaa,Retsat,Ipmk,Dhcr24,Pcsk9,Cyp27a1,Ces1d,Akr1c14,Acer1,Inpp5a,Erlin1,Gk5		1_Member	GO Biological Processes	GO:0051607	defense response to virus	-11.832	-8.17228	29/227	15945,15957,15958,15959,17329,17858,20128,21357,23962,54123,54445,58203,66141,66824,67065,67775,69550,80287,80861,80876,94088,112419,230738,234311,246730,270151,332579,667373,100038882	Cxcl10,Ifit1,Ifit2,Ifit3,Cxcl9,Mx2,Trim30a,Tarbp2,Oasl2,Irf7,Unc93b1,Zbp1,Ifitm3,Pycard,Polr3d,Rtp4,Bst2,Apobec3,Dhx58,Ifitm2,Trim6,Ifit1bl2,Zc3h12a,Ddx60,Oas1a,Nlrx1,Card9,Ifit1bl1,Isg15		1_Member	GO Biological Processes	GO:0046394	carboxylic acid biosynthetic process	-5.7606	-3.04293	26/364	11668,12012,13361,13614,14661,14718,16337,18655,19017,19659,20249,20250,20768,20845,27053,56690,98256,103142,104086,107869,170459,241452,268860,272428,328035,102635496	Aldh1a1,Baat,Dhfr,Edn1,Glud1,Got1,Insr,Pgk1,Ppargc1a,Rbp1,Scd1,Scd2,Sephs2,Star,Asns,Mlycd,Kmo,Rdh9,Cyp27a1,Cth,Stard4,Dhrs9,Abat,Acsm5,Fads6,Malrd1		1_Member	GO Biological Processes	GO:0051607	defense response to virus	-12.3967	-9.31101	32/227	11810,15945,15957,15958,15959,17329,17858,20128,23962,54445,58185,58203,66141,66824,69097,69550,70450,72512,77125,80287,80861,80876,94088,112419,214763,230738,231655,234311,246730,270151,319278,667373	Apobec1,Cxcl10,Ifit1,Ifit2,Ifit3,Cxcl9,Mx2,Trim30a,Oasl2,Unc93b1,Rsad2,Zbp1,Ifitm3,Pycard,Trim15,Bst2,Unc13d,Tmem173,Il33,Apobec3,Dhx58,Ifitm2,Trim6,Ifit1bl2,Cgas,Zc3h12a,Oasl1,Ddx60,Oas1a,Nlrx1,Shfl,Ifit1bl1		1_Member	GO Biological Processes	GO:0043632	modification-dependent macromolecule catabolic process	-7.64325	-4.15966	55/604	11797,12753,13198,14828,15511,17131,17246,18024,19647,19820,19822,22129,22215,23806,27362,50754,53621,56812,65256,66313,66825,66967,67118,67296,67812,69727,70611,70797,74112,74125,74126,74132,74256,74841,76800,77593,79263,80750,93759,100494,108155,109331,110920,140630,192193,193740,209200,211770,214290,214627,231380,240334,270627,672511,100503670	Birc2,Clock,Ddit3,Hspa5,Hspa1b,Smad7,Mdm2,Nfe2l2,Rbbp6,Rlim,Rnf4,Ttc3,Ube3a,Arih1,Dnajb9,Fbxw7,Cnot4,Dnajb2,Asb2,Smurf2,Rnf186,Edem3,Bfar,Socs4,Ubxn4,Usp46,Fbxo33,Ankib1,Usp16,Armc8,Syvn1,Rnf6,Cyld,Usp38,Usp42,Usp45,Trim39,N4bp1,Sirt1,Zfand2a,Ogt,Rnf20,Hspa13,Ube4a,Edem1,Hspa1a,Dtx3l,Trib1,Tut7,Tent4b,Uba6,Pcyox1l,Taf1,Rnf213,Rpl5
2_Member	GO Biological Processes	GO:1901617	organic hydroxy compound biosynthetic process	-3.11088	-0.817623	17/229	12012,13819,18534,18796,19130,20698,20845,22337,58226,69718,72993,74754,104086,104158,171168,226144,102635496	Baat,Epas1,Pck1,Plcb2,Prox1,Sphk1,Star,Vdr,Cacna1h,Ipmk,Appl1,Dhcr24,Cyp27a1,Ces1d,Acer1,Erlin1,Malrd1		1_Member	GO Biological Processes	GO:0045071	negative regulation of viral genome replication	-8.74791	-5.74145	13/57	17002,21926,23825,23962,66141,69550,80287,80876,94088,230738,246730,671535,100038882	Ltf,Tnf,Banf1,Oasl2,Ifitm3,Bst2,Apobec3,Ifitm2,Trim6,Zc3h12a,Oas1a,Parp10,Isg15		1_Member	GO Biological Processes	GO:0016053	organic acid biosynthetic process	-5.73854	-3.04006	26/365	11668,12012,13361,13614,14661,14718,16337,18655,19017,19659,20249,20250,20768,20845,27053,56690,98256,103142,104086,107869,170459,241452,268860,272428,328035,102635496	Aldh1a1,Baat,Dhfr,Edn1,Glud1,Got1,Insr,Pgk1,Ppargc1a,Rbp1,Scd1,Scd2,Sephs2,Star,Asns,Mlycd,Kmo,Rdh9,Cyp27a1,Cth,Stard4,Dhrs9,Abat,Acsm5,Fads6,Malrd1		1_Member	GO Biological Processes	GO:1903901	negative regulation of viral life cycle	-9.51484	-6.58267	17/82	17002,21926,23947,23962,58185,66141,66949,69097,69550,80287,80876,94088,107373,230738,231655,246730,319278	Ltf,Tnf,Mid2,Oasl2,Rsad2,Ifitm3,Trim59,Trim15,Bst2,Apobec3,Ifitm2,Trim6,Fam111a,Zc3h12a,Oasl1,Oas1a,Shfl		1_Member	GO Biological Processes	GO:0019941	modification-dependent protein catabolic process	-7.09637	-3.67973	53/594	11797,12753,13198,14828,15511,17131,17246,18024,19647,19820,19822,22129,22215,23806,27362,50754,53621,56812,65256,66313,66825,66967,67118,67296,67812,69727,70611,70797,74112,74125,74126,74132,74256,74841,76800,77593,79263,80750,93759,100494,108155,109331,110920,140630,192193,193740,209200,211770,231380,240334,270627,672511,100503670	Birc2,Clock,Ddit3,Hspa5,Hspa1b,Smad7,Mdm2,Nfe2l2,Rbbp6,Rlim,Rnf4,Ttc3,Ube3a,Arih1,Dnajb9,Fbxw7,Cnot4,Dnajb2,Asb2,Smurf2,Rnf186,Edem3,Bfar,Socs4,Ubxn4,Usp46,Fbxo33,Ankib1,Usp16,Armc8,Syvn1,Rnf6,Cyld,Usp38,Usp42,Usp45,Trim39,N4bp1,Sirt1,Zfand2a,Ogt,Rnf20,Hspa13,Ube4a,Edem1,Hspa1a,Dtx3l,Trib1,Uba6,Pcyox1l,Taf1,Rnf213,Rpl5
2_Member	GO Biological Processes	GO:0046165	alcohol biosynthetic process	-2.36513	-0.469142	11/141	18534,18796,20698,22337,58226,69718,74754,104086,104158,171168,226144	Pck1,Plcb2,Sphk1,Vdr,Cacna1h,Ipmk,Dhcr24,Cyp27a1,Ces1d,Acer1,Erlin1		1_Member	GO Biological Processes	GO:1903901	negative regulation of viral life cycle	-7.64068	-4.70117	14/82	17002,21926,23825,23947,23962,66141,69550,80287,80876,94088,230738,246730,671535,100038882	Ltf,Tnf,Banf1,Mid2,Oasl2,Ifitm3,Bst2,Apobec3,Ifitm2,Trim6,Zc3h12a,Oas1a,Parp10,Isg15		1_Member	GO Biological Processes	GO:0072330	monocarboxylic acid biosynthetic process	-5.45992	-2.85139	21/265	11668,12012,13614,16337,18655,19017,19659,20249,20250,20845,27053,56690,98256,103142,104086,170459,241452,268860,272428,328035,102635496	Aldh1a1,Baat,Edn1,Insr,Pgk1,Ppargc1a,Rbp1,Scd1,Scd2,Star,Asns,Mlycd,Kmo,Rdh9,Cyp27a1,Stard4,Dhrs9,Abat,Acsm5,Fads6,Malrd1		1_Member	GO Biological Processes	GO:0044403	symbiont process	-9.44484	-6.5747	35/343	11816,12978,14456,14776,15894,16416,17002,17395,19294,20128,20723,20778,21926,21946,23947,23962,55932,56532,58185,58203,66141,66949,69097,69550,80287,80876,94088,98415,107373,230738,231655,246730,270151,319278,330192	Apoe,Csf1r,Gas6,Gpx2,Icam1,Itgb3,Ltf,Mmp9,Nectin2,Trim30a,Serpinb9,Scarb1,Tnf,Pglyrp1,Mid2,Oasl2,Gbp3,Ripk3,Rsad2,Zbp1,Ifitm3,Trim59,Trim15,Bst2,Apobec3,Ifitm2,Trim6,Nucks1,Fam111a,Zc3h12a,Oasl1,Oas1a,Nlrx1,Shfl,Vps37b		1_Member	GO Biological Processes	GO:0006511	ubiquitin-dependent protein catabolic process	-6.99174	-3.63309	52/582	11797,12753,13198,14828,15511,17131,17246,18024,19647,19820,19822,22129,22215,23806,27362,50754,53621,56812,65256,66313,66825,66967,67118,67296,67812,69727,70611,70797,74112,74125,74126,74132,74256,74841,76800,77593,79263,80750,93759,100494,108155,109331,110920,140630,192193,193740,209200,211770,231380,270627,672511,100503670	Birc2,Clock,Ddit3,Hspa5,Hspa1b,Smad7,Mdm2,Nfe2l2,Rbbp6,Rlim,Rnf4,Ttc3,Ube3a,Arih1,Dnajb9,Fbxw7,Cnot4,Dnajb2,Asb2,Smurf2,Rnf186,Edem3,Bfar,Socs4,Ubxn4,Usp46,Fbxo33,Ankib1,Usp16,Armc8,Syvn1,Rnf6,Cyld,Usp38,Usp42,Usp45,Trim39,N4bp1,Sirt1,Zfand2a,Ogt,Rnf20,Hspa13,Ube4a,Edem1,Hspa1a,Dtx3l,Trib1,Uba6,Taf1,Rnf213,Rpl5
3_Summary	GO Biological Processes	GO:0008610	lipid biosynthetic process	-8.14378	-4.35916	44/547	11668,12012,12912,14421,15494,15926,16002,18534,18700,18706,19130,19224,20249,20250,20698,20845,22038,22337,23801,30955,50935,56386,56490,58226,64898,74754,77337,78925,102247,104086,104158,171168,216739,224792,226144,228775,228859,231293,241062,241113,241452,320951,328035,102635496,11522,11529,11671,13095,13097,13110,15488,16590,17436,19013,26424,52538,66885,67111,70266,105387,230161,234564,26886…	Aldh1a1,Baat,Creb1,B4galnt1,Hsd3b3,Idh1,Igf2,Pck1,Piga,Pik3ca,Prox1,Ptgs1,Scd1,Scd2,Sphk1,Star,Plscr1,Vdr,Aloxe3,Pik3cg,St6galnac6,B4galt6,Zbtb20,Cacna1h,Lpin2,Dhcr24,Akr1c21,Srd5a1,Gpat4,Cyp27a1,Ces1d,Acer1,Acsl6,Adgrf5,Erlin1,Trib3,Fitm2,Cwh43,Pgap1,Prkag3,Dhrs9,Pisd,Fads6,Malrd1,Adh1,Adh7,Aldh3a2,Cyp2c29,Cyp2c38,Cyp2j6,Hsd17b4,Kit,Me1,Ppara,Nr5a2,Acaa2,Acadsb,Naaa,Kyat1,Akr1c14,Acnat1,Ces1f,Ab…		1_Member	GO Biological Processes	GO:0048525	negative regulation of viral process	-7.53773	-4.61842	15/97	17002,21926,23825,23947,23962,66141,69550,80287,80876,83383,94088,230738,246730,671535,100038882	Ltf,Tnf,Banf1,Mid2,Oasl2,Ifitm3,Bst2,Apobec3,Ifitm2,Tfap4,Trim6,Zc3h12a,Oas1a,Parp10,Isg15		2_Summary	KEGG Pathway	mmu00830	Retinol metabolism	-11.212	-7.25132	18/89	11522,11529,11668,13095,13097,20148,22238,26876,63857,67442,79235,94284,103142,231396,241452,243085,394433,394434,15488,15493,15494,19017,19659,20845,58226,78925,114664,11671,13110,17855,16002,18510,104086,113868,11826,12753,12953,13614,13616,14661,23957,26875,56205,70093,71111,192185,238377,268860	Adh1,Adh7,Aldh1a1,Cyp2c29,Cyp2c38,Dhrs3,Ugt2b5,Adh4,Bco1,Retsat,Lrat,Ugt1a6a,Rdh9,Ugt2b36,Dhrs9,Ugt2b35,Ugt1a5,Ugt1a9,Hsd17b4,Hsd3b2,Hsd3b3,Ppargc1a,Rbp1,Star,Cacna1h,Srd5a1,Hsd17b11,Aldh3a2,Cyp2j6,Mvk,Igf2,Pax8,Cyp27a1,Acaa1a,Aqp1,Clock,Cry2,Edn1,Edn3,Glud1,Nr0b2,Pclo,Ensa,Ube2q1,Gpr39,Nadk,Gpr68,Abat		1_Member	GO Biological Processes	GO:0043900	regulation of multi-organism process	-8.99699	-6.18241	37/392	11816,12978,13057,16173,17002,18126,19204,19294,20128,20963,21926,21946,23947,23962,53381,58185,66141,66824,66949,69097,69550,72512,80287,80861,80876,94088,98415,107373,214763,230594,230738,231655,234311,246730,270151,319278,330192	Apoe,Csf1r,Cyba,Il18,Ltf,Nos2,Ptafr,Nectin2,Trim30a,Syk,Tnf,Pglyrp1,Mid2,Oasl2,Prdx4,Rsad2,Ifitm3,Pycard,Trim59,Trim15,Bst2,Tmem173,Apobec3,Dhx58,Ifitm2,Trim6,Nucks1,Fam111a,Cgas,Tut4,Zc3h12a,Oasl1,Ddx60,Oas1a,Nlrx1,Shfl,Vps37b		1_Member	GO Biological Processes	GO:0051603	proteolysis involved in cellular protein catabolic process	-6.3181	-3.09775	57/697	11797,12753,13038,13198,14089,14828,15511,17131,17246,18024,19647,19820,19822,22129,22215,23806,27362,50754,53621,56812,65256,66313,66825,66967,67118,67296,67812,69727,70611,70797,74112,74125,74126,74132,74256,74841,76800,77593,79263,80750,93759,100494,108155,109331,110920,140630,192193,193740,209200,211770,231380,237500,240334,270627,672511,100037258,100503670	Birc2,Clock,Ctsk,Ddit3,Fap,Hspa5,Hspa1b,Smad7,Mdm2,Nfe2l2,Rbbp6,Rlim,Rnf4,Ttc3,Ube3a,Arih1,Dnajb9,Fbxw7,Cnot4,Dnajb2,Asb2,Smurf2,Rnf186,Edem3,Bfar,Socs4,Ubxn4,Usp46,Fbxo33,Ankib1,Usp16,Armc8,Syvn1,Rnf6,Cyld,Usp38,Usp42,Usp45,Trim39,N4bp1,Sirt1,Zfand2a,Ogt,Rnf20,Hspa13,Ube4a,Edem1,Hspa1a,Dtx3l,Trib1,Uba6,Tmtc3,Pcyox1l,Taf1,Rnf213,Dnajc3,Rpl5
3_Member	GO Biological Processes	GO:0008610	lipid biosynthetic process	-8.14378	-4.35916	44/547	11668,12012,12912,14421,15494,15926,16002,18534,18700,18706,19130,19224,20249,20250,20698,20845,22038,22337,23801,30955,50935,56386,56490,58226,64898,74754,77337,78925,102247,104086,104158,171168,216739,224792,226144,228775,228859,231293,241062,241113,241452,320951,328035,102635496	Aldh1a1,Baat,Creb1,B4galnt1,Hsd3b3,Idh1,Igf2,Pck1,Piga,Pik3ca,Prox1,Ptgs1,Scd1,Scd2,Sphk1,Star,Plscr1,Vdr,Aloxe3,Pik3cg,St6galnac6,B4galt6,Zbtb20,Cacna1h,Lpin2,Dhcr24,Akr1c21,Srd5a1,Gpat4,Cyp27a1,Ces1d,Acer1,Acsl6,Adgrf5,Erlin1,Trib3,Fitm2,Cwh43,Pgap1,Prkag3,Dhrs9,Pisd,Fads6,Malrd1		1_Member	GO Biological Processes	GO:0045069	regulation of viral genome replication	-6.86526	-4.03489	14/94	17002,21357,21926,23825,23962,66141,69550,80287,80876,94088,230738,246730,671535,100038882	Ltf,Tarbp2,Tnf,Banf1,Oasl2,Ifitm3,Bst2,Apobec3,Ifitm2,Trim6,Zc3h12a,Oas1a,Parp10,Isg15		2_Member	KEGG Pathway	mmu00830	Retinol metabolism	-11.212	-7.25132	18/89	11522,11529,11668,13095,13097,20148,22238,26876,63857,67442,79235,94284,103142,231396,241452,243085,394433,394434	Adh1,Adh7,Aldh1a1,Cyp2c29,Cyp2c38,Dhrs3,Ugt2b5,Adh4,Bco1,Retsat,Lrat,Ugt1a6a,Rdh9,Ugt2b36,Dhrs9,Ugt2b35,Ugt1a5,Ugt1a9		1_Member	GO Biological Processes	GO:0045071	negative regulation of viral genome replication	-8.97511	-6.17577	14/57	17002,21926,23962,58185,66141,69550,80287,80876,94088,107373,230738,231655,246730,319278	Ltf,Tnf,Oasl2,Rsad2,Ifitm3,Bst2,Apobec3,Ifitm2,Trim6,Fam111a,Zc3h12a,Oasl1,Oas1a,Shfl		1_Member	GO Biological Processes	GO:0044257	cellular protein catabolic process	-6.13687	-2.95431	59/741	11797,12753,13038,13198,14089,14828,15511,15519,17131,17246,18024,19647,19820,19822,22129,22215,23806,26889,27362,50754,53621,56812,65256,66313,66825,66967,67118,67296,67812,69727,70611,70797,74112,74125,74126,74132,74256,74841,76800,77593,79263,80750,93759,100494,108155,109331,110920,140630,192193,193740,209200,211770,231380,237500,240334,270627,672511,100037258,100503670	Birc2,Clock,Ctsk,Ddit3,Fap,Hspa5,Hspa1b,Hsp90aa1,Smad7,Mdm2,Nfe2l2,Rbbp6,Rlim,Rnf4,Ttc3,Ube3a,Arih1,Cln8,Dnajb9,Fbxw7,Cnot4,Dnajb2,Asb2,Smurf2,Rnf186,Edem3,Bfar,Socs4,Ubxn4,Usp46,Fbxo33,Ankib1,Usp16,Armc8,Syvn1,Rnf6,Cyld,Usp38,Usp42,Usp45,Trim39,N4bp1,Sirt1,Zfand2a,Ogt,Rnf20,Hspa13,Ube4a,Edem1,Hspa1a,Dtx3l,Trib1,Uba6,Tmtc3,Pcyox1l,Taf1,Rnf213,Dnajc3,Rpl5
3_Member	GO Biological Processes	GO:0032787	monocarboxylic acid metabolic process	-7.54645	-3.88677	44/573	11522,11529,11668,11671,12012,13095,13097,13110,15488,15926,16590,17436,18534,19013,19130,19224,20249,20250,20698,20845,23801,26424,52538,56490,64898,66885,67111,70266,102247,104086,104158,105387,216739,226144,228775,230161,234564,241113,241452,268860,320204,328035,394434,102635496	Adh1,Adh7,Aldh1a1,Aldh3a2,Baat,Cyp2c29,Cyp2c38,Cyp2j6,Hsd17b4,Idh1,Kit,Me1,Pck1,Ppara,Prox1,Ptgs1,Scd1,Scd2,Sphk1,Star,Aloxe3,Nr5a2,Acaa2,Zbtb20,Lpin2,Acadsb,Naaa,Kyat1,Gpat4,Cyp27a1,Ces1d,Akr1c14,Acsl6,Erlin1,Trib3,Acnat1,Ces1f,Prkag3,Dhrs9,Abat,Etfbkmt,Fads6,Ugt1a9,Malrd1		1_Member	GO Biological Processes	GO:0019079	viral genome replication	-6.73862	-3.92404	15/111	14456,17002,21357,21926,23825,23962,66141,69550,80287,80876,94088,230738,246730,671535,100038882	Gas6,Ltf,Tarbp2,Tnf,Banf1,Oasl2,Ifitm3,Bst2,Apobec3,Ifitm2,Trim6,Zc3h12a,Oas1a,Parp10,Isg15		2_Member	GO Biological Processes	GO:0034754	cellular hormone metabolic process	-9.87914	-6.39556	18/106	11522,11529,11668,15488,15493,15494,19017,19659,20148,20845,26876,58226,67442,78925,79235,103142,114664,241452	Adh1,Adh7,Aldh1a1,Hsd17b4,Hsd3b2,Hsd3b3,Ppargc1a,Rbp1,Dhrs3,Star,Adh4,Cacna1h,Retsat,Srd5a1,Lrat,Rdh9,Hsd17b11,Dhrs9		1_Member	GO Biological Processes	GO:0019058	viral life cycle	-8.74462	-5.96	25/199	11816,14456,15894,16416,17002,19294,20128,21926,23947,23962,58185,66141,66949,69097,69550,80287,80876,94088,98415,107373,230738,231655,246730,319278,330192	Apoe,Gas6,Icam1,Itgb3,Ltf,Nectin2,Trim30a,Tnf,Mid2,Oasl2,Rsad2,Ifitm3,Trim59,Trim15,Bst2,Apobec3,Ifitm2,Trim6,Nucks1,Fam111a,Zc3h12a,Oasl1,Oas1a,Shfl,Vps37b		1_Member	GO Biological Processes	GO:0043161	proteasome-mediated ubiquitin-dependent protein catabolic process	-4.44577	-1.57914	34/395	11797,12753,13198,14828,15511,17131,17246,18024,19822,22215,23806,27362,50754,56812,66313,66825,66967,67118,67296,67812,70611,70797,74125,74126,80750,93759,100494,108155,110920,140630,192193,193740,211770,270627	Birc2,Clock,Ddit3,Hspa5,Hspa1b,Smad7,Mdm2,Nfe2l2,Rnf4,Ube3a,Arih1,Dnajb9,Fbxw7,Dnajb2,Smurf2,Rnf186,Edem3,Bfar,Socs4,Ubxn4,Fbxo33,Ankib1,Armc8,Syvn1,N4bp1,Sirt1,Zfand2a,Ogt,Hspa13,Ube4a,Edem1,Hspa1a,Trib1,Taf1
3_Member	GO Biological Processes	GO:0006631	fatty acid metabolic process	-5.18501	-1.92327	29/377	11529,11671,12012,13095,13097,13110,15488,18534,19013,19224,20249,20250,20698,23801,52538,64898,66885,67111,102247,104158,105387,216739,226144,228775,230161,234564,241113,320204,328035	Adh7,Aldh3a2,Baat,Cyp2c29,Cyp2c38,Cyp2j6,Hsd17b4,Pck1,Ppara,Ptgs1,Scd1,Scd2,Sphk1,Aloxe3,Acaa2,Lpin2,Acadsb,Naaa,Gpat4,Ces1d,Akr1c14,Acsl6,Erlin1,Trib3,Acnat1,Ces1f,Prkag3,Etfbkmt,Fads6		1_Member	GO Biological Processes	GO:0043901	negative regulation of multi-organism process	-6.51556	-3.73094	18/165	17002,21357,21926,23825,23947,23962,66141,69550,80287,80861,80876,83383,94088,230738,246730,270151,671535,100038882	Ltf,Tarbp2,Tnf,Banf1,Mid2,Oasl2,Ifitm3,Bst2,Apobec3,Dhx58,Ifitm2,Tfap4,Trim6,Zc3h12a,Oas1a,Nlrx1,Parp10,Isg15		2_Member	GO Biological Processes	GO:0016101	diterpenoid metabolic process	-8.85079	-5.58905	13/58	11522,11529,11668,11671,13110,19659,20148,26876,63857,67442,79235,103142,241452	Adh1,Adh7,Aldh1a1,Aldh3a2,Cyp2j6,Rbp1,Dhrs3,Adh4,Bco1,Retsat,Lrat,Rdh9,Dhrs9		1_Member	GO Biological Processes	GO:0016032	viral process	-8.56806	-5.80651	30/283	11816,12978,14456,15894,16416,17002,17395,19294,20128,21926,23947,23962,56532,58185,58203,66141,66949,69097,69550,80287,80876,94088,98415,107373,230738,231655,246730,270151,319278,330192	Apoe,Csf1r,Gas6,Icam1,Itgb3,Ltf,Mmp9,Nectin2,Trim30a,Tnf,Mid2,Oasl2,Ripk3,Rsad2,Zbp1,Ifitm3,Trim59,Trim15,Bst2,Apobec3,Ifitm2,Trim6,Nucks1,Fam111a,Zc3h12a,Oasl1,Oas1a,Nlrx1,Shfl,Vps37b		1_Member	GO Biological Processes	GO:1901800	positive regulation of proteasomal protein catabolic process	-4.13112	-1.37453	14/103	15511,17131,17246,23806,50754,56812,67296,70797,100494,192193,193740,211770,237500,270627	Hspa1b,Smad7,Mdm2,Arih1,Fbxw7,Dnajb2,Socs4,Ankib1,Zfand2a,Edem1,Hspa1a,Trib1,Tmtc3,Taf1
3_Member	GO Biological Processes	GO:0072330	monocarboxylic acid biosynthetic process	-3.22333	-0.870228	19/265	11668,12012,19013,19130,19224,20249,20250,20698,20845,23801,56490,104086,226144,228775,241113,241452,268860,328035,102635496	Aldh1a1,Baat,Ppara,Prox1,Ptgs1,Scd1,Scd2,Sphk1,Star,Aloxe3,Zbtb20,Cyp27a1,Erlin1,Trib3,Prkag3,Dhrs9,Abat,Fads6,Malrd1		1_Member	GO Biological Processes	GO:0044403	symbiont process	-6.45802	-3.68764	27/343	14456,17002,17395,20128,20516,21357,21803,21926,21946,23825,23947,23962,24088,55932,58203,66141,69550,78610,80287,80876,83383,94088,230738,246730,270151,671535,100038882	Gas6,Ltf,Mmp9,Trim30a,Slc20a2,Tarbp2,Tgfb1,Tnf,Pglyrp1,Banf1,Mid2,Oasl2,Tlr2,Gbp3,Zbp1,Ifitm3,Bst2,Uvrag,Apobec3,Ifitm2,Tfap4,Trim6,Zc3h12a,Oas1a,Nlrx1,Parp10,Isg15		2_Member	GO Biological Processes	GO:0006721	terpenoid metabolic process	-8.37941	-5.23161	13/63	11522,11529,11668,11671,13110,19659,20148,26876,63857,67442,79235,103142,241452	Adh1,Adh7,Aldh1a1,Aldh3a2,Cyp2j6,Rbp1,Dhrs3,Adh4,Bco1,Retsat,Lrat,Rdh9,Dhrs9		1_Member	GO Biological Processes	GO:1903900	regulation of viral life cycle	-8.56309	-5.80651	21/145	17002,19294,20128,21926,23947,23962,58185,66141,66949,69097,69550,80287,80876,94088,98415,107373,230738,231655,246730,319278,330192	Ltf,Nectin2,Trim30a,Tnf,Mid2,Oasl2,Rsad2,Ifitm3,Trim59,Trim15,Bst2,Apobec3,Ifitm2,Trim6,Nucks1,Fam111a,Zc3h12a,Oasl1,Oas1a,Shfl,Vps37b		1_Member	GO Biological Processes	GO:2000058	regulation of ubiquitin-dependent protein catabolic process	-3.90633	-1.21279	17/149	15511,17131,17246,22215,23806,50754,56812,67296,70797,79263,80750,100494,108155,193740,211770,270627,100503670	Hspa1b,Smad7,Mdm2,Ube3a,Arih1,Fbxw7,Dnajb2,Socs4,Ankib1,Trim39,N4bp1,Zfand2a,Ogt,Hspa1a,Trib1,Taf1,Rpl5
3_Member	GO Biological Processes	GO:0046394	carboxylic acid biosynthetic process	-3.01055	-0.786984	23/364	11668,11689,12012,14660,14661,19013,19130,19224,20249,20250,20698,20845,23801,56490,104086,107869,226144,228775,241113,241452,268860,328035,102635496	Aldh1a1,Alox5,Baat,Gls,Glud1,Ppara,Prox1,Ptgs1,Scd1,Scd2,Sphk1,Star,Aloxe3,Zbtb20,Cyp27a1,Cth,Erlin1,Trib3,Prkag3,Dhrs9,Abat,Fads6,Malrd1		1_Member	GO Biological Processes	GO:0016032	viral process	-6.38684	-3.64362	24/283	14456,17002,17395,20128,20516,21357,21803,21926,23825,23947,23962,58203,66141,69550,78610,80287,80876,83383,94088,230738,246730,270151,671535,100038882	Gas6,Ltf,Mmp9,Trim30a,Slc20a2,Tarbp2,Tgfb1,Tnf,Banf1,Mid2,Oasl2,Zbp1,Ifitm3,Bst2,Uvrag,Apobec3,Ifitm2,Tfap4,Trim6,Zc3h12a,Oas1a,Nlrx1,Parp10,Isg15		2_Member	GO Biological Processes	GO:0001523	retinoid metabolic process	-7.97802	-4.893	12/56	11522,11529,11668,13110,19659,20148,26876,63857,67442,79235,103142,241452	Adh1,Adh7,Aldh1a1,Cyp2j6,Rbp1,Dhrs3,Adh4,Bco1,Retsat,Lrat,Rdh9,Dhrs9		1_Member	GO Biological Processes	GO:0048525	negative regulation of viral process	-8.32987	-5.58821	17/97	17002,21926,23947,23962,58185,66141,66949,69097,69550,80287,80876,94088,107373,230738,231655,246730,319278	Ltf,Tnf,Mid2,Oasl2,Rsad2,Ifitm3,Trim59,Trim15,Bst2,Apobec3,Ifitm2,Trim6,Fam111a,Zc3h12a,Oasl1,Oas1a,Shfl		1_Member	GO Biological Processes	GO:0009896	positive regulation of catabolic process	-3.88112	-1.21045	34/422	11501,13198,15511,15519,17131,17246,19877,19878,20128,22418,23806,23947,50754,54396,56490,56812,66313,67296,70797,77128,78781,93759,100494,192193,193740,209200,211770,213541,237500,237782,270627,320311,338364,381305	Adam8,Ddit3,Hspa1b,Hsp90aa1,Smad7,Mdm2,Rock1,Rock2,Trim30a,Wnt5a,Arih1,Mid2,Fbxw7,Irgm2,Zbtb20,Dnajb2,Smurf2,Socs4,Ankib1,Crebrf,Zc3hav1,Sirt1,Zfand2a,Edem1,Hspa1a,Dtx3l,Trib1,Ythdf2,Tmtc3,Smcr8,Taf1,Rnf152,Trim65,Rc3h1
3_Member	GO Biological Processes	GO:0016053	organic acid biosynthetic process	-2.99468	-0.786984	23/365	11668,11689,12012,14660,14661,19013,19130,19224,20249,20250,20698,20845,23801,56490,104086,107869,226144,228775,241113,241452,268860,328035,102635496	Aldh1a1,Alox5,Baat,Gls,Glud1,Ppara,Prox1,Ptgs1,Scd1,Scd2,Sphk1,Star,Aloxe3,Zbtb20,Cyp27a1,Cth,Erlin1,Trib3,Prkag3,Dhrs9,Abat,Fads6,Malrd1		1_Member	GO Biological Processes	GO:0043900	regulation of multi-organism process	-6.32764	-3.59738	29/392	13057,16173,16859,17002,18126,19204,20128,21357,21926,21946,23825,23947,23962,24088,66141,66824,69550,71709,80287,80861,80876,83383,94088,230738,234311,246730,270151,671535,100038882	Cyba,Il18,Lgals9,Ltf,Nos2,Ptafr,Trim30a,Tarbp2,Tnf,Pglyrp1,Banf1,Mid2,Oasl2,Tlr2,Ifitm3,Pycard,Bst2,Syde1,Apobec3,Dhx58,Ifitm2,Tfap4,Trim6,Zc3h12a,Ddx60,Oas1a,Nlrx1,Parp10,Isg15		2_Member	GO Biological Processes	GO:0006720	isoprenoid metabolic process	-7.71172	-4.72874	14/84	11522,11529,11668,11671,13110,17855,19659,20148,26876,63857,67442,79235,103142,241452	Adh1,Adh7,Aldh1a1,Aldh3a2,Cyp2j6,Mvk,Rbp1,Dhrs3,Adh4,Bco1,Retsat,Lrat,Rdh9,Dhrs9		1_Member	GO Biological Processes	GO:0050792	regulation of viral process	-8.09875	-5.40521	23/183	11816,12978,17002,19294,20128,21926,23947,23962,58185,66141,66949,69097,69550,80287,80876,94088,98415,107373,230738,231655,246730,319278,330192	Apoe,Csf1r,Ltf,Nectin2,Trim30a,Tnf,Mid2,Oasl2,Rsad2,Ifitm3,Trim59,Trim15,Bst2,Apobec3,Ifitm2,Trim6,Nucks1,Fam111a,Zc3h12a,Oasl1,Oas1a,Shfl,Vps37b		1_Member	GO Biological Processes	GO:0031331	positive regulation of cellular catabolic process	-3.85253	-1.19683	30/355	11501,13198,15511,15519,17131,17246,19877,19878,23806,23947,50754,54396,56490,56812,67296,70797,78781,93759,100494,192193,193740,209200,211770,213541,237500,237782,270627,320311,338364,381305	Adam8,Ddit3,Hspa1b,Hsp90aa1,Smad7,Mdm2,Rock1,Rock2,Arih1,Mid2,Fbxw7,Irgm2,Zbtb20,Dnajb2,Socs4,Ankib1,Zc3hav1,Sirt1,Zfand2a,Edem1,Hspa1a,Dtx3l,Trib1,Ythdf2,Tmtc3,Smcr8,Taf1,Rnf152,Trim65,Rc3h1
3_Member	GO Biological Processes	GO:0044283	small molecule biosynthetic process	-2.68264	-0.608427	34/652	11668,11689,12012,14660,14661,18534,18605,18796,19013,19130,19224,20249,20250,20322,20698,20845,22337,23801,56490,58226,69718,74754,104086,104158,104263,107869,171168,226144,228775,241113,241452,268860,328035,102635496	Aldh1a1,Alox5,Baat,Gls,Glud1,Pck1,Enpp1,Plcb2,Ppara,Prox1,Ptgs1,Scd1,Scd2,Sord,Sphk1,Star,Vdr,Aloxe3,Zbtb20,Cacna1h,Ipmk,Dhcr24,Cyp27a1,Ces1d,Kdm3a,Cth,Acer1,Erlin1,Trib3,Prkag3,Dhrs9,Abat,Fads6,Malrd1		1_Member	GO Biological Processes	GO:1903900	regulation of viral life cycle	-5.92617	-3.2555	16/145	17002,20128,21357,21926,23825,23947,23962,66141,69550,80287,80876,94088,230738,246730,671535,100038882	Ltf,Trim30a,Tarbp2,Tnf,Banf1,Mid2,Oasl2,Ifitm3,Bst2,Apobec3,Ifitm2,Trim6,Zc3h12a,Oas1a,Parp10,Isg15		2_Member	GO Biological Processes	GO:0042445	hormone metabolic process	-7.47292	-4.51221	22/219	11522,11529,11668,15488,15493,15494,16002,18510,19017,19659,20148,20845,26876,58226,67442,78925,79235,103142,104086,113868,114664,241452	Adh1,Adh7,Aldh1a1,Hsd17b4,Hsd3b2,Hsd3b3,Igf2,Pax8,Ppargc1a,Rbp1,Dhrs3,Star,Adh4,Cacna1h,Retsat,Srd5a1,Lrat,Rdh9,Cyp27a1,Acaa1a,Hsd17b11,Dhrs9		1_Member	GO Biological Processes	GO:0043903	regulation of symbiosis, encompassing mutualism through parasitism	-7.44631	-4.80782	23/198	11816,12978,17002,19294,20128,21926,23947,23962,58185,66141,66949,69097,69550,80287,80876,94088,98415,107373,230738,231655,246730,319278,330192	Apoe,Csf1r,Ltf,Nectin2,Trim30a,Tnf,Mid2,Oasl2,Rsad2,Ifitm3,Trim59,Trim15,Bst2,Apobec3,Ifitm2,Trim6,Nucks1,Fam111a,Zc3h12a,Oasl1,Oas1a,Shfl,Vps37b		1_Member	GO Biological Processes	GO:0042176	regulation of protein catabolic process	-3.72695	-1.18122	31/378	11501,13649,15511,15519,17131,17246,17248,20128,22215,22418,23806,50754,53325,56812,66313,67296,70797,77128,79263,80750,100494,108155,192193,193740,195359,209086,211770,237500,270627,545622,100503670	Adam8,Egfr,Hspa1b,Hsp90aa1,Smad7,Mdm2,Mdm4,Trim30a,Ube3a,Wnt5a,Arih1,Fbxw7,Banp,Dnajb2,Smurf2,Socs4,Ankib1,Crebrf,Trim39,N4bp1,Zfand2a,Ogt,Edem1,Hspa1a,Trim40,Samd9l,Trib1,Tmtc3,Taf1,Ptpn3,Rpl5
4_Summary	Reactome Gene Sets	R-MMU-194068	Bile acid and bile salt metabolism	-6.16108	-2.7047	10/44	11657,12012,15488,20494,27384,71720,104086,105387,432720,622402,15494,20845,22337,74754,78925,15926,18605,20522,54338,72039,116914,192185,268566	Alb,Baat,Hsd17b4,Slc10a2,Akr1c13,Osbpl3,Cyp27a1,Akr1c14,Akr1c19,Akr1c12,Hsd3b3,Star,Vdr,Dhcr24,Srd5a1,Idh1,Enpp1,Slc23a1,Slc23a2,Mccc1,Slc19a2,Nadk,Gphn		1_Member	GO Biological Processes	GO:0019058	viral life cycle	-5.33007	-2.80651	18/199	14456,17002,20128,21357,21926,23825,23947,23962,66141,69550,78610,80287,80876,94088,230738,246730,671535,100038882	Gas6,Ltf,Trim30a,Tarbp2,Tnf,Banf1,Mid2,Oasl2,Ifitm3,Bst2,Uvrag,Apobec3,Ifitm2,Trim6,Zc3h12a,Oas1a,Parp10,Isg15		2_Member	GO Biological Processes	GO:0042572	retinol metabolic process	-7.13373	-4.26994	8/24	11522,11529,11668,19659,20148,26876,67442,79235	Adh1,Adh7,Aldh1a1,Rbp1,Dhrs3,Adh4,Retsat,Lrat		1_Member	GO Biological Processes	GO:0043901	negative regulation of multi-organism process	-6.86133	-4.29786	20/165	17002,21926,23947,23962,53381,58185,66141,66949,69097,69550,80287,80861,80876,94088,107373,230738,231655,246730,270151,319278	Ltf,Tnf,Mid2,Oasl2,Prdx4,Rsad2,Ifitm3,Trim59,Trim15,Bst2,Apobec3,Dhx58,Ifitm2,Trim6,Fam111a,Zc3h12a,Oasl1,Oas1a,Nlrx1,Shfl		1_Member	GO Biological Processes	GO:1903052	positive regulation of proteolysis involved in cellular protein catabolic process	-3.57321	-1.11594	14/116	15511,17131,17246,23806,50754,56812,67296,70797,100494,192193,193740,211770,237500,270627	Hspa1b,Smad7,Mdm2,Arih1,Fbxw7,Dnajb2,Socs4,Ankib1,Zfand2a,Edem1,Hspa1a,Trib1,Tmtc3,Taf1
4_Member	Reactome Gene Sets	R-MMU-194068	Bile acid and bile salt metabolism	-6.16108	-2.7047	10/44	11657,12012,15488,20494,27384,71720,104086,105387,432720,622402	Alb,Baat,Hsd17b4,Slc10a2,Akr1c13,Osbpl3,Cyp27a1,Akr1c14,Akr1c19,Akr1c12		1_Member	GO Biological Processes	GO:0050792	regulation of viral process	-5.22225	-2.72394	17/183	17002,20128,21357,21926,23825,23947,23962,66141,69550,80287,80876,83383,94088,230738,246730,671535,100038882	Ltf,Trim30a,Tarbp2,Tnf,Banf1,Mid2,Oasl2,Ifitm3,Bst2,Apobec3,Ifitm2,Tfap4,Trim6,Zc3h12a,Oas1a,Parp10,Isg15		2_Member	GO Biological Processes	GO:0010817	regulation of hormone levels	-6.65459	-3.84001	36/558	11522,11529,11668,11826,12753,12953,13614,13616,14661,15488,15493,15494,16002,18510,19017,19659,20148,20845,23957,26875,26876,56205,58226,67442,70093,71111,78925,79235,103142,104086,113868,114664,192185,238377,241452,268860	Adh1,Adh7,Aldh1a1,Aqp1,Clock,Cry2,Edn1,Edn3,Glud1,Hsd17b4,Hsd3b2,Hsd3b3,Igf2,Pax8,Ppargc1a,Rbp1,Dhrs3,Star,Nr0b2,Pclo,Adh4,Ensa,Cacna1h,Retsat,Ube2q1,Gpr39,Srd5a1,Lrat,Rdh9,Cyp27a1,Acaa1a,Hsd17b11,Nadk,Gpr68,Dhrs9,Abat		1_Member	GO Biological Processes	GO:0045069	regulation of viral genome replication	-6.86063	-4.29786	15/94	17002,21926,23962,58185,66141,69550,80287,80876,94088,98415,107373,230738,231655,246730,319278	Ltf,Tnf,Oasl2,Rsad2,Ifitm3,Bst2,Apobec3,Ifitm2,Trim6,Nucks1,Fam111a,Zc3h12a,Oasl1,Oas1a,Shfl		1_Member	GO Biological Processes	GO:0010498	proteasomal protein catabolic process	-3.5199	-1.09848	35/459	11797,12753,13198,14828,15511,17131,17246,18024,19822,22215,23806,27362,50754,56812,66313,66825,66967,67118,67296,67812,70611,70797,74125,74126,80750,93759,100494,108155,110920,140630,192193,193740,211770,237500,270627	Birc2,Clock,Ddit3,Hspa5,Hspa1b,Smad7,Mdm2,Nfe2l2,Rnf4,Ube3a,Arih1,Dnajb9,Fbxw7,Dnajb2,Smurf2,Rnf186,Edem3,Bfar,Socs4,Ubxn4,Fbxo33,Ankib1,Armc8,Syvn1,N4bp1,Sirt1,Zfand2a,Ogt,Hspa13,Ube4a,Edem1,Hspa1a,Trib1,Tmtc3,Taf1
4_Member	Reactome Gene Sets	R-MMU-8957322	Metabolism of steroids	-5.23229	-1.92479	15/123	11657,12012,15488,15494,20494,20845,22337,27384,71720,74754,78925,104086,105387,432720,622402	Alb,Baat,Hsd17b4,Hsd3b3,Slc10a2,Star,Vdr,Akr1c13,Osbpl3,Dhcr24,Srd5a1,Cyp27a1,Akr1c14,Akr1c19,Akr1c12		1_Member	GO Biological Processes	GO:0043903	regulation of symbiosis, encompassing mutualism through parasitism	-4.76971	-2.33799	17/198	17002,20128,21357,21926,23825,23947,23962,66141,69550,80287,80876,83383,94088,230738,246730,671535,100038882	Ltf,Trim30a,Tarbp2,Tnf,Banf1,Mid2,Oasl2,Ifitm3,Bst2,Apobec3,Ifitm2,Tfap4,Trim6,Zc3h12a,Oas1a,Parp10,Isg15		2_Member	GO Biological Processes	GO:0034308	primary alcohol metabolic process	-5.5419	-2.91363	10/62	11522,11529,11668,11671,19659,20148,26876,58226,67442,79235	Adh1,Adh7,Aldh1a1,Aldh3a2,Rbp1,Dhrs3,Adh4,Cacna1h,Retsat,Lrat		1_Member	GO Biological Processes	GO:0019079	viral genome replication	-6.64451	-4.10705	16/111	14456,17002,21926,23962,58185,66141,69550,80287,80876,94088,98415,107373,230738,231655,246730,319278	Gas6,Ltf,Tnf,Oasl2,Rsad2,Ifitm3,Bst2,Apobec3,Ifitm2,Trim6,Nucks1,Fam111a,Zc3h12a,Oasl1,Oas1a,Shfl		1_Member	GO Biological Processes	GO:0045732	positive regulation of protein catabolic process	-3.41035	-1.04624	20/210	11501,15511,15519,17131,17246,20128,22418,23806,50754,56812,66313,67296,70797,77128,100494,192193,193740,211770,237500,270627	Adam8,Hspa1b,Hsp90aa1,Smad7,Mdm2,Trim30a,Wnt5a,Arih1,Fbxw7,Dnajb2,Smurf2,Socs4,Ankib1,Crebrf,Zfand2a,Edem1,Hspa1a,Trib1,Tmtc3,Taf1
4_Member	Reactome Gene Sets	R-MMU-192105	Synthesis of bile acids and bile salts	-5.05843	-1.83808	8/35	12012,15488,27384,71720,104086,105387,432720,622402	Baat,Hsd17b4,Akr1c13,Osbpl3,Cyp27a1,Akr1c14,Akr1c19,Akr1c12		2_Summary	GO Biological Processes	GO:0045089	positive regulation of innate immune response	-10.8412	-7.27838	28/232	12475,13057,15354,16803,16859,17002,17096,19695,20128,21897,21926,22596,24088,52065,54123,54445,58203,66824,67065,71481,80861,83490,94088,211550,234311,270151,332579,432940,12703,231712,12424,21817,21934,56221,80859,85305,13421,18126,18784,21357,21946,53416,80287,107221,230738,12297,12977,13143,14164,14456,14526,15945,18261,18591,20347,21803,22415,23789,53322,72349,118453,214968,217212,269878,122…	Cd14,Cyba,Hmgb3,Lbp,Lgals9,Ltf,Lyn,Reg3g,Trim30a,Tlr1,Tnf,Xrcc5,Tlr2,Mfhas1,Irf7,Unc93b1,Zbp1,Pycard,Polr3d,Alpk1,Dhx58,Pik3ap1,Trim6,Tifa,Ddx60,Nlrx1,Card9,Otulin,Socs1,Trafd1,Cck,Tgm2,Tnfrsf11a,Ccl24,Nfkbiz,Kars,Dnase1l3,Nos2,Pla2g5,Tarbp2,Pglyrp1,Stk39,Apobec3,Ffar4,Zc3h12a,Cacnb3,Csf1,Dapk2,Fgf1,Gas6,Gcg,Cxcl10,Ocm,Pdgfb,Sema3b,Tgfb1,Wnt3,Coro1b,Nucb2,Dusp3,Mmp28,Sema6d,Pyy,Megf8,C1qc,C2,C4b,…		2_Member	GO Biological Processes	GO:0042573	retinoic acid metabolic process	-4.45298	-2.01079	6/26	11522,11529,11668,19659,103142,241452	Adh1,Adh7,Aldh1a1,Rbp1,Rdh9,Dhrs9		2_Summary	GO Biological Processes	GO:0019730	antimicrobial humoral response	-17.2284	-13.4438	28/115	12051,13218,13237,15945,16069,17002,17329,17393,18489,19692,19695,21946,23855,30053,55985,66298,219033,382000,382059,503491,626708,634825,100038927,100041688,100041759,100041787,100041895,100041952,12759,16429,16819,18173,18780,21897,12945,16803,17110,17476,66824,70163,11816,12978,17395,18126,20723,20963,98415,230738,21926,55932,11808,18703,72077,11745,13057,15900,11783,12475,12505,13058,14319,14…	Bcl3,Defa29,Defa3,Cxcl10,Jchain,Ltf,Cxcl9,Mmp7,Reg3b,Reg1,Reg3g,Pglyrp1,Defa17,Reg3d,Cxcl13,Defa21,Ang4,AY761184,Defa22,Defa24,Defa26,Gm14851,Defa30,Defa35,Gm15293,Gm15292,Defa37,Defa34,Clu,Itln1,Lcn2,Slc11a1,Pla2g2a,Tlr1,Dmbt1,Lbp,Lyz1,Mpeg1,Pycard,Lypd8,Apoe,Csf1r,Mmp9,Nos2,Serpinb9,Syk,Nucks1,Zc3h12a,Tnf,Gbp3,Apoa4,Pigr,Gcnt3,Anxa3,Cyba,Irf8,Apaf1,Cd14,Cd44,Cybb,Fth1,Gaa,Ggh,Gm2a,Hpse,Ptafr,Ad…		1_Member	GO Biological Processes	GO:1903364	positive regulation of cellular protein catabolic process	-3.39139	-1.03274	15/135	15511,15519,17131,17246,23806,50754,56812,67296,70797,100494,192193,193740,211770,237500,270627	Hspa1b,Hsp90aa1,Smad7,Mdm2,Arih1,Fbxw7,Dnajb2,Socs4,Ankib1,Zfand2a,Edem1,Hspa1a,Trib1,Tmtc3,Taf1
4_Member	Reactome Gene Sets	R-MMU-193368	Synthesis of bile acids and bile salts via 7alpha-hydroxycholesterol	-4.99799	-1.8304	7/26	12012,15488,27384,104086,105387,432720,622402	Baat,Hsd17b4,Akr1c13,Cyp27a1,Akr1c14,Akr1c19,Akr1c12		2_Member	GO Biological Processes	GO:0045089	positive regulation of innate immune response	-10.8412	-7.27838	28/232	12475,13057,15354,16803,16859,17002,17096,19695,20128,21897,21926,22596,24088,52065,54123,54445,58203,66824,67065,71481,80861,83490,94088,211550,234311,270151,332579,432940	Cd14,Cyba,Hmgb3,Lbp,Lgals9,Ltf,Lyn,Reg3g,Trim30a,Tlr1,Tnf,Xrcc5,Tlr2,Mfhas1,Irf7,Unc93b1,Zbp1,Pycard,Polr3d,Alpk1,Dhx58,Pik3ap1,Trim6,Tifa,Ddx60,Nlrx1,Card9,Otulin		2_Member	Reactome Gene Sets	R-MMU-5365859	RA biosynthesis pathway	-4.08369	-1.73563	5/19	11522,11668,20148,26876,241452	Adh1,Aldh1a1,Dhrs3,Adh4,Dhrs9		2_Member	GO Biological Processes	GO:0019730	antimicrobial humoral response	-17.2284	-13.4438	28/115	12051,13218,13237,15945,16069,17002,17329,17393,18489,19692,19695,21946,23855,30053,55985,66298,219033,382000,382059,503491,626708,634825,100038927,100041688,100041759,100041787,100041895,100041952	Bcl3,Defa29,Defa3,Cxcl10,Jchain,Ltf,Cxcl9,Mmp7,Reg3b,Reg1,Reg3g,Pglyrp1,Defa17,Reg3d,Cxcl13,Defa21,Ang4,AY761184,Defa22,Defa24,Defa26,Gm14851,Defa30,Defa35,Gm15293,Gm15292,Defa37,Defa34		1_Member	GO Biological Processes	GO:2000060	positive regulation of ubiquitin-dependent protein catabolic process	-3.36734	-1.01409	12/94	15511,17131,17246,23806,50754,56812,67296,70797,100494,193740,211770,270627	Hspa1b,Smad7,Mdm2,Arih1,Fbxw7,Dnajb2,Socs4,Ankib1,Zfand2a,Hspa1a,Trib1,Taf1
4_Member	Reactome Gene Sets	R-MMU-196854	Metabolism of vitamins and cofactors	-2.01482	-0.316829	12/179	15926,18605,20522,27384,54338,72039,105387,116914,192185,268566,432720,622402	Idh1,Enpp1,Slc23a1,Akr1c13,Slc23a2,Mccc1,Akr1c14,Slc19a2,Nadk,Gphn,Akr1c19,Akr1c12		2_Member	GO Biological Processes	GO:0002218	activation of innate immune response	-10.3364	-6.85284	23/164	12475,13057,16803,16859,17002,17096,19695,20128,21897,21926,22596,24088,52065,54123,54445,66824,71481,80861,83490,211550,234311,270151,432940	Cd14,Cyba,Lbp,Lgals9,Ltf,Lyn,Reg3g,Trim30a,Tlr1,Tnf,Xrcc5,Tlr2,Mfhas1,Irf7,Unc93b1,Pycard,Alpk1,Dhx58,Pik3ap1,Tifa,Ddx60,Nlrx1,Otulin		2_Member	GO Biological Processes	GO:0002138	retinoic acid biosynthetic process	-3.95901	-1.65151	4/11	11668,19659,103142,241452	Aldh1a1,Rbp1,Rdh9,Dhrs9		2_Member	Reactome Gene Sets	R-MMU-6803157	Antimicrobial peptides	-16.8104	-13.1507	25/91	12759,13237,16429,16819,17002,18173,18489,18780,19695,21897,21946,23855,30053,66298,382000,382059,503491,626708,634825,100038927,100041688,100041759,100041787,100041895,100041952	Clu,Defa3,Itln1,Lcn2,Ltf,Slc11a1,Reg3b,Pla2g2a,Reg3g,Tlr1,Pglyrp1,Defa17,Reg3d,Defa21,AY761184,Defa22,Defa24,Defa26,Gm14851,Defa30,Defa35,Gm15293,Gm15292,Defa37,Defa34		1_Member	GO Biological Processes	GO:0032436	positive regulation of proteasomal ubiquitin-dependent protein catabolic process	-3.27291	-0.975049	11/83	15511,17131,17246,23806,56812,67296,70797,100494,193740,211770,270627	Hspa1b,Smad7,Mdm2,Arih1,Dnajb2,Socs4,Ankib1,Zfand2a,Hspa1a,Trib1,Taf1
5_Summary	GO Biological Processes	GO:0008202	steroid metabolic process	-6.12134	-2.7047	27/301	12012,15488,15494,16002,16590,18858,19130,20249,20845,21834,22337,26424,26889,27384,58226,74754,77337,78925,100102,104086,104158,105387,226144,241452,432720,622402,102635496,11522,11529,11668,12647,18510,67442,218476,233080	Baat,Hsd17b4,Hsd3b3,Igf2,Kit,Pmp22,Prox1,Scd1,Star,Thrb,Vdr,Nr5a2,Cln8,Akr1c13,Cacna1h,Dhcr24,Akr1c21,Srd5a1,Pcsk9,Cyp27a1,Ces1d,Akr1c14,Erlin1,Dhrs9,Akr1c19,Akr1c12,Malrd1,Adh1,Adh7,Aldh1a1,Chat,Pax8,Retsat,Gcnt4,Ffar3		2_Member	GO Biological Processes	GO:0002221	pattern recognition receptor signaling pathway	-10.2315	-6.81487	21/137	12475,13057,16803,16859,17002,17096,19695,20128,21897,21926,24088,52065,54123,54445,71481,80861,83490,211550,234311,270151,432940	Cd14,Cyba,Lbp,Lgals9,Ltf,Lyn,Reg3g,Trim30a,Tlr1,Tnf,Tlr2,Mfhas1,Irf7,Unc93b1,Alpk1,Dhx58,Pik3ap1,Tifa,Ddx60,Nlrx1,Otulin		2_Member	GO Biological Processes	GO:0016102	diterpenoid biosynthetic process	-3.95901	-1.65151	4/11	11668,19659,103142,241452	Aldh1a1,Rbp1,Rdh9,Dhrs9		2_Member	GO Biological Processes	GO:0061844	antimicrobial humoral immune response mediated by antimicrobial peptide	-16.4393	-12.8765	25/94	13218,13237,15945,17002,17329,17393,18489,19692,19695,21946,23855,30053,55985,66298,382000,382059,503491,626708,634825,100038927,100041688,100041759,100041787,100041895,100041952	Defa29,Defa3,Cxcl10,Ltf,Cxcl9,Mmp7,Reg3b,Reg1,Reg3g,Pglyrp1,Defa17,Reg3d,Cxcl13,Defa21,AY761184,Defa22,Defa24,Defa26,Gm14851,Defa30,Defa35,Gm15293,Gm15292,Defa37,Defa34		1_Member	GO Biological Processes	GO:0031329	regulation of cellular catabolic process	-3.05504	-0.855101	46/695	11501,12006,13198,15511,15519,17131,17246,18145,19877,19878,22215,23806,23947,50754,54170,54396,56490,56812,67296,67773,70640,70797,78781,79263,80750,93759,100494,108155,117149,192193,193740,209200,210106,211770,213541,214627,230908,237500,237782,270627,320204,320311,338364,381305,545622,100503670	Adam8,Axin2,Ddit3,Hspa1b,Hsp90aa1,Smad7,Mdm2,Npc1,Rock1,Rock2,Ube3a,Arih1,Mid2,Fbxw7,Rragc,Irgm2,Zbtb20,Dnajb2,Socs4,Kat8,Dcp2,Ankib1,Zc3hav1,Trim39,N4bp1,Sirt1,Zfand2a,Ogt,Tirap,Edem1,Hspa1a,Dtx3l,Tent4a,Trib1,Ythdf2,Tent4b,Tardbp,Tmtc3,Smcr8,Taf1,Etfbkmt,Rnf152,Trim65,Rc3h1,Ptpn3,Rpl5
5_Member	GO Biological Processes	GO:0008202	steroid metabolic process	-6.12134	-2.7047	27/301	12012,15488,15494,16002,16590,18858,19130,20249,20845,21834,22337,26424,26889,27384,58226,74754,77337,78925,100102,104086,104158,105387,226144,241452,432720,622402,102635496	Baat,Hsd17b4,Hsd3b3,Igf2,Kit,Pmp22,Prox1,Scd1,Star,Thrb,Vdr,Nr5a2,Cln8,Akr1c13,Cacna1h,Dhcr24,Akr1c21,Srd5a1,Pcsk9,Cyp27a1,Ces1d,Akr1c14,Erlin1,Dhrs9,Akr1c19,Akr1c12,Malrd1		2_Member	GO Biological Processes	GO:0002758	innate immune response-activating signal transduction	-10.1096	-6.75093	21/139	12475,13057,16803,16859,17002,17096,19695,20128,21897,21926,24088,52065,54123,54445,71481,80861,83490,211550,234311,270151,432940	Cd14,Cyba,Lbp,Lgals9,Ltf,Lyn,Reg3g,Trim30a,Tlr1,Tnf,Tlr2,Mfhas1,Irf7,Unc93b1,Alpk1,Dhx58,Pik3ap1,Tifa,Ddx60,Nlrx1,Otulin		2_Member	GO Biological Processes	GO:0016114	terpenoid biosynthetic process	-3.3769	-1.22575	4/15	11668,19659,103142,241452	Aldh1a1,Rbp1,Rdh9,Dhrs9		2_Member	GO Biological Processes	GO:0050829	defense response to Gram-negative bacterium	-15.8033	-12.3197	26/109	12945,13218,13237,16803,17002,17110,17393,17476,18173,18489,19695,23855,66298,66824,70163,382000,382059,503491,626708,634825,100038927,100041688,100041759,100041787,100041895,100041952	Dmbt1,Defa29,Defa3,Lbp,Ltf,Lyz1,Mmp7,Mpeg1,Slc11a1,Reg3b,Reg3g,Defa17,Defa21,Pycard,Lypd8,AY761184,Defa22,Defa24,Defa26,Gm14851,Defa30,Defa35,Gm15293,Gm15292,Defa37,Defa34		1_Member	GO Biological Processes	GO:1903050	regulation of proteolysis involved in cellular protein catabolic process	-3.04865	-0.855101	19/208	15511,17131,17246,22215,23806,50754,56812,67296,70797,79263,80750,100494,108155,192193,193740,211770,237500,270627,100503670	Hspa1b,Smad7,Mdm2,Ube3a,Arih1,Fbxw7,Dnajb2,Socs4,Ankib1,Trim39,N4bp1,Zfand2a,Ogt,Edem1,Hspa1a,Trib1,Tmtc3,Taf1,Rpl5
5_Member	GO Biological Processes	GO:0042445	hormone metabolic process	-3.79781	-1.04809	18/219	11522,11529,11668,12647,15488,15494,16002,18510,20845,22337,58226,67442,78925,104086,105387,218476,233080,241452	Adh1,Adh7,Aldh1a1,Chat,Hsd17b4,Hsd3b3,Igf2,Pax8,Star,Vdr,Cacna1h,Retsat,Srd5a1,Cyp27a1,Akr1c14,Gcnt4,Ffar3,Dhrs9		2_Member	GO Biological Processes	GO:0045088	regulation of innate immune response	-9.91933	-6.61184	30/289	12475,12703,13057,15354,16803,16859,17002,17096,19695,20128,21897,21926,22596,24088,52065,54123,54445,58203,66824,67065,71481,80861,83490,94088,211550,231712,234311,270151,332579,432940	Cd14,Socs1,Cyba,Hmgb3,Lbp,Lgals9,Ltf,Lyn,Reg3g,Trim30a,Tlr1,Tnf,Xrcc5,Tlr2,Mfhas1,Irf7,Unc93b1,Zbp1,Pycard,Polr3d,Alpk1,Dhx58,Pik3ap1,Trim6,Tifa,Trafd1,Ddx60,Nlrx1,Card9,Otulin		2_Member	GO Biological Processes	GO:0042904	9-cis-retinoic acid biosynthetic process	-3.29988	-1.17161	3/7	11668,103142,241452	Aldh1a1,Rdh9,Dhrs9		2_Member	GO Biological Processes	GO:0035821	modification of morphology or physiology of other organism	-15.0546	-11.638	30/160	11816,12978,13218,13237,17002,17395,17476,18126,18489,19692,19695,20723,20963,21946,23855,30053,66298,98415,230738,382000,382059,503491,626708,634825,100038927,100041688,100041759,100041787,100041895,100041952	Apoe,Csf1r,Defa29,Defa3,Ltf,Mmp9,Mpeg1,Nos2,Reg3b,Reg1,Reg3g,Serpinb9,Syk,Pglyrp1,Defa17,Reg3d,Defa21,Nucks1,Zc3h12a,AY761184,Defa22,Defa24,Defa26,Gm14851,Defa30,Defa35,Gm15293,Gm15292,Defa37,Defa34		1_Member	GO Biological Processes	GO:0032434	regulation of proteasomal ubiquitin-dependent protein catabolic process	-2.8142	-0.734301	13/123	15511,17131,17246,23806,56812,67296,70797,80750,100494,108155,193740,211770,270627	Hspa1b,Smad7,Mdm2,Arih1,Dnajb2,Socs4,Ankib1,N4bp1,Zfand2a,Ogt,Hspa1a,Trib1,Taf1
5_Member	GO Biological Processes	GO:0006694	steroid biosynthetic process	-3.46476	-0.956743	14/156	12012,15494,16002,19130,20845,22337,58226,74754,77337,78925,104086,104158,226144,102635496	Baat,Hsd3b3,Igf2,Prox1,Star,Vdr,Cacna1h,Dhcr24,Akr1c21,Srd5a1,Cyp27a1,Ces1d,Erlin1,Malrd1		2_Member	GO Biological Processes	GO:0031349	positive regulation of defense response	-9.72081	-6.53825	34/370	12424,12475,13057,15354,16803,16859,17002,17096,19695,20128,21817,21897,21926,21934,22596,24088,52065,54123,54445,56221,58203,66824,67065,71481,80859,80861,83490,85305,94088,211550,234311,270151,332579,432940	Cck,Cd14,Cyba,Hmgb3,Lbp,Lgals9,Ltf,Lyn,Reg3g,Trim30a,Tgm2,Tlr1,Tnf,Tnfrsf11a,Xrcc5,Tlr2,Mfhas1,Irf7,Unc93b1,Ccl24,Zbp1,Pycard,Polr3d,Alpk1,Nfkbiz,Dhx58,Pik3ap1,Kars,Trim6,Tifa,Ddx60,Nlrx1,Card9,Otulin		2_Member	GO Biological Processes	GO:0042905	9-cis-retinoic acid metabolic process	-3.29988	-1.17161	3/7	11668,103142,241452	Aldh1a1,Rdh9,Dhrs9		2_Member	GO Biological Processes	GO:0051673	membrane disruption in other organism	-14.6241	-11.2654	17/43	13218,13237,17002,17476,23855,66298,382000,382059,503491,626708,634825,100038927,100041688,100041759,100041787,100041895,100041952	Defa29,Defa3,Ltf,Mpeg1,Defa17,Defa21,AY761184,Defa22,Defa24,Defa26,Gm14851,Defa30,Defa35,Gm15293,Gm15292,Defa37,Defa34		1_Member	GO Biological Processes	GO:1903362	regulation of cellular protein catabolic process	-2.71394	-0.674916	20/239	15511,15519,17131,17246,22215,23806,50754,56812,67296,70797,79263,80750,100494,108155,192193,193740,211770,237500,270627,100503670	Hspa1b,Hsp90aa1,Smad7,Mdm2,Ube3a,Arih1,Fbxw7,Dnajb2,Socs4,Ankib1,Trim39,N4bp1,Zfand2a,Ogt,Edem1,Hspa1a,Trib1,Tmtc3,Taf1,Rpl5
5_Member	GO Biological Processes	GO:0034754	cellular hormone metabolic process	-3.36977	-0.934107	11/106	11522,11529,11668,15488,15494,20845,58226,67442,78925,105387,241452	Adh1,Adh7,Aldh1a1,Hsd17b4,Hsd3b3,Star,Cacna1h,Retsat,Srd5a1,Akr1c14,Dhrs9		2_Member	GO Biological Processes	GO:0031347	regulation of defense response	-8.8259	-5.79461	45/640	12424,12475,12703,13057,13421,15354,16803,16859,17002,17096,18126,18784,19695,20128,21357,21817,21897,21926,21934,21946,22596,24088,52065,53416,54123,54445,56221,58203,66824,67065,71481,80287,80859,80861,83490,85305,94088,107221,211550,230738,231712,234311,270151,332579,432940	Cck,Cd14,Socs1,Cyba,Dnase1l3,Hmgb3,Lbp,Lgals9,Ltf,Lyn,Nos2,Pla2g5,Reg3g,Trim30a,Tarbp2,Tgm2,Tlr1,Tnf,Tnfrsf11a,Pglyrp1,Xrcc5,Tlr2,Mfhas1,Stk39,Irf7,Unc93b1,Ccl24,Zbp1,Pycard,Polr3d,Alpk1,Apobec3,Nfkbiz,Dhx58,Pik3ap1,Kars,Trim6,Ffar4,Tifa,Zc3h12a,Trafd1,Ddx60,Nlrx1,Card9,Otulin		2_Member	GO Biological Processes	GO:0008299	isoprenoid biosynthetic process	-2.96126	-0.908483	5/32	11668,17855,19659,103142,241452	Aldh1a1,Mvk,Rbp1,Rdh9,Dhrs9		2_Member	GO Biological Processes	GO:0050830	defense response to Gram-positive bacterium	-12.9081	-9.6464	25/130	12945,13218,13237,16803,17110,17393,17476,18489,19695,21926,21946,23855,55932,66298,382000,382059,503491,626708,634825,100038927,100041688,100041759,100041787,100041895,100041952	Dmbt1,Defa29,Defa3,Lbp,Lyz1,Mmp7,Mpeg1,Reg3b,Reg3g,Tnf,Pglyrp1,Defa17,Gbp3,Defa21,AY761184,Defa22,Defa24,Defa26,Gm14851,Defa30,Defa35,Gm15293,Gm15292,Defa37,Defa34		1_Member	GO Biological Processes	GO:0061136	regulation of proteasomal protein catabolic process	-2.58632	-0.596507	16/178	15511,17131,17246,23806,50754,56812,67296,70797,80750,100494,108155,192193,193740,211770,237500,270627	Hspa1b,Smad7,Mdm2,Arih1,Fbxw7,Dnajb2,Socs4,Ankib1,N4bp1,Zfand2a,Ogt,Edem1,Hspa1a,Trib1,Tmtc3,Taf1
5_Member	GO Biological Processes	GO:0042446	hormone biosynthetic process	-2.6715	-0.605657	8/75	12647,16002,20845,22337,58226,78925,104086,233080	Chat,Igf2,Star,Vdr,Cacna1h,Srd5a1,Cyp27a1,Ffar3		2_Member	GO Biological Processes	GO:0032101	regulation of response to external stimulus	-8.11964	-5.15893	49/771	12297,12424,12977,13057,13143,13421,14164,14456,14526,15945,16803,16859,17002,17096,18126,18261,18591,18784,20347,21357,21803,21817,21926,21934,21946,22415,23789,24088,52065,53322,53416,56221,66824,72349,80287,80859,80861,83490,85305,94088,107221,118453,214968,217212,230738,234311,269878,270151,432940	Cacnb3,Cck,Csf1,Cyba,Dapk2,Dnase1l3,Fgf1,Gas6,Gcg,Cxcl10,Lbp,Lgals9,Ltf,Lyn,Nos2,Ocm,Pdgfb,Pla2g5,Sema3b,Tarbp2,Tgfb1,Tgm2,Tnf,Tnfrsf11a,Pglyrp1,Wnt3,Coro1b,Tlr2,Mfhas1,Nucb2,Stk39,Ccl24,Pycard,Dusp3,Apobec3,Nfkbiz,Dhx58,Pik3ap1,Kars,Trim6,Ffar4,Mmp28,Sema6d,Pyy,Zc3h12a,Ddx60,Megf8,Nlrx1,Otulin		2_Member	Reactome Gene Sets	R-MMU-5362517	Signaling by Retinoic Acid	-2.51799	-0.588664	5/40	11522,11668,20148,26876,241452	Adh1,Aldh1a1,Dhrs3,Adh4,Dhrs9		2_Member	GO Biological Processes	GO:0002385	mucosal immune response	-12.817	-9.59663	19/70	11808,13218,13237,17002,18703,23855,66298,72077,382000,382059,503491,626708,634825,100038927,100041688,100041759,100041787,100041895,100041952	Apoa4,Defa29,Defa3,Ltf,Pigr,Defa17,Defa21,Gcnt3,AY761184,Defa22,Defa24,Defa26,Gm14851,Defa30,Defa35,Gm15293,Gm15292,Defa37,Defa34		1_Member	GO Biological Processes	GO:0045862	positive regulation of proteolysis	-2.07762	-0.353701	23/328	11501,13666,14102,15511,17131,17246,19878,21353,23806,50754,56812,67296,70797,93759,100494,108155,192193,193740,211770,237500,268973,270627,326623	Adam8,Eif2ak3,Fas,Hspa1b,Smad7,Mdm2,Rock2,Tank,Arih1,Fbxw7,Dnajb2,Socs4,Ankib1,Sirt1,Zfand2a,Ogt,Edem1,Hspa1a,Trib1,Tmtc3,Nlrc4,Taf1,Tnfsf15
5_Member	GO Biological Processes	GO:0008207	C21-steroid hormone metabolic process	-2.17967	-0.399377	5/39	15494,58226,78925,105387,241452	Hsd3b3,Cacna1h,Srd5a1,Akr1c14,Dhrs9		2_Member	GO Biological Processes	GO:0050778	positive regulation of immune response	-7.24067	-4.34066	46/747	12262,12263,12268,12297,12475,12494,12630,13057,15354,16173,16409,16803,16859,17002,17096,19204,19695,20128,21803,21897,21926,22596,24088,24099,52065,54123,54445,58203,66824,67065,71481,72349,80859,80861,83490,85305,94088,211550,230738,232371,234311,234779,242594,270151,332579,432940	C1qc,C2,C4b,Cacnb3,Cd14,Cd38,Cfi,Cyba,Hmgb3,Il18,Itgam,Lbp,Lgals9,Ltf,Lyn,Ptafr,Reg3g,Trim30a,Tgfb1,Tlr1,Tnf,Xrcc5,Tlr2,Tnfsf13b,Mfhas1,Irf7,Unc93b1,Zbp1,Pycard,Polr3d,Alpk1,Dusp3,Nfkbiz,Dhx58,Pik3ap1,Kars,Trim6,Tifa,Zc3h12a,C1rl,Ddx60,Plcg2,Fyb2,Nlrx1,Card9,Otulin		3_Summary	KEGG Pathway	mmu00982	Drug metabolism - cytochrome P450	-10.1124	-6.39556	15/67	11522,11529,14263,14857,14858,14860,14862,22238,26876,68312,94284,231396,243085,394433,394434,13095,13097,229905,12012,13110,14081,27384,74519,113868,622402,11826,12371,13897,72269,72962,99586,104158,14629,14811,268860,20322,11671,15493,78925,23971,272428	Adh1,Adh7,Fmo5,Gsta1,Gsta2,Gsta4,Gstm1,Ugt2b5,Adh4,Gstm7,Ugt1a6a,Ugt2b36,Ugt2b35,Ugt1a5,Ugt1a9,Cyp2c29,Cyp2c38,Kyat3,Baat,Cyp2j6,Acsl1,Akr1c13,Cyp2j9,Acaa1a,Akr1c12,Aqp1,Casp9,Ces1e,Cda,Tymp,Dpyd,Ces1d,Gclc,Grin2a,Abat,Sord,Aldh3a2,Hsd3b2,Srd5a1,Papss1,Acsm5		2_Member	GO Biological Processes	GO:0002251	organ or tissue specific immune response	-12.5731	-9.39059	19/72	11808,13218,13237,17002,18703,23855,66298,72077,382000,382059,503491,626708,634825,100038927,100041688,100041759,100041787,100041895,100041952	Apoa4,Defa29,Defa3,Ltf,Pigr,Defa17,Defa21,Gcnt3,AY761184,Defa22,Defa24,Defa26,Gm14851,Defa30,Defa35,Gm15293,Gm15292,Defa37,Defa34		2_Summary	GO Biological Processes	GO:0006986	response to unfolded protein	-9.29144	-5.33074	22/110	11910,13198,13666,14828,15505,15511,15519,17973,18024,18415,27362,66967,67118,67812,74126,74840,77128,80517,110920,192193,193740,100037258,12282,12304,16438,19418,56812,66825,93759,108954,140630,237500,17156,67475,81489,231070,270627,17246,20482,50754,74256,117198,382985	Atf3,Ddit3,Eif2ak3,Hspa5,Hsph1,Hspa1b,Hsp90aa1,Nck1,Nfe2l2,Hspa4l,Dnajb9,Edem3,Bfar,Ubxn4,Syvn1,Manf,Crebrf,Herpud2,Hspa13,Edem1,Hspa1a,Dnajc3,Hyou1,Pdia4,Itpr1,Rasgrf2,Dnajb2,Rnf186,Sirt1,Ppp1r15b,Ube4a,Tmtc3,Man1a2,Ero1lb,Dnajb1,Insig1,Taf1,Mdm2,Skil,Fbxw7,Cyld,Ivns1abp,Rrm2b
6_Summary	GO Biological Processes	GO:0019216	regulation of lipid metabolic process	-5.63913	-2.28048	28/338	12623,12912,15926,16002,16590,18576,18596,19013,19130,20249,20698,20845,21834,22337,30955,56490,57875,71111,71597,171168,224792,226144,228775,228859,320204,320207,624219,102635496,12012,26424,104086	Ces1g,Creb1,Idh1,Igf2,Kit,Pde3b,Pdgfrb,Ppara,Prox1,Scd1,Sphk1,Star,Thrb,Vdr,Pik3cg,Zbtb20,Angptl4,Gpr39,Isx,Acer1,Adgrf5,Erlin1,Trib3,Fitm2,Etfbkmt,Pik3r5,Angptl8,Malrd1,Baat,Nr5a2,Cyp27a1		2_Member	GO Biological Processes	GO:0002224	toll-like receptor signaling pathway	-7.1784	-4.29687	15/103	12475,13057,16803,16859,17002,17096,19695,20128,21897,21926,24088,52065,54123,54445,83490	Cd14,Cyba,Lbp,Lgals9,Ltf,Lyn,Reg3g,Trim30a,Tlr1,Tnf,Tlr2,Mfhas1,Irf7,Unc93b1,Pik3ap1		3_Member	KEGG Pathway	mmu00982	Drug metabolism - cytochrome P450	-10.1124	-6.39556	15/67	11522,11529,14263,14857,14858,14860,14862,22238,26876,68312,94284,231396,243085,394433,394434	Adh1,Adh7,Fmo5,Gsta1,Gsta2,Gsta4,Gstm1,Ugt2b5,Adh4,Gstm7,Ugt1a6a,Ugt2b36,Ugt2b35,Ugt1a5,Ugt1a9		2_Member	GO Biological Processes	GO:0019731	antibacterial humoral response	-12.4545	-9.31101	19/73	13218,13237,16069,17002,17393,23855,66298,219033,382000,382059,503491,626708,634825,100038927,100041688,100041759,100041787,100041895,100041952	Defa29,Defa3,Jchain,Ltf,Mmp7,Defa17,Defa21,Ang4,AY761184,Defa22,Defa24,Defa26,Gm14851,Defa30,Defa35,Gm15293,Gm15292,Defa37,Defa34		2_Member	GO Biological Processes	GO:0006986	response to unfolded protein	-9.29144	-5.33074	22/110	11910,13198,13666,14828,15505,15511,15519,17973,18024,18415,27362,66967,67118,67812,74126,74840,77128,80517,110920,192193,193740,100037258	Atf3,Ddit3,Eif2ak3,Hspa5,Hsph1,Hspa1b,Hsp90aa1,Nck1,Nfe2l2,Hspa4l,Dnajb9,Edem3,Bfar,Ubxn4,Syvn1,Manf,Crebrf,Herpud2,Hspa13,Edem1,Hspa1a,Dnajc3
6_Member	GO Biological Processes	GO:0019216	regulation of lipid metabolic process	-5.63913	-2.28048	28/338	12623,12912,15926,16002,16590,18576,18596,19013,19130,20249,20698,20845,21834,22337,30955,56490,57875,71111,71597,171168,224792,226144,228775,228859,320204,320207,624219,102635496	Ces1g,Creb1,Idh1,Igf2,Kit,Pde3b,Pdgfrb,Ppara,Prox1,Scd1,Sphk1,Star,Thrb,Vdr,Pik3cg,Zbtb20,Angptl4,Gpr39,Isx,Acer1,Adgrf5,Erlin1,Trib3,Fitm2,Etfbkmt,Pik3r5,Angptl8,Malrd1		2_Member	GO Biological Processes	GO:0002253	activation of immune response	-6.40457	-3.64798	35/526	12262,12263,12268,12297,12475,12494,12630,13057,16803,16859,17002,17096,19695,20128,21897,21926,22596,24088,52065,54123,54445,66824,71481,72349,80859,80861,83490,211550,230738,232371,234311,234779,242594,270151,432940	C1qc,C2,C4b,Cacnb3,Cd14,Cd38,Cfi,Cyba,Lbp,Lgals9,Ltf,Lyn,Reg3g,Trim30a,Tlr1,Tnf,Xrcc5,Tlr2,Mfhas1,Irf7,Unc93b1,Pycard,Alpk1,Dusp3,Nfkbiz,Dhx58,Pik3ap1,Tifa,Zc3h12a,C1rl,Ddx60,Plcg2,Fyb2,Nlrx1,Otulin		3_Member	KEGG Pathway	mmu05204	Chemical carcinogenesis	-9.88851	-6.39556	17/93	11522,11529,13095,13097,14857,14858,14860,14862,22238,26876,68312,94284,229905,231396,243085,394433,394434	Adh1,Adh7,Cyp2c29,Cyp2c38,Gsta1,Gsta2,Gsta4,Gstm1,Ugt2b5,Adh4,Gstm7,Ugt1a6a,Kyat3,Ugt2b36,Ugt2b35,Ugt1a5,Ugt1a9		2_Member	GO Biological Processes	GO:0002227	innate immune response in mucosa	-12.4161	-9.31101	17/56	11808,13218,13237,17002,23855,66298,382000,382059,503491,626708,634825,100038927,100041688,100041759,100041787,100041895,100041952	Apoa4,Defa29,Defa3,Ltf,Defa17,Defa21,AY761184,Defa22,Defa24,Defa26,Gm14851,Defa30,Defa35,Gm15293,Gm15292,Defa37,Defa34		2_Member	GO Biological Processes	GO:0035966	response to topologically incorrect protein	-7.68304	-4.15966	22/133	11910,13198,13666,14828,15505,15511,15519,17973,18024,18415,27362,66967,67118,67812,74126,74840,77128,80517,110920,192193,193740,100037258	Atf3,Ddit3,Eif2ak3,Hspa5,Hsph1,Hspa1b,Hsp90aa1,Nck1,Nfe2l2,Hspa4l,Dnajb9,Edem3,Bfar,Ubxn4,Syvn1,Manf,Crebrf,Herpud2,Hspa13,Edem1,Hspa1a,Dnajc3
6_Member	GO Biological Processes	GO:0008206	bile acid metabolic process	-4.55389	-1.49942	7/30	12012,16590,19130,20845,26424,104086,102635496	Baat,Kit,Prox1,Star,Nr5a2,Cyp27a1,Malrd1		2_Member	GO Biological Processes	GO:0006954	inflammatory response	-5.68713	-3.09749	40/691	12265,12363,12475,12977,13057,13421,15945,16173,16409,16803,16859,17096,17329,18126,18489,18784,19204,19695,20208,20297,21803,21817,21897,21926,21934,21946,24088,52065,53416,54199,56221,66824,69146,80859,83490,85305,107221,230738,270151,432940	Ciita,Casp4,Cd14,Csf1,Cyba,Dnase1l3,Cxcl10,Il18,Itgam,Lbp,Lgals9,Lyn,Cxcl9,Nos2,Reg3b,Pla2g5,Ptafr,Reg3g,Saa1,Ccl20,Tgfb1,Tgm2,Tlr1,Tnf,Tnfrsf11a,Pglyrp1,Tlr2,Mfhas1,Stk39,Ccrl2,Ccl24,Pycard,Gsdmd,Nfkbiz,Pik3ap1,Kars,Ffar4,Zc3h12a,Nlrx1,Otulin		3_Member	KEGG Pathway	mmu00980	Metabolism of xenobiotics by cytochrome P450	-9.23967	-5.88102	14/65	11522,11529,14857,14858,14860,14862,22238,26876,68312,94284,231396,243085,394433,394434	Adh1,Adh7,Gsta1,Gsta2,Gsta4,Gstm1,Ugt2b5,Adh4,Gstm7,Ugt1a6a,Ugt2b36,Ugt2b35,Ugt1a5,Ugt1a9		2_Member	Reactome Gene Sets	R-MMU-1462054	Alpha-defensins	-12.2294	-9.17178	14/35	13237,23855,66298,382000,382059,503491,626708,634825,100038927,100041688,100041759,100041787,100041895,100041952	Defa3,Defa17,Defa21,AY761184,Defa22,Defa24,Defa26,Gm14851,Defa30,Defa35,Gm15293,Gm15292,Defa37,Defa34		2_Member	GO Biological Processes	GO:0034976	response to endoplasmic reticulum stress	-5.8274	-2.6796	27/237	11910,12282,12304,13198,13666,14828,16438,17973,18024,19418,27362,56812,66825,66967,67118,67812,74126,74840,77128,80517,93759,108954,110920,140630,192193,237500,100037258	Atf3,Hyou1,Pdia4,Ddit3,Eif2ak3,Hspa5,Itpr1,Nck1,Nfe2l2,Rasgrf2,Dnajb9,Dnajb2,Rnf186,Edem3,Bfar,Ubxn4,Syvn1,Manf,Crebrf,Herpud2,Sirt1,Ppp1r15b,Hspa13,Ube4a,Edem1,Tmtc3,Dnajc3
6_Member	GO Biological Processes	GO:0006699	bile acid biosynthetic process	-3.54048	-0.963313	5/20	12012,19130,20845,104086,102635496	Baat,Prox1,Star,Cyp27a1,Malrd1		2_Member	GO Biological Processes	GO:0002764	immune response-regulating signaling pathway	-4.90166	-2.45283	29/463	12297,12475,12494,13057,16803,16859,17002,17096,18703,19695,20128,21897,21926,24088,52065,54123,54445,71481,72349,80859,80861,83490,211550,230738,234311,234779,242594,270151,432940	Cacnb3,Cd14,Cd38,Cyba,Lbp,Lgals9,Ltf,Lyn,Pigr,Reg3g,Trim30a,Tlr1,Tnf,Tlr2,Mfhas1,Irf7,Unc93b1,Alpk1,Dusp3,Nfkbiz,Dhx58,Pik3ap1,Tifa,Zc3h12a,Ddx60,Plcg2,Fyb2,Nlrx1,Otulin		3_Member	GO Biological Processes	GO:0006805	xenobiotic metabolic process	-8.58466	-5.40211	17/112	12012,13095,13097,13110,14081,14857,14858,14860,14862,27384,68312,74519,94284,113868,394433,394434,622402	Baat,Cyp2c29,Cyp2c38,Cyp2j6,Acsl1,Gsta1,Gsta2,Gsta4,Gstm1,Akr1c13,Gstm7,Cyp2j9,Ugt1a6a,Acaa1a,Ugt1a5,Ugt1a9,Akr1c12		2_Member	Reactome Gene Sets	R-MMU-1461973	Defensins	-11.0858	-8.10277	15/49	13237,21897,23855,66298,382000,382059,503491,626708,634825,100038927,100041688,100041759,100041787,100041895,100041952	Defa3,Tlr1,Defa17,Defa21,AY761184,Defa22,Defa24,Defa26,Gm14851,Defa30,Defa35,Gm15293,Gm15292,Defa37,Defa34		2_Member	GO Biological Processes	GO:0034620	cellular response to unfolded protein	-4.59024	-1.67093	13/82	11910,13198,13666,14828,15511,17973,18024,67118,77128,80517,110920,193740,100037258	Atf3,Ddit3,Eif2ak3,Hspa5,Hspa1b,Nck1,Nfe2l2,Bfar,Crebrf,Herpud2,Hspa13,Hspa1a,Dnajc3
6_Member	GO Biological Processes	GO:1904251	regulation of bile acid metabolic process	-3.44084	-0.956743	4/12	16590,19130,20845,102635496	Kit,Prox1,Star,Malrd1		2_Member	GO Biological Processes	GO:0002757	immune response-activating signal transduction	-4.70067	-2.29019	28/450	12297,12475,12494,13057,16803,16859,17002,17096,19695,20128,21897,21926,24088,52065,54123,54445,71481,72349,80859,80861,83490,211550,230738,234311,234779,242594,270151,432940	Cacnb3,Cd14,Cd38,Cyba,Lbp,Lgals9,Ltf,Lyn,Reg3g,Trim30a,Tlr1,Tnf,Tlr2,Mfhas1,Irf7,Unc93b1,Alpk1,Dusp3,Nfkbiz,Dhx58,Pik3ap1,Tifa,Zc3h12a,Ddx60,Plcg2,Fyb2,Nlrx1,Otulin		3_Member	GO Biological Processes	GO:0071466	cellular response to xenobiotic stimulus	-7.83925	-4.8297	19/157	11826,12012,12371,13095,13097,13110,14081,14857,14858,14860,14862,27384,68312,74519,94284,113868,394433,394434,622402	Aqp1,Baat,Casp9,Cyp2c29,Cyp2c38,Cyp2j6,Acsl1,Gsta1,Gsta2,Gsta4,Gstm1,Akr1c13,Gstm7,Cyp2j9,Ugt1a6a,Acaa1a,Ugt1a5,Ugt1a9,Akr1c12		2_Member	GO Biological Processes	GO:0042742	defense response to bacterium	-9.55361	-6.5929	40/428	11745,12051,12945,13057,13218,13237,15900,16069,16803,16819,17002,17110,17393,17476,18126,18173,18489,19695,20723,20963,21926,21946,23855,55932,55985,66298,66824,70163,219033,382000,382059,503491,626708,634825,100038927,100041688,100041759,100041787,100041895,100041952	Anxa3,Bcl3,Dmbt1,Cyba,Defa29,Defa3,Irf8,Jchain,Lbp,Lcn2,Ltf,Lyz1,Mmp7,Mpeg1,Nos2,Slc11a1,Reg3b,Reg3g,Serpinb9,Syk,Tnf,Pglyrp1,Defa17,Gbp3,Cxcl13,Defa21,Pycard,Lypd8,Ang4,AY761184,Defa22,Defa24,Defa26,Gm14851,Defa30,Defa35,Gm15293,Gm15292,Defa37,Defa34		2_Member	KEGG Pathway	mmu04141	Protein processing in endoplasmic reticulum	-4.2779	-1.46143	19/167	12282,12304,13198,13666,14828,15505,15511,15519,17156,18024,18415,56812,66967,67475,74126,81489,192193,193740,100037258	Hyou1,Pdia4,Ddit3,Eif2ak3,Hspa5,Hsph1,Hspa1b,Hsp90aa1,Man1a2,Nfe2l2,Hspa4l,Dnajb2,Edem3,Ero1lb,Syvn1,Dnajb1,Edem1,Hspa1a,Dnajc3
6_Member	GO Biological Processes	GO:0046890	regulation of lipid biosynthetic process	-2.6214	-0.584971	13/170	12912,15926,16002,19130,20698,20845,22337,56490,224792,226144,228775,228859,102635496	Creb1,Idh1,Igf2,Prox1,Sphk1,Star,Vdr,Zbtb20,Adgrf5,Erlin1,Trib3,Fitm2,Malrd1		2_Member	GO Biological Processes	GO:0032103	positive regulation of response to external stimulus	-4.14603	-1.81879	21/312	12977,13057,13143,14456,15945,16803,16859,18261,18591,21803,21817,21926,21934,24088,53416,56221,80859,80861,85305,234311,269878	Csf1,Cyba,Dapk2,Gas6,Cxcl10,Lbp,Lgals9,Ocm,Pdgfb,Tgfb1,Tgm2,Tnf,Tnfrsf11a,Tlr2,Stk39,Ccl24,Nfkbiz,Dhx58,Kars,Ddx60,Megf8		3_Member	KEGG Pathway	mmu00983	Drug metabolism - other enzymes	-7.39331	-4.474	11/51	13897,22238,72269,72962,94284,99586,104158,231396,243085,394433,394434	Ces1e,Ugt2b5,Cda,Tymp,Ugt1a6a,Dpyd,Ces1d,Ugt2b36,Ugt2b35,Ugt1a5,Ugt1a9		2_Member	Reactome Gene Sets	R-MMU-6798695	Neutrophil degranulation	-9.50199	-6.58267	45/523	11783,12475,12505,13057,13058,13237,14319,14387,14590,14667,15442,16819,17002,17395,18173,18703,19204,21946,23855,26364,26366,53381,66298,66824,66934,69550,70450,72461,72512,74039,108015,110006,208795,216197,382000,382059,503491,626708,634825,100038927,100041688,100041759,100041787,100041895,100041952	Apaf1,Cd14,Cd44,Cyba,Cybb,Defa3,Fth1,Gaa,Ggh,Gm2a,Hpse,Lcn2,Ltf,Mmp9,Slc11a1,Pigr,Ptafr,Pglyrp1,Defa17,Adgre5,Ceacam10,Prdx4,Defa21,Pycard,Dsn1,Bst2,Unc13d,Prcp,Tmem173,Nfam1,Chrnb4,Gusb,Tmem63a,Ckap4,AY761184,Defa22,Defa24,Defa26,Gm14851,Defa30,Defa35,Gm15293,Gm15292,Defa37,Defa34		2_Member	GO Biological Processes	GO:0030968	endoplasmic reticulum unfolded protein response	-4.2404	-1.44744	11/65	11910,13198,13666,14828,17973,18024,67118,77128,80517,110920,100037258	Atf3,Ddit3,Eif2ak3,Hspa5,Nck1,Nfe2l2,Bfar,Crebrf,Herpud2,Hspa13,Dnajc3
6_Member	GO Biological Processes	GO:0070857	regulation of bile acid biosynthetic process	-2.52741	-0.528121	3/10	19130,20845,102635496	Prox1,Star,Malrd1		2_Member	GO Biological Processes	GO:0050727	regulation of inflammatory response	-3.81071	-1.566	22/354	13421,16803,16859,17096,18126,18784,21817,21926,21934,21946,24088,52065,53416,56221,66824,80859,83490,85305,107221,230738,270151,432940	Dnase1l3,Lbp,Lgals9,Lyn,Nos2,Pla2g5,Tgm2,Tnf,Tnfrsf11a,Pglyrp1,Tlr2,Mfhas1,Stk39,Ccl24,Pycard,Nfkbiz,Pik3ap1,Kars,Ffar4,Zc3h12a,Nlrx1,Otulin		3_Member	GO Biological Processes	GO:0009410	response to xenobiotic stimulus	-7.02483	-4.17807	22/232	11826,12012,12371,13095,13097,13110,14081,14629,14811,14857,14858,14860,14862,27384,68312,74519,94284,113868,268860,394433,394434,622402	Aqp1,Baat,Casp9,Cyp2c29,Cyp2c38,Cyp2j6,Acsl1,Gclc,Grin2a,Gsta1,Gsta2,Gsta4,Gstm1,Akr1c13,Gstm7,Cyp2j9,Ugt1a6a,Acaa1a,Abat,Ugt1a5,Ugt1a9,Akr1c12		2_Member	GO Biological Processes	GO:0032496	response to lipopolysaccharide	-9.45453	-6.5747	36/360	11535,12475,13218,13237,14528,15900,15945,16173,16803,17002,17329,18126,18173,19204,19219,20778,21926,23855,55985,66298,66824,94088,230594,230738,234779,382000,382059,503491,626708,634825,100038927,100041688,100041759,100041787,100041895,100041952	Adm,Cd14,Defa29,Defa3,Gch1,Irf8,Cxcl10,Il18,Lbp,Ltf,Cxcl9,Nos2,Slc11a1,Ptafr,Ptger4,Scarb1,Tnf,Defa17,Cxcl13,Defa21,Pycard,Trim6,Tut4,Zc3h12a,Plcg2,AY761184,Defa22,Defa24,Defa26,Gm14851,Defa30,Defa35,Gm15293,Gm15292,Defa37,Defa34		2_Member	GO Biological Processes	GO:0036491	regulation of translation initiation in response to endoplasmic reticulum stress	-4.06161	-1.33135	4/7	13666,17973,108954,100037258	Eif2ak3,Nck1,Ppp1r15b,Dnajc3
6_Member	GO Biological Processes	GO:0019218	regulation of steroid metabolic process	-2.37174	-0.469142	9/102	16002,16590,19130,20249,20845,21834,22337,226144,102635496	Igf2,Kit,Prox1,Scd1,Star,Thrb,Vdr,Erlin1,Malrd1		3_Summary	GO Biological Processes	GO:0050830	defense response to Gram-positive bacterium	-9.80305	-6.5649	20/130	12945,13218,16803,17110,17393,18489,19695,21926,21946,24088,55932,66298,69146,332579,382000,382059,634825,100041688,100041895,100041952,16429,16819,17002,18780,21897,30053,15945,17329,19692,66824,70163,16069,17395,18126,21803,83383,230738,11535,12475,12567,15900,16173,16859,17096,17130,19204,21934,94088,234779,12122,13057,100038882,11808,18703,12262,12263,12268,12630,232371,11783,14319,14387,1702…	Dmbt1,Defa29,Lbp,Lyz1,Mmp7,Reg3b,Reg3g,Tnf,Pglyrp1,Tlr2,Gbp3,Defa21,Gsdmd,Card9,AY761184,Defa22,Gm14851,Defa35,Defa37,Defa34,Itln1,Lcn2,Ltf,Pla2g2a,Tlr1,Reg3d,Cxcl10,Cxcl9,Reg1,Pycard,Lypd8,Jchain,Mmp9,Nos2,Tgfb1,Tfap4,Zc3h12a,Adm,Cd14,Cdk4,Irf8,Il18,Lgals9,Lyn,Smad6,Ptafr,Tnfrsf11a,Trim6,Plcg2,Bid,Cyba,Isg15,Apoa4,Pigr,C1qc,C2,C4b,Cfi,C1rl,Apaf1,Fth1,Gaa,Alad,Xrcc5,Adgre5,Ceacam10,Galns,Bst2,Fuc…		3_Member	KEGG Pathway	M00014	Glucuronate pathway (uronate pathway)	-5.59937	-2.96088	7/26	20322,22238,94284,231396,243085,394433,394434	Sord,Ugt2b5,Ugt1a6a,Ugt2b36,Ugt2b35,Ugt1a5,Ugt1a9		2_Member	GO Biological Processes	GO:0002237	response to molecule of bacterial origin	-9.4385	-6.5747	37/378	11535,12475,13218,13237,14528,15900,15945,16173,16803,17002,17329,18126,18173,19204,19219,20778,21897,21926,23855,55985,66298,66824,94088,230594,230738,234779,382000,382059,503491,626708,634825,100038927,100041688,100041759,100041787,100041895,100041952	Adm,Cd14,Defa29,Defa3,Gch1,Irf8,Cxcl10,Il18,Lbp,Ltf,Cxcl9,Nos2,Slc11a1,Ptafr,Ptger4,Scarb1,Tlr1,Tnf,Defa17,Cxcl13,Defa21,Pycard,Trim6,Tut4,Zc3h12a,Plcg2,AY761184,Defa22,Defa24,Defa26,Gm14851,Defa30,Defa35,Gm15293,Gm15292,Defa37,Defa34		2_Member	GO Biological Processes	GO:0036492	eiF2alpha phosphorylation in response to endoplasmic reticulum stress	-4.06161	-1.33135	4/7	13666,17973,108954,100037258	Eif2ak3,Nck1,Ppp1r15b,Dnajc3
6_Member	GO Biological Processes	GO:0045833	negative regulation of lipid metabolic process	-2.18288	-0.399377	8/90	18576,19130,20698,30955,226144,228775,320204,102635496	Pde3b,Prox1,Sphk1,Pik3cg,Erlin1,Trib3,Etfbkmt,Malrd1		3_Member	GO Biological Processes	GO:0050830	defense response to Gram-positive bacterium	-9.80305	-6.5649	20/130	12945,13218,16803,17110,17393,18489,19695,21926,21946,24088,55932,66298,69146,332579,382000,382059,634825,100041688,100041895,100041952	Dmbt1,Defa29,Lbp,Lyz1,Mmp7,Reg3b,Reg3g,Tnf,Pglyrp1,Tlr2,Gbp3,Defa21,Gsdmd,Card9,AY761184,Defa22,Gm14851,Defa35,Defa37,Defa34		3_Member	KEGG Pathway	mmu_M00014	Glucuronate pathway (uronate pathway)	-5.59937	-2.96088	7/26	20322,22238,94284,231396,243085,394433,394434	Sord,Ugt2b5,Ugt1a6a,Ugt2b36,Ugt2b35,Ugt1a5,Ugt1a9		2_Member	GO Biological Processes	GO:0006959	humoral immune response	-9.04239	-6.21148	35/355	12051,12260,12263,12268,12630,12772,13218,13237,15945,16069,17002,17329,17393,18489,19692,19695,21926,21946,23855,30053,55985,66298,219033,232371,382000,382059,503491,626708,634825,100038927,100041688,100041759,100041787,100041895,100041952	Bcl3,C1qb,C2,C4b,Cfi,Ccr2,Defa29,Defa3,Cxcl10,Jchain,Ltf,Cxcl9,Mmp7,Reg3b,Reg1,Reg3g,Tnf,Pglyrp1,Defa17,Reg3d,Cxcl13,Defa21,Ang4,C1rl,AY761184,Defa22,Defa24,Defa26,Gm14851,Defa30,Defa35,Gm15293,Gm15292,Defa37,Defa34		2_Member	GO Biological Processes	GO:0036490	regulation of translation in response to endoplasmic reticulum stress	-3.77485	-1.19683	4/8	13666,17973,108954,100037258	Eif2ak3,Nck1,Ppp1r15b,Dnajc3
7_Summary	GO Biological Processes	GO:0010038	response to metal ion	-4.96234	-1.8304	23/269	11735,12912,14661,15165,17748,17750,17764,19141,20322,21825,22042,22785,26413,28240,71111,84112,94352,110058,171168,227753,230810,268566,268860,109108,12633,18596,20698,22589,59041	Ank3,Creb1,Glud1,Hcn1,Mt1,Mt2,Mtf1,Lgmn,Sord,Thbs1,Tfrc,Slc30a4,Mapk1,Trpm2,Gpr39,Sucnr1,Loxl2,Syt17,Acer1,Gsn,Slc30a2,Gphn,Abat,Slc30a9,Cflar,Pdgfrb,Sphk1,Atrx,Stk25		3_Member	Reactome Gene Sets	R-MMU-6803157	Antimicrobial peptides	-9.78524	-6.5649	17/91	16429,16819,17002,18489,18780,19695,21897,21946,24088,30053,66298,382000,382059,634825,100041688,100041895,100041952	Itln1,Lcn2,Ltf,Reg3b,Pla2g2a,Reg3g,Tlr1,Pglyrp1,Tlr2,Reg3d,Defa21,AY761184,Defa22,Gm14851,Defa35,Defa37,Defa34		3_Member	KEGG Pathway	mmu00053	Ascorbate and aldarate metabolism	-5.47843	-2.86014	7/27	11671,22238,94284,231396,243085,394433,394434	Aldh3a2,Ugt2b5,Ugt1a6a,Ugt2b36,Ugt2b35,Ugt1a5,Ugt1a9		2_Member	GO Biological Processes	GO:0071219	cellular response to molecule of bacterial origin	-8.31847	-5.58821	30/290	12475,13218,13237,14528,15900,15945,16173,16803,17002,17329,18126,21897,21926,23855,55985,66298,66824,230594,230738,382000,382059,503491,626708,634825,100038927,100041688,100041759,100041787,100041895,100041952	Cd14,Defa29,Defa3,Gch1,Irf8,Cxcl10,Il18,Lbp,Ltf,Cxcl9,Nos2,Tlr1,Tnf,Defa17,Cxcl13,Defa21,Pycard,Tut4,Zc3h12a,AY761184,Defa22,Defa24,Defa26,Gm14851,Defa30,Defa35,Gm15293,Gm15292,Defa37,Defa34		2_Member	GO Biological Processes	GO:1905897	regulation of response to endoplasmic reticulum stress	-3.55997	-1.11115	11/77	12282,13666,17973,67118,74126,74840,77128,93759,108954,192193,100037258	Hyou1,Eif2ak3,Nck1,Bfar,Syvn1,Manf,Crebrf,Sirt1,Ppp1r15b,Edem1,Dnajc3
7_Member	GO Biological Processes	GO:0010038	response to metal ion	-4.96234	-1.8304	23/269	11735,12912,14661,15165,17748,17750,17764,19141,20322,21825,22042,22785,26413,28240,71111,84112,94352,110058,171168,227753,230810,268566,268860	Ank3,Creb1,Glud1,Hcn1,Mt1,Mt2,Mtf1,Lgmn,Sord,Thbs1,Tfrc,Slc30a4,Mapk1,Trpm2,Gpr39,Sucnr1,Loxl2,Syt17,Acer1,Gsn,Slc30a2,Gphn,Abat		3_Member	GO Biological Processes	GO:0061844	antimicrobial humoral immune response mediated by antimicrobial peptide	-9.5534	-6.40561	17/94	13218,15945,17002,17329,17393,18489,19692,19695,21946,30053,66298,382000,382059,634825,100041688,100041895,100041952	Defa29,Cxcl10,Ltf,Cxcl9,Mmp7,Reg3b,Reg1,Reg3g,Pglyrp1,Reg3d,Defa21,AY761184,Defa22,Gm14851,Defa35,Defa37,Defa34		3_Member	KEGG Pathway	mmu00040	Pentose and glucuronate interconversions	-4.7618	-2.26349	7/34	20322,22238,94284,231396,243085,394433,394434	Sord,Ugt2b5,Ugt1a6a,Ugt2b36,Ugt2b35,Ugt1a5,Ugt1a9		2_Member	GO Biological Processes	GO:0071216	cellular response to biotic stimulus	-8.12286	-5.41743	31/313	12475,13218,13237,14528,15900,15945,16173,16803,17002,17329,18126,20963,21897,21926,23855,55985,66298,66824,230594,230738,382000,382059,503491,626708,634825,100038927,100041688,100041759,100041787,100041895,100041952	Cd14,Defa29,Defa3,Gch1,Irf8,Cxcl10,Il18,Lbp,Ltf,Cxcl9,Nos2,Syk,Tlr1,Tnf,Defa17,Cxcl13,Defa21,Pycard,Tut4,Zc3h12a,AY761184,Defa22,Defa24,Defa26,Gm14851,Defa30,Defa35,Gm15293,Gm15292,Defa37,Defa34		2_Member	GO Biological Processes	GO:0035967	cellular response to topologically incorrect protein	-3.55103	-1.10884	13/103	11910,13198,13666,14828,15511,17973,18024,67118,77128,80517,110920,193740,100037258	Atf3,Ddit3,Eif2ak3,Hspa5,Hspa1b,Nck1,Nfe2l2,Bfar,Crebrf,Herpud2,Hspa13,Hspa1a,Dnajc3
7_Member	GO Biological Processes	GO:0010043	response to zinc ion	-3.57939	-0.970865	6/30	12912,17748,17750,22785,71111,230810	Creb1,Mt1,Mt2,Slc30a4,Gpr39,Slc30a2		3_Member	GO Biological Processes	GO:0050829	defense response to Gram-negative bacterium	-9.40163	-6.28602	18/109	12945,13218,16803,17002,17110,17393,18489,19695,66298,66824,69146,70163,382000,382059,634825,100041688,100041895,100041952	Dmbt1,Defa29,Lbp,Ltf,Lyz1,Mmp7,Reg3b,Reg3g,Defa21,Pycard,Gsdmd,Lypd8,AY761184,Defa22,Gm14851,Defa35,Defa37,Defa34		3_Member	KEGG Pathway	M00129	Ascorbate biosynthesis, animals, glucose-1P => ascorbate	-4.6677	-2.1913	6/24	22238,94284,231396,243085,394433,394434	Ugt2b5,Ugt1a6a,Ugt2b36,Ugt2b35,Ugt1a5,Ugt1a9		2_Member	GO Biological Processes	GO:0071222	cellular response to lipopolysaccharide	-8.0032	-5.33253	29/282	12475,13218,13237,14528,15900,15945,16173,16803,17002,17329,18126,21926,23855,55985,66298,66824,230594,230738,382000,382059,503491,626708,634825,100038927,100041688,100041759,100041787,100041895,100041952	Cd14,Defa29,Defa3,Gch1,Irf8,Cxcl10,Il18,Lbp,Ltf,Cxcl9,Nos2,Tnf,Defa17,Cxcl13,Defa21,Pycard,Tut4,Zc3h12a,AY761184,Defa22,Defa24,Defa26,Gm14851,Defa30,Defa35,Gm15293,Gm15292,Defa37,Defa34		2_Member	GO Biological Processes	GO:0006984	ER-nucleus signaling pathway	-3.42837	-1.04744	7/34	13198,13666,14828,17973,18024,108954,231070	Ddit3,Eif2ak3,Hspa5,Nck1,Nfe2l2,Ppp1r15b,Insig1
7_Member	GO Biological Processes	GO:0071294	cellular response to zinc ion	-3.44084	-0.956743	4/12	12912,17748,17750,71111	Creb1,Mt1,Mt2,Gpr39		3_Member	GO Biological Processes	GO:0019730	antimicrobial humoral response	-9.00964	-5.924	18/115	13218,15945,16069,17002,17329,17393,18489,19692,19695,21946,30053,66298,382000,382059,634825,100041688,100041895,100041952	Defa29,Cxcl10,Jchain,Ltf,Cxcl9,Mmp7,Reg3b,Reg1,Reg3g,Pglyrp1,Reg3d,Defa21,AY761184,Defa22,Gm14851,Defa35,Defa37,Defa34		3_Member	KEGG Pathway	mmu_M00129	Ascorbate biosynthesis, animals, glucose-1P => ascorbate	-4.6677	-2.1913	6/24	22238,94284,231396,243085,394433,394434	Ugt2b5,Ugt1a6a,Ugt2b36,Ugt2b35,Ugt1a5,Ugt1a9		2_Member	GO Biological Processes	GO:0071396	cellular response to lipid	-4.26509	-2.06025	37/612	12475,12759,13218,13237,14528,15900,15945,16173,16803,17002,17329,18126,19219,21676,21926,23855,55985,66298,66824,71240,71461,77889,98496,230594,230738,232174,382000,382059,503491,626708,634825,100038927,100041688,100041759,100041787,100041895,100041952	Cd14,Clu,Defa29,Defa3,Gch1,Irf8,Cxcl10,Il18,Lbp,Ltf,Cxcl9,Nos2,Ptger4,Tead1,Tnf,Defa17,Cxcl13,Defa21,Pycard,Osbpl7,Ptk7,Lbh,Pid1,Tut4,Zc3h12a,Cyp26b1,AY761184,Defa22,Defa24,Defa26,Gm14851,Defa30,Defa35,Gm15293,Gm15292,Defa37,Defa34		2_Member	GO Biological Processes	GO:1903912	negative regulation of endoplasmic reticulum stress-induced eIF2 alpha phosphorylation	-3.19815	-0.934037	3/5	17973,108954,100037258	Nck1,Ppp1r15b,Dnajc3
7_Member	GO Biological Processes	GO:0046686	response to cadmium ion	-3.19937	-0.861065	6/35	17748,17750,17764,20322,26413,227753	Mt1,Mt2,Mtf1,Sord,Mapk1,Gsn		3_Member	GO Biological Processes	GO:0035821	modification of morphology or physiology of other organism	-8.95071	-5.89309	21/160	13218,17002,17395,18126,18489,19692,19695,21803,21946,24088,30053,66298,69146,83383,230738,382000,382059,634825,100041688,100041895,100041952	Defa29,Ltf,Mmp9,Nos2,Reg3b,Reg1,Reg3g,Tgfb1,Pglyrp1,Tlr2,Reg3d,Defa21,Gsdmd,Tfap4,Zc3h12a,AY761184,Defa22,Gm14851,Defa35,Defa37,Defa34		3_Member	KEGG Pathway	mmu00140	Steroid hormone biosynthesis	-4.21284	-1.83588	10/87	13095,13097,15493,22238,78925,94284,231396,243085,394433,394434	Cyp2c29,Cyp2c38,Hsd3b2,Ugt2b5,Srd5a1,Ugt1a6a,Ugt2b36,Ugt2b35,Ugt1a5,Ugt1a9		3_Summary	GO Biological Processes	GO:0006954	inflammatory response	-11.6816	-8.65039	58/691	11539,11816,12265,12363,12475,12505,12759,12772,12977,12978,13057,13058,13421,13710,14066,14609,14776,15894,15945,16173,16409,16803,17329,18126,18173,18489,18784,19204,19219,19695,20208,20297,20308,20723,20963,21817,21897,21926,21946,23959,52065,55985,56221,56312,66811,66824,68038,70450,72461,72512,76527,77125,83490,107221,213696,230738,232174,270151,12297,12424,13143,14164,14182,14456,14526,1544…	Adora1,Apoe,Ciita,Casp4,Cd14,Cd44,Clu,Ccr2,Csf1,Csf1r,Cyba,Cybb,Dnase1l3,Elf3,F3,Gja1,Gpx2,Icam1,Cxcl10,Il18,Itgam,Lbp,Cxcl9,Nos2,Slc11a1,Reg3b,Pla2g5,Ptafr,Ptger4,Reg3g,Saa1,Ccl20,Ccl9,Serpinb9,Syk,Tgm2,Tlr1,Tnf,Pglyrp1,Nt5e,Mfhas1,Cxcl13,Ccl24,Nupr1,Duoxa2,Pycard,Chid1,Unc13d,Prcp,Tmem173,Il34,Il33,Pik3ap1,Ffar4,Duoxa1,Zc3h12a,Cyp26b1,Nlrx1,Cacnb3,Cck,Dapk2,Fgf1,Fgfr1,Gas6,Gcg,Hpse,Ltf,Nbl1,Ocm…		2_Member	GO Biological Processes	GO:0010998	regulation of translational initiation by eIF2 alpha phosphorylation	-2.98219	-0.806814	4/12	13666,17973,108954,100037258	Eif2ak3,Nck1,Ppp1r15b,Dnajc3
7_Member	GO Biological Processes	GO:0006882	cellular zinc ion homeostasis	-3.14676	-0.839264	5/24	17748,17750,22785,109108,230810	Mt1,Mt2,Slc30a4,Slc30a9,Slc30a2		3_Member	GO Biological Processes	GO:0002237	response to molecule of bacterial origin	-8.30112	-5.31814	32/378	11535,12475,12567,13218,15900,15945,16173,16803,16859,17002,17096,17130,17329,18126,19204,21803,21897,21926,21934,24088,66298,66824,94088,230738,234779,332579,382000,382059,634825,100041688,100041895,100041952	Adm,Cd14,Cdk4,Defa29,Irf8,Cxcl10,Il18,Lbp,Lgals9,Ltf,Lyn,Smad6,Cxcl9,Nos2,Ptafr,Tgfb1,Tlr1,Tnf,Tnfrsf11a,Tlr2,Defa21,Pycard,Trim6,Zc3h12a,Plcg2,Card9,AY761184,Defa22,Gm14851,Defa35,Defa37,Defa34		3_Member	Reactome Gene Sets	R-MMU-156580	Phase II - Conjugation of compounds	-3.57296	-1.35634	9/85	14629,14857,23971,68312,94284,243085,272428,394433,394434	Gclc,Gsta1,Papss1,Gstm7,Ugt1a6a,Ugt2b35,Acsm5,Ugt1a5,Ugt1a9		3_Member	GO Biological Processes	GO:0006954	inflammatory response	-11.6816	-8.65039	58/691	11539,11816,12265,12363,12475,12505,12759,12772,12977,12978,13057,13058,13421,13710,14066,14609,14776,15894,15945,16173,16409,16803,17329,18126,18173,18489,18784,19204,19219,19695,20208,20297,20308,20723,20963,21817,21897,21926,21946,23959,52065,55985,56221,56312,66811,66824,68038,70450,72461,72512,76527,77125,83490,107221,213696,230738,232174,270151	Adora1,Apoe,Ciita,Casp4,Cd14,Cd44,Clu,Ccr2,Csf1,Csf1r,Cyba,Cybb,Dnase1l3,Elf3,F3,Gja1,Gpx2,Icam1,Cxcl10,Il18,Itgam,Lbp,Cxcl9,Nos2,Slc11a1,Reg3b,Pla2g5,Ptafr,Ptger4,Reg3g,Saa1,Ccl20,Ccl9,Serpinb9,Syk,Tgm2,Tlr1,Tnf,Pglyrp1,Nt5e,Mfhas1,Cxcl13,Ccl24,Nupr1,Duoxa2,Pycard,Chid1,Unc13d,Prcp,Tmem173,Il34,Il33,Pik3ap1,Ffar4,Duoxa1,Zc3h12a,Cyp26b1,Nlrx1		2_Member	GO Biological Processes	GO:1903573	negative regulation of response to endoplasmic reticulum stress	-2.85086	-0.745177	7/42	12282,17973,67118,74126,77128,108954,100037258	Hyou1,Nck1,Bfar,Syvn1,Crebrf,Ppp1r15b,Dnajc3
7_Member	GO Biological Processes	GO:0055069	zinc ion homeostasis	-3.0609	-0.793333	5/25	17748,17750,22785,109108,230810	Mt1,Mt2,Slc30a4,Slc30a9,Slc30a2		3_Member	GO Biological Processes	GO:0032496	response to lipopolysaccharide	-7.10741	-4.24361	29/360	11535,12475,12567,13218,15900,15945,16173,16803,16859,17002,17096,17130,17329,18126,19204,21803,21926,21934,66298,66824,94088,230738,234779,382000,382059,634825,100041688,100041895,100041952	Adm,Cd14,Cdk4,Defa29,Irf8,Cxcl10,Il18,Lbp,Lgals9,Ltf,Lyn,Smad6,Cxcl9,Nos2,Ptafr,Tgfb1,Tnf,Tnfrsf11a,Defa21,Pycard,Trim6,Zc3h12a,Plcg2,AY761184,Defa22,Gm14851,Defa35,Defa37,Defa34		3_Member	KEGG Pathway	mmu00860	Porphyrin and chlorophyll metabolism	-3.29981	-1.17161	6/41	22238,94284,231396,243085,394433,394434	Ugt2b5,Ugt1a6a,Ugt2b36,Ugt2b35,Ugt1a5,Ugt1a9		3_Member	GO Biological Processes	GO:0032101	regulation of response to external stimulus	-11.6569	-8.65039	62/771	11539,11816,12297,12424,12505,12772,12977,13057,13143,13421,14164,14182,14456,14526,14609,14776,15442,15945,16803,17002,17965,18126,18261,18784,19219,20347,20963,21817,21926,21946,22415,23959,52065,53322,55985,56221,56312,59025,64074,65079,66208,66811,66824,68038,69097,72349,72512,77125,80287,80861,83490,94088,107221,118453,213696,214763,217212,230594,230738,234311,269878,270151	Adora1,Apoe,Cacnb3,Cck,Cd44,Ccr2,Csf1,Cyba,Dapk2,Dnase1l3,Fgf1,Fgfr1,Gas6,Gcg,Gja1,Gpx2,Hpse,Cxcl10,Lbp,Ltf,Nbl1,Nos2,Ocm,Pla2g5,Ptger4,Sema3b,Syk,Tgm2,Tnf,Pglyrp1,Wnt3,Nt5e,Mfhas1,Nucb2,Cxcl13,Ccl24,Nupr1,Usp14,Smoc2,Rtn4r,Nenf,Duoxa2,Pycard,Chid1,Trim15,Dusp3,Tmem173,Il33,Apobec3,Dhx58,Pik3ap1,Trim6,Ffar4,Mmp28,Duoxa1,Cgas,Pyy,Tut4,Zc3h12a,Ddx60,Megf8,Nlrx1		2_Member	GO Biological Processes	GO:0006983	ER overload response	-2.83665	-0.745177	4/13	13198,13666,14828,108954	Ddit3,Eif2ak3,Hspa5,Ppp1r15b
7_Member	GO Biological Processes	GO:0010035	response to inorganic substance	-2.82571	-0.687822	28/493	11735,12633,12912,14661,15165,17748,17750,17764,18596,19141,20322,20698,21825,22042,22589,22785,26413,28240,59041,71111,84112,94352,110058,171168,227753,230810,268566,268860	Ank3,Cflar,Creb1,Glud1,Hcn1,Mt1,Mt2,Mtf1,Pdgfrb,Lgmn,Sord,Sphk1,Thbs1,Tfrc,Atrx,Slc30a4,Mapk1,Trpm2,Stk25,Gpr39,Sucnr1,Loxl2,Syt17,Acer1,Gsn,Slc30a2,Gphn,Abat		3_Member	GO Biological Processes	GO:0051673	membrane disruption in other organism	-6.94986	-4.10309	10/43	13218,17002,66298,69146,382000,382059,634825,100041688,100041895,100041952	Defa29,Ltf,Defa21,Gsdmd,AY761184,Defa22,Gm14851,Defa35,Defa37,Defa34		3_Member	GO Biological Processes	GO:0052696	flavonoid glucuronidation	-2.93589	-0.902035	3/9	94284,394433,394434	Ugt1a6a,Ugt1a5,Ugt1a9		3_Member	GO Biological Processes	GO:0032102	negative regulation of response to external stimulus	-6.84233	-4.28816	30/337	11539,11816,12297,12424,12505,14526,14609,14776,17002,17965,18784,19219,20347,21946,22415,23959,52065,53322,55985,65079,66208,66824,68038,72349,80861,107221,118453,217212,230738,270151	Adora1,Apoe,Cacnb3,Cck,Cd44,Gcg,Gja1,Gpx2,Ltf,Nbl1,Pla2g5,Ptger4,Sema3b,Pglyrp1,Wnt3,Nt5e,Mfhas1,Nucb2,Cxcl13,Rtn4r,Nenf,Pycard,Chid1,Dusp3,Dhx58,Ffar4,Mmp28,Pyy,Zc3h12a,Nlrx1		2_Member	GO Biological Processes	GO:0043558	regulation of translational initiation in response to stress	-2.83665	-0.745177	4/13	13666,17973,108954,100037258	Eif2ak3,Nck1,Ppp1r15b,Dnajc3
7_Member	GO Biological Processes	GO:0071248	cellular response to metal ion	-2.52779	-0.528121	12/154	11735,12912,17748,17750,19141,22042,26413,28240,71111,110058,171168,227753	Ank3,Creb1,Mt1,Mt2,Lgmn,Tfrc,Mapk1,Trpm2,Gpr39,Syt17,Acer1,Gsn		3_Member	GO Biological Processes	GO:0071219	cellular response to molecule of bacterial origin	-6.19446	-3.47679	24/290	12475,12567,13218,15900,15945,16173,16803,17002,17096,17329,18126,21803,21897,21926,24088,66298,66824,230738,382000,382059,634825,100041688,100041895,100041952	Cd14,Cdk4,Defa29,Irf8,Cxcl10,Il18,Lbp,Ltf,Lyn,Cxcl9,Nos2,Tgfb1,Tlr1,Tnf,Tlr2,Defa21,Pycard,Zc3h12a,AY761184,Defa22,Gm14851,Defa35,Defa37,Defa34		3_Member	GO Biological Processes	GO:0052697	xenobiotic glucuronidation	-2.93589	-0.902035	3/9	94284,394433,394434	Ugt1a6a,Ugt1a5,Ugt1a9		3_Member	GO Biological Processes	GO:0050727	regulation of inflammatory response	-4.95216	-2.5989	27/354	11539,11816,12505,12772,13421,14776,16803,18126,18784,19219,21817,21926,21946,23959,52065,56221,56312,66811,66824,68038,72512,77125,83490,107221,213696,230738,270151	Adora1,Apoe,Cd44,Ccr2,Dnase1l3,Gpx2,Lbp,Nos2,Pla2g5,Ptger4,Tgm2,Tnf,Pglyrp1,Nt5e,Mfhas1,Ccl24,Nupr1,Duoxa2,Pycard,Chid1,Tmem173,Il33,Pik3ap1,Ffar4,Duoxa1,Zc3h12a,Nlrx1		2_Member	GO Biological Processes	GO:0070059	intrinsic apoptotic signaling pathway in response to endoplasmic reticulum stress	-2.40698	-0.500015	8/63	12282,13198,13666,16438,17973,66825,74126,93759	Hyou1,Ddit3,Eif2ak3,Itpr1,Nck1,Rnf186,Syvn1,Sirt1
7_Member	GO Biological Processes	GO:0071241	cellular response to inorganic substance	-2.36497	-0.469142	15/225	11735,12633,12912,17748,17750,19141,21825,22042,22589,26413,28240,71111,110058,171168,227753	Ank3,Cflar,Creb1,Mt1,Mt2,Lgmn,Thbs1,Tfrc,Atrx,Mapk1,Trpm2,Gpr39,Syt17,Acer1,Gsn		3_Member	GO Biological Processes	GO:0071216	cellular response to biotic stimulus	-6.14026	-3.43483	25/313	12122,12475,12567,13218,15900,15945,16173,16803,17002,17096,17329,18126,21803,21897,21926,24088,66298,66824,230738,382000,382059,634825,100041688,100041895,100041952	Bid,Cd14,Cdk4,Defa29,Irf8,Cxcl10,Il18,Lbp,Ltf,Lyn,Cxcl9,Nos2,Tgfb1,Tlr1,Tnf,Tlr2,Defa21,Pycard,Zc3h12a,AY761184,Defa22,Gm14851,Defa35,Defa37,Defa34		3_Member	Reactome Gene Sets	R-MMU-156588	Glucuronidation	-2.8697	-0.858384	4/20	94284,243085,394433,394434	Ugt1a6a,Ugt2b35,Ugt1a5,Ugt1a9		3_Member	GO Biological Processes	GO:0050728	negative regulation of inflammatory response	-3.75758	-1.70803	14/149	11539,11816,12505,14776,18784,19219,21946,23959,52065,66824,68038,107221,230738,270151	Adora1,Apoe,Cd44,Gpx2,Pla2g5,Ptger4,Pglyrp1,Nt5e,Mfhas1,Pycard,Chid1,Ffar4,Zc3h12a,Nlrx1		2_Member	GO Biological Processes	GO:0043555	regulation of translation in response to stress	-2.37082	-0.500015	4/17	13666,17973,108954,100037258	Eif2ak3,Nck1,Ppp1r15b,Dnajc3
7_Member	GO Biological Processes	GO:0071276	cellular response to cadmium ion	-2.30509	-0.444413	4/23	17748,17750,26413,227753	Mt1,Mt2,Mapk1,Gsn		3_Member	GO Biological Processes	GO:0042742	defense response to bacterium	-6.03241	-3.35046	30/428	12945,13057,13218,15900,16069,16803,16819,16859,17002,17110,17393,18126,18489,19695,21926,21946,24088,55932,66298,66824,69146,70163,332579,382000,382059,634825,100038882,100041688,100041895,100041952	Dmbt1,Cyba,Defa29,Irf8,Jchain,Lbp,Lcn2,Lgals9,Ltf,Lyz1,Mmp7,Nos2,Reg3b,Reg3g,Tnf,Pglyrp1,Tlr2,Gbp3,Defa21,Pycard,Gsdmd,Lypd8,Card9,AY761184,Defa22,Gm14851,Isg15,Defa35,Defa37,Defa34		3_Member	GO Biological Processes	GO:0009812	flavonoid metabolic process	-2.65886	-0.689377	3/11	94284,394433,394434	Ugt1a6a,Ugt1a5,Ugt1a9		3_Member	GO Biological Processes	GO:0031348	negative regulation of defense response	-3.40278	-1.46119	17/220	11539,11816,12424,12505,14776,18784,19219,20723,21946,23959,52065,66824,68038,80861,107221,230738,270151	Adora1,Apoe,Cck,Cd44,Gpx2,Pla2g5,Ptger4,Serpinb9,Pglyrp1,Nt5e,Mfhas1,Pycard,Chid1,Dhx58,Ffar4,Zc3h12a,Nlrx1		2_Member	GO Biological Processes	GO:0043618	regulation of transcription from RNA polymerase II promoter in response to stress	-2.35554	-0.493475	7/51	11910,13198,13666,17973,18024,81489,270627	Atf3,Ddit3,Eif2ak3,Nck1,Nfe2l2,Dnajb1,Taf1
7_Member	GO Biological Processes	GO:0046688	response to copper ion	-2.17127	-0.395867	4/25	17748,17750,20322,94352	Mt1,Mt2,Sord,Loxl2		3_Member	GO Biological Processes	GO:0002227	innate immune response in mucosa	-5.81233	-3.17384	10/56	11808,13218,17002,66298,382000,382059,634825,100041688,100041895,100041952	Apoa4,Defa29,Ltf,Defa21,AY761184,Defa22,Gm14851,Defa35,Defa37,Defa34		3_Member	GO Biological Processes	GO:0052695	cellular glucuronidation	-2.43611	-0.518768	3/13	94284,394433,394434	Ugt1a6a,Ugt1a5,Ugt1a9		4_Summary	GO Biological Processes	GO:0031347	regulation of defense response	-9.04185	-6.21148	50/640	11539,11816,12424,12475,12505,12703,12772,13057,13421,14609,14776,16803,17002,18126,18784,19219,19294,19695,20128,20723,21817,21897,21926,21946,23959,52065,54445,56221,56312,58185,58203,66811,66824,68038,69097,71481,72512,77125,80287,80861,83490,94088,107221,211550,213696,214763,230738,234311,270151,100033459,12260,12263,12268,12297,12494,12630,16173,16409,16534,17863,18173,19204,20963,24099,7234…	Adora1,Apoe,Cck,Cd14,Cd44,Socs1,Ccr2,Cyba,Dnase1l3,Gja1,Gpx2,Lbp,Ltf,Nos2,Pla2g5,Ptger4,Nectin2,Reg3g,Trim30a,Serpinb9,Tgm2,Tlr1,Tnf,Pglyrp1,Nt5e,Mfhas1,Unc93b1,Ccl24,Nupr1,Rsad2,Zbp1,Duoxa2,Pycard,Chid1,Trim15,Alpk1,Tmem173,Il33,Apobec3,Dhx58,Pik3ap1,Trim6,Ffar4,Tifa,Duoxa1,Cgas,Zc3h12a,Ddx60,Nlrx1,Ifi208,C1qb,C2,C4b,Cacnb3,Cd38,Cfi,Il18,Itgam,Kcnn4,Myb,Slc11a1,Ptafr,Syk,Tnfsf13b,Dusp3,Nfam1,Slc…		2_Member	GO Biological Processes	GO:1902237	positive regulation of endoplasmic reticulum stress-induced intrinsic apoptotic signaling pathway	-2.3272	-0.483842	3/9	13666,17973,93759	Eif2ak3,Nck1,Sirt1
8_Summary	GO Biological Processes	GO:0010817	regulation of hormone levels	-4.94601	-1.8304	37/558	11522,11529,11668,12361,12647,12753,12912,13616,14566,14661,15488,15494,16002,16443,16878,18510,18576,19224,20845,22337,23957,28240,58226,58869,67442,71111,76055,78925,104086,105387,106347,192185,218476,224129,233080,241452,268860,18951,20698,26431,57385,110058,213760,320127	Adh1,Adh7,Aldh1a1,Cask,Chat,Clock,Creb1,Edn3,Gdf9,Glud1,Hsd17b4,Hsd3b3,Igf2,Itsn1,Lif,Pax8,Pde3b,Ptgs1,Star,Vdr,Nr0b2,Trpm2,Cacna1h,Pex5l,Retsat,Gpr39,Oga,Srd5a1,Cyp27a1,Akr1c14,Ildr1,Nadk,Gcnt4,Adcy5,Ffar3,Dhrs9,Abat,Sept5,Sphk1,Git2,P2ry4,Syt17,Prepl,Dgki		3_Member	GO Biological Processes	GO:0002385	mucosal immune response	-5.75837	-3.14008	11/70	11808,13218,17002,18703,66298,382000,382059,634825,100041688,100041895,100041952	Apoa4,Defa29,Ltf,Pigr,Defa21,AY761184,Defa22,Gm14851,Defa35,Defa37,Defa34		3_Member	GO Biological Processes	GO:0006063	uronic acid metabolic process	-2.33943	-0.452441	3/14	94284,394433,394434	Ugt1a6a,Ugt1a5,Ugt1a9		4_Member	GO Biological Processes	GO:0031347	regulation of defense response	-9.04185	-6.21148	50/640	11539,11816,12424,12475,12505,12703,12772,13057,13421,14609,14776,16803,17002,18126,18784,19219,19294,19695,20128,20723,21817,21897,21926,21946,23959,52065,54445,56221,56312,58185,58203,66811,66824,68038,69097,71481,72512,77125,80287,80861,83490,94088,107221,211550,213696,214763,230738,234311,270151,100033459	Adora1,Apoe,Cck,Cd14,Cd44,Socs1,Ccr2,Cyba,Dnase1l3,Gja1,Gpx2,Lbp,Ltf,Nos2,Pla2g5,Ptger4,Nectin2,Reg3g,Trim30a,Serpinb9,Tgm2,Tlr1,Tnf,Pglyrp1,Nt5e,Mfhas1,Unc93b1,Ccl24,Nupr1,Rsad2,Zbp1,Duoxa2,Pycard,Chid1,Trim15,Alpk1,Tmem173,Il33,Apobec3,Dhx58,Pik3ap1,Trim6,Ffar4,Tifa,Duoxa1,Cgas,Zc3h12a,Ddx60,Nlrx1,Ifi208		2_Member	GO Biological Processes	GO:1902235	regulation of endoplasmic reticulum stress-induced intrinsic apoptotic signaling pathway	-2.23376	-0.438893	5/29	12282,13666,17973,74126,93759	Hyou1,Eif2ak3,Nck1,Syvn1,Sirt1
8_Member	GO Biological Processes	GO:0010817	regulation of hormone levels	-4.94601	-1.8304	37/558	11522,11529,11668,12361,12647,12753,12912,13616,14566,14661,15488,15494,16002,16443,16878,18510,18576,19224,20845,22337,23957,28240,58226,58869,67442,71111,76055,78925,104086,105387,106347,192185,218476,224129,233080,241452,268860	Adh1,Adh7,Aldh1a1,Cask,Chat,Clock,Creb1,Edn3,Gdf9,Glud1,Hsd17b4,Hsd3b3,Igf2,Itsn1,Lif,Pax8,Pde3b,Ptgs1,Star,Vdr,Nr0b2,Trpm2,Cacna1h,Pex5l,Retsat,Gpr39,Oga,Srd5a1,Cyp27a1,Akr1c14,Ildr1,Nadk,Gcnt4,Adcy5,Ffar3,Dhrs9,Abat		3_Member	GO Biological Processes	GO:0002251	organ or tissue specific immune response	-5.63355	-3.05305	11/72	11808,13218,17002,18703,66298,382000,382059,634825,100041688,100041895,100041952	Apoa4,Defa29,Ltf,Pigr,Defa21,AY761184,Defa22,Gm14851,Defa35,Defa37,Defa34		3_Member	GO Biological Processes	GO:0019585	glucuronate metabolic process	-2.33943	-0.452441	3/14	94284,394433,394434	Ugt1a6a,Ugt1a5,Ugt1a9		4_Member	GO Biological Processes	GO:0002218	activation of innate immune response	-8.30346	-5.58579	22/164	12475,13057,16803,17002,19695,20128,21897,21926,52065,54445,58185,66824,69097,71481,72512,80861,83490,211550,214763,234311,270151,100033459	Cd14,Cyba,Lbp,Ltf,Reg3g,Trim30a,Tlr1,Tnf,Mfhas1,Unc93b1,Rsad2,Pycard,Trim15,Alpk1,Tmem173,Dhx58,Pik3ap1,Tifa,Cgas,Ddx60,Nlrx1,Ifi208		2_Member	GO Biological Processes	GO:0036499	PERK-mediated unfolded protein response	-2.18556	-0.413777	3/10	13666,17973,18024	Eif2ak3,Nck1,Nfe2l2
8_Member	GO Biological Processes	GO:0090277	positive regulation of peptide hormone secretion	-3.47505	-0.956743	12/120	12361,14661,16443,16878,23957,28240,58869,71111,76055,106347,192185,268860	Cask,Glud1,Itsn1,Lif,Nr0b2,Trpm2,Pex5l,Gpr39,Oga,Ildr1,Nadk,Abat		3_Member	GO Biological Processes	GO:0019731	antibacterial humoral response	-5.57277	-3.01	11/73	13218,16069,17002,17393,66298,382000,382059,634825,100041688,100041895,100041952	Defa29,Jchain,Ltf,Mmp7,Defa21,AY761184,Defa22,Gm14851,Defa35,Defa37,Defa34		4_Summary	GO Biological Processes	GO:1901615	organic hydroxy compound metabolic process	-9.94236	-6.39556	39/481	11522,11529,11668,11671,12012,12359,13361,14381,14718,14811,16330,17855,18510,19659,20148,20322,20845,26876,27399,54384,56695,58226,64436,67442,67815,74754,76500,79235,104086,104158,109754,113868,170459,171168,212111,235533,237940,268860,102635496	Adh1,Adh7,Aldh1a1,Aldh3a2,Baat,Cat,Dhfr,G6pdx,Got1,Grin2a,Inpp5b,Mvk,Pax8,Rbp1,Dhrs3,Sord,Star,Adh4,Ip6k1,Mtmr7,Pnkd,Cacna1h,Inpp5e,Retsat,Sec14l2,Dhcr24,Ip6k2,Lrat,Cyp27a1,Ces1d,Cyb5r3,Acaa1a,Stard4,Acer1,Inpp5a,Gk5,Aoc2,Abat,Malrd1		4_Member	GO Biological Processes	GO:0002221	pattern recognition receptor signaling pathway	-7.4945	-4.83773	19/137	12475,13057,16803,17002,19695,20128,21897,21926,52065,54445,58185,69097,71481,72512,80861,83490,211550,234311,270151	Cd14,Cyba,Lbp,Ltf,Reg3g,Trim30a,Tlr1,Tnf,Mfhas1,Unc93b1,Rsad2,Trim15,Alpk1,Tmem173,Dhx58,Pik3ap1,Tifa,Ddx60,Nlrx1		2_Member	GO Biological Processes	GO:0043620	regulation of DNA-templated transcription in response to stress	-2.12969	-0.380556	7/56	11910,13198,13666,17973,18024,81489,270627	Atf3,Ddit3,Eif2ak3,Nck1,Nfe2l2,Dnajb1,Taf1
8_Member	GO Biological Processes	GO:0046883	regulation of hormone secretion	-3.32517	-0.908896	21/302	12361,12753,12912,13616,14566,14661,16443,16878,18510,18576,19224,23957,28240,58869,71111,76055,106347,192185,224129,233080,268860	Cask,Clock,Creb1,Edn3,Gdf9,Glud1,Itsn1,Lif,Pax8,Pde3b,Ptgs1,Nr0b2,Trpm2,Pex5l,Gpr39,Oga,Ildr1,Nadk,Adcy5,Ffar3,Abat		3_Member	Reactome Gene Sets	R-MMU-1461973	Defensins	-5.39348	-2.85602	9/49	21897,24088,66298,382000,382059,634825,100041688,100041895,100041952	Tlr1,Tlr2,Defa21,AY761184,Defa22,Gm14851,Defa35,Defa37,Defa34		4_Member	GO Biological Processes	GO:1901615	organic hydroxy compound metabolic process	-9.94236	-6.39556	39/481	11522,11529,11668,11671,12012,12359,13361,14381,14718,14811,16330,17855,18510,19659,20148,20322,20845,26876,27399,54384,56695,58226,64436,67442,67815,74754,76500,79235,104086,104158,109754,113868,170459,171168,212111,235533,237940,268860,102635496	Adh1,Adh7,Aldh1a1,Aldh3a2,Baat,Cat,Dhfr,G6pdx,Got1,Grin2a,Inpp5b,Mvk,Pax8,Rbp1,Dhrs3,Sord,Star,Adh4,Ip6k1,Mtmr7,Pnkd,Cacna1h,Inpp5e,Retsat,Sec14l2,Dhcr24,Ip6k2,Lrat,Cyp27a1,Ces1d,Cyb5r3,Acaa1a,Stard4,Acer1,Inpp5a,Gk5,Aoc2,Abat,Malrd1		4_Member	GO Biological Processes	GO:0031349	positive regulation of defense response	-7.48669	-4.83773	33/370	12424,12475,12772,13057,14609,16803,17002,19219,19294,19695,20128,21817,21897,21926,52065,54445,56221,56312,58185,58203,66824,69097,71481,72512,77125,80861,83490,94088,211550,214763,234311,270151,100033459	Cck,Cd14,Ccr2,Cyba,Gja1,Lbp,Ltf,Ptger4,Nectin2,Reg3g,Trim30a,Tgm2,Tlr1,Tnf,Mfhas1,Unc93b1,Ccl24,Nupr1,Rsad2,Zbp1,Pycard,Trim15,Alpk1,Tmem173,Il33,Dhx58,Pik3ap1,Trim6,Tifa,Cgas,Ddx60,Nlrx1,Ifi208		2_Member	GO Biological Processes	GO:1990440	positive regulation of transcription from RNA polymerase II promoter in response to endoplasmic reti	-2.06048	-0.351414	3/11	11910,13198,13666	Atf3,Ddit3,Eif2ak3
8_Member	GO Biological Processes	GO:0046887	positive regulation of hormone secretion	-3.24492	-0.88627	14/164	12361,12912,13616,14661,16443,16878,23957,28240,58869,71111,76055,106347,192185,268860	Cask,Creb1,Edn3,Glud1,Itsn1,Lif,Nr0b2,Trpm2,Pex5l,Gpr39,Oga,Ildr1,Nadk,Abat		3_Member	GO Biological Processes	GO:0071222	cellular response to lipopolysaccharide	-5.31014	-2.79659	22/282	12475,12567,13218,15900,15945,16173,16803,17002,17096,17329,18126,21803,21926,66298,66824,230738,382000,382059,634825,100041688,100041895,100041952	Cd14,Cdk4,Defa29,Irf8,Cxcl10,Il18,Lbp,Ltf,Lyn,Cxcl9,Nos2,Tgfb1,Tnf,Defa21,Pycard,Zc3h12a,AY761184,Defa22,Gm14851,Defa35,Defa37,Defa34		4_Member	GO Biological Processes	GO:0006066	alcohol metabolic process	-8.8045	-5.58415	29/314	11522,11529,11668,11671,12359,13361,14381,14718,16330,17855,19659,20148,20322,26876,27399,54384,58226,64436,67442,67815,74754,76500,79235,104086,104158,109754,171168,212111,235533	Adh1,Adh7,Aldh1a1,Aldh3a2,Cat,Dhfr,G6pdx,Got1,Inpp5b,Mvk,Rbp1,Dhrs3,Sord,Adh4,Ip6k1,Mtmr7,Cacna1h,Inpp5e,Retsat,Sec14l2,Dhcr24,Ip6k2,Lrat,Cyp27a1,Ces1d,Cyb5r3,Acer1,Inpp5a,Gk5		4_Member	GO Biological Processes	GO:0002758	innate immune response-activating signal transduction	-7.39075	-4.7647	19/139	12475,13057,16803,17002,19695,20128,21897,21926,52065,54445,58185,69097,71481,72512,80861,83490,211550,234311,270151	Cd14,Cyba,Lbp,Ltf,Reg3g,Trim30a,Tlr1,Tnf,Mfhas1,Unc93b1,Rsad2,Trim15,Alpk1,Tmem173,Dhx58,Pik3ap1,Tifa,Ddx60,Nlrx1		2_Member	GO Biological Processes	GO:2001242	regulation of intrinsic apoptotic signaling pathway	-2.0264	-0.338639	14/169	12282,13198,13666,15505,17246,17973,18024,20482,50754,74126,74256,93759,117198,382985	Hyou1,Ddit3,Eif2ak3,Hsph1,Mdm2,Nck1,Nfe2l2,Skil,Fbxw7,Syvn1,Cyld,Sirt1,Ivns1abp,Rrm2b
8_Member	GO Biological Processes	GO:0090276	regulation of peptide hormone secretion	-3.13212	-0.834165	17/228	12361,12753,14661,16443,16878,18510,18576,23957,28240,58869,71111,76055,106347,192185,224129,233080,268860	Cask,Clock,Glud1,Itsn1,Lif,Pax8,Pde3b,Nr0b2,Trpm2,Pex5l,Gpr39,Oga,Ildr1,Nadk,Adcy5,Ffar3,Abat		3_Member	GO Biological Processes	GO:0006959	humoral immune response	-4.68525	-2.28084	24/355	12262,12263,12268,12630,13218,15945,16069,17002,17329,17393,18489,19692,19695,21926,21946,30053,66298,232371,382000,382059,634825,100041688,100041895,100041952	C1qc,C2,C4b,Cfi,Defa29,Cxcl10,Jchain,Ltf,Cxcl9,Mmp7,Reg3b,Reg1,Reg3g,Tnf,Pglyrp1,Reg3d,Defa21,C1rl,AY761184,Defa22,Gm14851,Defa35,Defa37,Defa34		4_Member	GO Biological Processes	GO:0019751	polyol metabolic process	-4.40156	-1.97375	12/118	13361,14718,16330,20322,27399,54384,64436,76500,104086,171168,212111,235533	Dhfr,Got1,Inpp5b,Sord,Ip6k1,Mtmr7,Inpp5e,Ip6k2,Cyp27a1,Acer1,Inpp5a,Gk5		4_Member	GO Biological Processes	GO:0045089	positive regulation of innate immune response	-7.38298	-4.7647	25/232	12475,13057,16803,17002,19294,19695,20128,21897,21926,52065,54445,58185,58203,66824,69097,71481,72512,80861,83490,94088,211550,214763,234311,270151,100033459	Cd14,Cyba,Lbp,Ltf,Nectin2,Reg3g,Trim30a,Tlr1,Tnf,Mfhas1,Unc93b1,Rsad2,Zbp1,Pycard,Trim15,Alpk1,Tmem173,Dhx58,Pik3ap1,Trim6,Tifa,Cgas,Ddx60,Nlrx1,Ifi208		3_Summary	GO Biological Processes	GO:1903311	regulation of mRNA metabolic process	-6.78379	-3.4763	30/253	12006,12455,13207,19652,19877,19878,20382,20658,20815,60532,66660,67039,67040,70640,78781,101214,105559,107817,109331,117149,210106,213541,214498,214627,224902,224903,230257,230908,231386,381305,12611,13198,18949,19134,19647,22183,59013,66921,66978,67302,67684,67797,70767,72587,74737,81898,214150,214290,216578,228410,232314,331401,12750,18139,117198	Axin2,Ccnt1,Ddx5,Rbm3,Rock1,Rock2,Srsf2,Son,Srpk1,Wtap,Sltm,Rbm25,Ddx17,Dcp2,Zc3hav1,Tra2a,Mbnl2,Jmjd6,Rnf20,Tirap,Tent4a,Ythdf2,Cdc73,Tent4b,Safb2,Safb,Ptbp3,Tardbp,Ythdc1,Rc3h1,Cebpg,Ddit3,Pnn,Prpf4b,Rbbp6,Zrsr1,Hnrnph1,Prpf38b,Luc7l,Zc3h13,Luc7l3,Snrnp48,Prpf3,Pan3,Pcf11,Sf3b1,Ago3,Tut7,Papolg,Cstf3,Ppp4r2,Thoc2,Clk4,Zfp638,Ivns1abp
8_Member	GO Biological Processes	GO:0030072	peptide hormone secretion	-2.59059	-0.559298	18/278	12361,12753,13616,14661,16443,16878,18510,18576,23957,28240,58869,71111,76055,106347,192185,224129,233080,268860	Cask,Clock,Edn3,Glud1,Itsn1,Lif,Pax8,Pde3b,Nr0b2,Trpm2,Pex5l,Gpr39,Oga,Ildr1,Nadk,Adcy5,Ffar3,Abat		3_Member	Reactome Gene Sets	R-MMU-1462054	Alpha-defensins	-4.56656	-2.17405	7/35	66298,382000,382059,634825,100041688,100041895,100041952	Defa21,AY761184,Defa22,Gm14851,Defa35,Defa37,Defa34		4_Member	GO Biological Processes	GO:0046173	polyol biosynthetic process	-2.098	-0.288051	6/70	13361,14718,27399,76500,104086,171168	Dhfr,Got1,Ip6k1,Ip6k2,Cyp27a1,Acer1		4_Member	GO Biological Processes	GO:0045088	regulation of innate immune response	-7.19152	-4.60188	28/289	11816,12475,12703,13057,16803,17002,19294,19695,20128,20723,21897,21926,52065,54445,58185,58203,66824,69097,71481,72512,80861,83490,94088,211550,214763,234311,270151,100033459	Apoe,Cd14,Socs1,Cyba,Lbp,Ltf,Nectin2,Reg3g,Trim30a,Serpinb9,Tlr1,Tnf,Mfhas1,Unc93b1,Rsad2,Zbp1,Pycard,Trim15,Alpk1,Tmem173,Dhx58,Pik3ap1,Trim6,Tifa,Cgas,Ddx60,Nlrx1,Ifi208		3_Member	GO Biological Processes	GO:1903311	regulation of mRNA metabolic process	-6.78379	-3.4763	30/253	12006,12455,13207,19652,19877,19878,20382,20658,20815,60532,66660,67039,67040,70640,78781,101214,105559,107817,109331,117149,210106,213541,214498,214627,224902,224903,230257,230908,231386,381305	Axin2,Ccnt1,Ddx5,Rbm3,Rock1,Rock2,Srsf2,Son,Srpk1,Wtap,Sltm,Rbm25,Ddx17,Dcp2,Zc3hav1,Tra2a,Mbnl2,Jmjd6,Rnf20,Tirap,Tent4a,Ythdf2,Cdc73,Tent4b,Safb2,Safb,Ptbp3,Tardbp,Ythdc1,Rc3h1
8_Member	GO Biological Processes	GO:0023061	signal release	-2.4493	-0.491879	28/524	12361,12753,12912,13616,14566,14661,16443,16878,18510,18576,18951,19224,20698,23957,26431,28240,57385,58869,71111,76055,106347,110058,192185,213760,224129,233080,268860,320127	Cask,Clock,Creb1,Edn3,Gdf9,Glud1,Itsn1,Lif,Pax8,Pde3b,Sept5,Ptgs1,Sphk1,Nr0b2,Git2,Trpm2,P2ry4,Pex5l,Gpr39,Oga,Ildr1,Syt17,Nadk,Prepl,Adcy5,Ffar3,Abat,Dgki		3_Member	Reactome Gene Sets	R-MMU-6798695	Neutrophil degranulation	-4.3309	-1.97765	30/523	11783,12475,13057,14319,14387,16819,17002,17025,17395,18703,19204,21946,22596,24088,26364,26366,50917,66298,66824,69146,69550,71665,108015,110006,382000,382059,634825,100041688,100041895,100041952	Apaf1,Cd14,Cyba,Fth1,Gaa,Lcn2,Ltf,Alad,Mmp9,Pigr,Ptafr,Pglyrp1,Xrcc5,Tlr2,Adgre5,Ceacam10,Galns,Defa21,Pycard,Gsdmd,Bst2,Fuca1,Chrnb4,Gusb,AY761184,Defa22,Gm14851,Defa35,Defa37,Defa34		5_Summary	GO Biological Processes	GO:0006520	cellular amino acid metabolic process	-9.28205	-5.88102	27/262	12012,14629,14661,14711,14718,15109,20226,20768,27053,27267,69219,71562,98256,104776,107045,107271,107869,108682,109652,112405,192166,216443,217830,229905,234734,268860,353172,11522,11529,15488,16330,20322,26876,52538,54384,56690,56695,64436,72269,93732,99586,102632,104086,104158,113868,212111,234564,11702,59010,66885,72039,235386	Baat,Gclc,Glud1,Gnmt,Got1,Hal,Sars,Sephs2,Asns,Cars,Ddah1,Afmid,Kmo,Aldh6a1,Lars,Yars,Cth,Gpt2,Acy1,Egln1,Sardh,Mars,Dglucy,Kyat3,Aars,Abat,Gars,Adh1,Adh7,Hsd17b4,Inpp5b,Sord,Adh4,Acaa2,Mtmr7,Mlycd,Pnkd,Inpp5e,Cda,Acox2,Dpyd,Acad11,Cyp27a1,Ces1d,Acaa1a,Inpp5a,Ces1f,Amd1,Sqor,Acadsb,Mccc1,Hykk		4_Member	GO Biological Processes	GO:0050778	positive regulation of immune response	-6.87169	-4.29786	50/747	12260,12263,12268,12297,12475,12494,12505,12630,12772,13057,16173,16409,16534,16803,17002,17863,18173,19204,19294,19695,20128,20963,21897,21926,24099,52065,54445,58185,58203,66824,69097,71481,72349,72512,74039,77125,80861,83490,94088,211550,214763,227059,230738,232371,234311,234779,242594,270151,329693,100033459	C1qb,C2,C4b,Cacnb3,Cd14,Cd38,Cd44,Cfi,Ccr2,Cyba,Il18,Itgam,Kcnn4,Lbp,Ltf,Myb,Slc11a1,Ptafr,Nectin2,Reg3g,Trim30a,Syk,Tlr1,Tnf,Tnfsf13b,Mfhas1,Unc93b1,Rsad2,Zbp1,Pycard,Trim15,Alpk1,Dusp3,Tmem173,Nfam1,Il33,Dhx58,Pik3ap1,Trim6,Tifa,Cgas,Slc39a10,Zc3h12a,C1rl,Ddx60,Plcg2,Fyb2,Nlrx1,Fcrl5,Ifi208		3_Member	GO Biological Processes	GO:0016071	mRNA metabolic process	-5.76935	-2.65374	52/638	12006,12455,12611,13198,13207,18949,19134,19647,19652,19877,19878,20382,20658,20815,22183,59013,60532,66660,66921,66978,67039,67040,67302,67684,67797,70640,70767,72587,74737,78781,81898,101214,105559,107817,109331,117149,210106,213541,214150,214290,214498,214627,216578,224902,224903,228410,230257,230908,231386,232314,331401,381305	Axin2,Ccnt1,Cebpg,Ddit3,Ddx5,Pnn,Prpf4b,Rbbp6,Rbm3,Rock1,Rock2,Srsf2,Son,Srpk1,Zrsr1,Hnrnph1,Wtap,Sltm,Prpf38b,Luc7l,Rbm25,Ddx17,Zc3h13,Luc7l3,Snrnp48,Dcp2,Prpf3,Pan3,Pcf11,Zc3hav1,Sf3b1,Tra2a,Mbnl2,Jmjd6,Rnf20,Tirap,Tent4a,Ythdf2,Ago3,Tut7,Cdc73,Tent4b,Papolg,Safb2,Safb,Cstf3,Ptbp3,Tardbp,Ythdc1,Ppp4r2,Thoc2,Rc3h1
8_Member	GO Biological Processes	GO:0046879	hormone secretion	-2.32004	-0.445695	21/365	12361,12753,12912,13616,14566,14661,16443,16878,18510,18576,19224,23957,28240,58869,71111,76055,106347,192185,224129,233080,268860	Cask,Clock,Creb1,Edn3,Gdf9,Glud1,Itsn1,Lif,Pax8,Pde3b,Ptgs1,Nr0b2,Trpm2,Pex5l,Gpr39,Oga,Ildr1,Nadk,Adcy5,Ffar3,Abat		3_Member	GO Biological Processes	GO:0071396	cellular response to lipid	-2.551	-0.735143	28/612	12475,12567,13218,15900,15945,16173,16803,17002,17096,17329,18126,19411,20459,21676,21803,21926,66298,66824,71240,83383,98496,230738,382000,382059,634825,100041688,100041895,100041952	Cd14,Cdk4,Defa29,Irf8,Cxcl10,Il18,Lbp,Ltf,Lyn,Cxcl9,Nos2,Rarg,Ptk6,Tead1,Tgfb1,Tnf,Defa21,Pycard,Osbpl7,Tfap4,Pid1,Zc3h12a,AY761184,Defa22,Gm14851,Defa35,Defa37,Defa34		5_Member	GO Biological Processes	GO:0006520	cellular amino acid metabolic process	-9.28205	-5.88102	27/262	12012,14629,14661,14711,14718,15109,20226,20768,27053,27267,69219,71562,98256,104776,107045,107271,107869,108682,109652,112405,192166,216443,217830,229905,234734,268860,353172	Baat,Gclc,Glud1,Gnmt,Got1,Hal,Sars,Sephs2,Asns,Cars,Ddah1,Afmid,Kmo,Aldh6a1,Lars,Yars,Cth,Gpt2,Acy1,Egln1,Sardh,Mars,Dglucy,Kyat3,Aars,Abat,Gars		4_Member	GO Biological Processes	GO:0002253	activation of immune response	-6.57481	-4.04547	39/526	12260,12263,12268,12297,12475,12494,12630,13057,16534,16803,17002,19294,19695,20128,20963,21897,21926,52065,54445,58185,66824,69097,71481,72349,72512,74039,80861,83490,211550,214763,227059,230738,232371,234311,234779,242594,270151,329693,100033459	C1qb,C2,C4b,Cacnb3,Cd14,Cd38,Cfi,Cyba,Kcnn4,Lbp,Ltf,Nectin2,Reg3g,Trim30a,Syk,Tlr1,Tnf,Mfhas1,Unc93b1,Rsad2,Pycard,Trim15,Alpk1,Dusp3,Tmem173,Nfam1,Dhx58,Pik3ap1,Tifa,Cgas,Slc39a10,Zc3h12a,C1rl,Ddx60,Plcg2,Fyb2,Nlrx1,Fcrl5,Ifi208		3_Member	GO Biological Processes	GO:0006397	mRNA processing	-5.4828	-2.39715	40/449	12455,13207,18949,19134,19647,19652,20382,20658,20815,22183,59013,60532,66660,66921,66978,67039,67040,67302,67684,67797,70767,72587,74737,81898,101214,105559,107817,109331,210106,214498,214627,216578,224902,224903,228410,230257,230908,231386,232314,331401	Ccnt1,Ddx5,Pnn,Prpf4b,Rbbp6,Rbm3,Srsf2,Son,Srpk1,Zrsr1,Hnrnph1,Wtap,Sltm,Prpf38b,Luc7l,Rbm25,Ddx17,Zc3h13,Luc7l3,Snrnp48,Prpf3,Pan3,Pcf11,Sf3b1,Tra2a,Mbnl2,Jmjd6,Rnf20,Tent4a,Cdc73,Tent4b,Papolg,Safb2,Safb,Cstf3,Ptbp3,Tardbp,Ythdc1,Ppp4r2,Thoc2
8_Member	GO Biological Processes	GO:0032024	positive regulation of insulin secretion	-2.24114	-0.420322	8/88	12361,14661,23957,28240,71111,76055,192185,268860	Cask,Glud1,Nr0b2,Trpm2,Gpr39,Oga,Nadk,Abat		4_Summary	GO Biological Processes	GO:0002687	positive regulation of leukocyte migration	-6.6817	-3.88236	17/144	12977,13143,14456,15945,16803,16859,17387,17395,19204,20297,21803,24088,53416,56221,66824,85305,171486,14164,17096,18261,18591,20347,22415,23789,72349,118453,214968,269878,14347,16409,17329,21926,68279,13638,13639,14587,16841,20208,54199,102545,16173,54635,71709,74195,99439,230738,21832	Csf1,Dapk2,Gas6,Cxcl10,Lbp,Lgals9,Mmp14,Mmp9,Ptafr,Ccl20,Tgfb1,Tlr2,Stk39,Ccl24,Pycard,Kars,Cd99l2,Fgf1,Lyn,Ocm,Pdgfb,Sema3b,Wnt3,Coro1b,Dusp3,Mmp28,Sema6d,Megf8,Fut7,Itgam,Cxcl9,Tnf,Mcoln2,Efna3,Efna4,Gfra3,Lect2,Saa1,Ccrl2,Cmtm7,Il18,Pdgfc,Syde1,Elp3,Duox1,Zc3h12a,Thpo		5_Member	GO Biological Processes	GO:0044282	small molecule catabolic process	-8.86872	-5.58905	29/312	11522,11529,14661,14718,15109,15488,16330,20322,26876,52538,54384,56690,56695,64436,69219,71562,72269,93732,98256,99586,102632,104086,104158,104776,113868,192166,212111,234564,268860	Adh1,Adh7,Glud1,Got1,Hal,Hsd17b4,Inpp5b,Sord,Adh4,Acaa2,Mtmr7,Mlycd,Pnkd,Inpp5e,Ddah1,Afmid,Cda,Acox2,Kmo,Dpyd,Acad11,Cyp27a1,Ces1d,Aldh6a1,Acaa1a,Sardh,Inpp5a,Ces1f,Abat		4_Member	GO Biological Processes	GO:0001817	regulation of cytokine production	-6.49212	-3.97075	46/680	12051,12363,12475,12703,12759,12772,12978,13057,13058,14182,14456,15442,15900,16173,16453,16803,17002,18126,18173,19204,19219,20128,20297,20963,21897,21926,21946,52615,54445,56532,58185,66824,68038,69097,72512,74039,77125,80861,94088,107221,214763,230594,230738,234311,234779,270151	Bcl3,Casp4,Cd14,Socs1,Clu,Ccr2,Csf1r,Cyba,Cybb,Fgfr1,Gas6,Hpse,Irf8,Il18,Jak3,Lbp,Ltf,Nos2,Slc11a1,Ptafr,Ptger4,Trim30a,Ccl20,Syk,Tlr1,Tnf,Pglyrp1,Suz12,Unc93b1,Ripk3,Rsad2,Pycard,Chid1,Trim15,Tmem173,Nfam1,Il33,Dhx58,Trim6,Ffar4,Cgas,Tut4,Zc3h12a,Ddx60,Plcg2,Nlrx1		3_Member	GO Biological Processes	GO:0050684	regulation of mRNA processing	-5.15241	-2.09479	19/145	12455,13207,19652,20382,20658,20815,60532,66660,67039,67040,101214,105559,107817,109331,214498,224902,224903,230257,231386	Ccnt1,Ddx5,Rbm3,Srsf2,Son,Srpk1,Wtap,Sltm,Rbm25,Ddx17,Tra2a,Mbnl2,Jmjd6,Rnf20,Cdc73,Safb2,Safb,Ptbp3,Ythdc1
8_Member	GO Biological Processes	GO:0009914	hormone transport	-2.21505	-0.411196	21/373	12361,12753,12912,13616,14566,14661,16443,16878,18510,18576,19224,23957,28240,58869,71111,76055,106347,192185,224129,233080,268860	Cask,Clock,Creb1,Edn3,Gdf9,Glud1,Itsn1,Lif,Pax8,Pde3b,Ptgs1,Nr0b2,Trpm2,Pex5l,Gpr39,Oga,Ildr1,Nadk,Adcy5,Ffar3,Abat		4_Member	GO Biological Processes	GO:0002687	positive regulation of leukocyte migration	-6.6817	-3.88236	17/144	12977,13143,14456,15945,16803,16859,17387,17395,19204,20297,21803,24088,53416,56221,66824,85305,171486	Csf1,Dapk2,Gas6,Cxcl10,Lbp,Lgals9,Mmp14,Mmp9,Ptafr,Ccl20,Tgfb1,Tlr2,Stk39,Ccl24,Pycard,Kars,Cd99l2		5_Member	GO Biological Processes	GO:1901605	alpha-amino acid metabolic process	-5.72159	-3.04006	18/194	12012,14629,14661,14711,14718,15109,20768,27053,69219,71562,98256,104776,107869,108682,112405,192166,217830,229905	Baat,Gclc,Glud1,Gnmt,Got1,Hal,Sephs2,Asns,Ddah1,Afmid,Kmo,Aldh6a1,Cth,Gpt2,Egln1,Sardh,Dglucy,Kyat3		4_Member	GO Biological Processes	GO:0001819	positive regulation of cytokine production	-5.56952	-3.13385	33/449	12051,12363,12475,12759,12772,12978,13057,13058,15442,15900,16173,16803,18173,19204,19219,20297,20963,21897,21926,54445,58185,66824,69097,72512,74039,77125,80861,94088,214763,230594,234311,234779,270151	Bcl3,Casp4,Cd14,Clu,Ccr2,Csf1r,Cyba,Cybb,Hpse,Irf8,Il18,Lbp,Slc11a1,Ptafr,Ptger4,Ccl20,Syk,Tlr1,Tnf,Unc93b1,Rsad2,Pycard,Trim15,Tmem173,Nfam1,Il33,Dhx58,Trim6,Cgas,Tut4,Ddx60,Plcg2,Nlrx1		3_Member	GO Biological Processes	GO:0008380	RNA splicing	-3.64254	-1.12116	30/365	12750,13207,18139,18949,19134,19652,20382,20658,20815,22183,59013,60532,66921,66978,67039,67040,67302,67684,67797,70767,81898,101214,105559,107817,117198,230257,230908,231386,232314,331401	Clk4,Ddx5,Zfp638,Pnn,Prpf4b,Rbm3,Srsf2,Son,Srpk1,Zrsr1,Hnrnph1,Wtap,Prpf38b,Luc7l,Rbm25,Ddx17,Zc3h13,Luc7l3,Snrnp48,Prpf3,Sf3b1,Tra2a,Mbnl2,Jmjd6,Ivns1abp,Ptbp3,Tardbp,Ythdc1,Ppp4r2,Thoc2
9_Summary	KEGG Pathway	mmu05204	Chemical carcinogenesis	-4.55149	-1.49942	12/93	11522,11529,13095,13097,14857,14860,14862,14863,22238,70266,231396,394434,14263,14629,15926,18263,66116,382985,11798,12575,17246,17686,18706,26413,11668,67442,241452,12012,13110,27384,622402,18534,74166,107869,18451,18510,20520,22038,218476,268860	Adh1,Adh7,Cyp2c29,Cyp2c38,Gsta1,Gsta4,Gstm1,Gstm2,Ugt2b5,Kyat1,Ugt2b36,Ugt1a9,Fmo5,Gclc,Idh1,Odc1,Nat8f1,Rrm2b,Xiap,Cdkn1a,Mdm2,Msh3,Pik3ca,Mapk1,Aldh1a1,Retsat,Dhrs9,Baat,Cyp2j6,Akr1c13,Akr1c12,Pck1,Tmem38a,Cth,P4ha1,Pax8,Slc22a5,Plscr1,Gcnt4,Abat		4_Member	GO Biological Processes	GO:0050920	regulation of chemotaxis	-6.07791	-3.38438	20/214	12977,13143,14164,14456,15945,16803,16859,17096,18261,18591,20347,21803,22415,23789,53416,72349,85305,118453,214968,269878	Csf1,Dapk2,Fgf1,Gas6,Cxcl10,Lbp,Lgals9,Lyn,Ocm,Pdgfb,Sema3b,Tgfb1,Wnt3,Coro1b,Stk39,Dusp3,Kars,Mmp28,Sema6d,Megf8		5_Member	GO Biological Processes	GO:0016054	organic acid catabolic process	-4.54748	-2.09192	17/214	14661,14718,15109,15488,52538,56690,69219,71562,93732,98256,102632,104158,104776,113868,192166,234564,268860	Glud1,Got1,Hal,Hsd17b4,Acaa2,Mlycd,Ddah1,Afmid,Acox2,Kmo,Acad11,Ces1d,Aldh6a1,Acaa1a,Sardh,Ces1f,Abat		4_Member	GO Biological Processes	GO:0001816	cytokine production	-5.24071	-2.8363	46/756	12051,12363,12475,12703,12759,12772,12978,13057,13058,14182,14456,15442,15900,16173,16453,16803,17002,18126,18173,19204,19219,20128,20297,20963,21897,21926,21946,52615,54445,56532,58185,66824,68038,69097,72512,74039,77125,80861,94088,107221,214763,230594,230738,234311,234779,270151	Bcl3,Casp4,Cd14,Socs1,Clu,Ccr2,Csf1r,Cyba,Cybb,Fgfr1,Gas6,Hpse,Irf8,Il18,Jak3,Lbp,Ltf,Nos2,Slc11a1,Ptafr,Ptger4,Trim30a,Ccl20,Syk,Tlr1,Tnf,Pglyrp1,Suz12,Unc93b1,Ripk3,Rsad2,Pycard,Chid1,Trim15,Tmem173,Nfam1,Il33,Dhx58,Trim6,Ffar4,Cgas,Tut4,Zc3h12a,Ddx60,Plcg2,Nlrx1		3_Member	GO Biological Processes	GO:0048024	regulation of mRNA splicing, via spliceosome	-2.89648	-0.763415	12/106	13207,19652,20382,20658,60532,67039,67040,101214,105559,107817,230257,231386	Ddx5,Rbm3,Srsf2,Son,Wtap,Rbm25,Ddx17,Tra2a,Mbnl2,Jmjd6,Ptbp3,Ythdc1
9_Member	KEGG Pathway	mmu05204	Chemical carcinogenesis	-4.55149	-1.49942	12/93	11522,11529,13095,13097,14857,14860,14862,14863,22238,70266,231396,394434	Adh1,Adh7,Cyp2c29,Cyp2c38,Gsta1,Gsta4,Gstm1,Gstm2,Ugt2b5,Kyat1,Ugt2b36,Ugt1a9		4_Member	GO Biological Processes	GO:0002685	regulation of leukocyte migration	-5.87897	-3.21929	19/201	12977,13143,14456,15945,16803,16859,17096,17387,17395,19204,20297,21803,24088,53416,56221,66824,85305,118453,171486	Csf1,Dapk2,Gas6,Cxcl10,Lbp,Lgals9,Lyn,Mmp14,Mmp9,Ptafr,Ccl20,Tgfb1,Tlr2,Stk39,Ccl24,Pycard,Kars,Mmp28,Cd99l2		5_Member	GO Biological Processes	GO:0046395	carboxylic acid catabolic process	-4.54748	-2.09192	17/214	14661,14718,15109,15488,52538,56690,69219,71562,93732,98256,102632,104158,104776,113868,192166,234564,268860	Glud1,Got1,Hal,Hsd17b4,Acaa2,Mlycd,Ddah1,Afmid,Acox2,Kmo,Acad11,Ces1d,Aldh6a1,Acaa1a,Sardh,Ces1f,Abat		4_Member	GO Biological Processes	GO:0002764	immune response-regulating signaling pathway	-4.87254	-2.558	32/463	12297,12475,12494,13057,16534,16803,17002,18703,19294,19695,20128,20963,21897,21926,52065,54445,58185,69097,71481,72349,72512,74039,80861,83490,211550,227059,230738,234311,234779,242594,270151,329693	Cacnb3,Cd14,Cd38,Cyba,Kcnn4,Lbp,Ltf,Pigr,Nectin2,Reg3g,Trim30a,Syk,Tlr1,Tnf,Mfhas1,Unc93b1,Rsad2,Trim15,Alpk1,Dusp3,Tmem173,Nfam1,Dhx58,Pik3ap1,Tifa,Slc39a10,Zc3h12a,Ddx60,Plcg2,Fyb2,Nlrx1,Fcrl5		3_Member	GO Biological Processes	GO:0043484	regulation of RNA splicing	-2.75595	-0.698335	14/140	12750,13207,19652,20382,20658,59013,60532,67039,67040,101214,105559,107817,230257,231386	Clk4,Ddx5,Rbm3,Srsf2,Son,Hnrnph1,Wtap,Rbm25,Ddx17,Tra2a,Mbnl2,Jmjd6,Ptbp3,Ythdc1
9_Member	KEGG Pathway	mmu00982	Drug metabolism - cytochrome P450	-4.43783	-1.45485	10/67	11522,11529,14263,14857,14860,14862,14863,22238,231396,394434	Adh1,Adh7,Fmo5,Gsta1,Gsta4,Gstm1,Gstm2,Ugt2b5,Ugt2b36,Ugt1a9		4_Member	GO Biological Processes	GO:0050900	leukocyte migration	-5.48915	-2.93499	25/340	12977,13143,14347,14456,15945,16409,16803,16859,17096,17329,17387,17395,18591,19204,20297,21803,21926,24088,53416,56221,66824,68279,85305,118453,171486	Csf1,Dapk2,Fut7,Gas6,Cxcl10,Itgam,Lbp,Lgals9,Lyn,Cxcl9,Mmp14,Mmp9,Pdgfb,Ptafr,Ccl20,Tgfb1,Tnf,Tlr2,Stk39,Ccl24,Pycard,Mcoln2,Kars,Mmp28,Cd99l2		5_Member	Reactome Gene Sets	R-MMU-71291	Metabolism of amino acids and derivatives	-4.22279	-1.83611	16/205	11702,14661,14711,14718,15109,20768,27053,59010,66885,72039,98256,104776,107869,108682,192166,235386	Amd1,Glud1,Gnmt,Got1,Hal,Sephs2,Asns,Sqor,Acadsb,Mccc1,Kmo,Aldh6a1,Cth,Gpt2,Sardh,Hykk		4_Member	GO Biological Processes	GO:0002757	immune response-activating signal transduction	-4.71113	-2.41787	31/450	12297,12475,12494,13057,16534,16803,17002,19294,19695,20128,20963,21897,21926,52065,54445,58185,69097,71481,72349,72512,74039,80861,83490,211550,227059,230738,234311,234779,242594,270151,329693	Cacnb3,Cd14,Cd38,Cyba,Kcnn4,Lbp,Ltf,Nectin2,Reg3g,Trim30a,Syk,Tlr1,Tnf,Mfhas1,Unc93b1,Rsad2,Trim15,Alpk1,Dusp3,Tmem173,Nfam1,Dhx58,Pik3ap1,Tifa,Slc39a10,Zc3h12a,Ddx60,Plcg2,Fyb2,Nlrx1,Fcrl5		4_Summary	GO Biological Processes	GO:0009615	response to virus	-6.67216	-3.41043	31/270	12051,13052,15945,16362,17472,19264,19882,20128,20847,54396,54445,56048,58185,67040,76681,78781,80285,112419,117198,142980,209200,214150,214593,231655,231699,242700,243874,246728,246729,384309,667373	Bcl3,Cxadr,Cxcl10,Irf1,Gbp4,Ptprc,Mst1r,Trim30a,Stat2,Irgm2,Unc93b1,Lgals8,Rsad2,Ddx17,Trim12a,Zc3hav1,Parp9,Ifit1bl2,Ivns1abp,Tlr3,Dtx3l,Ago3,Duox2,Oasl1,Oas1e,Ifnlr1,Nlrp9b,Oas2,Oas1h,Trim56,Ifit1bl1
9_Member	KEGG Pathway	mmu00480	Glutathione metabolism	-4.12565	-1.22564	9/59	14629,14857,14860,14862,14863,15926,18263,66116,382985	Gclc,Gsta1,Gsta4,Gstm1,Gstm2,Idh1,Odc1,Nat8f1,Rrm2b		4_Member	GO Biological Processes	GO:0006935	chemotaxis	-4.0228	-1.72485	32/597	12977,13143,13638,13639,14164,14456,14587,15945,16409,16803,16841,16859,17096,17329,18261,18591,19204,20208,20297,20347,21803,22415,23789,53416,54199,56221,72349,85305,102545,118453,214968,269878	Csf1,Dapk2,Efna3,Efna4,Fgf1,Gas6,Gfra3,Cxcl10,Itgam,Lbp,Lect2,Lgals9,Lyn,Cxcl9,Ocm,Pdgfb,Ptafr,Saa1,Ccl20,Sema3b,Tgfb1,Wnt3,Coro1b,Stk39,Ccrl2,Ccl24,Dusp3,Kars,Cmtm7,Mmp28,Sema6d,Megf8		5_Member	GO Biological Processes	GO:0009063	cellular amino acid catabolic process	-3.38623	-1.2283	9/90	14661,14718,15109,69219,71562,98256,104776,192166,268860	Glud1,Got1,Hal,Ddah1,Afmid,Kmo,Aldh6a1,Sardh,Abat		4_Member	GO Biological Processes	GO:0001818	negative regulation of cytokine production	-3.02389	-1.22455	18/259	12051,14182,14456,16453,16803,18173,19219,20128,21926,21946,52615,66824,68038,77125,80861,107221,230738,270151	Bcl3,Fgfr1,Gas6,Jak3,Lbp,Slc11a1,Ptger4,Trim30a,Tnf,Pglyrp1,Suz12,Pycard,Chid1,Il33,Dhx58,Ffar4,Zc3h12a,Nlrx1		4_Member	GO Biological Processes	GO:0009615	response to virus	-6.67216	-3.41043	31/270	12051,13052,15945,16362,17472,19264,19882,20128,20847,54396,54445,56048,58185,67040,76681,78781,80285,112419,117198,142980,209200,214150,214593,231655,231699,242700,243874,246728,246729,384309,667373	Bcl3,Cxadr,Cxcl10,Irf1,Gbp4,Ptprc,Mst1r,Trim30a,Stat2,Irgm2,Unc93b1,Lgals8,Rsad2,Ddx17,Trim12a,Zc3hav1,Parp9,Ifit1bl2,Ivns1abp,Tlr3,Dtx3l,Ago3,Duox2,Oasl1,Oas1e,Ifnlr1,Nlrp9b,Oas2,Oas1h,Trim56,Ifit1bl1
9_Member	KEGG Pathway	mmu01524	Platinum drug resistance	-3.96025	-1.11348	10/76	11798,12575,14857,14860,14862,14863,17246,17686,18706,26413	Xiap,Cdkn1a,Gsta1,Gsta4,Gstm1,Gstm2,Mdm2,Msh3,Pik3ca,Mapk1		4_Member	GO Biological Processes	GO:0042330	taxis	-3.98265	-1.69307	32/600	12977,13143,13638,13639,14164,14456,14587,15945,16409,16803,16841,16859,17096,17329,18261,18591,19204,20208,20297,20347,21803,22415,23789,53416,54199,56221,72349,85305,102545,118453,214968,269878	Csf1,Dapk2,Efna3,Efna4,Fgf1,Gas6,Gfra3,Cxcl10,Itgam,Lbp,Lect2,Lgals9,Lyn,Cxcl9,Ocm,Pdgfb,Ptafr,Saa1,Ccl20,Sema3b,Tgfb1,Wnt3,Coro1b,Stk39,Ccrl2,Ccl24,Dusp3,Kars,Cmtm7,Mmp28,Sema6d,Megf8		5_Member	GO Biological Processes	GO:1901606	alpha-amino acid catabolic process	-3.21797	-1.10545	8/76	14661,14718,15109,69219,71562,98256,104776,192166	Glud1,Got1,Hal,Ddah1,Afmid,Kmo,Aldh6a1,Sardh		5_Summary	GO Biological Processes	GO:0035456	response to interferon-beta	-8.05398	-5.37203	13/56	15953,15957,15959,55932,66141,69550,71701,72512,80876,94088,327959,100033459,102639543,14456,15958	Ifi47,Ifit1,Ifit3,Gbp3,Ifitm3,Bst2,Pnpt1,Tmem173,Ifitm2,Trim6,Xaf1,Ifi208,Ifi206,Gas6,Ifit2		4_Member	GO Biological Processes	GO:0051607	defense response to virus	-4.70058	-1.76106	24/227	13052,15945,16362,17472,19264,20128,20847,54445,58185,67040,76681,78781,80285,112419,142980,209200,231655,231699,242700,243874,246728,246729,384309,667373	Cxadr,Cxcl10,Irf1,Gbp4,Ptprc,Trim30a,Stat2,Unc93b1,Rsad2,Ddx17,Trim12a,Zc3hav1,Parp9,Ifit1bl2,Tlr3,Dtx3l,Oasl1,Oas1e,Ifnlr1,Nlrp9b,Oas2,Oas1h,Trim56,Ifit1bl1
9_Member	KEGG Pathway	mmu00980	Metabolism of xenobiotics by cytochrome P450	-3.79131	-1.04809	9/65	11522,11529,14857,14860,14862,14863,22238,231396,394434	Adh1,Adh7,Gsta1,Gsta4,Gstm1,Gstm2,Ugt2b5,Ugt2b36,Ugt1a9		4_Member	GO Biological Processes	GO:2000406	positive regulation of T cell migration	-3.66897	-1.46793	6/34	15945,16859,20297,53416,66824,171486	Cxcl10,Lgals9,Ccl20,Stk39,Pycard,Cd99l2		6_Summary	GO Biological Processes	GO:0051186	cofactor metabolic process	-8.13879	-5.02318	37/510	12012,12359,13361,14081,14381,14629,14711,14718,14857,14858,14860,14862,15488,15926,16337,17768,17855,18655,19017,26464,26876,52538,56690,66885,68312,68943,74080,98256,102247,104158,107869,108682,192166,192185,229905,230161,272428,23971,59010,12048,19335,26413,52858,53618,72269,72962,99586,104776,353172,15212,22038,27399,76500,235533,320951	Baat,Cat,Dhfr,Acsl1,G6pdx,Gclc,Gnmt,Got1,Gsta1,Gsta2,Gsta4,Gstm1,Hsd17b4,Idh1,Insr,Mthfd2,Mvk,Pgk1,Ppargc1a,Vnn3,Adh4,Acaa2,Mlycd,Acadsb,Gstm7,Pink1,Nmnat3,Kmo,Gpat4,Ces1d,Cth,Gpt2,Sardh,Nadk,Kyat3,Acnat1,Acsm5,Papss1,Sqor,Bcl2l1,Rab23,Mapk1,Cdipt,Fut8,Cda,Tymp,Dpyd,Aldh6a1,Gars,Hexb,Plscr1,Ip6k1,Ip6k2,Gk5,Pisd		5_Member	GO Biological Processes	GO:0035456	response to interferon-beta	-8.05398	-5.37203	13/56	15953,15957,15959,55932,66141,69550,71701,72512,80876,94088,327959,100033459,102639543	Ifi47,Ifit1,Ifit3,Gbp3,Ifitm3,Bst2,Pnpt1,Tmem173,Ifitm2,Trim6,Xaf1,Ifi208,Ifi206		5_Summary	GO Biological Processes	GO:0070269	pyroptosis	-5.05331	-2.02202	7/20	17948,17951,74548,243874,268973,270328,331063	Naip2,Naip5,Gsdmc4,Nlrp9b,Nlrc4,Gsdmc3,Gsdmc2
9_Member	KEGG Pathway	mmu00830	Retinol metabolism	-3.38893	-0.934107	10/89	11522,11529,11668,13095,13097,22238,67442,231396,241452,394434	Adh1,Adh7,Aldh1a1,Cyp2c29,Cyp2c38,Ugt2b5,Retsat,Ugt2b36,Dhrs9,Ugt1a9		4_Member	GO Biological Processes	GO:0051272	positive regulation of cellular component movement	-3.54202	-1.3791	30/580	12977,13143,14164,14456,15945,16173,16803,16859,17096,17387,17395,18261,18591,19204,20297,20347,21803,24088,53416,54635,56221,66824,71709,74195,85305,99439,171486,214968,230738,269878	Csf1,Dapk2,Fgf1,Gas6,Cxcl10,Il18,Lbp,Lgals9,Lyn,Mmp14,Mmp9,Ocm,Pdgfb,Ptafr,Ccl20,Sema3b,Tgfb1,Tlr2,Stk39,Pdgfc,Ccl24,Pycard,Syde1,Elp3,Kars,Duox1,Cd99l2,Sema6d,Zc3h12a,Megf8		6_Member	GO Biological Processes	GO:0051186	cofactor metabolic process	-8.13879	-5.02318	37/510	12012,12359,13361,14081,14381,14629,14711,14718,14857,14858,14860,14862,15488,15926,16337,17768,17855,18655,19017,26464,26876,52538,56690,66885,68312,68943,74080,98256,102247,104158,107869,108682,192166,192185,229905,230161,272428	Baat,Cat,Dhfr,Acsl1,G6pdx,Gclc,Gnmt,Got1,Gsta1,Gsta2,Gsta4,Gstm1,Hsd17b4,Idh1,Insr,Mthfd2,Mvk,Pgk1,Ppargc1a,Vnn3,Adh4,Acaa2,Mlycd,Acadsb,Gstm7,Pink1,Nmnat3,Kmo,Gpat4,Ces1d,Cth,Gpt2,Sardh,Nadk,Kyat3,Acnat1,Acsm5		5_Member	GO Biological Processes	GO:0035455	response to interferon-alpha	-5.30881	-2.89217	7/24	14456,15957,15958,15959,66141,69550,80876	Gas6,Ifit1,Ifit2,Ifit3,Ifitm3,Bst2,Ifitm2		5_Member	GO Biological Processes	GO:0070269	pyroptosis	-5.05331	-2.02202	7/20	17948,17951,74548,243874,268973,270328,331063	Naip2,Naip5,Gsdmc4,Nlrp9b,Nlrc4,Gsdmc3,Gsdmc2
9_Member	GO Biological Processes	GO:0006805	xenobiotic metabolic process	-3.16574	-0.843517	11/112	12012,13095,13097,13110,14857,14860,14862,14863,27384,394434,622402	Baat,Cyp2c29,Cyp2c38,Cyp2j6,Gsta1,Gsta4,Gstm1,Gstm2,Akr1c13,Ugt1a9,Akr1c12		4_Member	GO Biological Processes	GO:0060326	cell chemotaxis	-3.47159	-1.33695	19/300	12977,13143,14164,14456,15945,16409,16803,16859,17096,17329,18591,20208,20297,23789,53416,54199,56221,85305,118453	Csf1,Dapk2,Fgf1,Gas6,Cxcl10,Itgam,Lbp,Lgals9,Lyn,Cxcl9,Pdgfb,Saa1,Ccl20,Coro1b,Stk39,Ccrl2,Ccl24,Kars,Mmp28		6_Member	GO Biological Processes	GO:0006790	sulfur compound metabolic process	-6.41499	-3.63037	23/272	12012,14081,14381,14629,14711,14857,14858,14860,14862,15488,15926,17855,23971,52538,56690,59010,66885,68312,102247,104158,107869,230161,272428	Baat,Acsl1,G6pdx,Gclc,Gnmt,Gsta1,Gsta2,Gsta4,Gstm1,Hsd17b4,Idh1,Mvk,Papss1,Acaa2,Mlycd,Sqor,Acadsb,Gstm7,Gpat4,Ces1d,Cth,Acnat1,Acsm5		5_Member	GO Biological Processes	GO:0035458	cellular response to interferon-beta	-5.09556	-2.70888	9/46	15953,15957,15959,55932,71701,72512,94088,100033459,102639543	Ifi47,Ifit1,Ifit3,Gbp3,Pnpt1,Tmem173,Trim6,Ifi208,Ifi206		6_Summary	GO Biological Processes	GO:0000209	protein polyubiquitination	-4.83338	-1.82692	22/194	11797,19822,22129,22215,23806,54484,65256,66313,66825,67118,70797,74126,74132,74493,109331,140630,209200,270627,319817,320311,381305,384309,17246,20128,53621,75785,109113,672511	Birc2,Rnf4,Ttc3,Ube3a,Arih1,Mkrn1,Asb2,Smurf2,Rnf186,Bfar,Ankib1,Syvn1,Rnf6,Tnks2,Rnf20,Ube4a,Dtx3l,Taf1,Rc3h2,Rnf152,Rc3h1,Trim56,Mdm2,Trim30a,Cnot4,Klhl24,Uhrf2,Rnf213
9_Member	GO Biological Processes	GO:0071466	cellular response to xenobiotic stimulus	-2.93113	-0.744939	13/157	12012,13095,13097,13110,14857,14860,14862,14863,18534,27384,74166,394434,622402	Baat,Cyp2c29,Cyp2c38,Cyp2j6,Gsta1,Gsta4,Gstm1,Gstm2,Pck1,Akr1c13,Tmem38a,Ugt1a9,Akr1c12		4_Member	GO Biological Processes	GO:0097529	myeloid leukocyte migration	-3.46149	-1.33165	15/207	12977,13143,15945,16409,16803,17096,17329,17387,18591,20297,56221,68279,85305,118453,171486	Csf1,Dapk2,Cxcl10,Itgam,Lbp,Lyn,Cxcl9,Mmp14,Pdgfb,Ccl20,Ccl24,Mcoln2,Kars,Mmp28,Cd99l2		6_Member	GO Biological Processes	GO:0006732	coenzyme metabolic process	-5.97561	-3.23239	25/332	12012,13361,14081,14381,14629,14711,15488,15926,16337,17768,17855,18655,19017,26464,52538,56690,66885,74080,98256,102247,104158,192166,192185,230161,272428	Baat,Dhfr,Acsl1,G6pdx,Gclc,Gnmt,Hsd17b4,Idh1,Insr,Mthfd2,Mvk,Pgk1,Ppargc1a,Vnn3,Acaa2,Mlycd,Acadsb,Nmnat3,Kmo,Gpat4,Ces1d,Sardh,Nadk,Acnat1,Acsm5		5_Member	GO Biological Processes	GO:0035457	cellular response to interferon-alpha	-3.47288	-1.51791	4/12	14456,15957,15958,15959	Gas6,Ifit1,Ifit2,Ifit3		6_Member	GO Biological Processes	GO:0000209	protein polyubiquitination	-4.83338	-1.82692	22/194	11797,19822,22129,22215,23806,54484,65256,66313,66825,67118,70797,74126,74132,74493,109331,140630,209200,270627,319817,320311,381305,384309	Birc2,Rnf4,Ttc3,Ube3a,Arih1,Mkrn1,Asb2,Smurf2,Rnf186,Bfar,Ankib1,Syvn1,Rnf6,Tnks2,Rnf20,Ube4a,Dtx3l,Taf1,Rc3h2,Rnf152,Rc3h1,Trim56
9_Member	GO Biological Processes	GO:0006749	glutathione metabolic process	-2.66448	-0.601397	7/59	14629,14857,14860,14862,14863,15926,107869	Gclc,Gsta1,Gsta4,Gstm1,Gstm2,Idh1,Cth		4_Member	GO Biological Processes	GO:2000403	positive regulation of lymphocyte migration	-3.39473	-1.29871	6/38	15945,16859,20297,53416,66824,171486	Cxcl10,Lgals9,Ccl20,Stk39,Pycard,Cd99l2		6_Member	GO Biological Processes	GO:0006637	acyl-CoA metabolic process	-5.22754	-2.656	11/82	12012,14081,15488,17855,52538,56690,66885,102247,104158,230161,272428	Baat,Acsl1,Hsd17b4,Mvk,Acaa2,Mlycd,Acadsb,Gpat4,Ces1d,Acnat1,Acsm5		6_Summary	GO Biological Processes	GO:0002685	regulation of leukocyte migration	-7.3239	-4.71538	23/201	11539,12772,12977,13143,14456,15894,15945,16416,16803,17311,17387,17395,17965,19204,19219,20297,55985,56221,56532,66824,77125,118453,171486,11745,12978,14066,14164,14182,16173,16402,17913,18261,20347,50918,54635,64074,66811,75296,99439,107589,214593,223864,230738,240641,269878,330192,16409,17329,20308,20963,21926,12363,12703,16453,21832,58203,66141,80876,94088,230594,22415,59025,72349,11658,13638…	Adora1,Ccr2,Csf1,Dapk2,Gas6,Icam1,Cxcl10,Itgb3,Lbp,Kitl,Mmp14,Mmp9,Nbl1,Ptafr,Ptger4,Ccl20,Cxcl13,Ccl24,Ripk3,Pycard,Il33,Mmp28,Cd99l2,Anxa3,Csf1r,F3,Fgf1,Fgfr1,Il18,Itga5,Myo1c,Ocm,Sema3b,Myadm,Pdgfc,Smoc2,Duoxa2,Fgfr1op,Duox1,Mylk,Duox2,Rapgef3,Zc3h12a,Kif20b,Megf8,Vps37b,Itgam,Cxcl9,Ccl9,Syk,Tnf,Casp4,Socs1,Jak3,Thpo,Zbp1,Ifitm3,Ifitm2,Trim6,Tut4,Wnt3,Usp14,Dusp3,Alcam,Efna3,Efna4,Lect2,Saa1,M…		6_Member	GO Biological Processes	GO:0051865	protein autoubiquitination	-4.44294	-1.57914	12/73	17246,19822,20128,22215,53621,66825,67118,75785,109113,209200,270627,672511	Mdm2,Rnf4,Trim30a,Ube3a,Cnot4,Rnf186,Bfar,Klhl24,Uhrf2,Dtx3l,Taf1,Rnf213
9_Member	GO Biological Processes	GO:0006575	cellular modified amino acid metabolic process	-2.51194	-0.521894	13/175	14629,14857,14860,14862,14863,15926,18451,18510,20520,22038,70266,107869,218476	Gclc,Gsta1,Gsta4,Gstm1,Gstm2,Idh1,P4ha1,Pax8,Slc22a5,Plscr1,Kyat1,Cth,Gcnt4		4_Member	GO Biological Processes	GO:0040017	positive regulation of locomotion	-3.38159	-1.29544	30/593	12977,13143,14164,14456,15945,16173,16803,16859,17096,17387,17395,18261,18591,19204,20297,20347,21803,24088,53416,54635,56221,66824,71709,74195,85305,99439,171486,214968,230738,269878	Csf1,Dapk2,Fgf1,Gas6,Cxcl10,Il18,Lbp,Lgals9,Lyn,Mmp14,Mmp9,Ocm,Pdgfb,Ptafr,Ccl20,Sema3b,Tgfb1,Tlr2,Stk39,Pdgfc,Ccl24,Pycard,Syde1,Elp3,Kars,Duox1,Cd99l2,Sema6d,Zc3h12a,Megf8		6_Member	GO Biological Processes	GO:0035383	thioester metabolic process	-5.22754	-2.656	11/82	12012,14081,15488,17855,52538,56690,66885,102247,104158,230161,272428	Baat,Acsl1,Hsd17b4,Mvk,Acaa2,Mlycd,Acadsb,Gpat4,Ces1d,Acnat1,Acsm5		6_Member	GO Biological Processes	GO:0002685	regulation of leukocyte migration	-7.3239	-4.71538	23/201	11539,12772,12977,13143,14456,15894,15945,16416,16803,17311,17387,17395,17965,19204,19219,20297,55985,56221,56532,66824,77125,118453,171486	Adora1,Ccr2,Csf1,Dapk2,Gas6,Icam1,Cxcl10,Itgb3,Lbp,Kitl,Mmp14,Mmp9,Nbl1,Ptafr,Ptger4,Ccl20,Cxcl13,Ccl24,Ripk3,Pycard,Il33,Mmp28,Cd99l2		6_Member	GO Biological Processes	GO:0070936	protein K48-linked ubiquitination	-3.22355	-0.944078	9/59	11797,19822,22129,22215,67118,74126,74132,209200,320311	Birc2,Rnf4,Ttc3,Ube3a,Bfar,Syvn1,Rnf6,Dtx3l,Rnf152
9_Member	GO Biological Processes	GO:0009410	response to xenobiotic stimulus	-2.24371	-0.420322	15/232	12012,13095,13097,13110,14629,14857,14860,14862,14863,18534,27384,74166,268860,394434,622402	Baat,Cyp2c29,Cyp2c38,Cyp2j6,Gclc,Gsta1,Gsta4,Gstm1,Gstm2,Pck1,Akr1c13,Tmem38a,Abat,Ugt1a9,Akr1c12		4_Member	GO Biological Processes	GO:0030595	leukocyte chemotaxis	-3.35168	-1.26892	15/212	12977,13143,14456,15945,16409,16803,16859,17096,17329,18591,20297,53416,56221,85305,118453	Csf1,Dapk2,Gas6,Cxcl10,Itgam,Lbp,Lgals9,Lyn,Cxcl9,Pdgfb,Ccl20,Stk39,Ccl24,Kars,Mmp28		6_Member	GO Biological Processes	GO:0033865	nucleoside bisphosphate metabolic process	-5.18106	-2.63533	12/99	12012,14081,15488,17855,23971,52538,56690,66885,102247,104158,230161,272428	Baat,Acsl1,Hsd17b4,Mvk,Papss1,Acaa2,Mlycd,Acadsb,Gpat4,Ces1d,Acnat1,Acsm5		6_Member	GO Biological Processes	GO:0002687	positive regulation of leukocyte migration	-6.43861	-3.93275	18/144	12772,12977,13143,14456,15894,15945,16416,16803,17311,17387,17395,19204,19219,20297,55985,56221,66824,171486	Ccr2,Csf1,Dapk2,Gas6,Icam1,Cxcl10,Itgb3,Lbp,Kitl,Mmp14,Mmp9,Ptafr,Ptger4,Ccl20,Cxcl13,Ccl24,Pycard,Cd99l2		7_Summary	GO Biological Processes	GO:0071559	response to transforming growth factor beta	-4.7434	-1.76106	23/211	11477,11491,12163,12164,12633,12912,12928,14815,14828,17125,17131,19877,19878,20482,21812,22612,65112,66313,72993,93759,98403,225631,241639,21416,22418,24064	Acvr1,Adam17,Bmp8a,Bmp8b,Cflar,Creb1,Crk,Nr3c1,Hspa5,Smad1,Smad7,Rock1,Rock2,Skil,Tgfbr1,Yes1,Pmepa1,Smurf2,Appl1,Sirt1,Zfp451,Onecut2,Fermt1,Tcf7l2,Wnt5a,Spry2
10_Summary	GO Biological Processes	GO:0046486	glycerolipid metabolic process	-4.53071	-1.49942	25/326	12623,16331,18534,18596,18700,18706,20249,21834,22038,30955,54384,64436,64898,100102,102247,104158,213056,216739,228859,231293,232889,235533,241062,320127,320951,15926,26889,67916,224792,320207,18796,19013,23971,26413,56490,67763,69718,110095,192185,224129,241113,268566,382985	Ces1g,Inpp5d,Pck1,Pdgfrb,Piga,Pik3ca,Scd1,Thrb,Plscr1,Pik3cg,Mtmr7,Inpp5e,Lpin2,Pcsk9,Gpat4,Ces1d,Fam126b,Acsl6,Fitm2,Cwh43,Pla2g4c,Gk5,Pgap1,Dgki,Pisd,Idh1,Cln8,Plpp3,Adgrf5,Pik3r5,Plcb2,Ppara,Papss1,Mapk1,Zbtb20,Prpsap1,Ipmk,Pygl,Nadk,Adcy5,Prkag3,Gphn,Rrm2b		4_Member	GO Biological Processes	GO:0002688	regulation of leukocyte chemotaxis	-3.17277	-1.14148	10/112	12977,13143,14456,15945,16803,16859,17096,53416,85305,118453	Csf1,Dapk2,Gas6,Cxcl10,Lbp,Lgals9,Lyn,Stk39,Kars,Mmp28		6_Member	GO Biological Processes	GO:0033875	ribonucleoside bisphosphate metabolic process	-5.18106	-2.63533	12/99	12012,14081,15488,17855,23971,52538,56690,66885,102247,104158,230161,272428	Baat,Acsl1,Hsd17b4,Mvk,Papss1,Acaa2,Mlycd,Acadsb,Gpat4,Ces1d,Acnat1,Acsm5		6_Member	GO Biological Processes	GO:0040017	positive regulation of locomotion	-6.08597	-3.61662	41/593	11745,12772,12977,12978,13143,14066,14164,14182,14456,15894,15945,16173,16402,16416,16803,17311,17387,17395,17913,18261,19204,19219,20297,20347,50918,54635,55985,56221,64074,66811,66824,75296,99439,107589,171486,214593,223864,230738,240641,269878,330192	Anxa3,Ccr2,Csf1,Csf1r,Dapk2,F3,Fgf1,Fgfr1,Gas6,Icam1,Cxcl10,Il18,Itga5,Itgb3,Lbp,Kitl,Mmp14,Mmp9,Myo1c,Ocm,Ptafr,Ptger4,Ccl20,Sema3b,Myadm,Pdgfc,Cxcl13,Ccl24,Smoc2,Duoxa2,Pycard,Fgfr1op,Duox1,Mylk,Cd99l2,Duox2,Rapgef3,Zc3h12a,Kif20b,Megf8,Vps37b		7_Member	GO Biological Processes	GO:0071559	response to transforming growth factor beta	-4.7434	-1.76106	23/211	11477,11491,12163,12164,12633,12912,12928,14815,14828,17125,17131,19877,19878,20482,21812,22612,65112,66313,72993,93759,98403,225631,241639	Acvr1,Adam17,Bmp8a,Bmp8b,Cflar,Creb1,Crk,Nr3c1,Hspa5,Smad1,Smad7,Rock1,Rock2,Skil,Tgfbr1,Yes1,Pmepa1,Smurf2,Appl1,Sirt1,Zfp451,Onecut2,Fermt1
10_Member	GO Biological Processes	GO:0046486	glycerolipid metabolic process	-4.53071	-1.49942	25/326	12623,16331,18534,18596,18700,18706,20249,21834,22038,30955,54384,64436,64898,100102,102247,104158,213056,216739,228859,231293,232889,235533,241062,320127,320951	Ces1g,Inpp5d,Pck1,Pdgfrb,Piga,Pik3ca,Scd1,Thrb,Plscr1,Pik3cg,Mtmr7,Inpp5e,Lpin2,Pcsk9,Gpat4,Ces1d,Fam126b,Acsl6,Fitm2,Cwh43,Pla2g4c,Gk5,Pgap1,Dgki,Pisd		4_Member	GO Biological Processes	GO:2000147	positive regulation of cell motility	-3.10335	-1.08216	28/561	12977,13143,14164,14456,15945,16173,16803,16859,17096,17387,17395,18591,19204,20297,20347,21803,24088,53416,54635,56221,66824,71709,74195,85305,99439,171486,214968,230738	Csf1,Dapk2,Fgf1,Gas6,Cxcl10,Il18,Lbp,Lgals9,Lyn,Mmp14,Mmp9,Pdgfb,Ptafr,Ccl20,Sema3b,Tgfb1,Tlr2,Stk39,Pdgfc,Ccl24,Pycard,Syde1,Elp3,Kars,Duox1,Cd99l2,Sema6d,Zc3h12a		6_Member	GO Biological Processes	GO:0034032	purine nucleoside bisphosphate metabolic process	-5.18106	-2.63533	12/99	12012,14081,15488,17855,23971,52538,56690,66885,102247,104158,230161,272428	Baat,Acsl1,Hsd17b4,Mvk,Papss1,Acaa2,Mlycd,Acadsb,Gpat4,Ces1d,Acnat1,Acsm5		6_Member	GO Biological Processes	GO:0051272	positive regulation of cellular component movement	-5.92358	-3.46802	40/580	11745,12772,12977,12978,13143,14066,14164,14182,14456,15894,15945,16173,16402,16416,16803,17311,17387,17395,17913,18261,19204,19219,20297,20347,50918,54635,55985,56221,64074,66811,66824,75296,99439,107589,171486,214593,223864,230738,240641,269878	Anxa3,Ccr2,Csf1,Csf1r,Dapk2,F3,Fgf1,Fgfr1,Gas6,Icam1,Cxcl10,Il18,Itga5,Itgb3,Lbp,Kitl,Mmp14,Mmp9,Myo1c,Ocm,Ptafr,Ptger4,Ccl20,Sema3b,Myadm,Pdgfc,Cxcl13,Ccl24,Smoc2,Duoxa2,Pycard,Fgfr1op,Duox1,Mylk,Cd99l2,Duox2,Rapgef3,Zc3h12a,Kif20b,Megf8		7_Member	GO Biological Processes	GO:0071560	cellular response to transforming growth factor beta stimulus	-3.96239	-1.25696	21/206	11477,11491,12163,12164,12633,12912,12928,14815,14828,17125,17131,20482,21812,22612,65112,66313,72993,93759,98403,225631,241639	Acvr1,Adam17,Bmp8a,Bmp8b,Cflar,Creb1,Crk,Nr3c1,Hspa5,Smad1,Smad7,Skil,Tgfbr1,Yes1,Pmepa1,Smurf2,Appl1,Sirt1,Zfp451,Onecut2,Fermt1
10_Member	GO Biological Processes	GO:0006639	acylglycerol metabolic process	-3.99682	-1.13302	13/122	12623,18534,20249,21834,30955,64898,100102,102247,104158,216739,228859,235533,320127	Ces1g,Pck1,Scd1,Thrb,Pik3cg,Lpin2,Pcsk9,Gpat4,Ces1d,Acsl6,Fitm2,Gk5,Dgki		4_Member	GO Biological Processes	GO:0030335	positive regulation of cell migration	-3.03565	-1.03636	27/539	12977,13143,14164,14456,15945,16173,16803,16859,17096,17387,17395,18591,19204,20297,20347,21803,24088,53416,54635,56221,66824,71709,74195,85305,171486,214968,230738	Csf1,Dapk2,Fgf1,Gas6,Cxcl10,Il18,Lbp,Lgals9,Lyn,Mmp14,Mmp9,Pdgfb,Ptafr,Ccl20,Sema3b,Tgfb1,Tlr2,Stk39,Pdgfc,Ccl24,Pycard,Syde1,Elp3,Kars,Cd99l2,Sema6d,Zc3h12a		6_Member	GO Biological Processes	GO:0055086	nucleobase-containing small molecule metabolic process	-3.84063	-1.55661	32/635	12012,12048,14081,14381,14711,15488,15926,16337,17855,18655,19017,19335,23971,26413,52538,52858,53618,56690,66885,68943,72269,72962,74080,98256,99586,102247,104158,104776,192185,230161,272428,353172	Baat,Bcl2l1,Acsl1,G6pdx,Gnmt,Hsd17b4,Idh1,Insr,Mvk,Pgk1,Ppargc1a,Rab23,Papss1,Mapk1,Acaa2,Cdipt,Fut8,Mlycd,Acadsb,Pink1,Cda,Tymp,Nmnat3,Kmo,Dpyd,Gpat4,Ces1d,Aldh6a1,Nadk,Acnat1,Acsm5,Gars		6_Member	GO Biological Processes	GO:0050900	leukocyte migration	-5.75111	-3.30601	28/340	11539,12772,12977,13143,14456,15894,15945,16409,16416,16803,17311,17329,17387,17395,17965,19204,19219,20297,20308,20963,21926,55985,56221,56532,66824,77125,118453,171486	Adora1,Ccr2,Csf1,Dapk2,Gas6,Icam1,Cxcl10,Itgam,Itgb3,Lbp,Kitl,Cxcl9,Mmp14,Mmp9,Nbl1,Ptafr,Ptger4,Ccl20,Ccl9,Syk,Tnf,Cxcl13,Ccl24,Ripk3,Pycard,Il33,Mmp28,Cd99l2		7_Member	GO Biological Processes	GO:1903845	negative regulation of cellular response to transforming growth factor beta stimulus	-3.49718	-1.09277	10/66	11491,12633,14828,17131,20482,65112,66313,93759,98403,225631	Adam17,Cflar,Hspa5,Smad7,Skil,Pmepa1,Smurf2,Sirt1,Zfp451,Onecut2
10_Member	GO Biological Processes	GO:0006638	neutral lipid metabolic process	-3.92453	-1.10995	13/124	12623,18534,20249,21834,30955,64898,100102,102247,104158,216739,228859,235533,320127	Ces1g,Pck1,Scd1,Thrb,Pik3cg,Lpin2,Pcsk9,Gpat4,Ces1d,Acsl6,Fitm2,Gk5,Dgki		4_Member	GO Biological Processes	GO:0050921	positive regulation of chemotaxis	-2.96842	-0.981173	11/140	12977,13143,14456,15945,16803,18261,18591,21803,53416,85305,269878	Csf1,Dapk2,Gas6,Cxcl10,Lbp,Ocm,Pdgfb,Tgfb1,Stk39,Kars,Megf8		6_Member	GO Biological Processes	GO:0009117	nucleotide metabolic process	-3.09653	-1.00798	27/555	12012,12048,14081,14381,15488,15926,16337,17855,18655,19017,19335,23971,26413,52538,52858,56690,66885,68943,72269,74080,98256,102247,104158,192185,230161,272428,353172	Baat,Bcl2l1,Acsl1,G6pdx,Hsd17b4,Idh1,Insr,Mvk,Pgk1,Ppargc1a,Rab23,Papss1,Mapk1,Acaa2,Cdipt,Mlycd,Acadsb,Pink1,Cda,Nmnat3,Kmo,Gpat4,Ces1d,Nadk,Acnat1,Acsm5,Gars		6_Member	GO Biological Processes	GO:2000147	positive regulation of cell motility	-5.47131	-3.04842	38/561	11745,12772,12977,12978,13143,14066,14164,14182,14456,15894,15945,16173,16402,16416,16803,17311,17387,17395,17913,19204,19219,20297,20347,50918,54635,55985,56221,64074,66811,66824,75296,99439,107589,171486,214593,223864,230738,240641	Anxa3,Ccr2,Csf1,Csf1r,Dapk2,F3,Fgf1,Fgfr1,Gas6,Icam1,Cxcl10,Il18,Itga5,Itgb3,Lbp,Kitl,Mmp14,Mmp9,Myo1c,Ptafr,Ptger4,Ccl20,Sema3b,Myadm,Pdgfc,Cxcl13,Ccl24,Smoc2,Duoxa2,Pycard,Fgfr1op,Duox1,Mylk,Cd99l2,Duox2,Rapgef3,Zc3h12a,Kif20b		7_Member	GO Biological Processes	GO:0007179	transforming growth factor beta receptor signaling pathway	-3.31387	-0.996615	17/167	11477,11491,12163,12164,12912,14828,17125,17131,20482,21812,65112,66313,72993,93759,98403,225631,241639	Acvr1,Adam17,Bmp8a,Bmp8b,Creb1,Hspa5,Smad1,Smad7,Skil,Tgfbr1,Pmepa1,Smurf2,Appl1,Sirt1,Zfp451,Onecut2,Fermt1
10_Member	GO Biological Processes	GO:0006641	triglyceride metabolic process	-3.62923	-1.00096	11/99	12623,18534,20249,21834,30955,64898,100102,102247,216739,228859,235533	Ces1g,Pck1,Scd1,Thrb,Pik3cg,Lpin2,Pcsk9,Gpat4,Acsl6,Fitm2,Gk5		4_Member	GO Biological Processes	GO:2000404	regulation of T cell migration	-2.9401	-0.96616	6/46	15945,16859,20297,53416,66824,171486	Cxcl10,Lgals9,Ccl20,Stk39,Pycard,Cd99l2		6_Member	GO Biological Processes	GO:0006753	nucleoside phosphate metabolic process	-2.99337	-0.919157	27/564	12012,12048,14081,14381,15488,15926,16337,17855,18655,19017,19335,23971,26413,52538,52858,56690,66885,68943,72269,74080,98256,102247,104158,192185,230161,272428,353172	Baat,Bcl2l1,Acsl1,G6pdx,Hsd17b4,Idh1,Insr,Mvk,Pgk1,Ppargc1a,Rab23,Papss1,Mapk1,Acaa2,Cdipt,Mlycd,Acadsb,Pink1,Cda,Nmnat3,Kmo,Gpat4,Ces1d,Nadk,Acnat1,Acsm5,Gars		6_Member	GO Biological Processes	GO:0019221	cytokine-mediated signaling pathway	-4.76648	-2.46378	26/342	12363,12703,12772,12977,12978,14066,14456,15945,16173,16453,17329,20297,20308,20963,21832,21926,55985,56221,58203,66141,66824,80876,94088,99439,214593,230594	Casp4,Socs1,Ccr2,Csf1,Csf1r,F3,Gas6,Cxcl10,Il18,Jak3,Cxcl9,Ccl20,Ccl9,Syk,Thpo,Tnf,Cxcl13,Ccl24,Zbp1,Ifitm3,Pycard,Ifitm2,Trim6,Duox1,Duox2,Tut4		7_Member	GO Biological Processes	GO:0030512	negative regulation of transforming growth factor beta receptor signaling pathway	-2.96133	-0.789492	9/64	11491,14828,17131,20482,65112,66313,93759,98403,225631	Adam17,Hspa5,Smad7,Skil,Pmepa1,Smurf2,Sirt1,Zfp451,Onecut2
10_Member	GO Biological Processes	GO:0006644	phospholipid metabolic process	-2.87544	-0.727643	22/350	15926,16331,18596,18700,18706,22038,26889,30955,54384,64436,67916,100102,102247,213056,216739,224792,228859,231293,232889,241062,320207,320951	Idh1,Inpp5d,Pdgfrb,Piga,Pik3ca,Plscr1,Cln8,Pik3cg,Mtmr7,Inpp5e,Plpp3,Pcsk9,Gpat4,Fam126b,Acsl6,Adgrf5,Fitm2,Cwh43,Pla2g4c,Pgap1,Pik3r5,Pisd		4_Member	GO Biological Processes	GO:0071674	mononuclear cell migration	-2.85637	-0.914779	8/83	12977,15945,17096,18591,20297,21803,56221,85305	Csf1,Cxcl10,Lyn,Pdgfb,Ccl20,Tgfb1,Ccl24,Kars		6_Member	GO Biological Processes	GO:0090407	organophosphate biosynthetic process	-2.38657	-0.482763	23/503	12048,14081,14381,15212,15926,16337,17855,18655,19017,22038,23971,26413,27399,52858,56690,74080,76500,98256,102247,192185,235533,320951,353172	Bcl2l1,Acsl1,G6pdx,Hexb,Idh1,Insr,Mvk,Pgk1,Ppargc1a,Plscr1,Papss1,Mapk1,Ip6k1,Cdipt,Mlycd,Nmnat3,Ip6k2,Kmo,Gpat4,Nadk,Gk5,Pisd,Gars		6_Member	GO Biological Processes	GO:0030335	positive regulation of cell migration	-4.69507	-2.40645	35/539	11745,12772,12977,12978,13143,14066,14164,14182,14456,15894,15945,16173,16402,16416,16803,17311,17387,17395,17913,19204,19219,20297,20347,50918,54635,55985,56221,64074,66824,75296,107589,171486,223864,230738,240641	Anxa3,Ccr2,Csf1,Csf1r,Dapk2,F3,Fgf1,Fgfr1,Gas6,Icam1,Cxcl10,Il18,Itga5,Itgb3,Lbp,Kitl,Mmp14,Mmp9,Myo1c,Ptafr,Ptger4,Ccl20,Sema3b,Myadm,Pdgfc,Cxcl13,Ccl24,Smoc2,Pycard,Fgfr1op,Mylk,Cd99l2,Rapgef3,Zc3h12a,Kif20b		7_Member	GO Biological Processes	GO:0090101	negative regulation of transmembrane receptor protein serine/threonine kinase signaling pathway	-2.65723	-0.644912	12/113	11477,11491,14828,17131,20482,21416,22418,65112,66313,93759,98403,225631	Acvr1,Adam17,Hspa5,Smad7,Skil,Tcf7l2,Wnt5a,Pmepa1,Smurf2,Sirt1,Zfp451,Onecut2
10_Member	GO Biological Processes	GO:0045017	glycerolipid biosynthetic process	-2.84963	-0.708466	12/141	18534,18700,18706,22038,30955,64898,102247,216739,228859,231293,241062,320951	Pck1,Piga,Pik3ca,Plscr1,Pik3cg,Lpin2,Gpat4,Acsl6,Fitm2,Cwh43,Pgap1,Pisd		4_Member	GO Biological Processes	GO:0097530	granulocyte migration	-2.82062	-0.897342	11/146	12977,13143,15945,16409,16803,17329,20297,56221,68279,85305,171486	Csf1,Dapk2,Cxcl10,Itgam,Lbp,Cxcl9,Ccl20,Ccl24,Mcoln2,Kars,Cd99l2		7_Summary	Reactome Gene Sets	R-MMU-8957322	Metabolism of steroids	-7.95062	-4.893	17/123	12012,15488,15493,15494,17855,20493,20845,27384,74754,78925,93732,99031,104086,114664,170459,432720,622402,11668,13614,14081,14381,15212,15926,16002,19017,19659,20249,20250,22038,52858,56690,58226,67815,102247,103142,104158,109754,171168,232430,241452,243168,272428,320951,328035,102635496,11671,13110,13120,15446,19341,52538,54384,64436,68018,97287,102632,113868,269180,12359	Baat,Hsd17b4,Hsd3b2,Hsd3b3,Mvk,Slc10a1,Star,Akr1c13,Dhcr24,Srd5a1,Acox2,Osbpl6,Cyp27a1,Hsd17b11,Stard4,Akr1c19,Akr1c12,Aldh1a1,Edn1,Acsl1,G6pdx,Hexb,Idh1,Igf2,Ppargc1a,Rbp1,Scd1,Scd2,Plscr1,Cdipt,Mlycd,Cacna1h,Sec14l2,Gpat4,Rdh9,Ces1d,Cyb5r3,Acer1,Crebl2,Dhrs9,Hsd17b13,Acsm5,Pisd,Fads6,Malrd1,Aldh3a2,Cyp2j6,Cyp4b1,Hpgd,Rab4a,Acaa2,Mtmr7,Inpp5e,Col4a3bp,Mtmr14,Acad11,Acaa1a,Inpp4a,Cat		6_Member	GO Biological Processes	GO:0072676	lymphocyte migration	-4.4481	-2.182	12/97	12772,14456,15894,15945,16416,20297,20308,55985,56221,56532,66824,171486	Ccr2,Gas6,Icam1,Cxcl10,Itgb3,Ccl20,Ccl9,Cxcl13,Ccl24,Ripk3,Pycard,Cd99l2		7_Member	GO Biological Processes	GO:1903844	regulation of cellular response to transforming growth factor beta stimulus	-2.40287	-0.500015	11/106	11491,12633,14828,17131,20482,65112,66313,93759,98403,225631,241639	Adam17,Cflar,Hspa5,Smad7,Skil,Pmepa1,Smurf2,Sirt1,Zfp451,Onecut2,Fermt1
10_Member	GO Biological Processes	GO:0008654	phospholipid biosynthetic process	-2.43706	-0.482821	12/158	15926,18700,18706,22038,30955,102247,216739,224792,228859,231293,241062,320951	Idh1,Piga,Pik3ca,Plscr1,Pik3cg,Gpat4,Acsl6,Adgrf5,Fitm2,Cwh43,Pgap1,Pisd		4_Member	GO Biological Processes	GO:1990868	response to chemokine	-2.6542	-0.798999	7/70	15945,17329,20297,21832,53416,56221,230738	Cxcl10,Cxcl9,Ccl20,Thpo,Stk39,Ccl24,Zc3h12a		7_Member	Reactome Gene Sets	R-MMU-8957322	Metabolism of steroids	-7.95062	-4.893	17/123	12012,15488,15493,15494,17855,20493,20845,27384,74754,78925,93732,99031,104086,114664,170459,432720,622402	Baat,Hsd17b4,Hsd3b2,Hsd3b3,Mvk,Slc10a1,Star,Akr1c13,Dhcr24,Srd5a1,Acox2,Osbpl6,Cyp27a1,Hsd17b11,Stard4,Akr1c19,Akr1c12		6_Member	GO Biological Processes	GO:0072678	T cell migration	-4.25034	-2.0493	9/58	12772,15894,15945,16416,20297,55985,56532,66824,171486	Ccr2,Icam1,Cxcl10,Itgb3,Ccl20,Cxcl13,Ripk3,Pycard,Cd99l2		7_Member	GO Biological Processes	GO:0090288	negative regulation of cellular response to growth factor stimulus	-2.24335	-0.438893	13/143	11491,12633,14828,17131,20482,21416,22418,24064,65112,66313,93759,98403,225631	Adam17,Cflar,Hspa5,Smad7,Skil,Tcf7l2,Wnt5a,Spry2,Pmepa1,Smurf2,Sirt1,Zfp451,Onecut2
10_Member	GO Biological Processes	GO:0019432	triglyceride biosynthetic process	-2.3848	-0.471366	5/35	18534,64898,102247,216739,228859	Pck1,Lpin2,Gpat4,Acsl6,Fitm2		4_Member	GO Biological Processes	GO:1990869	cellular response to chemokine	-2.6542	-0.798999	7/70	15945,17329,20297,21832,53416,56221,230738	Cxcl10,Cxcl9,Ccl20,Thpo,Stk39,Ccl24,Zc3h12a		7_Member	GO Biological Processes	GO:0008610	lipid biosynthetic process	-7.83617	-4.8297	38/547	11668,12012,13614,14081,14381,15212,15493,15494,15926,16002,17855,19017,19659,20249,20250,20845,22038,52858,56690,58226,67815,74754,78925,102247,103142,104086,104158,109754,114664,170459,171168,232430,241452,243168,272428,320951,328035,102635496	Aldh1a1,Baat,Edn1,Acsl1,G6pdx,Hexb,Hsd3b2,Hsd3b3,Idh1,Igf2,Mvk,Ppargc1a,Rbp1,Scd1,Scd2,Star,Plscr1,Cdipt,Mlycd,Cacna1h,Sec14l2,Dhcr24,Srd5a1,Gpat4,Rdh9,Cyp27a1,Ces1d,Cyb5r3,Hsd17b11,Stard4,Acer1,Crebl2,Dhrs9,Hsd17b13,Acsm5,Pisd,Fads6,Malrd1		6_Member	GO Biological Processes	GO:2000406	positive regulation of T cell migration	-4.2313	-2.04145	7/34	12772,15945,16416,20297,55985,66824,171486	Ccr2,Cxcl10,Itgb3,Ccl20,Cxcl13,Pycard,Cd99l2		7_Member	GO Biological Processes	GO:0017015	regulation of transforming growth factor beta receptor signaling pathway	-2.00401	-0.327729	10/104	11491,14828,17131,20482,65112,66313,93759,98403,225631,241639	Adam17,Hspa5,Smad7,Skil,Pmepa1,Smurf2,Sirt1,Zfp451,Onecut2,Fermt1
10_Member	GO Biological Processes	GO:0046460	neutral lipid biosynthetic process	-2.22834	-0.41996	5/38	18534,64898,102247,216739,228859	Pck1,Lpin2,Gpat4,Acsl6,Fitm2		4_Member	GO Biological Processes	GO:0048247	lymphocyte chemotaxis	-2.61695	-0.774088	6/53	14456,15945,16859,20297,53416,56221	Gas6,Cxcl10,Lgals9,Ccl20,Stk39,Ccl24		7_Member	Reactome Gene Sets	R-MMU-556833	Metabolism of lipids	-7.406	-4.474	39/592	11671,12012,13110,13120,14081,15212,15446,15488,15493,15494,17855,19341,20249,20250,20493,20845,27384,52538,52858,54384,56690,64436,68018,74754,78925,93732,97287,99031,102247,102632,104086,113868,114664,170459,171168,243168,269180,432720,622402	Aldh3a2,Baat,Cyp2j6,Cyp4b1,Acsl1,Hexb,Hpgd,Hsd17b4,Hsd3b2,Hsd3b3,Mvk,Rab4a,Scd1,Scd2,Slc10a1,Star,Akr1c13,Acaa2,Cdipt,Mtmr7,Mlycd,Inpp5e,Col4a3bp,Dhcr24,Srd5a1,Acox2,Mtmr14,Osbpl6,Gpat4,Acad11,Cyp27a1,Acaa1a,Hsd17b11,Stard4,Acer1,Hsd17b13,Inpp4a,Akr1c19,Akr1c12		6_Member	GO Biological Processes	GO:2000404	regulation of T cell migration	-4.20204	-2.02309	8/46	12772,15945,16416,20297,55985,56532,66824,171486	Ccr2,Cxcl10,Itgb3,Ccl20,Cxcl13,Ripk3,Pycard,Cd99l2		8_Summary	GO Biological Processes	GO:0042026	protein refolding	-4.71373	-1.76106	8/30	14828,15511,15519,18087,56812,110920,193740,228005,12304,15505,66917,67035,81489,18415,59030,67475,68559,100037258,93759,12265,12912,15042,18044,19727,110557	Hspa5,Hspa1b,Hsp90aa1,Nktr,Dnajb2,Hspa13,Hspa1a,Ppig,Pdia4,Hsph1,Chordc1,Dnajb4,Dnajb1,Hspa4l,Mkks,Ero1lb,Pdrg1,Dnajc3,Sirt1,Ciita,Creb1,H2-T24,Nfya,Rfxank,H2-Q6
10_Member	GO Biological Processes	GO:0046463	acylglycerol biosynthetic process	-2.22834	-0.41996	5/38	18534,64898,102247,216739,228859	Pck1,Lpin2,Gpat4,Acsl6,Fitm2		4_Member	GO Biological Processes	GO:0072676	lymphocyte migration	-2.42866	-0.646928	8/97	14456,15945,16859,20297,53416,56221,66824,171486	Gas6,Cxcl10,Lgals9,Ccl20,Stk39,Ccl24,Pycard,Cd99l2		7_Member	GO Biological Processes	GO:0008202	steroid metabolic process	-7.3596	-4.45959	26/301	12012,12359,14381,15488,15493,15494,16002,17855,19017,20249,20845,27384,58226,67815,74754,78925,104086,104158,109754,113868,114664,170459,241452,432720,622402,102635496	Baat,Cat,G6pdx,Hsd17b4,Hsd3b2,Hsd3b3,Igf2,Mvk,Ppargc1a,Scd1,Star,Akr1c13,Cacna1h,Sec14l2,Dhcr24,Srd5a1,Cyp27a1,Ces1d,Cyb5r3,Acaa1a,Hsd17b11,Stard4,Dhrs9,Akr1c19,Akr1c12,Malrd1		6_Member	GO Biological Processes	GO:0050920	regulation of chemotaxis	-4.02937	-1.90436	18/214	12772,12977,13143,14164,14182,14456,15945,16803,17965,18261,20347,22415,55985,59025,64074,72349,118453,269878	Ccr2,Csf1,Dapk2,Fgf1,Fgfr1,Gas6,Cxcl10,Lbp,Nbl1,Ocm,Sema3b,Wnt3,Cxcl13,Usp14,Smoc2,Dusp3,Mmp28,Megf8		8_Member	GO Biological Processes	GO:0042026	protein refolding	-4.71373	-1.76106	8/30	14828,15511,15519,18087,56812,110920,193740,228005	Hspa5,Hspa1b,Hsp90aa1,Nktr,Dnajb2,Hspa13,Hspa1a,Ppig
10_Member	GO Biological Processes	GO:0046488	phosphatidylinositol metabolic process	-2.15506	-0.385473	10/130	16331,18596,18700,18706,30955,54384,64436,213056,231293,241062	Inpp5d,Pdgfrb,Piga,Pik3ca,Pik3cg,Mtmr7,Inpp5e,Fam126b,Cwh43,Pgap1		4_Member	GO Biological Processes	GO:0072678	T cell migration	-2.41781	-0.64462	6/58	15945,16859,20297,53416,66824,171486	Cxcl10,Lgals9,Ccl20,Stk39,Pycard,Cd99l2		7_Member	GO Biological Processes	GO:0006694	steroid biosynthetic process	-7.13633	-4.26994	18/156	12012,14381,15493,15494,16002,17855,19017,20845,58226,67815,74754,78925,104086,104158,109754,114664,170459,102635496	Baat,G6pdx,Hsd3b2,Hsd3b3,Igf2,Mvk,Ppargc1a,Star,Cacna1h,Sec14l2,Dhcr24,Srd5a1,Cyp27a1,Ces1d,Cyb5r3,Hsd17b11,Stard4,Malrd1		6_Member	GO Biological Processes	GO:2000403	positive regulation of lymphocyte migration	-3.90646	-1.8237	7/38	12772,15945,16416,20297,55985,66824,171486	Ccr2,Cxcl10,Itgb3,Ccl20,Cxcl13,Pycard,Cd99l2		8_Member	GO Biological Processes	GO:0061077	chaperone-mediated protein folding	-4.399	-1.55223	10/52	12304,14828,15505,15511,56812,66917,67035,81489,110920,193740	Pdia4,Hspa5,Hsph1,Hspa1b,Dnajb2,Chordc1,Dnajb4,Dnajb1,Hspa13,Hspa1a
10_Member	GO Biological Processes	GO:0090407	organophosphate biosynthetic process	-2.13188	-0.373933	26/503	15926,18700,18706,18796,19013,22038,23971,26413,30955,56490,67763,69718,102247,110095,192185,216739,224129,224792,228859,231293,235533,241062,241113,268566,320951,382985	Idh1,Piga,Pik3ca,Plcb2,Ppara,Plscr1,Papss1,Mapk1,Pik3cg,Zbtb20,Prpsap1,Ipmk,Gpat4,Pygl,Nadk,Acsl6,Adcy5,Adgrf5,Fitm2,Cwh43,Gk5,Pgap1,Prkag3,Gphn,Pisd,Rrm2b		4_Member	GO Biological Processes	GO:1990266	neutrophil migration	-2.41417	-0.643797	9/119	13143,15945,16409,16803,17329,20297,56221,68279,171486	Dapk2,Cxcl10,Itgam,Lbp,Cxcl9,Ccl20,Ccl24,Mcoln2,Cd99l2		8_Summary	Reactome Gene Sets	R-MMU-211859	Biological oxidations	-6.8883	-4.05793	20/198	11522,11529,11668,13110,13120,14629,14857,23971,26876,66427,68312,94284,104158,109652,109754,237940,243085,272428,394433,394434,11671,14081,52538,66885,113868,14381,15926,56695,58226,63857,104263,12359,16337,68943,14718	Adh1,Adh7,Aldh1a1,Cyp2j6,Cyp4b1,Gclc,Gsta1,Papss1,Adh4,Cyb5b,Gstm7,Ugt1a6a,Ces1d,Acy1,Cyb5r3,Aoc2,Ugt2b35,Acsm5,Ugt1a5,Ugt1a9,Aldh3a2,Acsl1,Acaa2,Acadsb,Acaa1a,G6pdx,Idh1,Pnkd,Cacna1h,Bco1,Kdm3a,Cat,Insr,Pink1,Got1		6_Member	GO Biological Processes	GO:0006935	chemotaxis	-3.8059	-1.74006	35/597	11658,12772,12977,12978,13143,13638,13639,14164,14182,14456,15945,16409,16416,16803,16841,17329,17965,18261,19204,20208,20297,20308,20347,20963,22415,55985,56221,58916,59025,64074,65079,72349,102545,118453,269878	Alcam,Ccr2,Csf1,Csf1r,Dapk2,Efna3,Efna4,Fgf1,Fgfr1,Gas6,Cxcl10,Itgam,Itgb3,Lbp,Lect2,Cxcl9,Nbl1,Ocm,Ptafr,Saa1,Ccl20,Ccl9,Sema3b,Syk,Wnt3,Cxcl13,Ccl24,Myot,Usp14,Smoc2,Rtn4r,Dusp3,Cmtm7,Mmp28,Megf8		8_Member	GO Biological Processes	GO:0006457	protein folding	-4.27601	-1.46143	18/153	12304,14828,15505,15511,15519,18087,18415,56812,59030,66917,67035,67475,68559,81489,110920,193740,228005,100037258	Pdia4,Hspa5,Hsph1,Hspa1b,Hsp90aa1,Nktr,Hspa4l,Dnajb2,Mkks,Chordc1,Dnajb4,Ero1lb,Pdrg1,Dnajb1,Hspa13,Hspa1a,Ppig,Dnajc3
11_Summary	GO Biological Processes	GO:0006986	response to unfolded protein	-4.46796	-1.46149	13/110	13198,14828,15481,15511,17974,18415,18858,21825,64209,74126,193740,226641,100037258,12282,12304,13002,22027,66890,75744,14229,69387,12125,19418,68018,226144,228775,18087,67072	Ddit3,Hspa5,Hspa8,Hspa1b,Nck2,Hspa4l,Pmp22,Thbs1,Herpud1,Syvn1,Hspa1a,Atf6,Dnajc3,Hyou1,Pdia4,Dnajc5,Hsp90b1,Lman2,Svip,Fkbp5,Dnajb13,Bcl2l11,Rasgrf2,Col4a3bp,Erlin1,Trib3,Nktr,Cdc37l1		4_Member	GO Biological Processes	GO:2000401	regulation of lymphocyte migration	-2.38064	-0.618783	6/59	15945,16859,20297,53416,66824,171486	Cxcl10,Lgals9,Ccl20,Stk39,Pycard,Cd99l2		8_Member	Reactome Gene Sets	R-MMU-211859	Biological oxidations	-6.8883	-4.05793	20/198	11522,11529,11668,13110,13120,14629,14857,23971,26876,66427,68312,94284,104158,109652,109754,237940,243085,272428,394433,394434	Adh1,Adh7,Aldh1a1,Cyp2j6,Cyp4b1,Gclc,Gsta1,Papss1,Adh4,Cyb5b,Gstm7,Ugt1a6a,Ces1d,Acy1,Cyb5r3,Aoc2,Ugt2b35,Acsm5,Ugt1a5,Ugt1a9		6_Member	GO Biological Processes	GO:0042330	taxis	-3.76431	-1.71208	35/600	11658,12772,12977,12978,13143,13638,13639,14164,14182,14456,15945,16409,16416,16803,16841,17329,17965,18261,19204,20208,20297,20308,20347,20963,22415,55985,56221,58916,59025,64074,65079,72349,102545,118453,269878	Alcam,Ccr2,Csf1,Csf1r,Dapk2,Efna3,Efna4,Fgf1,Fgfr1,Gas6,Cxcl10,Itgam,Itgb3,Lbp,Lect2,Cxcl9,Nbl1,Ocm,Ptafr,Saa1,Ccl20,Ccl9,Sema3b,Syk,Wnt3,Cxcl13,Ccl24,Myot,Usp14,Smoc2,Rtn4r,Dusp3,Cmtm7,Mmp28,Megf8		8_Member	GO Biological Processes	GO:0051085	chaperone cofactor-dependent protein refolding	-3.78875	-1.19683	7/30	14828,15505,15511,67035,81489,110920,193740	Hspa5,Hsph1,Hspa1b,Dnajb4,Dnajb1,Hspa13,Hspa1a
11_Member	GO Biological Processes	GO:0006986	response to unfolded protein	-4.46796	-1.46149	13/110	13198,14828,15481,15511,17974,18415,18858,21825,64209,74126,193740,226641,100037258	Ddit3,Hspa5,Hspa8,Hspa1b,Nck2,Hspa4l,Pmp22,Thbs1,Herpud1,Syvn1,Hspa1a,Atf6,Dnajc3		4_Member	GO Biological Processes	GO:0070098	chemokine-mediated signaling pathway	-2.34429	-0.590403	6/60	15945,17329,20297,21832,53416,56221	Cxcl10,Cxcl9,Ccl20,Thpo,Stk39,Ccl24		8_Member	KEGG Pathway	mmu00071	Fatty acid degradation	-4.58414	-2.11479	8/49	11522,11529,11671,14081,26876,52538,66885,113868	Adh1,Adh7,Aldh3a2,Acsl1,Adh4,Acaa2,Acadsb,Acaa1a		6_Member	GO Biological Processes	GO:0097529	myeloid leukocyte migration	-3.71361	-1.67226	17/207	12772,12977,13143,15945,16409,16803,17329,17387,17965,19219,20297,20308,20963,55985,56221,118453,171486	Ccr2,Csf1,Dapk2,Cxcl10,Itgam,Lbp,Cxcl9,Mmp14,Nbl1,Ptger4,Ccl20,Ccl9,Syk,Cxcl13,Ccl24,Mmp28,Cd99l2		8_Member	GO Biological Processes	GO:0051084	'de novo' posttranslational protein folding	-3.34684	-1.00938	7/35	14828,15505,15511,67035,81489,110920,193740	Hspa5,Hsph1,Hspa1b,Dnajb4,Dnajb1,Hspa13,Hspa1a
11_Member	KEGG Pathway	mmu04141	Protein processing in endoplasmic reticulum	-4.21344	-1.29412	16/167	12282,12304,13002,13198,14828,15481,15511,18415,22027,64209,66890,74126,75744,193740,226641,100037258	Hyou1,Pdia4,Dnajc5,Ddit3,Hspa5,Hspa8,Hspa1b,Hspa4l,Hsp90b1,Herpud1,Lman2,Syvn1,Svip,Hspa1a,Atf6,Dnajc3		4_Member	GO Biological Processes	GO:0071621	granulocyte chemotaxis	-2.31967	-0.574058	9/123	12977,13143,15945,16409,16803,17329,20297,56221,85305	Csf1,Dapk2,Cxcl10,Itgam,Lbp,Cxcl9,Ccl20,Ccl24,Kars		8_Member	GO Biological Processes	GO:0006081	cellular aldehyde metabolic process	-4.23122	-1.83872	9/70	11522,11671,14381,15926,26876,56695,58226,63857,104263	Adh1,Aldh3a2,G6pdx,Idh1,Adh4,Pnkd,Cacna1h,Bco1,Kdm3a		6_Member	GO Biological Processes	GO:1990266	neutrophil migration	-3.58497	-1.58805	12/119	13143,15945,16409,16803,17329,19219,20297,20308,20963,55985,56221,171486	Dapk2,Cxcl10,Itgam,Lbp,Cxcl9,Ptger4,Ccl20,Ccl9,Syk,Cxcl13,Ccl24,Cd99l2		8_Member	GO Biological Processes	GO:0006458	'de novo' protein folding	-3.2683	-0.975049	7/36	14828,15505,15511,67035,81489,110920,193740	Hspa5,Hsph1,Hspa1b,Dnajb4,Dnajb1,Hspa13,Hspa1a
11_Member	GO Biological Processes	GO:0061077	chaperone-mediated protein folding	-3.75364	-1.02922	8/52	12304,13002,14229,14828,15481,15511,69387,193740	Pdia4,Dnajc5,Fkbp5,Hspa5,Hspa8,Hspa1b,Dnajb13,Hspa1a		4_Member	GO Biological Processes	GO:0002690	positive regulation of leukocyte chemotaxis	-2.12897	-0.464581	7/87	12977,13143,14456,15945,16803,53416,85305	Csf1,Dapk2,Gas6,Cxcl10,Lbp,Stk39,Kars		8_Member	Reactome Gene Sets	R-MMU-71384	Ethanol oxidation	-4.14666	-1.78801	4/10	11522,11529,11668,26876	Adh1,Adh7,Aldh1a1,Adh4		6_Member	GO Biological Processes	GO:2000401	regulation of lymphocyte migration	-3.42219	-1.4735	8/59	12772,15945,16416,20297,55985,56532,66824,171486	Ccr2,Cxcl10,Itgb3,Ccl20,Cxcl13,Ripk3,Pycard,Cd99l2		8_Member	Reactome Gene Sets	R-MMU-3371568	Attenuation phase	-2.83665	-0.745177	4/13	15511,15519,81489,193740	Hspa1b,Hsp90aa1,Dnajb1,Hspa1a
11_Member	GO Biological Processes	GO:0034620	cellular response to unfolded protein	-3.68146	-1.02178	10/82	13198,14828,15481,15511,17974,18858,64209,193740,226641,100037258	Ddit3,Hspa5,Hspa8,Hspa1b,Nck2,Pmp22,Herpud1,Hspa1a,Atf6,Dnajc3		4_Member	GO Biological Processes	GO:0010819	regulation of T cell chemotaxis	-2.12209	-0.464581	3/16	15945,16859,53416	Cxcl10,Lgals9,Stk39		8_Member	GO Biological Processes	GO:0046292	formaldehyde metabolic process	-3.82769	-1.55272	3/5	11671,26876,104263	Aldh3a2,Adh4,Kdm3a		6_Member	GO Biological Processes	GO:0097530	granulocyte migration	-3.30391	-1.39047	13/146	12977,13143,15945,16409,16803,17329,19219,20297,20308,20963,55985,56221,171486	Csf1,Dapk2,Cxcl10,Itgam,Lbp,Cxcl9,Ptger4,Ccl20,Ccl9,Syk,Cxcl13,Ccl24,Cd99l2		8_Member	Reactome Gene Sets	R-MMU-3371453	Regulation of HSF1-mediated heat shock response	-2.49509	-0.550483	8/61	14828,15505,15511,18415,81489,93759,110920,193740	Hspa5,Hsph1,Hspa1b,Hspa4l,Dnajb1,Sirt1,Hspa13,Hspa1a
11_Member	GO Biological Processes	GO:0035966	response to topologically incorrect protein	-3.61849	-1.0002	13/133	13198,14828,15481,15511,17974,18415,18858,21825,64209,74126,193740,226641,100037258	Ddit3,Hspa5,Hspa8,Hspa1b,Nck2,Hspa4l,Pmp22,Thbs1,Herpud1,Syvn1,Hspa1a,Atf6,Dnajc3		4_Member	GO Biological Processes	GO:0071675	regulation of mononuclear cell migration	-2.02984	-0.408585	5/50	12977,15945,17096,21803,85305	Csf1,Cxcl10,Lyn,Tgfb1,Kars		8_Member	GO Biological Processes	GO:0006069	ethanol oxidation	-3.53479	-1.32613	3/6	11522,11529,26876	Adh1,Adh7,Adh4		6_Member	GO Biological Processes	GO:0032103	positive regulation of response to external stimulus	-3.24917	-1.35972	21/312	12772,12977,13057,13143,14182,14456,15945,16803,18261,19219,21817,21926,55985,56221,56312,64074,69097,77125,80861,234311,269878	Ccr2,Csf1,Cyba,Dapk2,Fgfr1,Gas6,Cxcl10,Lbp,Ocm,Ptger4,Tgm2,Tnf,Cxcl13,Ccl24,Nupr1,Smoc2,Trim15,Il33,Dhx58,Ddx60,Megf8		8_Member	KEGG Pathway	mmu04612	Antigen processing and presentation	-2.40884	-0.500015	10/91	12265,12912,14828,15042,15511,15519,18044,19727,110557,193740	Ciita,Creb1,Hspa5,H2-T24,Hspa1b,Hsp90aa1,Nfya,Rfxank,H2-Q6,Hspa1a
11_Member	GO Biological Processes	GO:0034976	response to endoplasmic reticulum stress	-3.37784	-0.934107	18/237	12125,12282,12304,13198,14828,17974,18858,19418,21825,22027,64209,68018,74126,75744,226144,226641,228775,100037258	Bcl2l11,Hyou1,Pdia4,Ddit3,Hspa5,Nck2,Pmp22,Rasgrf2,Thbs1,Hsp90b1,Herpud1,Col4a3bp,Syvn1,Svip,Erlin1,Atf6,Trib3,Dnajc3		5_Summary	GO Biological Processes	GO:0035456	response to interferon-beta	-5.81233	-3.17384	10/56	15953,15957,15959,55932,66141,69550,80876,94088,327959,620913,14456,15958	Ifi47,Ifit1,Ifit3,Gbp3,Ifitm3,Bst2,Ifitm2,Trim6,Xaf1,Gm12185,Gas6,Ifit2		8_Member	Reactome Gene Sets	R-MMU-211945	Phase I - Functionalization of compounds	-3.49462	-1.30107	10/106	11522,11529,11668,13110,13120,26876,66427,104158,109754,237940	Adh1,Adh7,Aldh1a1,Cyp2j6,Cyp4b1,Adh4,Cyb5b,Ces1d,Cyb5r3,Aoc2		6_Member	GO Biological Processes	GO:0030593	neutrophil chemotaxis	-3.05137	-1.23727	10/100	13143,15945,16409,16803,17329,20297,20308,20963,55985,56221	Dapk2,Cxcl10,Itgam,Lbp,Cxcl9,Ccl20,Ccl9,Syk,Cxcl13,Ccl24		8_Member	Reactome Gene Sets	R-MMU-3371556	Cellular response to heat stress	-2.32233	-0.483842	9/79	14828,15505,15511,15519,18415,81489,93759,110920,193740	Hspa5,Hsph1,Hspa1b,Hsp90aa1,Hspa4l,Dnajb1,Sirt1,Hspa13,Hspa1a
11_Member	GO Biological Processes	GO:0006457	protein folding	-3.03447	-0.793333	13/153	12304,13002,14229,14828,15481,15511,18087,18415,22027,67072,69387,193740,100037258	Pdia4,Dnajc5,Fkbp5,Hspa5,Hspa8,Hspa1b,Nktr,Hspa4l,Hsp90b1,Cdc37l1,Dnajb13,Hspa1a,Dnajc3		5_Member	GO Biological Processes	GO:0035456	response to interferon-beta	-5.81233	-3.17384	10/56	15953,15957,15959,55932,66141,69550,80876,94088,327959,620913	Ifi47,Ifit1,Ifit3,Gbp3,Ifitm3,Bst2,Ifitm2,Trim6,Xaf1,Gm12185		8_Member	GO Biological Processes	GO:0006067	ethanol metabolic process	-3.10387	-1.0124	3/8	11522,11529,26876	Adh1,Adh7,Adh4		6_Member	GO Biological Processes	GO:0048247	lymphocyte chemotaxis	-2.98937	-1.19746	7/53	12772,14456,15945,20297,20308,55985,56221	Ccr2,Gas6,Cxcl10,Ccl20,Ccl9,Cxcl13,Ccl24		9_Summary	GO Biological Processes	GO:0031400	negative regulation of protein modification process	-4.50734	-1.60733	44/564	11819,11910,12952,13405,15505,16362,16600,16974,17131,17472,17973,19023,19264,19877,19878,24064,56812,65112,66917,67296,67603,67742,70686,74256,80750,93759,98403,104263,108155,108954,117198,209200,211329,211770,226591,230908,231252,232431,237782,238871,270627,547253,100037258,100503670,11622,15444,18590,56792,223989,246103,12051,12282,13198,14745,14773,16438,17246,18024,18576,21353,71544,74126,75…	Nr2f2,Atf3,Cry1,Dmd,Hsph1,Irf1,Klf4,Lrp6,Smad7,Gbp4,Nck1,Ppef2,Ptprc,Rock1,Rock2,Spry2,Dnajb2,Pmepa1,Chordc1,Socs4,Dusp6,Samsn1,Dusp16,Cyld,N4bp1,Sirt1,Zfp451,Kdm3a,Ogt,Ppp1r15b,Ivns1abp,Dtx3l,Ncoa7,Trib1,Tiprl,Tardbp,Chrna9,Gprc5a,Smcr8,Pde4d,Taf1,Parp14,Dnajc3,Rpl5,Ahr,Hpca,Pdgfa,Stap1,Marf1,Atxn7,Bcl3,Hyou1,Ddit3,Lpar1,Grk5,Itpr1,Mdm2,Nfe2l2,Pde3b,Tank,Arhgap42,Syvn1,Arhgap12,Plekha1,Rasa2,Soc…
11_Member	GO Biological Processes	GO:0035967	cellular response to topologically incorrect protein	-2.88893	-0.737782	10/103	13198,14828,15481,15511,17974,18858,64209,193740,226641,100037258	Ddit3,Hspa5,Hspa8,Hspa1b,Nck2,Pmp22,Herpud1,Hspa1a,Atf6,Dnajc3		5_Member	GO Biological Processes	GO:0035455	response to interferon-alpha	-5.74761	-3.13908	7/24	14456,15957,15958,15959,66141,69550,80876	Gas6,Ifit1,Ifit2,Ifit3,Ifitm3,Bst2,Ifitm2		8_Member	GO Biological Processes	GO:0016999	antibiotic metabolic process	-2.728	-0.745015	10/133	11522,11529,11671,12359,13120,15926,16337,26876,68943,104263	Adh1,Adh7,Aldh3a2,Cat,Cyp4b1,Idh1,Insr,Adh4,Pink1,Kdm3a		6_Member	GO Biological Processes	GO:1990868	response to chemokine	-2.91895	-1.15414	8/70	15945,17329,20297,20308,21832,55985,56221,230738	Cxcl10,Cxcl9,Ccl20,Ccl9,Thpo,Cxcl13,Ccl24,Zc3h12a		9_Member	GO Biological Processes	GO:0031400	negative regulation of protein modification process	-4.50734	-1.60733	44/564	11819,11910,12952,13405,15505,16362,16600,16974,17131,17472,17973,19023,19264,19877,19878,24064,56812,65112,66917,67296,67603,67742,70686,74256,80750,93759,98403,104263,108155,108954,117198,209200,211329,211770,226591,230908,231252,232431,237782,238871,270627,547253,100037258,100503670	Nr2f2,Atf3,Cry1,Dmd,Hsph1,Irf1,Klf4,Lrp6,Smad7,Gbp4,Nck1,Ppef2,Ptprc,Rock1,Rock2,Spry2,Dnajb2,Pmepa1,Chordc1,Socs4,Dusp6,Samsn1,Dusp16,Cyld,N4bp1,Sirt1,Zfp451,Kdm3a,Ogt,Ppp1r15b,Ivns1abp,Dtx3l,Ncoa7,Trib1,Tiprl,Tardbp,Chrna9,Gprc5a,Smcr8,Pde4d,Taf1,Parp14,Dnajc3,Rpl5
11_Member	GO Biological Processes	GO:0042026	protein refolding	-2.68749	-0.610447	5/30	14828,15481,15511,18087,193740	Hspa5,Hspa8,Hspa1b,Nktr,Hspa1a		5_Member	GO Biological Processes	GO:0035457	cellular response to interferon-alpha	-3.72692	-1.50892	4/12	14456,15957,15958,15959	Gas6,Ifit1,Ifit2,Ifit3		8_Member	KEGG Pathway	mmu00350	Tyrosine metabolism	-2.56713	-0.617097	5/39	11522,11529,14718,26876,237940	Adh1,Adh7,Got1,Adh4,Aoc2		6_Member	GO Biological Processes	GO:1990869	cellular response to chemokine	-2.91895	-1.15414	8/70	15945,17329,20297,20308,21832,55985,56221,230738	Cxcl10,Cxcl9,Ccl20,Ccl9,Thpo,Cxcl13,Ccl24,Zc3h12a		9_Member	GO Biological Processes	GO:0010563	negative regulation of phosphorus metabolic process	-3.57655	-1.11594	40/546	11622,11819,11910,13405,15444,15505,16362,16600,16974,17131,17472,17973,18590,19023,19264,19877,19878,24064,56792,65112,66917,67296,67603,67742,70686,74256,93759,108155,108954,211770,223989,226591,230908,231252,232431,237782,238871,246103,547253,100037258	Ahr,Nr2f2,Atf3,Dmd,Hpca,Hsph1,Irf1,Klf4,Lrp6,Smad7,Gbp4,Nck1,Pdgfa,Ppef2,Ptprc,Rock1,Rock2,Spry2,Stap1,Pmepa1,Chordc1,Socs4,Dusp6,Samsn1,Dusp16,Cyld,Sirt1,Ogt,Ppp1r15b,Trib1,Marf1,Tiprl,Tardbp,Chrna9,Gprc5a,Smcr8,Pde4d,Atxn7,Parp14,Dnajc3
11_Member	GO Biological Processes	GO:0051085	chaperone cofactor-dependent protein refolding	-2.68749	-0.610447	5/30	14828,15481,15511,69387,193740	Hspa5,Hspa8,Hspa1b,Dnajb13,Hspa1a		5_Member	GO Biological Processes	GO:0035458	cellular response to interferon-beta	-2.9401	-0.96616	6/46	15953,15957,15959,55932,94088,620913	Ifi47,Ifit1,Ifit3,Gbp3,Trim6,Gm12185		9_Summary	GO Biological Processes	GO:0046164	alcohol catabolic process	-6.22152	-3.46493	9/41	11522,11529,16330,20322,26876,54384,64436,104086,212111,52858,97287,104776,269180,27399,76500	Adh1,Adh7,Inpp5b,Sord,Adh4,Mtmr7,Inpp5e,Cyp27a1,Inpp5a,Cdipt,Mtmr14,Aldh6a1,Inpp4a,Ip6k1,Ip6k2		6_Member	GO Biological Processes	GO:0071621	granulocyte chemotaxis	-2.89625	-1.13557	11/123	12977,13143,15945,16409,16803,17329,20297,20308,20963,55985,56221	Csf1,Dapk2,Cxcl10,Itgam,Lbp,Cxcl9,Ccl20,Ccl9,Syk,Cxcl13,Ccl24		9_Member	GO Biological Processes	GO:0045936	negative regulation of phosphate metabolic process	-3.57655	-1.11594	40/546	11622,11819,11910,13405,15444,15505,16362,16600,16974,17131,17472,17973,18590,19023,19264,19877,19878,24064,56792,65112,66917,67296,67603,67742,70686,74256,93759,108155,108954,211770,223989,226591,230908,231252,232431,237782,238871,246103,547253,100037258	Ahr,Nr2f2,Atf3,Dmd,Hpca,Hsph1,Irf1,Klf4,Lrp6,Smad7,Gbp4,Nck1,Pdgfa,Ppef2,Ptprc,Rock1,Rock2,Spry2,Stap1,Pmepa1,Chordc1,Socs4,Dusp6,Samsn1,Dusp16,Cyld,Sirt1,Ogt,Ppp1r15b,Trib1,Marf1,Tiprl,Tardbp,Chrna9,Gprc5a,Smcr8,Pde4d,Atxn7,Parp14,Dnajc3
11_Member	Reactome Gene Sets	R-MMU-450408	AUF1 (hnRNP D0) binds and destabilizes mRNA	-2.3991	-0.474826	3/11	15481,15511,193740	Hspa8,Hspa1b,Hspa1a		6_Summary	GO Biological Processes	GO:0050663	cytokine secretion	-5.7667	-3.14008	21/244	12363,12475,12703,14456,16859,17096,18126,21897,21926,24088,54445,56807,66824,68279,69146,85305,94088,107221,108723,230738,100038882,13057,15900,16173,16803,17002,19204,20128,20297,21803,21946,54123,67065,77446,80861,234311,234779,270151,332579,12494,14526,17393,24099,53322,67623,235442,330890	Casp4,Cd14,Socs1,Gas6,Lgals9,Lyn,Nos2,Tlr1,Tnf,Tlr2,Unc93b1,Scamp5,Pycard,Mcoln2,Gsdmd,Kars,Trim6,Ffar4,Card11,Zc3h12a,Isg15,Cyba,Irf8,Il18,Lbp,Ltf,Ptafr,Trim30a,Ccl20,Tgfb1,Pglyrp1,Irf7,Polr3d,Heg1,Dhx58,Ddx60,Plcg2,Nlrx1,Card9,Cd38,Gcg,Mmp7,Tnfsf13b,Nucb2,Tm7sf3,Rab8b,Piwil4		9_Member	GO Biological Processes	GO:0046164	alcohol catabolic process	-6.22152	-3.46493	9/41	11522,11529,16330,20322,26876,54384,64436,104086,212111	Adh1,Adh7,Inpp5b,Sord,Adh4,Mtmr7,Inpp5e,Cyp27a1,Inpp5a		6_Member	GO Biological Processes	GO:0060326	cell chemotaxis	-2.68938	-0.986345	19/300	12772,12977,13143,14164,14182,14456,15945,16409,16803,17329,17965,20208,20297,20308,20963,55985,56221,64074,118453	Ccr2,Csf1,Dapk2,Fgf1,Fgfr1,Gas6,Cxcl10,Itgam,Lbp,Cxcl9,Nbl1,Saa1,Ccl20,Ccl9,Syk,Cxcl13,Ccl24,Smoc2,Mmp28		9_Member	GO Biological Processes	GO:0001933	negative regulation of protein phosphorylation	-3.15925	-0.918699	31/408	11819,11910,13405,15505,16362,16600,16974,17131,17472,17973,19023,19264,24064,65112,66917,67296,67603,67742,70686,74256,93759,108155,108954,211770,230908,231252,232431,237782,238871,547253,100037258	Nr2f2,Atf3,Dmd,Hsph1,Irf1,Klf4,Lrp6,Smad7,Gbp4,Nck1,Ppef2,Ptprc,Spry2,Pmepa1,Chordc1,Socs4,Dusp6,Samsn1,Dusp16,Cyld,Sirt1,Ogt,Ppp1r15b,Trib1,Tardbp,Chrna9,Gprc5a,Smcr8,Pde4d,Parp14,Dnajc3
11_Member	GO Biological Processes	GO:0051084	'de novo' posttranslational protein folding	-2.3848	-0.471366	5/35	14828,15481,15511,69387,193740	Hspa5,Hspa8,Hspa1b,Dnajb13,Hspa1a		6_Member	GO Biological Processes	GO:0050663	cytokine secretion	-5.7667	-3.14008	21/244	12363,12475,12703,14456,16859,17096,18126,21897,21926,24088,54445,56807,66824,68279,69146,85305,94088,107221,108723,230738,100038882	Casp4,Cd14,Socs1,Gas6,Lgals9,Lyn,Nos2,Tlr1,Tnf,Tlr2,Unc93b1,Scamp5,Pycard,Mcoln2,Gsdmd,Kars,Trim6,Ffar4,Card11,Zc3h12a,Isg15		9_Member	GO Biological Processes	GO:1901616	organic hydroxy compound catabolic process	-4.9021	-2.38855	9/58	11522,11529,16330,20322,26876,54384,64436,104086,212111	Adh1,Adh7,Inpp5b,Sord,Adh4,Mtmr7,Inpp5e,Cyp27a1,Inpp5a		6_Member	GO Biological Processes	GO:0030595	leukocyte chemotaxis	-2.68816	-0.986327	15/212	12772,12977,13143,14456,15945,16409,16803,17329,17965,20297,20308,20963,55985,56221,118453	Ccr2,Csf1,Dapk2,Gas6,Cxcl10,Itgam,Lbp,Cxcl9,Nbl1,Ccl20,Ccl9,Syk,Cxcl13,Ccl24,Mmp28		9_Member	GO Biological Processes	GO:0042326	negative regulation of phosphorylation	-3.02764	-0.837781	33/452	11819,11910,13405,15505,16362,16600,16974,17131,17472,17973,19023,19264,24064,56792,65112,66917,67296,67603,67742,70686,74256,93759,108155,108954,211770,230908,231252,232431,237782,238871,246103,547253,100037258	Nr2f2,Atf3,Dmd,Hsph1,Irf1,Klf4,Lrp6,Smad7,Gbp4,Nck1,Ppef2,Ptprc,Spry2,Stap1,Pmepa1,Chordc1,Socs4,Dusp6,Samsn1,Dusp16,Cyld,Sirt1,Ogt,Ppp1r15b,Trib1,Tardbp,Chrna9,Gprc5a,Smcr8,Pde4d,Atxn7,Parp14,Dnajc3
11_Member	GO Biological Processes	GO:0006458	'de novo' protein folding	-2.3308	-0.447463	5/36	14828,15481,15511,69387,193740	Hspa5,Hspa8,Hspa1b,Dnajb13,Hspa1a		6_Member	GO Biological Processes	GO:0001817	regulation of cytokine production	-5.4622	-2.91646	39/680	12363,12475,12703,13057,14456,15900,16173,16803,16859,17002,17096,18126,19204,20128,20297,21803,21897,21926,21946,24088,54123,54445,56807,66824,67065,68279,69146,77446,80861,85305,94088,107221,108723,230738,234311,234779,270151,332579,100038882	Casp4,Cd14,Socs1,Cyba,Gas6,Irf8,Il18,Lbp,Lgals9,Ltf,Lyn,Nos2,Ptafr,Trim30a,Ccl20,Tgfb1,Tlr1,Tnf,Pglyrp1,Tlr2,Irf7,Unc93b1,Scamp5,Pycard,Polr3d,Mcoln2,Gsdmd,Heg1,Dhx58,Kars,Trim6,Ffar4,Card11,Zc3h12a,Ddx60,Plcg2,Nlrx1,Card9,Isg15		9_Member	GO Biological Processes	GO:0046174	polyol catabolic process	-3.85857	-1.56996	5/21	16330,20322,54384,64436,212111	Inpp5b,Sord,Mtmr7,Inpp5e,Inpp5a		6_Member	GO Biological Processes	GO:0070098	chemokine-mediated signaling pathway	-2.66927	-0.970095	7/60	15945,17329,20297,20308,21832,55985,56221	Cxcl10,Cxcl9,Ccl20,Ccl9,Thpo,Cxcl13,Ccl24		9_Member	GO Biological Processes	GO:1902532	negative regulation of intracellular signal transduction	-2.48249	-0.545035	35/527	11910,12051,12282,13198,13405,14745,14773,15505,16362,16438,16600,17246,18024,18576,19023,19264,21353,24064,67603,70686,71544,74126,74256,75415,93759,101476,114713,117198,216233,216742,231252,238871,320311,382985,547253	Atf3,Bcl3,Hyou1,Ddit3,Dmd,Lpar1,Grk5,Hsph1,Irf1,Itpr1,Klf4,Mdm2,Nfe2l2,Pde3b,Ppef2,Ptprc,Tank,Spry2,Dusp6,Dusp16,Arhgap42,Syvn1,Cyld,Arhgap12,Sirt1,Plekha1,Rasa2,Ivns1abp,Socs2,Fnip1,Chrna9,Pde4d,Rnf152,Rrm2b,Parp14
11_Member	Reactome Gene Sets	R-MMU-3371568	Attenuation phase	-2.18015	-0.399377	3/13	15481,15511,193740	Hspa8,Hspa1b,Hspa1a		6_Member	GO Biological Processes	GO:0001819	positive regulation of cytokine production	-5.15433	-2.67792	29/449	12363,12475,13057,15900,16173,16803,16859,19204,20297,21803,21897,21926,24088,54123,54445,56807,66824,67065,68279,69146,77446,80861,85305,94088,108723,234311,234779,270151,332579	Casp4,Cd14,Cyba,Irf8,Il18,Lbp,Lgals9,Ptafr,Ccl20,Tgfb1,Tlr1,Tnf,Tlr2,Irf7,Unc93b1,Scamp5,Pycard,Polr3d,Mcoln2,Gsdmd,Heg1,Dhx58,Kars,Trim6,Card11,Ddx60,Plcg2,Nlrx1,Card9		9_Member	KEGG Pathway	mmu00562	Inositol phosphate metabolism	-3.46192	-1.27573	8/70	16330,52858,54384,64436,97287,104776,212111,269180	Inpp5b,Cdipt,Mtmr7,Inpp5e,Mtmr14,Aldh6a1,Inpp5a,Inpp4a		6_Member	GO Biological Processes	GO:0050921	positive regulation of chemotaxis	-2.45151	-0.81405	11/140	12772,12977,13143,14182,14456,15945,16803,18261,55985,64074,269878	Ccr2,Csf1,Dapk2,Fgfr1,Gas6,Cxcl10,Lbp,Ocm,Cxcl13,Smoc2,Megf8		10_Summary	GO Biological Processes	GO:0080135	regulation of cellular response to stress	-4.23206	-1.44744	49/670	11491,12006,12282,12421,12611,12952,13207,13614,13649,13666,14102,14170,15505,16600,17246,17973,18024,19878,20482,21934,22418,50754,65079,66917,67118,74126,74256,74840,76108,77128,80285,93759,108155,108954,117149,142980,170472,192193,209200,211329,216965,224014,226151,231070,232314,234878,237847,380713,100037258	Adam17,Axin2,Hyou1,Rb1cc1,Cebpg,Cry1,Ddx5,Edn1,Egfr,Eif2ak3,Fas,Fgf15,Hsph1,Klf4,Mdm2,Nck1,Nfe2l2,Rock2,Skil,Tnfrsf11a,Wnt5a,Fbxw7,Rtn4r,Chordc1,Bfar,Syvn1,Cyld,Manf,Rap2a,Crebrf,Parp9,Sirt1,Ogt,Ppp1r15b,Tirap,Tlr3,Recql5,Edem1,Dtx3l,Ncoa7,Taok1,Fgd4,Slf2,Insig1,Ppp4r2,Map3k21,Rtn4rl1,Scarf1,Dnajc3
12_Summary	KEGG Pathway	mmu04915	Estrogen signaling pathway	-4.41194	-1.45123	12/96	11909,12912,14229,14681,15481,15511,18706,18796,22027,26413,193740,224129,11689,11798,15979,16403,30955,320207,13198,18596,19279,19418,26405,26412,53608,58226,67603,216965,232889,18815,21933,53319,117198,100037258	Atf2,Creb1,Fkbp5,Gnao1,Hspa8,Hspa1b,Pik3ca,Plcb2,Hsp90b1,Mapk1,Hspa1a,Adcy5,Alox5,Xiap,Ifngr1,Itga6,Pik3cg,Pik3r5,Ddit3,Pdgfrb,Ptprr,Rasgrf2,Map3k2,Map4k2,Map3k6,Cacna1h,Dusp6,Taok1,Pla2g4c,Plg,Tnfrsf10b,Nxf1,Ivns1abp,Dnajc3		6_Member	GO Biological Processes	GO:0001816	cytokine production	-4.41425	-2.039	39/756	12363,12475,12703,13057,14456,15900,16173,16803,16859,17002,17096,18126,19204,20128,20297,21803,21897,21926,21946,24088,54123,54445,56807,66824,67065,68279,69146,77446,80861,85305,94088,107221,108723,230738,234311,234779,270151,332579,100038882	Casp4,Cd14,Socs1,Cyba,Gas6,Irf8,Il18,Lbp,Lgals9,Ltf,Lyn,Nos2,Ptafr,Trim30a,Ccl20,Tgfb1,Tlr1,Tnf,Pglyrp1,Tlr2,Irf7,Unc93b1,Scamp5,Pycard,Polr3d,Mcoln2,Gsdmd,Heg1,Dhx58,Kars,Trim6,Ffar4,Card11,Zc3h12a,Ddx60,Plcg2,Nlrx1,Card9,Isg15		9_Member	GO Biological Processes	GO:0046855	inositol phosphate dephosphorylation	-3.3769	-1.22575	4/15	16330,54384,64436,212111	Inpp5b,Mtmr7,Inpp5e,Inpp5a		6_Member	KEGG Pathway	mmu04060	Cytokine-cytokine receptor interaction	-2.43864	-0.802212	17/270	12772,12977,12978,15945,16173,17311,17329,20297,20308,21832,21926,24099,27279,54635,55985,56221,57916	Ccr2,Csf1,Csf1r,Cxcl10,Il18,Kitl,Cxcl9,Ccl20,Ccl9,Thpo,Tnf,Tnfsf13b,Tnfrsf12a,Pdgfc,Cxcl13,Ccl24,Tnfrsf13b		10_Member	GO Biological Processes	GO:0080135	regulation of cellular response to stress	-4.23206	-1.44744	49/670	11491,12006,12282,12421,12611,12952,13207,13614,13649,13666,14102,14170,15505,16600,17246,17973,18024,19878,20482,21934,22418,50754,65079,66917,67118,74126,74256,74840,76108,77128,80285,93759,108155,108954,117149,142980,170472,192193,209200,211329,216965,224014,226151,231070,232314,234878,237847,380713,100037258	Adam17,Axin2,Hyou1,Rb1cc1,Cebpg,Cry1,Ddx5,Edn1,Egfr,Eif2ak3,Fas,Fgf15,Hsph1,Klf4,Mdm2,Nck1,Nfe2l2,Rock2,Skil,Tnfrsf11a,Wnt5a,Fbxw7,Rtn4r,Chordc1,Bfar,Syvn1,Cyld,Manf,Rap2a,Crebrf,Parp9,Sirt1,Ogt,Ppp1r15b,Tirap,Tlr3,Recql5,Edem1,Dtx3l,Ncoa7,Taok1,Fgd4,Slf2,Insig1,Ppp4r2,Map3k21,Rtn4rl1,Scarf1,Dnajc3
12_Member	KEGG Pathway	mmu04915	Estrogen signaling pathway	-4.41194	-1.45123	12/96	11909,12912,14229,14681,15481,15511,18706,18796,22027,26413,193740,224129	Atf2,Creb1,Fkbp5,Gnao1,Hspa8,Hspa1b,Pik3ca,Plcb2,Hsp90b1,Mapk1,Hspa1a,Adcy5		6_Member	GO Biological Processes	GO:0050707	regulation of cytokine secretion	-4.36326	-2.00461	17/213	12363,12475,12703,14456,16859,17096,21897,21926,24088,54445,56807,66824,69146,85305,94088,107221,230738	Casp4,Cd14,Socs1,Gas6,Lgals9,Lyn,Tlr1,Tnf,Tlr2,Unc93b1,Scamp5,Pycard,Gsdmd,Kars,Trim6,Ffar4,Zc3h12a		9_Member	KEGG Pathway	mmu04070	Phosphatidylinositol signaling system	-3.17946	-1.07306	9/96	16330,27399,52858,54384,64436,76500,97287,212111,269180	Inpp5b,Ip6k1,Cdipt,Mtmr7,Inpp5e,Ip6k2,Mtmr14,Inpp5a,Inpp4a		6_Member	GO Biological Processes	GO:0002548	monocyte chemotaxis	-2.21246	-0.652928	6/55	12772,15945,17965,20297,20308,56221	Ccr2,Cxcl10,Nbl1,Ccl20,Ccl9,Ccl24		11_Summary	GO Biological Processes	GO:1904184	positive regulation of pyruvate dehydrogenase activity	-4.17132	-1.40094	3/3	243382,381511,382051	Ppm1k,Pdp1,Pdp2
12_Member	KEGG Pathway	mmu05145	Toxoplasmosis	-3.29999	-0.895582	11/108	11689,11798,14681,15481,15511,15979,16403,26413,30955,193740,320207	Alox5,Xiap,Gnao1,Hspa8,Hspa1b,Ifngr1,Itga6,Mapk1,Pik3cg,Hspa1a,Pik3r5		6_Member	GO Biological Processes	GO:0050715	positive regulation of cytokine secretion	-3.2583	-1.19796	12/150	12363,12475,16859,21897,21926,24088,54445,56807,66824,69146,85305,94088	Casp4,Cd14,Lgals9,Tlr1,Tnf,Tlr2,Unc93b1,Scamp5,Pycard,Gsdmd,Kars,Trim6		9_Member	GO Biological Processes	GO:0046838	phosphorylated carbohydrate dephosphorylation	-3.15266	-1.05527	4/17	16330,54384,64436,212111	Inpp5b,Mtmr7,Inpp5e,Inpp5a		6_Member	GO Biological Processes	GO:0002688	regulation of leukocyte chemotaxis	-2.16095	-0.623492	9/112	12772,12977,13143,14456,15945,16803,17965,55985,118453	Ccr2,Csf1,Dapk2,Gas6,Cxcl10,Lbp,Nbl1,Cxcl13,Mmp28		11_Member	GO Biological Processes	GO:1904184	positive regulation of pyruvate dehydrogenase activity	-4.17132	-1.40094	3/3	243382,381511,382051	Ppm1k,Pdp1,Pdp2
12_Member	KEGG Pathway	mmu04010	MAPK signaling pathway	-2.2825	-0.442365	16/252	11909,13198,15481,15511,18596,19279,19418,26405,26412,26413,53608,58226,67603,193740,216965,232889	Atf2,Ddit3,Hspa8,Hspa1b,Pdgfrb,Ptprr,Rasgrf2,Map3k2,Map4k2,Mapk1,Map3k6,Cacna1h,Dusp6,Hspa1a,Taok1,Pla2g4c		6_Member	GO Biological Processes	GO:0050704	regulation of interleukin-1 secretion	-2.89025	-0.938145	6/47	12363,14456,24088,66824,69146,230738	Casp4,Gas6,Tlr2,Pycard,Gsdmd,Zc3h12a		9_Member	GO Biological Processes	GO:0071545	inositol phosphate catabolic process	-3.15266	-1.05527	4/17	16330,54384,64436,212111	Inpp5b,Mtmr7,Inpp5e,Inpp5a		7_Summary	GO Biological Processes	GO:0072593	reactive oxygen species metabolic process	-7.22349	-4.62451	28/288	11808,11843,12759,13057,13058,13076,14528,15277,15894,16173,16409,18126,19219,20128,20963,21926,53381,56532,66811,69675,72461,98496,99439,213696,214593,226781,230738,269823	Apoa4,Arf4,Clu,Cyba,Cybb,Cyp1a1,Gch1,Hk2,Icam1,Il18,Itgam,Nos2,Ptger4,Trim30a,Syk,Tnf,Prdx4,Ripk3,Duoxa2,Pxdn,Prcp,Pid1,Duox1,Duoxa1,Duox2,Slc30a10,Zc3h12a,Pon3		11_Member	GO Biological Processes	GO:1904182	regulation of pyruvate dehydrogenase activity	-3.58269	-1.11594	3/4	243382,381511,382051	Ppm1k,Pdp1,Pdp2
12_Member	KEGG Pathway	mmu05164	Influenza A	-2.22533	-0.41996	12/168	11909,15481,15511,15979,18706,18815,21933,26413,53319,117198,193740,100037258	Atf2,Hspa8,Hspa1b,Ifngr1,Pik3ca,Plg,Tnfrsf10b,Mapk1,Nxf1,Ivns1abp,Hspa1a,Dnajc3		6_Member	GO Biological Processes	GO:0002790	peptide secretion	-2.73154	-0.837162	30/652	12363,12475,12494,12703,14456,14526,16859,17096,17393,18126,21803,21897,21926,24088,24099,53322,54445,56807,66824,67623,68279,69146,85305,94088,107221,108723,230738,235442,330890,100038882	Casp4,Cd14,Cd38,Socs1,Gas6,Gcg,Lgals9,Lyn,Mmp7,Nos2,Tgfb1,Tlr1,Tnf,Tlr2,Tnfsf13b,Nucb2,Unc93b1,Scamp5,Pycard,Tm7sf3,Mcoln2,Gsdmd,Kars,Trim6,Ffar4,Card11,Zc3h12a,Rab8b,Piwil4,Isg15		9_Member	Reactome Gene Sets	R-MMU-1855183	Synthesis of IP2, IP, and Ins in the cytosol	-2.78908	-0.789791	3/10	16330,212111,269180	Inpp5b,Inpp5a,Inpp4a		7_Member	GO Biological Processes	GO:0072593	reactive oxygen species metabolic process	-7.22349	-4.62451	28/288	11808,11843,12759,13057,13058,13076,14528,15277,15894,16173,16409,18126,19219,20128,20963,21926,53381,56532,66811,69675,72461,98496,99439,213696,214593,226781,230738,269823	Apoa4,Arf4,Clu,Cyba,Cybb,Cyp1a1,Gch1,Hk2,Icam1,Il18,Itgam,Nos2,Ptger4,Trim30a,Syk,Tnf,Prdx4,Ripk3,Duoxa2,Pxdn,Prcp,Pid1,Duox1,Duoxa1,Duox2,Slc30a10,Zc3h12a,Pon3		12_Summary	GO Biological Processes	GO:0014820	tonic smooth muscle contraction	-3.96404	-1.25696	5/13	12494,13614,13615,59030,107589,54486,67452,93759,71544	Cd38,Edn1,Edn2,Mkks,Mylk,Hpgds,Pnpla8,Sirt1,Arhgap42
13_Summary	KEGG Pathway	mmu00562	Inositol phosphate metabolism	-4.26976	-1.33024	10/70	16331,18706,18796,30955,54384,64436,69718,104776,212111,269180,231999,268783,320207,320127,11529,14421,15488,19013,20249,52538,67916,213056,320204	Inpp5d,Pik3ca,Plcb2,Pik3cg,Mtmr7,Inpp5e,Ipmk,Aldh6a1,Inpp5a,Inpp4a,Plekha8,Mtmr12,Pik3r5,Dgki,Adh7,B4galnt1,Hsd17b4,Ppara,Scd1,Acaa2,Plpp3,Fam126b,Etfbkmt		6_Member	GO Biological Processes	GO:0009306	protein secretion	-2.62129	-0.776194	28/605	12363,12475,12494,12703,14456,14526,16859,17096,18126,21803,21897,21926,24088,24099,54445,56807,66824,67623,68279,69146,85305,94088,107221,108723,230738,235442,330890,100038882	Casp4,Cd14,Cd38,Socs1,Gas6,Gcg,Lgals9,Lyn,Nos2,Tgfb1,Tlr1,Tnf,Tlr2,Tnfsf13b,Unc93b1,Scamp5,Pycard,Tm7sf3,Mcoln2,Gsdmd,Kars,Trim6,Ffar4,Card11,Zc3h12a,Rab8b,Piwil4,Isg15		9_Member	GO Biological Processes	GO:0043647	inositol phosphate metabolic process	-2.25363	-0.403798	6/65	16330,27399,54384,64436,76500,212111	Inpp5b,Ip6k1,Mtmr7,Inpp5e,Ip6k2,Inpp5a		7_Member	GO Biological Processes	GO:0006801	superoxide metabolic process	-6.16544	-3.68185	12/67	11808,13057,13058,14528,16173,16409,18126,20963,21926,99439,214593,269823	Apoa4,Cyba,Cybb,Gch1,Il18,Itgam,Nos2,Syk,Tnf,Duox1,Duox2,Pon3		12_Member	GO Biological Processes	GO:0014820	tonic smooth muscle contraction	-3.96404	-1.25696	5/13	12494,13614,13615,59030,107589	Cd38,Edn1,Edn2,Mkks,Mylk
13_Member	KEGG Pathway	mmu00562	Inositol phosphate metabolism	-4.26976	-1.33024	10/70	16331,18706,18796,30955,54384,64436,69718,104776,212111,269180	Inpp5d,Pik3ca,Plcb2,Pik3cg,Mtmr7,Inpp5e,Ipmk,Aldh6a1,Inpp5a,Inpp4a		6_Member	GO Biological Processes	GO:0032652	regulation of interleukin-1 production	-2.60093	-0.767328	8/91	12363,14456,16859,20297,24088,66824,69146,230738	Casp4,Gas6,Lgals9,Ccl20,Tlr2,Pycard,Gsdmd,Zc3h12a		9_Member	Reactome Gene Sets	R-MMU-1483249	Inositol phosphate metabolism	-2.25222	-0.403798	5/46	16330,27399,76500,212111,269180	Inpp5b,Ip6k1,Ip6k2,Inpp5a,Inpp4a		7_Member	GO Biological Processes	GO:2000377	regulation of reactive oxygen species metabolic process	-5.52316	-3.09393	20/200	11843,12759,13057,14528,15277,15894,16173,16409,19219,20128,20963,21926,56532,66811,72461,98496,213696,226781,230738,269823	Arf4,Clu,Cyba,Gch1,Hk2,Icam1,Il18,Itgam,Ptger4,Trim30a,Syk,Tnf,Ripk3,Duoxa2,Prcp,Pid1,Duoxa1,Slc30a10,Zc3h12a,Pon3		12_Member	GO Biological Processes	GO:0014824	artery smooth muscle contraction	-3.1441	-0.907669	4/11	12494,13614,13615,59030	Cd38,Edn1,Edn2,Mkks
13_Member	Reactome Gene Sets	R-MMU-1483255	PI Metabolism	-3.35905	-0.92982	9/74	16331,18706,30955,54384,64436,231999,268783,269180,320207	Inpp5d,Pik3ca,Pik3cg,Mtmr7,Inpp5e,Plekha8,Mtmr12,Inpp4a,Pik3r5		6_Member	GO Biological Processes	GO:0050701	interleukin-1 secretion	-2.5345	-0.724545	6/55	12363,14456,24088,66824,69146,230738	Casp4,Gas6,Tlr2,Pycard,Gsdmd,Zc3h12a		10_Summary	Reactome Gene Sets	R-MMU-194068	Bile acid and bile salt metabolism	-5.94429	-3.21403	9/44	12012,15488,20493,27384,93732,99031,104086,432720,622402	Baat,Hsd17b4,Slc10a1,Akr1c13,Acox2,Osbpl6,Cyp27a1,Akr1c19,Akr1c12		7_Member	GO Biological Processes	GO:0042554	superoxide anion generation	-4.92798	-2.58532	8/37	13057,13058,16173,16409,20963,99439,214593,269823	Cyba,Cybb,Il18,Itgam,Syk,Duox1,Duox2,Pon3		12_Member	GO Biological Processes	GO:0001516	prostaglandin biosynthetic process	-2.37226	-0.500015	5/27	13614,13615,54486,67452,93759	Edn1,Edn2,Hpgds,Pnpla8,Sirt1
13_Member	KEGG Pathway	mmu04070	Phosphatidylinositol signaling system	-2.54862	-0.53062	9/96	16331,18706,18796,54384,64436,69718,212111,269180,320127	Inpp5d,Pik3ca,Plcb2,Mtmr7,Inpp5e,Ipmk,Inpp5a,Inpp4a,Dgki		6_Member	GO Biological Processes	GO:0002791	regulation of peptide secretion	-2.51487	-0.707976	25/529	12363,12475,12494,12703,14456,14526,16859,17096,18126,21803,21897,21926,24088,53322,54445,56807,66824,67623,69146,85305,94088,107221,230738,235442,330890	Casp4,Cd14,Cd38,Socs1,Gas6,Gcg,Lgals9,Lyn,Nos2,Tgfb1,Tlr1,Tnf,Tlr2,Nucb2,Unc93b1,Scamp5,Pycard,Tm7sf3,Gsdmd,Kars,Trim6,Ffar4,Zc3h12a,Rab8b,Piwil4		10_Member	Reactome Gene Sets	R-MMU-194068	Bile acid and bile salt metabolism	-5.94429	-3.21403	9/44	12012,15488,20493,27384,93732,99031,104086,432720,622402	Baat,Hsd17b4,Slc10a1,Akr1c13,Acox2,Osbpl6,Cyp27a1,Akr1c19,Akr1c12		7_Member	GO Biological Processes	GO:0090322	regulation of superoxide metabolic process	-4.2313	-2.04145	7/34	13057,14528,16173,16409,20963,21926,269823	Cyba,Gch1,Il18,Itgam,Syk,Tnf,Pon3		12_Member	GO Biological Processes	GO:0014829	vascular smooth muscle contraction	-2.37226	-0.500015	5/27	12494,13614,13615,59030,71544	Cd38,Edn1,Edn2,Mkks,Arhgap42
13_Member	GO Biological Processes	GO:0030258	lipid modification	-2.49284	-0.518905	15/218	11529,14421,15488,16331,18706,19013,20249,30955,52538,54384,64436,67916,213056,320127,320204	Adh7,B4galnt1,Hsd17b4,Inpp5d,Pik3ca,Ppara,Scd1,Pik3cg,Acaa2,Mtmr7,Inpp5e,Plpp3,Fam126b,Dgki,Etfbkmt		6_Member	GO Biological Processes	GO:0032732	positive regulation of interleukin-1 production	-2.4947	-0.698043	6/56	12363,16859,20297,24088,66824,69146	Casp4,Lgals9,Ccl20,Tlr2,Pycard,Gsdmd		10_Member	Reactome Gene Sets	R-MMU-192105	Synthesis of bile acids and bile salts	-5.73349	-3.04006	8/35	12012,15488,27384,93732,99031,104086,432720,622402	Baat,Hsd17b4,Akr1c13,Acox2,Osbpl6,Cyp27a1,Akr1c19,Akr1c12		7_Member	GO Biological Processes	GO:2000379	positive regulation of reactive oxygen species metabolic process	-3.9476	-1.85613	12/109	12759,13057,15894,16173,16409,20963,21926,56532,66811,98496,213696,230738	Clu,Cyba,Icam1,Il18,Itgam,Syk,Tnf,Ripk3,Duoxa2,Pid1,Duoxa1,Zc3h12a		12_Member	GO Biological Processes	GO:0046457	prostanoid biosynthetic process	-2.37226	-0.500015	5/27	13614,13615,54486,67452,93759	Edn1,Edn2,Hpgds,Pnpla8,Sirt1
14_Summary	CORUM	CORUM:414	(ER)-localized multiprotein complex, in absence of Ig heavy chains	-4.00297	-1.13302	4/9	12282,12304,14828,22027	Hyou1,Pdia4,Hspa5,Hsp90b1		6_Member	GO Biological Processes	GO:0050706	regulation of interleukin-1 beta secretion	-2.4461	-0.655656	5/40	12363,24088,66824,69146,230738	Casp4,Tlr2,Pycard,Gsdmd,Zc3h12a		10_Member	Reactome Gene Sets	R-MMU-193368	Synthesis of bile acids and bile salts via 7alpha-hydroxycholesterol	-5.59937	-2.96088	7/26	12012,15488,27384,93732,104086,432720,622402	Baat,Hsd17b4,Akr1c13,Acox2,Cyp27a1,Akr1c19,Akr1c12		7_Member	GO Biological Processes	GO:0032928	regulation of superoxide anion generation	-3.18482	-1.31928	5/24	13057,16173,16409,20963,269823	Cyba,Il18,Itgam,Syk,Pon3		13_Summary	GO Biological Processes	GO:0060537	muscle tissue development	-3.88965	-1.21045	37/474	11477,11622,11819,11910,12301,12633,12912,13052,13207,13405,13614,13642,14236,14369,14815,16974,17125,17131,17133,20482,21386,21416,21812,22418,26556,30928,56771,65256,66978,67040,68861,72949,93759,106628,107589,242702,414758,67367,11443,12023,13198,15945,24131,50874,237500,100534273	Acvr1,Ahr,Nr2f2,Atf3,Cacybp,Cflar,Creb1,Cxadr,Ddx5,Dmd,Edn1,Efnb2,Foxn2,Fzd7,Nr3c1,Lrp6,Smad1,Smad7,Maff,Skil,Tbx3,Tcf7l2,Tgfbr1,Wnt5a,Homer1,Zbtb18,Med20,Asb2,Luc7l,Ddx17,Dipk2a,Ccnt2,Sirt1,Trip10,Mylk,Myom3,Zfp950,Paxbp1,Chrnb1,Barx2,Ddit3,Cxcl10,Ldb3,Tmod4,Tmtc3,Fer1l5
14_Member	CORUM	CORUM:414	(ER)-localized multiprotein complex, in absence of Ig heavy chains	-4.00297	-1.13302	4/9	12282,12304,14828,22027	Hyou1,Pdia4,Hspa5,Hsp90b1		6_Member	GO Biological Processes	GO:0050708	regulation of protein secretion	-2.32173	-0.574058	23/490	12363,12475,12494,12703,14456,14526,16859,17096,18126,21803,21897,21926,24088,54445,56807,66824,67623,69146,85305,94088,107221,230738,330890	Casp4,Cd14,Cd38,Socs1,Gas6,Gcg,Lgals9,Lyn,Nos2,Tgfb1,Tlr1,Tnf,Tlr2,Unc93b1,Scamp5,Pycard,Tm7sf3,Gsdmd,Kars,Trim6,Ffar4,Zc3h12a,Piwil4		10_Member	KEGG Pathway	mmu00120	Primary bile acid biosynthesis	-3.26057	-1.14184	4/16	12012,15488,93732,104086	Baat,Hsd17b4,Acox2,Cyp27a1		7_Member	GO Biological Processes	GO:0032930	positive regulation of superoxide anion generation	-2.48427	-0.838482	4/21	13057,16173,16409,20963	Cyba,Il18,Itgam,Syk		13_Member	GO Biological Processes	GO:0060537	muscle tissue development	-3.88965	-1.21045	37/474	11477,11622,11819,11910,12301,12633,12912,13052,13207,13405,13614,13642,14236,14369,14815,16974,17125,17131,17133,20482,21386,21416,21812,22418,26556,30928,56771,65256,66978,67040,68861,72949,93759,106628,107589,242702,414758	Acvr1,Ahr,Nr2f2,Atf3,Cacybp,Cflar,Creb1,Cxadr,Ddx5,Dmd,Edn1,Efnb2,Foxn2,Fzd7,Nr3c1,Lrp6,Smad1,Smad7,Maff,Skil,Tbx3,Tcf7l2,Tgfbr1,Wnt5a,Homer1,Zbtb18,Med20,Asb2,Luc7l,Ddx17,Dipk2a,Ccnt2,Sirt1,Trip10,Mylk,Myom3,Zfp950
14_Member	CORUM	CORUM:413	(ER)-localized multiprotein complex, Ig heavy chains associated	-3.79184	-1.04809	4/10	12282,12304,14828,22027	Hyou1,Pdia4,Hspa5,Hsp90b1		6_Member	GO Biological Processes	GO:0032612	interleukin-1 production	-2.24554	-0.529105	8/104	12363,14456,16859,20297,24088,66824,69146,230738	Casp4,Gas6,Lgals9,Ccl20,Tlr2,Pycard,Gsdmd,Zc3h12a		11_Summary	GO Biological Processes	GO:0006575	cellular modified amino acid metabolic process	-5.71074	-3.04006	17/175	13361,14381,14629,14711,14857,14858,14860,14862,15926,17768,18510,22038,26464,68312,107869,112405,192166,12048,12371,17686,26413,14786,17346,17380,17855,17974,20226,27267,56208,64436,68943,76850,80283,107045,107271,108112,208922,216443,234734,237256,353172	Dhfr,G6pdx,Gclc,Gnmt,Gsta1,Gsta2,Gsta4,Gstm1,Idh1,Mthfd2,Pax8,Plscr1,Vnn3,Gstm7,Cth,Egln1,Sardh,Bcl2l1,Casp9,Msh3,Mapk1,Grb7,Mknk1,Mme,Mvk,Nck2,Sars,Cars,Becn1,Inpp5e,Pink1,Ago4,Abtb1,Lars,Yars,Eif4ebp3,Cpeb3,Mars,Aars,Zc3h12d,Gars		8_Summary	GO Biological Processes	GO:0044764	multi-organism cellular process	-6.65682	-4.11108	10/40	14456,17002,19294,19695,21946,69097,72512,80861,234311,270151,13057,66824,80287,94088,140474,214763,230594,230738,71481,211550,12475,20963,234779	Gas6,Ltf,Nectin2,Reg3g,Pglyrp1,Trim15,Tmem173,Dhx58,Ddx60,Nlrx1,Cyba,Pycard,Apobec3,Trim6,Muc4,Cgas,Tut4,Zc3h12a,Alpk1,Tifa,Cd14,Syk,Plcg2		13_Member	GO Biological Processes	GO:0014706	striated muscle tissue development	-3.34701	-1.00938	34/451	11477,11819,11910,12301,12633,12912,13052,13207,13405,13614,13642,14236,14369,14815,16974,17125,17131,17133,20482,21386,21416,21812,22418,26556,30928,56771,65256,66978,67040,68861,72949,93759,106628,242702	Acvr1,Nr2f2,Atf3,Cacybp,Cflar,Creb1,Cxadr,Ddx5,Dmd,Edn1,Efnb2,Foxn2,Fzd7,Nr3c1,Lrp6,Smad1,Smad7,Maff,Skil,Tbx3,Tcf7l2,Tgfbr1,Wnt5a,Homer1,Zbtb18,Med20,Asb2,Luc7l,Ddx17,Dipk2a,Ccnt2,Sirt1,Trip10,Myom3
15_Summary	KEGG Pathway	mmu04611	Platelet activation	-3.92453	-1.10995	13/124	14674,14723,14724,18706,18796,19224,19878,26413,30955,224129,232889,232906,320207,16590,18596,20698,67916,103967,320127,12326,12647,12671,12912,14681,16518,12575,28240,227541,241113,18131,18576,242851,11689,13095,13097,13110	Gna13,Gp1ba,Gp1bb,Pik3ca,Plcb2,Ptgs1,Rock2,Mapk1,Pik3cg,Adcy5,Pla2g4c,Arhgap35,Pik3r5,Kit,Pdgfrb,Sphk1,Plpp3,Dnm3,Dgki,Camk4,Chat,Chrm3,Creb1,Gnao1,Kcnj2,Cdkn1a,Trpm2,Camk1d,Prkag3,Notch3,Pde3b,Gnat3,Alox5,Cyp2c29,Cyp2c38,Cyp2j6		6_Member	GO Biological Processes	GO:0050714	positive regulation of protein secretion	-2.24132	-0.528926	16/302	12363,12475,12494,14526,16859,21803,21897,21926,24088,54445,56807,66824,67623,69146,85305,94088	Casp4,Cd14,Cd38,Gcg,Lgals9,Tgfb1,Tlr1,Tnf,Tlr2,Unc93b1,Scamp5,Pycard,Tm7sf3,Gsdmd,Kars,Trim6		11_Member	GO Biological Processes	GO:0006575	cellular modified amino acid metabolic process	-5.71074	-3.04006	17/175	13361,14381,14629,14711,14857,14858,14860,14862,15926,17768,18510,22038,26464,68312,107869,112405,192166	Dhfr,G6pdx,Gclc,Gnmt,Gsta1,Gsta2,Gsta4,Gstm1,Idh1,Mthfd2,Pax8,Plscr1,Vnn3,Gstm7,Cth,Egln1,Sardh		8_Member	GO Biological Processes	GO:0044764	multi-organism cellular process	-6.65682	-4.11108	10/40	14456,17002,19294,19695,21946,69097,72512,80861,234311,270151	Gas6,Ltf,Nectin2,Reg3g,Pglyrp1,Trim15,Tmem173,Dhx58,Ddx60,Nlrx1		13_Member	GO Biological Processes	GO:0007517	muscle organ development	-2.87282	-0.755514	31/425	11819,11910,12633,12912,13052,13207,13405,13614,13642,14236,14369,14815,16974,17131,17133,20482,21416,21812,22418,26556,30928,56771,65256,66978,67040,67367,72949,93759,106628,107589,242702	Nr2f2,Atf3,Cflar,Creb1,Cxadr,Ddx5,Dmd,Edn1,Efnb2,Foxn2,Fzd7,Nr3c1,Lrp6,Smad7,Maff,Skil,Tcf7l2,Tgfbr1,Wnt5a,Homer1,Zbtb18,Med20,Asb2,Luc7l,Ddx17,Paxbp1,Ccnt2,Sirt1,Trip10,Mylk,Myom3
15_Member	KEGG Pathway	mmu04611	Platelet activation	-3.92453	-1.10995	13/124	14674,14723,14724,18706,18796,19224,19878,26413,30955,224129,232889,232906,320207	Gna13,Gp1ba,Gp1bb,Pik3ca,Plcb2,Ptgs1,Rock2,Mapk1,Pik3cg,Adcy5,Pla2g4c,Arhgap35,Pik3r5		6_Member	GO Biological Processes	GO:0002793	positive regulation of peptide secretion	-2.21609	-0.514255	17/331	12363,12475,12494,14526,16859,21803,21897,21926,24088,54445,56807,66824,67623,69146,85305,94088,235442	Casp4,Cd14,Cd38,Gcg,Lgals9,Tgfb1,Tlr1,Tnf,Tlr2,Unc93b1,Scamp5,Pycard,Tm7sf3,Gsdmd,Kars,Trim6,Rab8b		11_Member	GO Biological Processes	GO:0006749	glutathione metabolic process	-4.83981	-2.33395	9/59	14381,14629,14857,14858,14860,14862,15926,68312,107869	G6pdx,Gclc,Gsta1,Gsta2,Gsta4,Gstm1,Idh1,Gstm7,Cth		8_Member	GO Biological Processes	GO:0002831	regulation of response to biotic stimulus	-4.39605	-2.15075	15/147	13057,17002,19294,66824,69097,72512,80287,80861,94088,140474,214763,230594,230738,234311,270151	Cyba,Ltf,Nectin2,Pycard,Trim15,Tmem173,Apobec3,Dhx58,Trim6,Muc4,Cgas,Tut4,Zc3h12a,Ddx60,Nlrx1		13_Member	GO Biological Processes	GO:0061061	muscle structure development	-2.07816	-0.353701	42/701	11443,11477,11819,11910,12023,12301,12633,12912,13052,13198,13207,13405,13614,13642,14236,14369,14815,15945,16974,17131,17133,20482,21386,21416,21812,22418,24131,26556,30928,50874,56771,65256,66978,67040,67367,72949,93759,106628,107589,237500,242702,100534273	Chrnb1,Acvr1,Nr2f2,Atf3,Barx2,Cacybp,Cflar,Creb1,Cxadr,Ddit3,Ddx5,Dmd,Edn1,Efnb2,Foxn2,Fzd7,Nr3c1,Cxcl10,Lrp6,Smad7,Maff,Skil,Tbx3,Tcf7l2,Tgfbr1,Wnt5a,Ldb3,Homer1,Zbtb18,Tmod4,Med20,Asb2,Luc7l,Ddx17,Paxbp1,Ccnt2,Sirt1,Trip10,Mylk,Tmtc3,Myom3,Fer1l5
15_Member	KEGG Pathway	mmu04072	Phospholipase D signaling pathway	-3.7329	-1.02922	14/147	14674,16590,18596,18706,18796,20698,26413,30955,67916,103967,224129,232889,320127,320207	Gna13,Kit,Pdgfrb,Pik3ca,Plcb2,Sphk1,Mapk1,Pik3cg,Plpp3,Dnm3,Adcy5,Pla2g4c,Dgki,Pik3r5		6_Member	GO Biological Processes	GO:0050702	interleukin-1 beta secretion	-2.14271	-0.474405	5/47	12363,24088,66824,69146,230738	Casp4,Tlr2,Pycard,Gsdmd,Zc3h12a		11_Member	KEGG Pathway	mmu00480	Glutathione metabolism	-3.98717	-1.65993	8/59	14381,14629,14857,14858,14860,14862,15926,68312	G6pdx,Gclc,Gsta1,Gsta2,Gsta4,Gstm1,Idh1,Gstm7		8_Member	GO Biological Processes	GO:0002753	cytoplasmic pattern recognition receptor signaling pathway	-3.98352	-1.88328	7/37	69097,71481,72512,80861,211550,234311,270151	Trim15,Alpk1,Tmem173,Dhx58,Tifa,Ddx60,Nlrx1		14_Summary	GO Biological Processes	GO:0030521	androgen receptor signaling pathway	-3.83315	-1.19683	8/39	13207,22215,67040,74132,93759,104263,224902,270627,12753,12952,14815,77128,94186,224903,19116,68465,72993,12928,13649,16362,17973,18145,18576,18710,19219,19822,19877,19878,59030,64898,67731,83946,108155,216233,231207,268903,329877,329934,12301,12494,12633,12912,14102,14284,20755,20847,11622,13076,16438,16974,17125,18441,19885,78781,142980,170472,207798,231070,238871,432442,12142,14745,15945,22612…	Ddx5,Ube3a,Ddx17,Rnf6,Sirt1,Kdm3a,Safb2,Taf1,Clock,Cry1,Nr3c1,Crebrf,Strn3,Safb,Prlr,Adipor2,Appl1,Crk,Egfr,Irf1,Nck1,Npc1,Pde3b,Pik3r3,Ptger4,Rnf4,Rock1,Rock2,Mkks,Lpin2,Fbxo32,Phip,Ogt,Socs2,Cpeb2,Nrip1,Dennd4c,Foxo6,Cacybp,Cd38,Cflar,Creb1,Fas,Fosl2,Sprr2a1,Stat2,Ahr,Cyp1a1,Itpr1,Lrp6,Smad1,P2ry1,Rorc,Zc3hav1,Tlr3,Recql5,Gramd1c,Insig1,Pde4d,Akap7,Prdm1,Lpar1,Cxcl10,Yes1,Irgm2,Stap1,Cd274,Trib…
15_Member	KEGG Pathway	mmu04725	Cholinergic synapse	-3.71958	-1.02922	12/113	12326,12647,12671,12912,14681,16518,18706,18796,26413,30955,224129,320207	Camk4,Chat,Chrm3,Creb1,Gnao1,Kcnj2,Pik3ca,Plcb2,Mapk1,Pik3cg,Adcy5,Pik3r5		6_Member	GO Biological Processes	GO:0050718	positive regulation of interleukin-1 beta secretion	-2.09282	-0.444927	4/31	12363,24088,66824,69146	Casp4,Tlr2,Pycard,Gsdmd		11_Member	KEGG Pathway	mmu01524	Platinum drug resistance	-3.948	-1.6453	9/76	12048,12371,14857,14858,14860,14862,17686,26413,68312	Bcl2l1,Casp9,Gsta1,Gsta2,Gsta4,Gstm1,Msh3,Mapk1,Gstm7		8_Member	GO Biological Processes	GO:0050688	regulation of defense response to virus	-3.98067	-1.88328	10/77	66824,69097,72512,80287,80861,94088,214763,230738,234311,270151	Pycard,Trim15,Tmem173,Apobec3,Dhx58,Trim6,Cgas,Zc3h12a,Ddx60,Nlrx1		14_Member	GO Biological Processes	GO:0030521	androgen receptor signaling pathway	-3.83315	-1.19683	8/39	13207,22215,67040,74132,93759,104263,224902,270627	Ddx5,Ube3a,Ddx17,Rnf6,Sirt1,Kdm3a,Safb2,Taf1
15_Member	KEGG Pathway	mmu04921	Oxytocin signaling pathway	-3.55156	-0.963313	14/153	12326,12575,14681,16518,18796,19878,26413,28240,30955,224129,227541,232889,241113,320207	Camk4,Cdkn1a,Gnao1,Kcnj2,Plcb2,Rock2,Mapk1,Trpm2,Pik3cg,Adcy5,Camk1d,Pla2g4c,Prkag3,Pik3r5		7_Summary	GO Biological Processes	GO:0034134	toll-like receptor 2 signaling pathway	-5.72183	-3.12285	6/16	13057,17096,21897,24088,52065,83490,16803,17002,20128,54123,12475,16173,21803,21926	Cyba,Lyn,Tlr1,Tlr2,Mfhas1,Pik3ap1,Lbp,Ltf,Trim30a,Irf7,Cd14,Il18,Tgfb1,Tnf		11_Member	GO Biological Processes	GO:0006518	peptide metabolic process	-2.05386	-0.255078	31/789	13361,14381,14629,14786,14857,14858,14860,14862,15926,17346,17380,17855,17974,20226,26413,27267,56208,64436,68312,68943,76850,80283,107045,107271,107869,108112,208922,216443,234734,237256,353172	Dhfr,G6pdx,Gclc,Grb7,Gsta1,Gsta2,Gsta4,Gstm1,Idh1,Mknk1,Mme,Mvk,Nck2,Sars,Mapk1,Cars,Becn1,Inpp5e,Gstm7,Pink1,Ago4,Abtb1,Lars,Yars,Cth,Eif4ebp3,Cpeb3,Mars,Aars,Zc3h12d,Gars		8_Member	GO Biological Processes	GO:0039528	cytoplasmic pattern recognition receptor signaling pathway in response to virus	-3.27543	-1.3804	5/23	69097,72512,80861,234311,270151	Trim15,Tmem173,Dhx58,Ddx60,Nlrx1		14_Member	GO Biological Processes	GO:0043401	steroid hormone mediated signaling pathway	-3.77644	-1.19683	14/111	12753,12952,13207,14815,22215,67040,74132,77128,93759,94186,104263,224902,224903,270627	Clock,Cry1,Ddx5,Nr3c1,Ube3a,Ddx17,Rnf6,Crebrf,Sirt1,Strn3,Kdm3a,Safb2,Safb,Taf1
15_Member	KEGG Pathway	mmu04371	Apelin signaling pathway	-2.38853	-0.471366	11/140	12326,14674,18131,18576,18796,20698,26413,30955,224129,241113,320207	Camk4,Gna13,Notch3,Pde3b,Plcb2,Sphk1,Mapk1,Pik3cg,Adcy5,Prkag3,Pik3r5		7_Member	GO Biological Processes	GO:0034134	toll-like receptor 2 signaling pathway	-5.72183	-3.12285	6/16	13057,17096,21897,24088,52065,83490	Cyba,Lyn,Tlr1,Tlr2,Mfhas1,Pik3ap1		12_Summary	GO Biological Processes	GO:0006914	autophagy	-5.29557	-2.70593	26/386	12125,17210,19335,20620,51800,51897,53611,54636,56208,57436,66270,67443,67474,67588,68943,72244,72287,72739,73683,75744,107045,171543,214459,217379,217695,100504663,26413,27053,57875,71999,216443,11828,22042,232906,15212,432486,11826,14718,12038,19017,19659,71111,99586,216190,52348,97287,12048,16337,18815,19230,20259,53972,102058,210356,227753	Bcl2l11,Mcl1,Rab23,Plk2,Bok,Atg13,Vti1a,Wdr45,Becn1,Gabarapl1,Retreg1,Map1lc3b,Snap29,Rnf41,Pink1,1600014C10Rik,Plekhf1,Zkscan3,Atg16l2,Svip,Lars,Bmf,Fnbp1l,Ubxn2a,Zfyve1,Atg14,Mapk1,Asns,Angptl4,Fbxo22,Mars,Aqp3,Tfrc,Arhgap35,Hexb,Gnptab,Aqp1,Got1,Bche,Ppargc1a,Rbp1,Gpr39,Dpyd,Appl2,Vps37a,Mtmr14,Bcl2l1,Insr,Plg,Twf1,Scin,Ngef,Exoc8,Nckap5,Gsn		8_Member	GO Biological Processes	GO:0098586	cellular response to virus	-3.19815	-1.32558	7/49	69097,72512,80861,94088,230738,234311,270151	Trim15,Tmem173,Dhx58,Trim6,Zc3h12a,Ddx60,Nlrx1		14_Member	GO Biological Processes	GO:0009755	hormone-mediated signaling pathway	-3.59686	-1.11594	17/158	12753,12952,13207,14815,19116,22215,67040,68465,72993,74132,77128,93759,94186,104263,224902,224903,270627	Clock,Cry1,Ddx5,Nr3c1,Prlr,Ube3a,Ddx17,Adipor2,Appl1,Rnf6,Crebrf,Sirt1,Strn3,Kdm3a,Safb2,Safb,Taf1
15_Member	Reactome Gene Sets	R-MMU-112043	PLC beta mediated events	-2.22834	-0.41996	5/38	14681,18796,26413,224129,242851	Gnao1,Plcb2,Mapk1,Adcy5,Gnat3		7_Member	GO Biological Processes	GO:0034123	positive regulation of toll-like receptor signaling pathway	-5.61472	-3.04318	7/25	13057,16803,17002,21897,24088,52065,83490	Cyba,Lbp,Ltf,Tlr1,Tlr2,Mfhas1,Pik3ap1		12_Member	GO Biological Processes	GO:0006914	autophagy	-5.29557	-2.70593	26/386	12125,17210,19335,20620,51800,51897,53611,54636,56208,57436,66270,67443,67474,67588,68943,72244,72287,72739,73683,75744,107045,171543,214459,217379,217695,100504663	Bcl2l11,Mcl1,Rab23,Plk2,Bok,Atg13,Vti1a,Wdr45,Becn1,Gabarapl1,Retreg1,Map1lc3b,Snap29,Rnf41,Pink1,1600014C10Rik,Plekhf1,Zkscan3,Atg16l2,Svip,Lars,Bmf,Fnbp1l,Ubxn2a,Zfyve1,Atg14		8_Member	GO Biological Processes	GO:0032479	regulation of type I interferon production	-3.08916	-1.25055	9/82	12475,20963,66824,69097,72512,80861,214763,234779,270151	Cd14,Syk,Pycard,Trim15,Tmem173,Dhx58,Cgas,Plcg2,Nlrx1		14_Member	GO Biological Processes	GO:0030518	intracellular steroid hormone receptor signaling pathway	-3.50923	-1.09848	13/104	12753,12952,13207,14815,22215,67040,74132,93759,94186,104263,224902,224903,270627	Clock,Cry1,Ddx5,Nr3c1,Ube3a,Ddx17,Rnf6,Sirt1,Strn3,Kdm3a,Safb2,Safb,Taf1
15_Member	Reactome Gene Sets	R-MMU-112040	G-protein mediated events	-2.17967	-0.399377	5/39	14681,18796,26413,224129,242851	Gnao1,Plcb2,Mapk1,Adcy5,Gnat3		7_Member	GO Biological Processes	GO:0034121	regulation of toll-like receptor signaling pathway	-5.32788	-2.80651	10/63	13057,16803,17002,17096,20128,21897,24088,52065,54123,83490	Cyba,Lbp,Ltf,Lyn,Trim30a,Tlr1,Tlr2,Mfhas1,Irf7,Pik3ap1		12_Member	GO Biological Processes	GO:0061919	process utilizing autophagic mechanism	-5.29557	-2.70593	26/386	12125,17210,19335,20620,51800,51897,53611,54636,56208,57436,66270,67443,67474,67588,68943,72244,72287,72739,73683,75744,107045,171543,214459,217379,217695,100504663	Bcl2l11,Mcl1,Rab23,Plk2,Bok,Atg13,Vti1a,Wdr45,Becn1,Gabarapl1,Retreg1,Map1lc3b,Snap29,Rnf41,Pink1,1600014C10Rik,Plekhf1,Zkscan3,Atg16l2,Svip,Lars,Bmf,Fnbp1l,Ubxn2a,Zfyve1,Atg14		8_Member	GO Biological Processes	GO:0039535	regulation of RIG-I signaling pathway	-3.06374	-1.24004	4/15	69097,80861,234311,270151	Trim15,Dhx58,Ddx60,Nlrx1		14_Member	GO Biological Processes	GO:0032870	cellular response to hormone stimulus	-3.4221	-1.04685	38/519	12753,12928,12952,13207,13649,14815,16362,17973,18145,18576,18710,19116,19219,19822,19877,19878,22215,59030,64898,67040,67731,68465,72993,74132,77128,83946,93759,94186,104263,108155,216233,224902,224903,231207,268903,270627,329877,329934	Clock,Crk,Cry1,Ddx5,Egfr,Nr3c1,Irf1,Nck1,Npc1,Pde3b,Pik3r3,Prlr,Ptger4,Rnf4,Rock1,Rock2,Ube3a,Mkks,Lpin2,Ddx17,Fbxo32,Adipor2,Appl1,Rnf6,Crebrf,Phip,Sirt1,Strn3,Kdm3a,Ogt,Socs2,Safb2,Safb,Cpeb2,Nrip1,Taf1,Dennd4c,Foxo6
15_Member	KEGG Pathway	mmu04726	Serotonergic synapse	-2.10986	-0.366497	10/132	11689,13095,13097,13110,14681,18796,19224,26413,224129,232889	Alox5,Cyp2c29,Cyp2c38,Cyp2j6,Gnao1,Plcb2,Ptgs1,Mapk1,Adcy5,Pla2g4c		7_Member	GO Biological Processes	GO:0034135	regulation of toll-like receptor 2 signaling pathway	-3.89403	-1.63192	4/11	13057,17096,21897,52065	Cyba,Lyn,Tlr1,Mfhas1		12_Member	GO Biological Processes	GO:0009267	cellular response to starvation	-4.20552	-1.83588	13/143	26413,27053,54636,56208,57436,57875,67443,71999,107045,171543,216443,217695,100504663	Mapk1,Asns,Wdr45,Becn1,Gabarapl1,Angptl4,Map1lc3b,Fbxo22,Lars,Bmf,Mars,Zfyve1,Atg14		8_Member	GO Biological Processes	GO:0032481	positive regulation of type I interferon production	-3.03961	-1.23727	7/52	12475,20963,69097,72512,80861,214763,234779	Cd14,Syk,Trim15,Tmem173,Dhx58,Cgas,Plcg2		14_Member	GO Biological Processes	GO:0071383	cellular response to steroid hormone stimulus	-3.18869	-0.934037	16/156	12753,12952,13207,14815,18145,22215,67040,67731,74132,77128,93759,94186,104263,224902,224903,270627	Clock,Cry1,Ddx5,Nr3c1,Npc1,Ube3a,Ddx17,Fbxo32,Rnf6,Crebrf,Sirt1,Strn3,Kdm3a,Safb2,Safb,Taf1
16_Summary	Reactome Gene Sets	R-MMU-211859	Biological oxidations	-3.84651	-1.04809	17/198	11522,11529,11668,13110,13120,13521,14629,14857,14863,19224,23971,66427,72535,104158,237940,382053,394434,11671,67442,71597,241452,58226,67111,105387	Adh1,Adh7,Aldh1a1,Cyp2j6,Cyp4b1,Slc26a2,Gclc,Gsta1,Gstm2,Ptgs1,Papss1,Cyb5b,Aldh1b1,Ces1d,Aoc2,Ces3a,Ugt1a9,Aldh3a2,Retsat,Isx,Dhrs9,Cacna1h,Naaa,Akr1c14		7_Member	GO Biological Processes	GO:0034142	toll-like receptor 4 signaling pathway	-3.74376	-1.51555	6/33	12475,16803,17002,17096,52065,83490	Cd14,Lbp,Ltf,Lyn,Mfhas1,Pik3ap1		12_Member	GO Biological Processes	GO:0000045	autophagosome assembly	-3.96541	-1.65151	10/93	19335,51897,54636,56208,57436,67443,68943,73683,217379,100504663	Rab23,Atg13,Wdr45,Becn1,Gabarapl1,Map1lc3b,Pink1,Atg16l2,Ubxn2a,Atg14		8_Member	GO Biological Processes	GO:0032606	type I interferon production	-2.93968	-1.1655	9/86	12475,20963,66824,69097,72512,80861,214763,234779,270151	Cd14,Syk,Pycard,Trim15,Tmem173,Dhx58,Cgas,Plcg2,Nlrx1		14_Member	GO Biological Processes	GO:0009725	response to hormone	-3.01657	-0.830381	46/698	12301,12494,12633,12753,12912,12928,12952,13207,13649,14102,14284,14815,16362,17973,18145,18576,18710,19116,19219,19822,19877,19878,20755,20847,22215,59030,64898,67040,67731,68465,72993,74132,77128,83946,93759,94186,104263,108155,216233,224902,224903,231207,268903,270627,329877,329934	Cacybp,Cd38,Cflar,Clock,Creb1,Crk,Cry1,Ddx5,Egfr,Fas,Fosl2,Nr3c1,Irf1,Nck1,Npc1,Pde3b,Pik3r3,Prlr,Ptger4,Rnf4,Rock1,Rock2,Sprr2a1,Stat2,Ube3a,Mkks,Lpin2,Ddx17,Fbxo32,Adipor2,Appl1,Rnf6,Crebrf,Phip,Sirt1,Strn3,Kdm3a,Ogt,Socs2,Safb2,Safb,Cpeb2,Nrip1,Taf1,Dennd4c,Foxo6
16_Member	Reactome Gene Sets	R-MMU-211859	Biological oxidations	-3.84651	-1.04809	17/198	11522,11529,11668,13110,13120,13521,14629,14857,14863,19224,23971,66427,72535,104158,237940,382053,394434	Adh1,Adh7,Aldh1a1,Cyp2j6,Cyp4b1,Slc26a2,Gclc,Gsta1,Gstm2,Ptgs1,Papss1,Cyb5b,Aldh1b1,Ces1d,Aoc2,Ces3a,Ugt1a9		7_Member	GO Biological Processes	GO:0031663	lipopolysaccharide-mediated signaling pathway	-3.54047	-1.3791	7/50	12475,16173,16803,17002,17096,21803,21926	Cd14,Il18,Lbp,Ltf,Lyn,Tgfb1,Tnf		12_Member	GO Biological Processes	GO:1905037	autophagosome organization	-3.81173	-1.54121	10/97	19335,51897,54636,56208,57436,67443,68943,73683,217379,100504663	Rab23,Atg13,Wdr45,Becn1,Gabarapl1,Map1lc3b,Pink1,Atg16l2,Ubxn2a,Atg14		8_Member	GO Biological Processes	GO:1900246	positive regulation of RIG-I signaling pathway	-2.86265	-1.11413	3/8	69097,80861,234311	Trim15,Dhx58,Ddx60		14_Member	GO Biological Processes	GO:0071407	cellular response to organic cyclic compound	-2.84801	-0.745177	34/482	11622,12753,12952,13076,13207,13649,14815,16438,16974,17125,18145,18441,19822,19878,19885,22215,67040,67731,74132,77128,78781,93759,94186,104263,142980,170472,207798,224902,224903,231070,238871,268903,270627,432442	Ahr,Clock,Cry1,Cyp1a1,Ddx5,Egfr,Nr3c1,Itpr1,Lrp6,Smad1,Npc1,P2ry1,Rnf4,Rock2,Rorc,Ube3a,Ddx17,Fbxo32,Rnf6,Crebrf,Zc3hav1,Sirt1,Strn3,Kdm3a,Tlr3,Recql5,Gramd1c,Safb2,Safb,Insig1,Pde4d,Nrip1,Taf1,Akap7
16_Member	Reactome Gene Sets	R-MMU-71384	Ethanol oxidation	-3.79184	-1.04809	4/10	11522,11529,11668,72535	Adh1,Adh7,Aldh1a1,Aldh1b1		7_Member	GO Biological Processes	GO:0034137	positive regulation of toll-like receptor 2 signaling pathway	-3.25067	-1.19576	3/7	13057,21897,52065	Cyba,Tlr1,Mfhas1		12_Member	GO Biological Processes	GO:0031668	cellular response to extracellular stimulus	-3.79422	-1.52982	16/223	11828,22042,26413,27053,54636,56208,57436,57875,67443,71999,107045,171543,216443,217695,232906,100504663	Aqp3,Tfrc,Mapk1,Asns,Wdr45,Becn1,Gabarapl1,Angptl4,Map1lc3b,Fbxo22,Lars,Bmf,Mars,Zfyve1,Arhgap35,Atg14		8_Member	GO Biological Processes	GO:0039529	RIG-I signaling pathway	-2.74443	-1.02552	4/18	69097,80861,234311,270151	Trim15,Dhx58,Ddx60,Nlrx1		14_Member	GO Biological Processes	GO:0033143	regulation of intracellular steroid hormone receptor signaling pathway	-2.32233	-0.483842	9/79	12753,12952,13207,14815,74132,93759,94186,224902,270627	Clock,Cry1,Ddx5,Nr3c1,Rnf6,Sirt1,Strn3,Safb2,Taf1
16_Member	GO Biological Processes	GO:0016101	diterpenoid metabolic process	-3.41787	-0.941466	8/58	11522,11529,11668,11671,13110,67442,71597,241452	Adh1,Adh7,Aldh1a1,Aldh3a2,Cyp2j6,Retsat,Isx,Dhrs9		7_Member	GO Biological Processes	GO:0034143	regulation of toll-like receptor 4 signaling pathway	-2.80781	-0.89046	4/20	16803,17002,17096,52065	Lbp,Ltf,Lyn,Mfhas1		12_Member	GO Biological Processes	GO:0000423	mitophagy	-3.75555	-1.50665	5/22	51897,56208,67588,68943,100504663	Atg13,Becn1,Rnf41,Pink1,Atg14		8_Member	GO Biological Processes	GO:0039531	regulation of viral-induced cytoplasmic pattern recognition receptor signaling pathway	-2.74443	-1.02552	4/18	69097,80861,234311,270151	Trim15,Dhx58,Ddx60,Nlrx1		14_Member	GO Biological Processes	GO:0060765	regulation of androgen receptor signaling pathway	-2.3014	-0.471025	5/28	13207,74132,93759,224902,270627	Ddx5,Rnf6,Sirt1,Safb2,Taf1
16_Member	Reactome Gene Sets	R-MMU-211945	Phase I - Functionalization of compounds	-3.36977	-0.934107	11/106	11522,11529,11668,13110,13120,19224,66427,72535,104158,237940,382053	Adh1,Adh7,Aldh1a1,Cyp2j6,Cyp4b1,Ptgs1,Cyb5b,Aldh1b1,Ces1d,Aoc2,Ces3a		8_Summary	GO Biological Processes	GO:0032635	interleukin-6 production	-5.25641	-2.75055	16/163	13057,14456,16173,16803,16859,18126,19204,20128,21897,21926,24088,54445,66824,230738,270151,332579,12475,17002,11783,16409,17940,13421,17096,18784,21803,24108,52065,85305,12122,12265,15945,17329,18710,54123,68279,20297,108723,19695,21946,11796,19245	Cyba,Gas6,Il18,Lbp,Lgals9,Nos2,Ptafr,Trim30a,Tlr1,Tnf,Tlr2,Unc93b1,Pycard,Zc3h12a,Nlrx1,Card9,Cd14,Ltf,Apaf1,Itgam,Naip1,Dnase1l3,Lyn,Pla2g5,Tgfb1,Ubd,Mfhas1,Kars,Bid,Ciita,Cxcl10,Cxcl9,Pik3r3,Irf7,Mcoln2,Ccl20,Card11,Reg3g,Pglyrp1,Birc3,Ptp4a3		12_Member	GO Biological Processes	GO:0000422	autophagy of mitochondrion	-3.68667	-1.45835	8/65	51897,54636,56208,57436,67443,67588,68943,100504663	Atg13,Wdr45,Becn1,Gabarapl1,Map1lc3b,Rnf41,Pink1,Atg14		9_Summary	GO Biological Processes	GO:0050665	hydrogen peroxide biosynthetic process	-6.47902	-3.96547	7/17	13057,13058,13076,66811,99439,213696,214593,11808,19219,53381,69675,12759,15894,18126,21926,226781,230738,13370,13808,14121,14528,15277,56312,69772,70025,228026	Cyba,Cybb,Cyp1a1,Duoxa2,Duox1,Duoxa1,Duox2,Apoa4,Ptger4,Prdx4,Pxdn,Clu,Icam1,Nos2,Tnf,Slc30a10,Zc3h12a,Dio1,Eno3,Fbp1,Gch1,Hk2,Nupr1,Bdh2,Acot7,Pdk1		14_Member	GO Biological Processes	GO:0071396	cellular response to lipid	-2.16687	-0.406188	38/612	11622,12142,12753,12912,12952,13207,13649,14745,14815,15945,16974,18145,19219,19822,19878,19885,22215,22612,54396,56792,60533,67040,67731,74132,77128,93759,94186,104263,108155,207798,211770,214498,224902,224903,231070,238871,268903,270627	Ahr,Prdm1,Clock,Creb1,Cry1,Ddx5,Egfr,Lpar1,Nr3c1,Cxcl10,Lrp6,Npc1,Ptger4,Rnf4,Rock2,Rorc,Ube3a,Yes1,Irgm2,Stap1,Cd274,Ddx17,Fbxo32,Rnf6,Crebrf,Sirt1,Strn3,Kdm3a,Ogt,Gramd1c,Trib1,Cdc73,Safb2,Safb,Insig1,Pde4d,Nrip1,Taf1
16_Member	GO Biological Processes	GO:0034308	primary alcohol metabolic process	-3.21815	-0.870228	8/62	11522,11529,11668,11671,58226,67111,67442,105387	Adh1,Adh7,Aldh1a1,Aldh3a2,Cacna1h,Naaa,Retsat,Akr1c14		8_Member	GO Biological Processes	GO:0032635	interleukin-6 production	-5.25641	-2.75055	16/163	13057,14456,16173,16803,16859,18126,19204,20128,21897,21926,24088,54445,66824,230738,270151,332579	Cyba,Gas6,Il18,Lbp,Lgals9,Nos2,Ptafr,Trim30a,Tlr1,Tnf,Tlr2,Unc93b1,Pycard,Zc3h12a,Nlrx1,Card9		12_Member	GO Biological Processes	GO:0061726	mitochondrion disassembly	-3.68667	-1.45835	8/65	51897,54636,56208,57436,67443,67588,68943,100504663	Atg13,Wdr45,Becn1,Gabarapl1,Map1lc3b,Rnf41,Pink1,Atg14		9_Member	GO Biological Processes	GO:0050665	hydrogen peroxide biosynthetic process	-6.47902	-3.96547	7/17	13057,13058,13076,66811,99439,213696,214593	Cyba,Cybb,Cyp1a1,Duoxa2,Duox1,Duoxa1,Duox2		14_Member	GO Biological Processes	GO:0048545	response to steroid hormone	-2.12818	-0.380556	17/216	12753,12952,13207,14102,14815,18145,22215,67040,67731,74132,77128,93759,94186,104263,224902,224903,270627	Clock,Cry1,Ddx5,Fas,Nr3c1,Npc1,Ube3a,Ddx17,Fbxo32,Rnf6,Crebrf,Sirt1,Strn3,Kdm3a,Safb2,Safb,Taf1
16_Member	GO Biological Processes	GO:0006721	terpenoid metabolic process	-3.17085	-0.843613	8/63	11522,11529,11668,11671,13110,67442,71597,241452	Adh1,Adh7,Aldh1a1,Aldh3a2,Cyp2j6,Retsat,Isx,Dhrs9		8_Member	GO Biological Processes	GO:0071725	response to triacyl bacterial lipopeptide	-4.76088	-2.33799	3/3	12475,21897,24088	Cd14,Tlr1,Tlr2		12_Member	GO Biological Processes	GO:0007033	vacuole organization	-3.65763	-1.43332	13/162	15212,19335,51897,54636,56208,57436,67443,68943,72739,73683,217379,432486,100504663	Hexb,Rab23,Atg13,Wdr45,Becn1,Gabarapl1,Map1lc3b,Pink1,Zkscan3,Atg16l2,Ubxn2a,Gnptab,Atg14		9_Member	GO Biological Processes	GO:0042743	hydrogen peroxide metabolic process	-6.12011	-3.6437	11/56	11808,13057,13058,13076,19219,53381,66811,69675,99439,213696,214593	Apoa4,Cyba,Cybb,Cyp1a1,Ptger4,Prdx4,Duoxa2,Pxdn,Duox1,Duoxa1,Duox2		15_Summary	GO Biological Processes	GO:0048514	blood vessel morphogenesis	-3.82711	-1.19683	45/622	11477,11501,11622,11819,11909,12142,13614,13642,13666,14089,15200,15945,16449,16600,17125,17131,18024,18576,18590,18706,18710,19108,19219,19877,19878,20662,21413,21812,22418,24064,27494,29876,50754,56221,68465,79264,93759,94192,107589,107817,142980,238055,244349,414758,672511,12633,13198,17246,21386,21416,22289,56048,11491,11541,12928,13615,13649,14745,14828,17311,19243,19264,20352,51886,60533,66…	Acvr1,Adam8,Ahr,Nr2f2,Atf2,Prdm1,Edn1,Efnb2,Eif2ak3,Fap,Hbegf,Cxcl10,Jag1,Klf4,Smad1,Smad7,Nfe2l2,Pde3b,Pdgfa,Pik3ca,Pik3r3,Prkx,Ptger4,Rock1,Rock2,Sos1,Tcf4,Tgfbr1,Wnt5a,Spry2,Amot,Clic4,Fbxw7,Ccl24,Adipor2,Krit1,Sirt1,C1galt1,Mylk,Jmjd6,Tlr3,Apob,Kat6a,Zfp950,Rnf213,Cflar,Ddit3,Mdm2,Tbx3,Tcf7l2,Kdm6a,Lgals8,Adam17,Adora2b,Crk,Edn2,Egfr,Lpar1,Hspa5,Kitl,Ptp4a1,Ptprc,Sema4b,Fubp1,Cd274,Smurf2,Duo…
16_Member	GO Biological Processes	GO:0001523	retinoid metabolic process	-2.79768	-0.669481	7/56	11522,11529,11668,13110,67442,71597,241452	Adh1,Adh7,Aldh1a1,Cyp2j6,Retsat,Isx,Dhrs9		8_Member	GO Biological Processes	GO:0071727	cellular response to triacyl bacterial lipopeptide	-4.76088	-2.33799	3/3	12475,21897,24088	Cd14,Tlr1,Tlr2		12_Member	GO Biological Processes	GO:0042594	response to starvation	-3.52824	-1.3234	13/167	26413,27053,54636,56208,57436,57875,67443,71999,107045,171543,216443,217695,100504663	Mapk1,Asns,Wdr45,Becn1,Gabarapl1,Angptl4,Map1lc3b,Fbxo22,Lars,Bmf,Mars,Zfyve1,Atg14		9_Member	GO Biological Processes	GO:0017000	antibiotic biosynthetic process	-5.7482	-3.30601	7/21	13057,13058,13076,66811,99439,213696,214593	Cyba,Cybb,Cyp1a1,Duoxa2,Duox1,Duoxa1,Duox2		15_Member	GO Biological Processes	GO:0048514	blood vessel morphogenesis	-3.82711	-1.19683	45/622	11477,11501,11622,11819,11909,12142,13614,13642,13666,14089,15200,15945,16449,16600,17125,17131,18024,18576,18590,18706,18710,19108,19219,19877,19878,20662,21413,21812,22418,24064,27494,29876,50754,56221,68465,79264,93759,94192,107589,107817,142980,238055,244349,414758,672511	Acvr1,Adam8,Ahr,Nr2f2,Atf2,Prdm1,Edn1,Efnb2,Eif2ak3,Fap,Hbegf,Cxcl10,Jag1,Klf4,Smad1,Smad7,Nfe2l2,Pde3b,Pdgfa,Pik3ca,Pik3r3,Prkx,Ptger4,Rock1,Rock2,Sos1,Tcf4,Tgfbr1,Wnt5a,Spry2,Amot,Clic4,Fbxw7,Ccl24,Adipor2,Krit1,Sirt1,C1galt1,Mylk,Jmjd6,Tlr3,Apob,Kat6a,Zfp950,Rnf213
16_Member	GO Biological Processes	GO:0006720	isoprenoid metabolic process	-2.36352	-0.469142	8/84	11522,11529,11668,11671,13110,67442,71597,241452	Adh1,Adh7,Aldh1a1,Aldh3a2,Cyp2j6,Retsat,Isx,Dhrs9		8_Member	GO Biological Processes	GO:0032675	regulation of interleukin-6 production	-4.3022	-1.95428	14/154	13057,14456,16803,16859,19204,20128,21897,21926,24088,54445,66824,230738,270151,332579	Cyba,Gas6,Lbp,Lgals9,Ptafr,Trim30a,Tlr1,Tnf,Tlr2,Unc93b1,Pycard,Zc3h12a,Nlrx1,Card9		12_Member	GO Biological Processes	GO:0071496	cellular response to external stimulus	-3.5037	-1.30266	18/285	11826,11828,14718,22042,26413,27053,54636,56208,57436,57875,67443,71999,107045,171543,216443,217695,232906,100504663	Aqp1,Aqp3,Got1,Tfrc,Mapk1,Asns,Wdr45,Becn1,Gabarapl1,Angptl4,Map1lc3b,Fbxo22,Lars,Bmf,Mars,Zfyve1,Arhgap35,Atg14		9_Member	GO Biological Processes	GO:1903409	reactive oxygen species biosynthetic process	-4.11792	-1.96339	13/121	12759,13057,13058,13076,15894,18126,21926,66811,99439,213696,214593,226781,230738	Clu,Cyba,Cybb,Cyp1a1,Icam1,Nos2,Tnf,Duoxa2,Duox1,Duoxa1,Duox2,Slc30a10,Zc3h12a		15_Member	GO Biological Processes	GO:0001568	blood vessel development	-3.76838	-1.19683	50/719	11477,11501,11622,11819,11909,12142,12633,13198,13614,13642,13666,14089,15200,15945,16449,16600,17125,17131,17246,18024,18576,18590,18706,18710,19108,19219,19877,19878,20662,21386,21413,21416,21812,22418,24064,27494,29876,50754,56221,68465,79264,93759,94192,107589,107817,142980,238055,244349,414758,672511	Acvr1,Adam8,Ahr,Nr2f2,Atf2,Prdm1,Cflar,Ddit3,Edn1,Efnb2,Eif2ak3,Fap,Hbegf,Cxcl10,Jag1,Klf4,Smad1,Smad7,Mdm2,Nfe2l2,Pde3b,Pdgfa,Pik3ca,Pik3r3,Prkx,Ptger4,Rock1,Rock2,Sos1,Tbx3,Tcf4,Tcf7l2,Tgfbr1,Wnt5a,Spry2,Amot,Clic4,Fbxw7,Ccl24,Adipor2,Krit1,Sirt1,C1galt1,Mylk,Jmjd6,Tlr3,Apob,Kat6a,Zfp950,Rnf213
16_Member	GO Biological Processes	GO:0042572	retinol metabolic process	-2.23646	-0.420322	4/24	11522,11529,11668,67442	Adh1,Adh7,Aldh1a1,Retsat		8_Member	GO Biological Processes	GO:0032680	regulation of tumor necrosis factor production	-3.97708	-1.69307	14/165	12475,13057,14456,16173,16803,16859,17002,19204,20128,21897,24088,66824,230738,332579	Cd14,Cyba,Gas6,Il18,Lbp,Lgals9,Ltf,Ptafr,Trim30a,Tlr1,Tlr2,Pycard,Zc3h12a,Card9		12_Member	GO Biological Processes	GO:1903008	organelle disassembly	-3.42247	-1.24867	9/89	51897,54636,56208,57436,66270,67443,67588,68943,100504663	Atg13,Wdr45,Becn1,Gabarapl1,Retreg1,Map1lc3b,Rnf41,Pink1,Atg14		9_Member	Reactome Gene Sets	R-MMU-209968	Thyroxine biosynthesis	-2.86265	-1.11413	3/8	13370,99439,214593	Dio1,Duox1,Duox2		15_Member	GO Biological Processes	GO:0072358	cardiovascular system development	-3.65434	-1.12499	52/765	11477,11501,11622,11819,11909,12142,12633,13198,13614,13642,13666,14089,15200,15945,16449,16600,17125,17131,17246,18024,18576,18590,18706,18710,19108,19219,19877,19878,20662,21386,21413,21416,21812,22289,22418,24064,27494,29876,50754,56048,56221,68465,79264,93759,94192,107589,107817,142980,238055,244349,414758,672511	Acvr1,Adam8,Ahr,Nr2f2,Atf2,Prdm1,Cflar,Ddit3,Edn1,Efnb2,Eif2ak3,Fap,Hbegf,Cxcl10,Jag1,Klf4,Smad1,Smad7,Mdm2,Nfe2l2,Pde3b,Pdgfa,Pik3ca,Pik3r3,Prkx,Ptger4,Rock1,Rock2,Sos1,Tbx3,Tcf4,Tcf7l2,Tgfbr1,Kdm6a,Wnt5a,Spry2,Amot,Clic4,Fbxw7,Lgals8,Ccl24,Adipor2,Krit1,Sirt1,C1galt1,Mylk,Jmjd6,Tlr3,Apob,Kat6a,Zfp950,Rnf213
16_Member	GO Biological Processes	GO:0042573	retinoic acid metabolic process	-2.10925	-0.366497	4/26	11522,11529,11668,241452	Adh1,Adh7,Aldh1a1,Dhrs9		8_Member	KEGG Pathway	mmu05134	Legionellosis	-3.92481	-1.64626	8/58	11783,12475,16173,16409,17940,21926,24088,66824	Apaf1,Cd14,Il18,Itgam,Naip1,Tnf,Tlr2,Pycard		12_Member	GO Biological Processes	GO:0016236	macroautophagy	-3.41699	-1.24867	14/194	19335,51897,54636,56208,57436,66270,67443,67474,67588,68943,73683,217379,217695,100504663	Rab23,Atg13,Wdr45,Becn1,Gabarapl1,Retreg1,Map1lc3b,Snap29,Rnf41,Pink1,Atg16l2,Ubxn2a,Zfyve1,Atg14		9_Member	GO Biological Processes	GO:0016999	antibiotic metabolic process	-2.62434	-0.933144	11/133	11808,13057,13058,13076,19219,53381,66811,69675,99439,213696,214593	Apoa4,Cyba,Cybb,Cyp1a1,Ptger4,Prdx4,Duoxa2,Pxdn,Duox1,Duoxa1,Duox2		15_Member	GO Biological Processes	GO:0001944	vasculature development	-3.5715	-1.11594	51/752	11477,11501,11622,11819,11909,12142,12633,13198,13614,13642,13666,14089,15200,15945,16449,16600,17125,17131,17246,18024,18576,18590,18706,18710,19108,19219,19877,19878,20662,21386,21413,21416,21812,22418,24064,27494,29876,50754,56048,56221,68465,79264,93759,94192,107589,107817,142980,238055,244349,414758,672511	Acvr1,Adam8,Ahr,Nr2f2,Atf2,Prdm1,Cflar,Ddit3,Edn1,Efnb2,Eif2ak3,Fap,Hbegf,Cxcl10,Jag1,Klf4,Smad1,Smad7,Mdm2,Nfe2l2,Pde3b,Pdgfa,Pik3ca,Pik3r3,Prkx,Ptger4,Rock1,Rock2,Sos1,Tbx3,Tcf4,Tcf7l2,Tgfbr1,Wnt5a,Spry2,Amot,Clic4,Fbxw7,Lgals8,Ccl24,Adipor2,Krit1,Sirt1,C1galt1,Mylk,Jmjd6,Tlr3,Apob,Kat6a,Zfp950,Rnf213
17_Summary	Reactome Gene Sets	R-MMU-76002	Platelet activation, signaling and aggregation	-3.73984	-1.02922	19/241	11657,13601,14067,14674,14723,14724,16002,18706,18815,19128,26413,30955,66866,67072,218454,242851,320127,320207,433099,11941,16331,16403,17289,21933,75050,238463	Alb,Ecm1,F5,Gna13,Gp1ba,Gp1bb,Igf2,Pik3ca,Plg,Pros1,Mapk1,Pik3cg,Nhlrc2,Cdc37l1,Lhfpl2,Gnat3,Dgki,Pik3r5,Ly6g6f,Atp2b2,Inpp5d,Itga6,Mertk,Tnfrsf10b,Kif27,Tubal3		8_Member	GO Biological Processes	GO:1903555	regulation of tumor necrosis factor superfamily cytokine production	-3.92123	-1.64626	14/167	12475,13057,14456,16173,16803,16859,17002,19204,20128,21897,24088,66824,230738,332579	Cd14,Cyba,Gas6,Il18,Lbp,Lgals9,Ltf,Ptafr,Trim30a,Tlr1,Tlr2,Pycard,Zc3h12a,Card9		12_Member	GO Biological Processes	GO:0031669	cellular response to nutrient levels	-3.41699	-1.24867	14/194	11828,26413,27053,54636,56208,57436,57875,67443,71999,107045,171543,216443,217695,100504663	Aqp3,Mapk1,Asns,Wdr45,Becn1,Gabarapl1,Angptl4,Map1lc3b,Fbxo22,Lars,Bmf,Mars,Zfyve1,Atg14		9_Member	GO Biological Processes	GO:0042403	thyroid hormone metabolic process	-2.20066	-0.652928	4/25	13370,66811,213696,214593	Dio1,Duoxa2,Duoxa1,Duox2		15_Member	GO Biological Processes	GO:2000147	positive regulation of cell motility	-3.06277	-0.855101	39/561	11477,11491,11501,11541,12928,13614,13615,13649,14745,14828,15200,15945,17246,17311,18024,18590,19219,19243,19264,19878,20352,21812,22418,24064,27494,51886,56221,60533,66313,66811,67500,71175,93759,104943,107589,117149,214593,225631,237860	Acvr1,Adam17,Adam8,Adora2b,Crk,Edn1,Edn2,Egfr,Lpar1,Hspa5,Hbegf,Cxcl10,Mdm2,Kitl,Nfe2l2,Pdgfa,Ptger4,Ptp4a1,Ptprc,Rock2,Sema4b,Tgfbr1,Wnt5a,Spry2,Amot,Fubp1,Ccl24,Cd274,Smurf2,Duoxa2,Ccar1,Nipbl,Sirt1,Fam110c,Mylk,Tirap,Duox2,Onecut2,Ssh2
17_Member	Reactome Gene Sets	R-MMU-76002	Platelet activation, signaling and aggregation	-3.73984	-1.02922	19/241	11657,13601,14067,14674,14723,14724,16002,18706,18815,19128,26413,30955,66866,67072,218454,242851,320127,320207,433099	Alb,Ecm1,F5,Gna13,Gp1ba,Gp1bb,Igf2,Pik3ca,Plg,Pros1,Mapk1,Pik3cg,Nhlrc2,Cdc37l1,Lhfpl2,Gnat3,Dgki,Pik3r5,Ly6g6f		8_Member	GO Biological Processes	GO:0032640	tumor necrosis factor production	-3.89366	-1.63192	14/168	12475,13057,14456,16173,16803,16859,17002,19204,20128,21897,24088,66824,230738,332579	Cd14,Cyba,Gas6,Il18,Lbp,Lgals9,Ltf,Ptafr,Trim30a,Tlr1,Tlr2,Pycard,Zc3h12a,Card9		12_Member	GO Biological Processes	GO:0009991	response to extracellular stimulus	-3.29393	-1.16891	22/401	11828,12038,19017,19659,22042,26413,27053,54636,56208,57436,57875,67443,71111,71999,99586,107045,171543,216190,216443,217695,232906,100504663	Aqp3,Bche,Ppargc1a,Rbp1,Tfrc,Mapk1,Asns,Wdr45,Becn1,Gabarapl1,Angptl4,Map1lc3b,Gpr39,Fbxo22,Dpyd,Lars,Bmf,Appl2,Mars,Zfyve1,Arhgap35,Atg14		9_Member	GO Biological Processes	GO:0051188	cofactor biosynthetic process	-2.01594	-0.531795	15/251	13057,13058,13076,13808,14121,14528,15277,56312,66811,69772,70025,99439,213696,214593,228026	Cyba,Cybb,Cyp1a1,Eno3,Fbp1,Gch1,Hk2,Nupr1,Duoxa2,Bdh2,Acot7,Duox1,Duoxa1,Duox2,Pdk1		15_Member	GO Biological Processes	GO:0043542	endothelial cell migration	-2.89482	-0.763415	18/198	11491,11501,11541,11819,13642,14089,16600,18024,18710,19108,19878,21812,22418,27494,50754,56048,79264,93759	Adam17,Adam8,Adora2b,Nr2f2,Efnb2,Fap,Klf4,Nfe2l2,Pik3r3,Prkx,Rock2,Tgfbr1,Wnt5a,Amot,Fbxw7,Lgals8,Krit1,Sirt1
17_Member	Reactome Gene Sets	R-MMU-114608	Platelet degranulation	-2.53139	-0.528121	10/115	11657,13601,14067,16002,18815,19128,66866,67072,218454,433099	Alb,Ecm1,F5,Igf2,Plg,Pros1,Nhlrc2,Cdc37l1,Lhfpl2,Ly6g6f		8_Member	GO Biological Processes	GO:0071706	tumor necrosis factor superfamily cytokine production	-3.81233	-1.566	14/171	12475,13057,14456,16173,16803,16859,17002,19204,20128,21897,24088,66824,230738,332579	Cd14,Cyba,Gas6,Il18,Lbp,Lgals9,Ltf,Ptafr,Trim30a,Tlr1,Tlr2,Pycard,Zc3h12a,Card9		12_Member	Reactome Gene Sets	R-MMU-9612973	Autophagy	-2.9893	-0.917891	9/102	51897,52348,54636,56208,57436,67443,68943,97287,100504663	Atg13,Vps37a,Wdr45,Becn1,Gabarapl1,Map1lc3b,Pink1,Mtmr14,Atg14		10_Summary	GO Biological Processes	GO:0061517	macrophage proliferation	-6.30561	-3.81473	5/7	12759,12977,12978,76527,77125,21926,66824,15205,16173,16803,20963,52615	Clu,Csf1,Csf1r,Il34,Il33,Tnf,Pycard,Hes1,Il18,Lbp,Syk,Suz12		15_Member	GO Biological Processes	GO:0030335	positive regulation of cell migration	-2.83835	-0.745177	37/539	11477,11491,11501,11541,12928,13614,13615,13649,14745,14828,15200,15945,17246,17311,18024,18590,19219,19243,19264,19878,20352,21812,22418,24064,27494,51886,56221,60533,66313,67500,71175,93759,104943,107589,117149,225631,237860	Acvr1,Adam17,Adam8,Adora2b,Crk,Edn1,Edn2,Egfr,Lpar1,Hspa5,Hbegf,Cxcl10,Mdm2,Kitl,Nfe2l2,Pdgfa,Ptger4,Ptp4a1,Ptprc,Rock2,Sema4b,Tgfbr1,Wnt5a,Spry2,Amot,Fubp1,Ccl24,Cd274,Smurf2,Ccar1,Nipbl,Sirt1,Fam110c,Mylk,Tirap,Onecut2,Ssh2
17_Member	Reactome Gene Sets	R-MMU-76005	Response to elevated platelet cytosolic Ca2+	-2.39811	-0.474826	10/120	11657,13601,14067,16002,18815,19128,66866,67072,218454,433099	Alb,Ecm1,F5,Igf2,Plg,Pros1,Nhlrc2,Cdc37l1,Lhfpl2,Ly6g6f		8_Member	GO Biological Processes	GO:0032757	positive regulation of interleukin-8 production	-3.77263	-1.5362	7/46	12475,16173,16803,21897,21926,24088,66824	Cd14,Il18,Lbp,Tlr1,Tnf,Tlr2,Pycard		12_Member	Reactome Gene Sets	R-MMU-1632852	Macroautophagy	-2.96323	-0.908483	8/83	51897,54636,56208,57436,67443,68943,97287,100504663	Atg13,Wdr45,Becn1,Gabarapl1,Map1lc3b,Pink1,Mtmr14,Atg14		10_Member	GO Biological Processes	GO:0061517	macrophage proliferation	-6.30561	-3.81473	5/7	12759,12977,12978,76527,77125	Clu,Csf1,Csf1r,Il34,Il33		15_Member	GO Biological Processes	GO:0051272	positive regulation of cellular component movement	-2.79778	-0.726373	39/580	11477,11491,11501,11541,12928,13614,13615,13649,14745,14828,15200,15945,17246,17311,18024,18590,19219,19243,19264,19878,20352,21812,22418,24064,27494,51886,56221,60533,66313,66811,67500,71175,93759,104943,107589,117149,214593,225631,237860	Acvr1,Adam17,Adam8,Adora2b,Crk,Edn1,Edn2,Egfr,Lpar1,Hspa5,Hbegf,Cxcl10,Mdm2,Kitl,Nfe2l2,Pdgfa,Ptger4,Ptp4a1,Ptprc,Rock2,Sema4b,Tgfbr1,Wnt5a,Spry2,Amot,Fubp1,Ccl24,Cd274,Smurf2,Duoxa2,Ccar1,Nipbl,Sirt1,Fam110c,Mylk,Tirap,Duox2,Onecut2,Ssh2
17_Member	Reactome Gene Sets	R-MMU-109582	Hemostasis	-2.06876	-0.342312	26/509	11657,11941,13601,14067,14674,14723,14724,16002,16331,16403,17289,18706,18815,19128,21933,26413,30955,66866,67072,75050,218454,238463,242851,320127,320207,433099	Alb,Atp2b2,Ecm1,F5,Gna13,Gp1ba,Gp1bb,Igf2,Inpp5d,Itga6,Mertk,Pik3ca,Plg,Pros1,Tnfrsf10b,Mapk1,Pik3cg,Nhlrc2,Cdc37l1,Kif27,Lhfpl2,Tubal3,Gnat3,Dgki,Pik3r5,Ly6g6f		8_Member	GO Biological Processes	GO:0002274	myeloid leukocyte activation	-3.73986	-1.51555	16/217	13421,16173,16409,16803,16859,17096,18784,19204,21803,21897,21926,24088,24108,52065,66824,85305	Dnase1l3,Il18,Itgam,Lbp,Lgals9,Lyn,Pla2g5,Ptafr,Tgfb1,Tlr1,Tnf,Tlr2,Ubd,Mfhas1,Pycard,Kars		12_Member	GO Biological Processes	GO:0031667	response to nutrient levels	-2.95331	-0.906414	20/371	11828,12038,19017,19659,26413,27053,54636,56208,57436,57875,67443,71111,71999,99586,107045,171543,216190,216443,217695,100504663	Aqp3,Bche,Ppargc1a,Rbp1,Mapk1,Asns,Wdr45,Becn1,Gabarapl1,Angptl4,Map1lc3b,Gpr39,Fbxo22,Dpyd,Lars,Bmf,Appl2,Mars,Zfyve1,Atg14		10_Member	GO Biological Processes	GO:0061518	microglial cell proliferation	-6.30561	-3.81473	5/7	12759,12977,12978,76527,77125	Clu,Csf1,Csf1r,Il34,Il33		15_Member	GO Biological Processes	GO:0001525	angiogenesis	-2.6717	-0.652177	35/513	11477,11501,11622,11909,13614,13642,13666,14089,15200,15945,16600,17125,18024,18576,18590,18706,18710,19108,19877,19878,21413,21812,22418,24064,27494,29876,50754,56221,68465,79264,93759,94192,107817,142980,672511	Acvr1,Adam8,Ahr,Atf2,Edn1,Efnb2,Eif2ak3,Fap,Hbegf,Cxcl10,Klf4,Smad1,Nfe2l2,Pde3b,Pdgfa,Pik3ca,Pik3r3,Prkx,Rock1,Rock2,Tcf4,Tgfbr1,Wnt5a,Spry2,Amot,Clic4,Fbxw7,Ccl24,Adipor2,Krit1,Sirt1,C1galt1,Jmjd6,Tlr3,Rnf213
18_Summary	GO Biological Processes	GO:0015672	monovalent inorganic cation transport	-3.70858	-1.02922	29/455	11689,11735,13616,14428,15165,16497,16518,20393,20494,20500,20520,20522,28240,53881,54338,55961,56543,64452,64454,67760,74166,100102,109676,170738,192775,215748,225030,237987,241612,11941,12361,12934,14681,15979,18596,19260,19418,21825,22066,22337,30955,56643,56843,58226,66395,69635,71111,76055,110058,216739,218699,232748,268860,18605,66277,72993,100647,228775,13198,18796,22785,67712,230810	Alox5,Ank3,Edn3,Galr2,Hcn1,Kcnab1,Kcnj2,Sgk1,Slc10a2,Slc13a2,Slc22a5,Slc23a1,Trpm2,Slc5a3,Slc23a2,Slc13a1,Kcnd3,Slc5a4a,Slc5a4b,Slc38a2,Tmem38a,Pcsk9,Ank2,Kcnh7,Kcnh6,Cnksr3,Kcng3,Otop2,Slc5a12,Atp2b2,Cask,Dpysl2,Gnao1,Ifngr1,Pdgfrb,Ptpn22,Rasgrf2,Thbs1,Trpc4,Vdr,Pik3cg,Slc15a1,Trpm5,Cacna1h,Ahnak,Dapk1,Gpr39,Oga,Syt17,Acsl6,Pxk,Tcaf2,Abat,Enpp1,Klf15,Appl1,Upk3b,Trib3,Ddit3,Plcb2,Slc30a4,Slc25a3…		8_Member	GO Biological Processes	GO:0032760	positive regulation of tumor necrosis factor production	-3.63947	-1.44591	10/98	12475,13057,16173,16803,16859,19204,21897,24088,66824,332579	Cd14,Cyba,Il18,Lbp,Lgals9,Ptafr,Tlr1,Tlr2,Pycard,Card9		12_Member	GO Biological Processes	GO:0061912	selective autophagy	-2.87999	-0.858384	6/49	51897,56208,66270,67588,68943,100504663	Atg13,Becn1,Retreg1,Rnf41,Pink1,Atg14		10_Member	GO Biological Processes	GO:0090197	positive regulation of chemokine secretion	-3.06374	-1.24004	4/15	12978,21926,66824,77125	Csf1r,Tnf,Pycard,Il33		15_Member	GO Biological Processes	GO:0040017	positive regulation of locomotion	-2.62759	-0.625926	39/593	11477,11491,11501,11541,12928,13614,13615,13649,14745,14828,15200,15945,17246,17311,18024,18590,19219,19243,19264,19878,20352,21812,22418,24064,27494,51886,56221,60533,66313,66811,67500,71175,93759,104943,107589,117149,214593,225631,237860	Acvr1,Adam17,Adam8,Adora2b,Crk,Edn1,Edn2,Egfr,Lpar1,Hspa5,Hbegf,Cxcl10,Mdm2,Kitl,Nfe2l2,Pdgfa,Ptger4,Ptp4a1,Ptprc,Rock2,Sema4b,Tgfbr1,Wnt5a,Spry2,Amot,Fubp1,Ccl24,Cd274,Smurf2,Duoxa2,Ccar1,Nipbl,Sirt1,Fam110c,Mylk,Tirap,Duox2,Onecut2,Ssh2
18_Member	GO Biological Processes	GO:0015672	monovalent inorganic cation transport	-3.70858	-1.02922	29/455	11689,11735,13616,14428,15165,16497,16518,20393,20494,20500,20520,20522,28240,53881,54338,55961,56543,64452,64454,67760,74166,100102,109676,170738,192775,215748,225030,237987,241612	Alox5,Ank3,Edn3,Galr2,Hcn1,Kcnab1,Kcnj2,Sgk1,Slc10a2,Slc13a2,Slc22a5,Slc23a1,Trpm2,Slc5a3,Slc23a2,Slc13a1,Kcnd3,Slc5a4a,Slc5a4b,Slc38a2,Tmem38a,Pcsk9,Ank2,Kcnh7,Kcnh6,Cnksr3,Kcng3,Otop2,Slc5a12		8_Member	GO Biological Processes	GO:0032755	positive regulation of interleukin-6 production	-3.60322	-1.41703	10/99	13057,16803,16859,19204,21897,21926,24088,54445,66824,332579	Cyba,Lbp,Lgals9,Ptafr,Tlr1,Tnf,Tlr2,Unc93b1,Pycard,Card9		12_Member	KEGG Pathway	mmu04140	Autophagy - animal	-2.80202	-0.793133	10/130	12048,26413,51897,56208,57436,67474,73683,97287,217695,100504663	Bcl2l1,Mapk1,Atg13,Becn1,Gabarapl1,Snap29,Atg16l2,Mtmr14,Zfyve1,Atg14		10_Member	GO Biological Processes	GO:0090196	regulation of chemokine secretion	-2.94924	-1.16894	4/16	12978,21926,66824,77125	Csf1r,Tnf,Pycard,Il33		15_Member	GO Biological Processes	GO:0001667	ameboidal-type cell migration	-2.5756	-0.592614	29/407	11477,11491,11501,11541,11819,13642,14089,14170,15200,16600,16974,17311,18024,18710,19108,19878,20352,20971,21812,22418,27494,50754,52392,56048,66313,72993,79264,93759,241639	Acvr1,Adam17,Adam8,Adora2b,Nr2f2,Efnb2,Fap,Fgf15,Hbegf,Klf4,Lrp6,Kitl,Nfe2l2,Pik3r3,Prkx,Rock2,Sema4b,Sdc4,Tgfbr1,Wnt5a,Amot,Fbxw7,D1Ertd622e,Lgals8,Smurf2,Appl1,Krit1,Sirt1,Fermt1
18_Member	GO Biological Processes	GO:0006814	sodium ion transport	-3.51748	-0.963313	17/211	11735,15165,20393,20494,20500,20520,20522,28240,53881,54338,55961,64452,64454,67760,100102,215748,241612	Ank3,Hcn1,Sgk1,Slc10a2,Slc13a2,Slc22a5,Slc23a1,Trpm2,Slc5a3,Slc23a2,Slc13a1,Slc5a4a,Slc5a4b,Slc38a2,Pcsk9,Cnksr3,Slc5a12		8_Member	GO Biological Processes	GO:1903557	positive regulation of tumor necrosis factor superfamily cytokine production	-3.60322	-1.41703	10/99	12475,13057,16173,16803,16859,19204,21897,24088,66824,332579	Cd14,Cyba,Il18,Lbp,Lgals9,Ptafr,Tlr1,Tlr2,Pycard,Card9		12_Member	GO Biological Processes	GO:0006995	cellular response to nitrogen starvation	-2.78908	-0.789791	3/10	56208,57436,67443	Becn1,Gabarapl1,Map1lc3b		10_Member	GO Biological Processes	GO:0014009	glial cell proliferation	-2.94035	-1.1655	7/54	12759,12977,12978,15205,21926,76527,77125	Clu,Csf1,Csf1r,Hes1,Tnf,Il34,Il33		16_Summary	GO Biological Processes	GO:0000226	microtubule cytoskeleton organization	-3.79629	-1.19683	42/569	15505,15511,16563,17931,18536,19822,19878,20658,20874,22589,22680,24064,28105,56289,66917,67971,68121,72776,72948,74081,74256,75991,76895,77963,78798,78906,101565,140810,193740,212514,212892,215351,216848,216965,219103,227634,229776,237436,246103,320191,381738,381979,59030,19290,19893,75050,242584,11491,12006,12366,13076,13614,13649,14089,16600,17246,17248,22418,50754,71175,83946,109113,211660,21…	Hsph1,Hspa1b,Kif2a,Ppp1r12a,Pcm1,Rnf4,Rock2,Son,Slk,Atrx,Zfp207,Spry2,Trim36,Rassf1,Chordc1,Tppp3,Cep70,Sass6,Tppp,Cep350,Cyld,Slain2,Bicd2,Hook1,Eml4,Misp,Ccp110,Ttbk2,Hspa1a,Spice1,Rsph4a,Senp6,Chd3,Taok1,Cenpj,Camsap1,Cdc14a,Gas2l3,Atxn7,Hook3,Drc1,Brsk1,Mkks,Pura,Rpgr,Kif27,Wdr78,Adam17,Axin2,Casp2,Cyp1a1,Edn1,Egfr,Fap,Klf4,Mdm2,Mdm4,Wnt5a,Fbxw7,Nipbl,Phip,Uhrf2,Cspp1,Ythdf2,Cdc73,Slf2,Klhl9,…
18_Member	GO Biological Processes	GO:0043269	regulation of ion transport	-3.15937	-0.842117	39/733	11689,11735,11941,12361,12934,13616,14428,14681,15165,15979,16497,16518,18596,19260,19418,20393,21825,22066,22337,30955,56543,56643,56843,58226,66395,69635,71111,74166,76055,100102,109676,110058,170738,215748,216739,218699,225030,232748,268860	Alox5,Ank3,Atp2b2,Cask,Dpysl2,Edn3,Galr2,Gnao1,Hcn1,Ifngr1,Kcnab1,Kcnj2,Pdgfrb,Ptpn22,Rasgrf2,Sgk1,Thbs1,Trpc4,Vdr,Pik3cg,Kcnd3,Slc15a1,Trpm5,Cacna1h,Ahnak,Dapk1,Gpr39,Tmem38a,Oga,Pcsk9,Ank2,Syt17,Kcnh7,Cnksr3,Acsl6,Pxk,Kcng3,Tcaf2,Abat		8_Member	GO Biological Processes	GO:2000484	positive regulation of interleukin-8 secretion	-3.5762	-1.40436	4/13	12475,21897,24088,66824	Cd14,Tlr1,Tlr2,Pycard		12_Member	GO Biological Processes	GO:0043562	cellular response to nitrogen levels	-2.78908	-0.789791	3/10	56208,57436,67443	Becn1,Gabarapl1,Map1lc3b		10_Member	GO Biological Processes	GO:0090195	chemokine secretion	-2.84316	-1.10001	4/17	12978,21926,66824,77125	Csf1r,Tnf,Pycard,Il33		16_Member	GO Biological Processes	GO:0000226	microtubule cytoskeleton organization	-3.79629	-1.19683	42/569	15505,15511,16563,17931,18536,19822,19878,20658,20874,22589,22680,24064,28105,56289,66917,67971,68121,72776,72948,74081,74256,75991,76895,77963,78798,78906,101565,140810,193740,212514,212892,215351,216848,216965,219103,227634,229776,237436,246103,320191,381738,381979	Hsph1,Hspa1b,Kif2a,Ppp1r12a,Pcm1,Rnf4,Rock2,Son,Slk,Atrx,Zfp207,Spry2,Trim36,Rassf1,Chordc1,Tppp3,Cep70,Sass6,Tppp,Cep350,Cyld,Slain2,Bicd2,Hook1,Eml4,Misp,Ccp110,Ttbk2,Hspa1a,Spice1,Rsph4a,Senp6,Chd3,Taok1,Cenpj,Camsap1,Cdc14a,Gas2l3,Atxn7,Hook3,Drc1,Brsk1
18_Member	GO Biological Processes	GO:0034762	regulation of transmembrane transport	-3.09057	-0.80655	32/568	11689,11735,13616,14428,15165,15979,16497,16518,18605,19260,19418,21825,30955,56543,56843,58226,66277,66395,69635,71111,72993,74166,76055,100102,100647,109676,170738,215748,216739,225030,228775,232748	Alox5,Ank3,Edn3,Galr2,Hcn1,Ifngr1,Kcnab1,Kcnj2,Enpp1,Ptpn22,Rasgrf2,Thbs1,Pik3cg,Kcnd3,Trpm5,Cacna1h,Klf15,Ahnak,Dapk1,Gpr39,Appl1,Tmem38a,Oga,Pcsk9,Upk3b,Ank2,Kcnh7,Cnksr3,Acsl6,Kcng3,Trib3,Tcaf2		8_Member	GO Biological Processes	GO:0070339	response to bacterial lipopeptide	-3.48526	-1.34738	3/6	12475,21897,24088	Cd14,Tlr1,Tlr2		12_Member	GO Biological Processes	GO:0098780	response to mitochondrial depolarisation	-2.7865	-0.789582	4/21	51897,56208,68943,100504663	Atg13,Becn1,Pink1,Atg14		10_Member	GO Biological Processes	GO:0032722	positive regulation of chemokine production	-2.54684	-0.880595	7/63	12978,16173,16803,20963,21926,66824,77125	Csf1r,Il18,Lbp,Syk,Tnf,Pycard,Il33		16_Member	GO Biological Processes	GO:0070507	regulation of microtubule cytoskeleton organization	-3.28275	-0.980055	19/199	15505,15511,19822,19878,28105,56289,66917,68121,74256,75991,76895,78798,140810,193740,212514,215351,216965,219103,227634	Hsph1,Hspa1b,Rnf4,Rock2,Trim36,Rassf1,Chordc1,Cep70,Cyld,Slain2,Bicd2,Eml4,Ttbk2,Hspa1a,Spice1,Senp6,Taok1,Cenpj,Camsap1
18_Member	GO Biological Processes	GO:0034765	regulation of ion transmembrane transport	-2.41316	-0.474826	26/478	11689,11735,13616,14428,15165,15979,16497,16518,19260,19418,21825,30955,56543,56843,58226,66395,69635,71111,74166,100102,109676,170738,215748,216739,225030,232748	Alox5,Ank3,Edn3,Galr2,Hcn1,Ifngr1,Kcnab1,Kcnj2,Ptpn22,Rasgrf2,Thbs1,Pik3cg,Kcnd3,Trpm5,Cacna1h,Ahnak,Dapk1,Gpr39,Tmem38a,Pcsk9,Ank2,Kcnh7,Cnksr3,Acsl6,Kcng3,Tcaf2		8_Member	GO Biological Processes	GO:0071220	cellular response to bacterial lipoprotein	-3.48526	-1.34738	3/6	12475,21897,24088	Cd14,Tlr1,Tlr2		12_Member	GO Biological Processes	GO:0022411	cellular component disassembly	-2.72868	-0.745015	19/360	16337,18815,19230,20259,51800,51897,53972,54636,56208,57436,66270,67443,67474,67588,68943,102058,210356,227753,100504663	Insr,Plg,Twf1,Scin,Bok,Atg13,Ngef,Wdr45,Becn1,Gabarapl1,Retreg1,Map1lc3b,Snap29,Rnf41,Pink1,Exoc8,Nckap5,Gsn,Atg14		10_Member	GO Biological Processes	GO:0032642	regulation of chemokine production	-2.26104	-0.686825	8/89	12978,16173,16803,20963,21926,52615,66824,77125	Csf1r,Il18,Lbp,Syk,Tnf,Suz12,Pycard,Il33		16_Member	GO Biological Processes	GO:0032886	regulation of microtubule-based process	-3.18294	-0.934037	21/235	15505,15511,19822,19878,28105,56289,59030,66917,68121,74256,75991,76895,78798,140810,193740,212514,215351,216965,219103,227634,381738	Hsph1,Hspa1b,Rnf4,Rock2,Trim36,Rassf1,Mkks,Chordc1,Cep70,Cyld,Slain2,Bicd2,Eml4,Ttbk2,Hspa1a,Spice1,Senp6,Taok1,Cenpj,Camsap1,Drc1
18_Member	GO Biological Processes	GO:0098655	cation transmembrane transport	-2.05322	-0.338279	33/691	11689,11735,11941,13198,13616,14428,15165,15979,16497,16518,18796,19260,19418,22066,22785,28240,30955,56543,58226,64452,66395,67712,69635,71111,74166,100102,109676,170738,192775,215748,225030,230810,237987	Alox5,Ank3,Atp2b2,Ddit3,Edn3,Galr2,Hcn1,Ifngr1,Kcnab1,Kcnj2,Plcb2,Ptpn22,Rasgrf2,Trpc4,Slc30a4,Trpm2,Pik3cg,Kcnd3,Cacna1h,Slc5a4a,Ahnak,Slc25a37,Dapk1,Gpr39,Tmem38a,Pcsk9,Ank2,Kcnh7,Kcnh6,Cnksr3,Kcng3,Slc30a2,Otop2		8_Member	GO Biological Processes	GO:0071221	cellular response to bacterial lipopeptide	-3.48526	-1.34738	3/6	12475,21897,24088	Cd14,Tlr1,Tlr2		13_Summary	GO Biological Processes	GO:0017144	drug metabolic process	-5.1635	-2.62604	39/728	11522,11529,11668,11671,11702,12012,12048,12359,12491,12944,13095,13097,13110,13120,13361,14711,14811,15926,16337,18655,19017,26876,56695,58226,59010,68943,69219,74519,78925,79235,98256,99586,103142,104086,104263,107869,229687,241452,268860	Adh1,Adh7,Aldh1a1,Aldh3a2,Amd1,Baat,Bcl2l1,Cat,Cd36,Crp,Cyp2c29,Cyp2c38,Cyp2j6,Cyp4b1,Dhfr,Gnmt,Grin2a,Idh1,Insr,Pgk1,Ppargc1a,Adh4,Pnkd,Cacna1h,Sqor,Pink1,Ddah1,Cyp2j9,Srd5a1,Lrat,Kmo,Dpyd,Rdh9,Cyp27a1,Kdm3a,Cth,Chil5,Dhrs9,Abat		10_Member	GO Biological Processes	GO:0032602	chemokine production	-2.14732	-0.613934	8/93	12978,16173,16803,20963,21926,52615,66824,77125	Csf1r,Il18,Lbp,Syk,Tnf,Suz12,Pycard,Il33		16_Member	GO Biological Processes	GO:0007017	microtubule-based process	-2.49558	-0.550483	47/762	15505,15511,16563,17931,18536,19290,19822,19878,19893,20658,20874,22589,22680,24064,28105,56289,59030,66917,67971,68121,72776,72948,74081,74256,75050,75991,76895,77963,78798,78906,101565,140810,193740,212514,212892,215351,216848,216965,219103,227634,229776,237436,242584,246103,320191,381738,381979	Hsph1,Hspa1b,Kif2a,Ppp1r12a,Pcm1,Pura,Rnf4,Rock2,Rpgr,Son,Slk,Atrx,Zfp207,Spry2,Trim36,Rassf1,Mkks,Chordc1,Tppp3,Cep70,Sass6,Tppp,Cep350,Cyld,Kif27,Slain2,Bicd2,Hook1,Eml4,Misp,Ccp110,Ttbk2,Hspa1a,Spice1,Rsph4a,Senp6,Chd3,Taok1,Cenpj,Camsap1,Cdc14a,Gas2l3,Wdr78,Atxn7,Hook3,Drc1,Brsk1
18_Member	GO Biological Processes	GO:0098662	inorganic cation transmembrane transport	-2.04281	-0.332519	30/614	11689,11735,11941,13198,13616,14428,15165,16497,16518,18796,19260,22066,22785,28240,30955,56543,58226,64452,66395,67712,71111,74166,100102,109676,170738,192775,215748,225030,230810,237987	Alox5,Ank3,Atp2b2,Ddit3,Edn3,Galr2,Hcn1,Kcnab1,Kcnj2,Plcb2,Ptpn22,Trpc4,Slc30a4,Trpm2,Pik3cg,Kcnd3,Cacna1h,Slc5a4a,Ahnak,Slc25a37,Gpr39,Tmem38a,Pcsk9,Ank2,Kcnh7,Kcnh6,Cnksr3,Kcng3,Slc30a2,Otop2		8_Member	GO Biological Processes	GO:0072606	interleukin-8 secretion	-3.4004	-1.29982	5/25	12475,18126,21897,24088,66824	Cd14,Nos2,Tlr1,Tlr2,Pycard		13_Member	GO Biological Processes	GO:0017144	drug metabolic process	-5.1635	-2.62604	39/728	11522,11529,11668,11671,11702,12012,12048,12359,12491,12944,13095,13097,13110,13120,13361,14711,14811,15926,16337,18655,19017,26876,56695,58226,59010,68943,69219,74519,78925,79235,98256,99586,103142,104086,104263,107869,229687,241452,268860	Adh1,Adh7,Aldh1a1,Aldh3a2,Amd1,Baat,Bcl2l1,Cat,Cd36,Crp,Cyp2c29,Cyp2c38,Cyp2j6,Cyp4b1,Dhfr,Gnmt,Grin2a,Idh1,Insr,Pgk1,Ppargc1a,Adh4,Pnkd,Cacna1h,Sqor,Pink1,Ddah1,Cyp2j9,Srd5a1,Lrat,Kmo,Dpyd,Rdh9,Cyp27a1,Kdm3a,Cth,Chil5,Dhrs9,Abat		11_Summary	GO Biological Processes	GO:0034341	response to interferon-gamma	-6.07001	-3.60762	17/137	12265,12332,12703,14528,15900,17913,18126,18173,20297,20308,24108,55932,56221,66141,69550,80876,319278	Ciita,Capg,Socs1,Gch1,Irf8,Myo1c,Nos2,Slc11a1,Ccl20,Ccl9,Ubd,Gbp3,Ccl24,Ifitm3,Bst2,Ifitm2,Shfl		16_Member	GO Biological Processes	GO:0010564	regulation of cell cycle process	-2.02389	-0.338497	36/585	11491,12006,12366,13076,13614,13649,14089,15511,16600,17246,17248,19822,19878,22418,22589,22680,50754,56289,66917,71175,83946,101565,109113,193740,211660,212514,213541,214498,215351,216965,219103,226151,229776,242521,353170,381979	Adam17,Axin2,Casp2,Cyp1a1,Edn1,Egfr,Fap,Hspa1b,Klf4,Mdm2,Mdm4,Rnf4,Rock2,Wnt5a,Atrx,Zfp207,Fbxw7,Rassf1,Chordc1,Nipbl,Phip,Ccp110,Uhrf2,Hspa1a,Cspp1,Spice1,Ythdf2,Cdc73,Senp6,Taok1,Cenpj,Slf2,Cdc14a,Klhl9,Txlng,Brsk1
19_Summary	GO Biological Processes	GO:0031668	cellular response to extracellular stimulus	-3.69989	-1.02922	18/223	11657,11828,12575,14828,16403,18534,21848,22027,22042,22337,22414,26413,56506,57875,100102,170822,216742,232906,12038,12164,12457,13198,16974,19013,20519,71111	Alb,Aqp3,Cdkn1a,Hspa5,Itga6,Pck1,Trim24,Hsp90b1,Tfrc,Vdr,Wnt2b,Mapk1,Cib2,Angptl4,Pcsk9,Usp33,Fnip1,Arhgap35,Bche,Bmp8b,Noct,Ddit3,Lrp6,Ppara,Slc22a3,Gpr39		8_Member	GO Biological Processes	GO:0032637	interleukin-8 production	-3.39314	-1.29871	8/69	12475,16173,16803,18126,21897,21926,24088,66824	Cd14,Il18,Lbp,Nos2,Tlr1,Tnf,Tlr2,Pycard		13_Member	GO Biological Processes	GO:0042737	drug catabolic process	-2.28978	-0.413649	10/153	11522,11529,12359,13095,13097,13110,13120,74519,99586,229687	Adh1,Adh7,Cat,Cyp2c29,Cyp2c38,Cyp2j6,Cyp4b1,Cyp2j9,Dpyd,Chil5		11_Member	GO Biological Processes	GO:0034341	response to interferon-gamma	-6.07001	-3.60762	17/137	12265,12332,12703,14528,15900,17913,18126,18173,20297,20308,24108,55932,56221,66141,69550,80876,319278	Ciita,Capg,Socs1,Gch1,Irf8,Myo1c,Nos2,Slc11a1,Ccl20,Ccl9,Ubd,Gbp3,Ccl24,Ifitm3,Bst2,Ifitm2,Shfl		17_Summary	CORUM	CORUM:3029	Drosha complex	-3.77485	-1.19683	4/8	13207,59013,67040,230908,14815,16600,17125,18028,21812	Ddx5,Hnrnph1,Ddx17,Tardbp,Nr3c1,Klf4,Smad1,Nfib,Tgfbr1
19_Member	GO Biological Processes	GO:0031668	cellular response to extracellular stimulus	-3.69989	-1.02922	18/223	11657,11828,12575,14828,16403,18534,21848,22027,22042,22337,22414,26413,56506,57875,100102,170822,216742,232906	Alb,Aqp3,Cdkn1a,Hspa5,Itga6,Pck1,Trim24,Hsp90b1,Tfrc,Vdr,Wnt2b,Mapk1,Cib2,Angptl4,Pcsk9,Usp33,Fnip1,Arhgap35		8_Member	GO Biological Processes	GO:0032493	response to bacterial lipoprotein	-3.25067	-1.19576	3/7	12475,21897,24088	Cd14,Tlr1,Tlr2		14_Summary	GO Biological Processes	GO:0010823	negative regulation of mitochondrion organization	-5.09727	-2.56792	9/55	12048,14629,19017,26949,51800,52538,67384,67588,68943,12125,171543,72287,12371,13867,14381,17210,17748,19141,20845,66270,70729,98256,112405,224617,234734,50776,51897,54636,56208,57436,67443,68018,72962,100504663,67712,94280,208638	Bcl2l1,Gclc,Ppargc1a,Vat1,Bok,Acaa2,Bag4,Rnf41,Pink1,Bcl2l11,Bmf,Plekhf1,Casp9,Erbb3,G6pdx,Mcl1,Mt1,Lgmn,Star,Retreg1,Nos1ap,Kmo,Egln1,Tbc1d24,Aars,Polg2,Atg13,Wdr45,Becn1,Gabarapl1,Map1lc3b,Col4a3bp,Tymp,Atg14,Slc25a37,Sfxn3,Slc25a38		11_Member	GO Biological Processes	GO:0071346	cellular response to interferon-gamma	-2.08806	-0.573732	9/115	12332,12703,15900,17913,18126,20297,20308,55932,56221	Capg,Socs1,Irf8,Myo1c,Nos2,Ccl20,Ccl9,Gbp3,Ccl24		17_Member	CORUM	CORUM:3029	Drosha complex	-3.77485	-1.19683	4/8	13207,59013,67040,230908	Ddx5,Hnrnph1,Ddx17,Tardbp
19_Member	GO Biological Processes	GO:0009991	response to extracellular stimulus	-3.4984	-0.956743	26/401	11657,11828,12038,12164,12457,12575,13198,14828,16403,16974,18534,19013,20519,21848,22027,22042,22337,22414,26413,56506,57875,71111,100102,170822,216742,232906	Alb,Aqp3,Bche,Bmp8b,Noct,Cdkn1a,Ddit3,Hspa5,Itga6,Lrp6,Pck1,Ppara,Slc22a3,Trim24,Hsp90b1,Tfrc,Vdr,Wnt2b,Mapk1,Cib2,Angptl4,Gpr39,Pcsk9,Usp33,Fnip1,Arhgap35		8_Member	KEGG Pathway	mmu05152	Tuberculosis	-3.10677	-1.08307	13/178	11783,12122,12265,12475,16173,16409,16803,18126,21803,21897,21926,24088,332579	Apaf1,Bid,Ciita,Cd14,Il18,Itgam,Lbp,Nos2,Tgfb1,Tlr1,Tnf,Tlr2,Card9		14_Member	GO Biological Processes	GO:0010823	negative regulation of mitochondrion organization	-5.09727	-2.56792	9/55	12048,14629,19017,26949,51800,52538,67384,67588,68943	Bcl2l1,Gclc,Ppargc1a,Vat1,Bok,Acaa2,Bag4,Rnf41,Pink1		12_Summary	GO Biological Processes	GO:0055080	cation homeostasis	-5.25245	-2.84197	45/732	11535,11539,11804,11816,12297,12494,12772,13057,13405,14319,14371,14609,15945,16416,16438,16453,16485,16819,17002,17306,18173,19063,19219,19692,21817,22782,29876,30060,53322,53945,55985,57265,69772,70358,71982,72027,74051,76459,76524,98396,227059,227326,234779,269437,329693,14456,14526,15205,15894,16534,17863,57442,69806,107589,223473,223864,226781,227731,269717,11745,12424,13058,14182,14199,1739…	Adm,Adora1,Aplp2,Apoe,Cacnb3,Cd38,Ccr2,Cyba,Dmd,Fth1,Fzd9,Gja1,Cxcl10,Itgb3,Itpr1,Jak3,Kcna1,Lcn2,Ltf,Sypl2,Slc11a1,Ppt1,Ptger4,Reg1,Tgm2,Slc30a1,Clic4,Meltf,Nucb2,Slc40a1,Cxcl13,Fzd2,Bdh2,Steap1,Snx10,Slc39a4,Steap2,Car12,Cln6,Slc41a1,Slc39a10,Gpr55,Plcg2,Plch1,Fcrl5,Gas6,Gcg,Hes1,Icam1,Kcnn4,Myb,Kcne3,Slc39a11,Mylk,Nipal2,Rapgef3,Slc30a10,Slc25a25,Orai2,Anxa3,Cck,Cybb,Fgfr1,Fhl1,Mmp9,Ptafr,Ros1…		17_Member	GO Biological Processes	GO:0061614	pri-miRNA transcription by RNA polymerase II	-2.30795	-0.474159	7/52	13207,14815,16600,17125,18028,21812,67040	Ddx5,Nr3c1,Klf4,Smad1,Nfib,Tgfbr1,Ddx17
19_Member	GO Biological Processes	GO:0031669	cellular response to nutrient levels	-2.98815	-0.786984	15/194	11657,11828,12575,14828,18534,21848,22027,22337,22414,26413,56506,57875,100102,170822,216742	Alb,Aqp3,Cdkn1a,Hspa5,Pck1,Trim24,Hsp90b1,Vdr,Wnt2b,Mapk1,Cib2,Angptl4,Pcsk9,Usp33,Fnip1		8_Member	Reactome Gene Sets	R-MMU-5686938	Regulation of TLR by endogenous ligand	-2.98953	-0.999637	4/18	12475,16803,21897,24088	Cd14,Lbp,Tlr1,Tlr2		14_Member	GO Biological Processes	GO:0010821	regulation of mitochondrion organization	-3.20973	-1.10028	11/136	12048,12125,14629,19017,26949,51800,52538,67384,67588,68943,171543	Bcl2l1,Bcl2l11,Gclc,Ppargc1a,Vat1,Bok,Acaa2,Bag4,Rnf41,Pink1,Bmf		12_Member	GO Biological Processes	GO:0055080	cation homeostasis	-5.25245	-2.84197	45/732	11535,11539,11804,11816,12297,12494,12772,13057,13405,14319,14371,14609,15945,16416,16438,16453,16485,16819,17002,17306,18173,19063,19219,19692,21817,22782,29876,30060,53322,53945,55985,57265,69772,70358,71982,72027,74051,76459,76524,98396,227059,227326,234779,269437,329693	Adm,Adora1,Aplp2,Apoe,Cacnb3,Cd38,Ccr2,Cyba,Dmd,Fth1,Fzd9,Gja1,Cxcl10,Itgb3,Itpr1,Jak3,Kcna1,Lcn2,Ltf,Sypl2,Slc11a1,Ppt1,Ptger4,Reg1,Tgm2,Slc30a1,Clic4,Meltf,Nucb2,Slc40a1,Cxcl13,Fzd2,Bdh2,Steap1,Snx10,Slc39a4,Steap2,Car12,Cln6,Slc41a1,Slc39a10,Gpr55,Plcg2,Plch1,Fcrl5		18_Summary	GO Biological Processes	GO:0016569	covalent chromatin modification	-3.77444	-1.19683	35/445	12648,13714,14055,20874,22289,22385,22589,67246,67367,67773,69587,71148,71175,74026,74112,77853,81703,93759,94246,98403,104263,108155,108829,109331,209200,214498,218214,218850,231051,234135,238247,244349,246103,270627,338523,12611,14815,53325,67382,70127,71330,97122,101685,107817,109151,192285,216848,217578,233532,237339,74493,226151,319583	Chd1,Elk4,Ezh1,Slk,Kdm6a,Baz1b,Atrx,Resf1,Paxbp1,Kat8,Pcgf3,Mier1,Nipbl,Msl1,Usp16,Msl2,Jdp2,Sirt1,Arid4b,Zfp451,Kdm3a,Ogt,Jmjd1c,Rnf20,Dtx3l,Cdc73,Kdm1b,Tasor,Kmt2c,Nsd3,Arid4a,Kat6a,Atxn7,Taf1,Kdm7a,Cebpg,Nr3c1,Banp,Brd3,Dpf3,Rcbtb1,Hist2h4,Spty2d1,Jmjd6,Chd9,Phf21a,Chd3,Baz1a,Rsf1,L3mbtl3,Tnks2,Slf2,Lig4
19_Member	GO Biological Processes	GO:0031667	response to nutrient levels	-2.56123	-0.536086	22/371	11657,11828,12038,12164,12575,13198,14828,16974,18534,19013,20519,21848,22027,22337,22414,26413,56506,57875,71111,100102,170822,216742	Alb,Aqp3,Bche,Bmp8b,Cdkn1a,Ddit3,Hspa5,Lrp6,Pck1,Ppara,Slc22a3,Trim24,Hsp90b1,Vdr,Wnt2b,Mapk1,Cib2,Angptl4,Gpr39,Pcsk9,Usp33,Fnip1		8_Member	KEGG Pathway	mmu04620	Toll-like receptor signaling pathway	-2.96465	-0.981173	9/99	12475,15945,16803,17329,18710,21897,21926,24088,54123	Cd14,Cxcl10,Lbp,Cxcl9,Pik3r3,Tlr1,Tnf,Tlr2,Irf7		14_Member	GO Biological Processes	GO:1901029	negative regulation of mitochondrial outer membrane permeabilization involved in apoptotic signaling	-3.10387	-1.0124	3/8	14629,51800,52538	Gclc,Bok,Acaa2		12_Member	GO Biological Processes	GO:0098771	inorganic ion homeostasis	-5.04298	-2.66773	45/746	11535,11539,11804,11816,12297,12494,12772,13057,13405,14319,14371,14609,15945,16416,16438,16453,16485,16819,17002,17306,18173,19063,19219,19692,21817,22782,29876,30060,53322,53945,55985,57265,69772,70358,71982,72027,74051,76459,76524,98396,227059,227326,234779,269437,329693	Adm,Adora1,Aplp2,Apoe,Cacnb3,Cd38,Ccr2,Cyba,Dmd,Fth1,Fzd9,Gja1,Cxcl10,Itgb3,Itpr1,Jak3,Kcna1,Lcn2,Ltf,Sypl2,Slc11a1,Ppt1,Ptger4,Reg1,Tgm2,Slc30a1,Clic4,Meltf,Nucb2,Slc40a1,Cxcl13,Fzd2,Bdh2,Steap1,Snx10,Slc39a4,Steap2,Car12,Cln6,Slc41a1,Slc39a10,Gpr55,Plcg2,Plch1,Fcrl5		18_Member	GO Biological Processes	GO:0016569	covalent chromatin modification	-3.77444	-1.19683	35/445	12648,13714,14055,20874,22289,22385,22589,67246,67367,67773,69587,71148,71175,74026,74112,77853,81703,93759,94246,98403,104263,108155,108829,109331,209200,214498,218214,218850,231051,234135,238247,244349,246103,270627,338523	Chd1,Elk4,Ezh1,Slk,Kdm6a,Baz1b,Atrx,Resf1,Paxbp1,Kat8,Pcgf3,Mier1,Nipbl,Msl1,Usp16,Msl2,Jdp2,Sirt1,Arid4b,Zfp451,Kdm3a,Ogt,Jmjd1c,Rnf20,Dtx3l,Cdc73,Kdm1b,Tasor,Kmt2c,Nsd3,Arid4a,Kat6a,Atxn7,Taf1,Kdm7a
19_Member	GO Biological Processes	GO:0071496	cellular response to external stimulus	-2.47573	-0.510662	18/285	11657,11828,12575,14828,16403,18534,21848,22027,22042,22337,22414,26413,56506,57875,100102,170822,216742,232906	Alb,Aqp3,Cdkn1a,Hspa5,Itga6,Pck1,Trim24,Hsp90b1,Tfrc,Vdr,Wnt2b,Mapk1,Cib2,Angptl4,Pcsk9,Usp33,Fnip1,Arhgap35		8_Member	GO Biological Processes	GO:0032677	regulation of interleukin-8 production	-2.92264	-0.957357	7/63	12475,16173,16803,21897,21926,24088,66824	Cd14,Il18,Lbp,Tlr1,Tnf,Tlr2,Pycard		14_Member	GO Biological Processes	GO:0046902	regulation of mitochondrial membrane permeability	-2.70106	-0.724875	6/53	12048,12125,14629,51800,52538,72287	Bcl2l1,Bcl2l11,Gclc,Bok,Acaa2,Plekhf1		12_Member	GO Biological Processes	GO:0055065	metal ion homeostasis	-4.87878	-2.558	41/664	11535,11539,11804,11816,12297,12494,12772,13057,13405,14319,14371,14609,15945,16416,16438,16453,16485,16819,17002,17306,18173,19219,19692,21817,22782,30060,53322,53945,55985,57265,69772,70358,71982,72027,74051,98396,227059,227326,234779,269437,329693	Adm,Adora1,Aplp2,Apoe,Cacnb3,Cd38,Ccr2,Cyba,Dmd,Fth1,Fzd9,Gja1,Cxcl10,Itgb3,Itpr1,Jak3,Kcna1,Lcn2,Ltf,Sypl2,Slc11a1,Ptger4,Reg1,Tgm2,Slc30a1,Meltf,Nucb2,Slc40a1,Cxcl13,Fzd2,Bdh2,Steap1,Snx10,Slc39a4,Steap2,Slc41a1,Slc39a10,Gpr55,Plcg2,Plch1,Fcrl5		18_Member	GO Biological Processes	GO:0006325	chromatin organization	-3.52964	-1.10041	50/736	12611,12648,13714,14055,14815,20874,22289,22385,22589,53325,67246,67367,67382,67773,69587,70127,71148,71175,71330,74026,74112,77853,81703,93759,94246,97122,98403,101685,104263,107817,108155,108829,109151,109331,192285,209200,214498,216848,217578,218214,218850,231051,233532,234135,237339,238247,244349,246103,270627,338523	Cebpg,Chd1,Elk4,Ezh1,Nr3c1,Slk,Kdm6a,Baz1b,Atrx,Banp,Resf1,Paxbp1,Brd3,Kat8,Pcgf3,Dpf3,Mier1,Nipbl,Rcbtb1,Msl1,Usp16,Msl2,Jdp2,Sirt1,Arid4b,Hist2h4,Zfp451,Spty2d1,Kdm3a,Jmjd6,Ogt,Jmjd1c,Chd9,Rnf20,Phf21a,Dtx3l,Cdc73,Chd3,Baz1a,Kdm1b,Tasor,Kmt2c,Rsf1,Nsd3,L3mbtl3,Arid4a,Kat6a,Atxn7,Taf1,Kdm7a
20_Summary	GO Biological Processes	GO:0046164	alcohol catabolic process	-3.63834	-1.00096	7/41	11522,11529,20322,54384,64436,104086,212111,18534,18796,20698,53881,69718,171168,235533,14660,14661,15488,52538,64898,69219,104158,104776,234564,268860,320204	Adh1,Adh7,Sord,Mtmr7,Inpp5e,Cyp27a1,Inpp5a,Pck1,Plcb2,Sphk1,Slc5a3,Ipmk,Acer1,Gk5,Gls,Glud1,Hsd17b4,Acaa2,Lpin2,Ddah1,Ces1d,Aldh6a1,Ces1f,Abat,Etfbkmt		8_Member	GO Biological Processes	GO:0032722	positive regulation of chemokine production	-2.92264	-0.957357	7/63	16173,16803,16859,21926,24088,66824,68279	Il18,Lbp,Lgals9,Tnf,Tlr2,Pycard,Mcoln2		14_Member	GO Biological Processes	GO:1901214	regulation of neuron death	-2.58262	-0.626233	19/371	12048,12125,12371,13867,14381,14629,17210,17748,19017,19141,20845,51800,66270,68943,70729,98256,112405,224617,234734	Bcl2l1,Bcl2l11,Casp9,Erbb3,G6pdx,Gclc,Mcl1,Mt1,Ppargc1a,Lgmn,Star,Bok,Retreg1,Pink1,Nos1ap,Kmo,Egln1,Tbc1d24,Aars		12_Member	GO Biological Processes	GO:0070838	divalent metal ion transport	-4.31674	-2.08524	31/472	12297,13057,13405,14456,14526,14609,15205,15894,15945,16416,16438,16453,16534,17863,18173,22782,53945,57442,69806,72027,98396,107589,223473,223864,226781,227059,227731,234779,269437,269717,329693	Cacnb3,Cyba,Dmd,Gas6,Gcg,Gja1,Hes1,Icam1,Cxcl10,Itgb3,Itpr1,Jak3,Kcnn4,Myb,Slc11a1,Slc30a1,Slc40a1,Kcne3,Slc39a11,Slc39a4,Slc41a1,Mylk,Nipal2,Rapgef3,Slc30a10,Slc39a10,Slc25a25,Plcg2,Plch1,Orai2,Fcrl5		18_Member	GO Biological Processes	GO:0016570	histone modification	-3.1242	-0.895885	32/428	13714,14055,20874,22289,22385,22589,67367,67773,69587,71148,71175,74026,74112,77853,81703,93759,94246,98403,104263,108155,108829,109331,209200,214498,218214,231051,234135,238247,244349,246103,270627,338523	Elk4,Ezh1,Slk,Kdm6a,Baz1b,Atrx,Paxbp1,Kat8,Pcgf3,Mier1,Nipbl,Msl1,Usp16,Msl2,Jdp2,Sirt1,Arid4b,Zfp451,Kdm3a,Ogt,Jmjd1c,Rnf20,Dtx3l,Cdc73,Kdm1b,Kmt2c,Nsd3,Arid4a,Kat6a,Atxn7,Taf1,Kdm7a
20_Member	GO Biological Processes	GO:0046164	alcohol catabolic process	-3.63834	-1.00096	7/41	11522,11529,20322,54384,64436,104086,212111	Adh1,Adh7,Sord,Mtmr7,Inpp5e,Cyp27a1,Inpp5a		8_Member	GO Biological Processes	GO:0042089	cytokine biosynthetic process	-2.88576	-0.937887	10/122	16173,16803,19204,20297,21897,21926,24088,54123,108723,332579	Il18,Lbp,Ptafr,Ccl20,Tlr1,Tnf,Tlr2,Irf7,Card11,Card9		14_Member	GO Biological Processes	GO:0007005	mitochondrion organization	-2.54703	-0.605438	22/459	12048,12125,14629,17210,19017,26949,50776,51800,51897,52538,54636,56208,57436,67384,67443,67588,68018,68943,72287,72962,171543,100504663	Bcl2l1,Bcl2l11,Gclc,Mcl1,Ppargc1a,Vat1,Polg2,Bok,Atg13,Acaa2,Wdr45,Becn1,Gabarapl1,Bag4,Map1lc3b,Rnf41,Col4a3bp,Pink1,Plekhf1,Tymp,Bmf,Atg14		12_Member	GO Biological Processes	GO:0072511	divalent inorganic cation transport	-4.26544	-2.06025	31/475	12297,13057,13405,14456,14526,14609,15205,15894,15945,16416,16438,16453,16534,17863,18173,22782,53945,57442,69806,72027,98396,107589,223473,223864,226781,227059,227731,234779,269437,269717,329693	Cacnb3,Cyba,Dmd,Gas6,Gcg,Gja1,Hes1,Icam1,Cxcl10,Itgb3,Itpr1,Jak3,Kcnn4,Myb,Slc11a1,Slc30a1,Slc40a1,Kcne3,Slc39a11,Slc39a4,Slc41a1,Mylk,Nipal2,Rapgef3,Slc30a10,Slc39a10,Slc25a25,Plcg2,Plch1,Orai2,Fcrl5		18_Member	GO Biological Processes	GO:0031937	positive regulation of chromatin silencing	-2.70467	-0.673377	4/14	67246,71148,93759,218850	Resf1,Mier1,Sirt1,Tasor
20_Member	GO Biological Processes	GO:0019751	polyol metabolic process	-3.54282	-0.963313	12/118	18534,18796,20322,20698,53881,54384,64436,69718,104086,171168,212111,235533	Pck1,Plcb2,Sord,Sphk1,Slc5a3,Mtmr7,Inpp5e,Ipmk,Cyp27a1,Acer1,Inpp5a,Gk5		8_Member	GO Biological Processes	GO:0002755	MyD88-dependent toll-like receptor signaling pathway	-2.80781	-0.89046	4/20	19695,21897,24088,54123	Reg3g,Tlr1,Tlr2,Irf7		14_Member	GO Biological Processes	GO:0043523	regulation of neuron apoptotic process	-2.51796	-0.588664	15/267	12048,12125,12371,13867,14381,14629,17210,17748,19017,19141,20845,51800,66270,68943,234734	Bcl2l1,Bcl2l11,Casp9,Erbb3,G6pdx,Gclc,Mcl1,Mt1,Ppargc1a,Lgmn,Star,Bok,Retreg1,Pink1,Aars		12_Member	GO Biological Processes	GO:0072507	divalent inorganic cation homeostasis	-3.54608	-1.55619	31/521	11535,11816,12297,12494,12772,13057,13405,14371,14609,15945,16416,16438,16453,16485,17306,18173,19219,19692,21817,22782,53322,55985,57265,71982,72027,98396,227059,227326,234779,269437,329693	Adm,Apoe,Cacnb3,Cd38,Ccr2,Cyba,Dmd,Fzd9,Gja1,Cxcl10,Itgb3,Itpr1,Jak3,Kcna1,Sypl2,Slc11a1,Ptger4,Reg1,Tgm2,Slc30a1,Nucb2,Cxcl13,Fzd2,Snx10,Slc39a4,Slc41a1,Slc39a10,Gpr55,Plcg2,Plch1,Fcrl5		18_Member	GO Biological Processes	GO:1905269	positive regulation of chromatin organization	-2.22186	-0.431417	11/112	20874,67246,67367,71148,71175,81703,93759,108155,109331,218850,234135	Slk,Resf1,Paxbp1,Mier1,Nipbl,Jdp2,Sirt1,Ogt,Rnf20,Tasor,Nsd3
20_Member	GO Biological Processes	GO:1901616	organic hydroxy compound catabolic process	-2.70786	-0.619311	7/58	11522,11529,20322,54384,64436,104086,212111	Adh1,Adh7,Sord,Mtmr7,Inpp5e,Cyp27a1,Inpp5a		8_Member	GO Biological Processes	GO:0042107	cytokine metabolic process	-2.78004	-0.872405	10/126	16173,16803,19204,20297,21897,21926,24088,54123,108723,332579	Il18,Lbp,Ptafr,Ccl20,Tlr1,Tnf,Tlr2,Irf7,Card11,Card9		14_Member	GO Biological Processes	GO:0006839	mitochondrial transport	-2.26586	-0.403798	11/179	12048,12125,14629,51800,52538,67384,67712,68943,72287,94280,208638	Bcl2l1,Bcl2l11,Gclc,Bok,Acaa2,Bag4,Slc25a37,Pink1,Plekhf1,Sfxn3,Slc25a38		12_Member	GO Biological Processes	GO:0030003	cellular cation homeostasis	-3.52589	-1.54062	36/642	11535,11804,11816,12297,12494,12772,13057,13405,14319,14371,14609,15945,16416,16438,16453,16819,17306,18173,19063,19219,21817,22782,29876,30060,53322,53945,55985,57265,72027,76524,98396,227059,227326,234779,269437,329693	Adm,Aplp2,Apoe,Cacnb3,Cd38,Ccr2,Cyba,Dmd,Fth1,Fzd9,Gja1,Cxcl10,Itgb3,Itpr1,Jak3,Lcn2,Sypl2,Slc11a1,Ppt1,Ptger4,Tgm2,Slc30a1,Clic4,Meltf,Nucb2,Slc40a1,Cxcl13,Fzd2,Slc39a4,Cln6,Slc41a1,Slc39a10,Gpr55,Plcg2,Plch1,Fcrl5		18_Member	GO Biological Processes	GO:2001252	positive regulation of chromosome organization	-2.1139	-0.37461	15/182	20874,22589,67246,67367,71148,71175,74493,81703,93759,108155,109331,218850,226151,234135,319583	Slk,Atrx,Resf1,Paxbp1,Mier1,Nipbl,Tnks2,Jdp2,Sirt1,Ogt,Rnf20,Tasor,Slf2,Nsd3,Lig4
20_Member	GO Biological Processes	GO:0046174	polyol catabolic process	-2.45408	-0.493369	4/21	20322,54384,64436,212111	Sord,Mtmr7,Inpp5e,Inpp5a		8_Member	GO Biological Processes	GO:0070391	response to lipoteichoic acid	-2.74084	-0.844592	3/10	12475,16803,24088	Cd14,Lbp,Tlr2		14_Member	GO Biological Processes	GO:0090559	regulation of membrane permeability	-2.25363	-0.403798	6/65	12048,12125,14629,51800,52538,72287	Bcl2l1,Bcl2l11,Gclc,Bok,Acaa2,Plekhf1		12_Member	GO Biological Processes	GO:0006873	cellular ion homeostasis	-3.35113	-1.42463	36/656	11535,11804,11816,12297,12494,12772,13057,13405,14319,14371,14609,15945,16416,16438,16453,16819,17306,18173,19063,19219,21817,22782,29876,30060,53322,53945,55985,57265,72027,76524,98396,227059,227326,234779,269437,329693	Adm,Aplp2,Apoe,Cacnb3,Cd38,Ccr2,Cyba,Dmd,Fth1,Fzd9,Gja1,Cxcl10,Itgb3,Itpr1,Jak3,Lcn2,Sypl2,Slc11a1,Ppt1,Ptger4,Tgm2,Slc30a1,Clic4,Meltf,Nucb2,Slc40a1,Cxcl13,Fzd2,Slc39a4,Cln6,Slc41a1,Slc39a10,Gpr55,Plcg2,Plch1,Fcrl5		19_Summary	GO Biological Processes	GO:0034105	positive regulation of tissue remodeling	-3.75187	-1.19623	8/40	11501,13649,16974,19219,19877,19878,21934,23849,56221,12494	Adam8,Egfr,Lrp6,Ptger4,Rock1,Rock2,Tnfrsf11a,Klf6,Ccl24,Cd38
20_Member	GO Biological Processes	GO:0044282	small molecule catabolic process	-2.40963	-0.474826	19/312	11522,11529,14660,14661,15488,18534,20322,52538,54384,64436,64898,69219,104086,104158,104776,212111,234564,268860,320204	Adh1,Adh7,Gls,Glud1,Hsd17b4,Pck1,Sord,Acaa2,Mtmr7,Inpp5e,Lpin2,Ddah1,Cyp27a1,Ces1d,Aldh6a1,Inpp5a,Ces1f,Abat,Etfbkmt		8_Member	GO Biological Processes	GO:0071223	cellular response to lipoteichoic acid	-2.74084	-0.844592	3/10	12475,16803,24088	Cd14,Lbp,Tlr2		14_Member	GO Biological Processes	GO:0043524	negative regulation of neuron apoptotic process	-2.23035	-0.388563	11/181	12048,13867,14629,17748,19017,19141,20845,51800,66270,68943,234734	Bcl2l1,Erbb3,Gclc,Mt1,Ppargc1a,Lgmn,Star,Bok,Retreg1,Pink1,Aars		12_Member	GO Biological Processes	GO:0006875	cellular metal ion homeostasis	-3.34991	-1.42463	33/583	11535,11804,11816,12297,12494,12772,13057,13405,14319,14371,14609,15945,16416,16438,16453,16819,17306,18173,19219,21817,22782,30060,53322,53945,55985,57265,72027,98396,227059,227326,234779,269437,329693	Adm,Aplp2,Apoe,Cacnb3,Cd38,Ccr2,Cyba,Dmd,Fth1,Fzd9,Gja1,Cxcl10,Itgb3,Itpr1,Jak3,Lcn2,Sypl2,Slc11a1,Ptger4,Tgm2,Slc30a1,Meltf,Nucb2,Slc40a1,Cxcl13,Fzd2,Slc39a4,Slc41a1,Slc39a10,Gpr55,Plcg2,Plch1,Fcrl5		19_Member	GO Biological Processes	GO:0034105	positive regulation of tissue remodeling	-3.75187	-1.19623	8/40	11501,13649,16974,19219,19877,19878,21934,23849	Adam8,Egfr,Lrp6,Ptger4,Rock1,Rock2,Tnfrsf11a,Klf6
										8_Member	GO Biological Processes	GO:2000482	regulation of interleukin-8 secretion	-2.72495	-0.836119	4/21	12475,21897,24088,66824	Cd14,Tlr1,Tlr2,Pycard		14_Member	GO Biological Processes	GO:0008637	apoptotic mitochondrial changes	-2.17581	-0.342204	8/111	12048,12125,14629,17210,51800,52538,68943,171543	Bcl2l1,Bcl2l11,Gclc,Mcl1,Bok,Acaa2,Pink1,Bmf		12_Member	GO Biological Processes	GO:0072503	cellular divalent inorganic cation homeostasis	-2.89757	-1.13557	28/497	11535,11816,12297,12494,12772,13057,13405,14371,14609,15945,16416,16438,16453,17306,18173,19219,21817,22782,53322,55985,57265,72027,98396,227059,227326,234779,269437,329693	Adm,Apoe,Cacnb3,Cd38,Ccr2,Cyba,Dmd,Fzd9,Gja1,Cxcl10,Itgb3,Itpr1,Jak3,Sypl2,Slc11a1,Ptger4,Tgm2,Slc30a1,Nucb2,Cxcl13,Fzd2,Slc39a4,Slc41a1,Slc39a10,Gpr55,Plcg2,Plch1,Fcrl5		19_Member	GO Biological Processes	GO:2000416	regulation of eosinophil migration	-2.9105	-0.77261	3/6	11501,19219,56221	Adam8,Ptger4,Ccl24
										8_Member	GO Biological Processes	GO:0098581	detection of external biotic stimulus	-2.6467	-0.798259	4/22	16803,21897,21946,24088	Lbp,Tlr1,Pglyrp1,Tlr2		14_Member	GO Biological Processes	GO:0070997	neuron death	-2.14396	-0.31997	19/408	12048,12125,12371,13867,14381,14629,17210,17748,19017,19141,20845,51800,66270,68943,70729,98256,112405,224617,234734	Bcl2l1,Bcl2l11,Casp9,Erbb3,G6pdx,Gclc,Mcl1,Mt1,Ppargc1a,Lgmn,Star,Bok,Retreg1,Pink1,Nos1ap,Kmo,Egln1,Tbc1d24,Aars		12_Member	GO Biological Processes	GO:0055074	calcium ion homeostasis	-2.39366	-0.782224	26/489	11535,11816,12297,12494,12772,13057,13405,14371,14609,15945,16416,16438,16453,17306,19219,19692,21817,22782,53322,55985,57265,71982,227326,234779,269437,329693	Adm,Apoe,Cacnb3,Cd38,Ccr2,Cyba,Dmd,Fzd9,Gja1,Cxcl10,Itgb3,Itpr1,Jak3,Sypl2,Ptger4,Reg1,Tgm2,Slc30a1,Nucb2,Cxcl13,Fzd2,Snx10,Gpr55,Plcg2,Plch1,Fcrl5		19_Member	GO Biological Processes	GO:0045780	positive regulation of bone resorption	-2.37226	-0.500015	5/27	11501,13649,16974,19219,21934	Adam8,Egfr,Lrp6,Ptger4,Tnfrsf11a
										8_Member	GO Biological Processes	GO:0032490	detection of molecule of bacterial origin	-2.61094	-0.774088	3/11	16803,21897,24088	Lbp,Tlr1,Tlr2		14_Member	GO Biological Processes	GO:0051402	neuron apoptotic process	-2.11138	-0.288979	15/296	12048,12125,12371,13867,14381,14629,17210,17748,19017,19141,20845,51800,66270,68943,234734	Bcl2l1,Bcl2l11,Casp9,Erbb3,G6pdx,Gclc,Mcl1,Mt1,Ppargc1a,Lgmn,Star,Bok,Retreg1,Pink1,Aars		12_Member	GO Biological Processes	GO:0051924	regulation of calcium ion transport	-2.39041	-0.780917	17/273	12297,13057,13405,14526,14609,15205,15894,15945,16416,16438,16453,22782,57442,107589,223864,234779,329693	Cacnb3,Cyba,Dmd,Gcg,Gja1,Hes1,Icam1,Cxcl10,Itgb3,Itpr1,Jak3,Slc30a1,Kcne3,Mylk,Rapgef3,Plcg2,Fcrl5		19_Member	GO Biological Processes	GO:0046852	positive regulation of bone remodeling	-2.37226	-0.500015	5/27	11501,13649,16974,19219,21934	Adam8,Egfr,Lrp6,Ptger4,Tnfrsf11a
										8_Member	GO Biological Processes	GO:0042116	macrophage activation	-2.54181	-0.730319	8/93	16803,16859,18784,21897,21926,24088,52065,85305	Lbp,Lgals9,Pla2g5,Tlr1,Tnf,Tlr2,Mfhas1,Kars		14_Member	GO Biological Processes	GO:1902110	positive regulation of mitochondrial membrane permeability involved in apoptotic process	-2.10152	-0.288051	4/32	12125,14629,51800,52538	Bcl2l11,Gclc,Bok,Acaa2		12_Member	GO Biological Processes	GO:0006816	calcium ion transport	-2.29375	-0.704505	23/423	12297,13057,13405,14456,14526,14609,15205,15894,15945,16416,16438,16453,16534,17863,22782,57442,107589,223864,227731,234779,269437,269717,329693	Cacnb3,Cyba,Dmd,Gas6,Gcg,Gja1,Hes1,Icam1,Cxcl10,Itgb3,Itpr1,Jak3,Kcnn4,Myb,Slc30a1,Kcne3,Mylk,Rapgef3,Slc25a25,Plcg2,Plch1,Orai2,Fcrl5		19_Member	GO Biological Processes	GO:0034103	regulation of tissue remodeling	-2.11446	-0.37461	9/85	11501,12494,13649,16974,19219,19877,19878,21934,23849	Adam8,Cd38,Egfr,Lrp6,Ptger4,Rock1,Rock2,Tnfrsf11a,Klf6
										8_Member	GO Biological Processes	GO:0042108	positive regulation of cytokine biosynthetic process	-2.51616	-0.707976	7/74	16803,19204,20297,21897,21926,24088,108723	Lbp,Ptafr,Ccl20,Tlr1,Tnf,Tlr2,Card11		14_Member	GO Biological Processes	GO:1901215	negative regulation of neuron death	-2.02569	-0.23671	13/247	12048,13867,14629,17748,19017,19141,20845,51800,66270,68943,70729,224617,234734	Bcl2l1,Erbb3,Gclc,Mt1,Ppargc1a,Lgmn,Star,Bok,Retreg1,Pink1,Nos1ap,Tbc1d24,Aars		12_Member	GO Biological Processes	GO:0007204	positive regulation of cytosolic calcium ion concentration	-2.2815	-0.697373	19/327	11535,12297,12494,12772,13057,13405,14609,15945,16416,16438,16453,19219,21817,55985,57265,227326,234779,269437,329693	Adm,Cacnb3,Cd38,Ccr2,Cyba,Dmd,Gja1,Cxcl10,Itgb3,Itpr1,Jak3,Ptger4,Tgm2,Cxcl13,Fzd2,Gpr55,Plcg2,Plch1,Fcrl5		20_Summary	KEGG Pathway	mmu05164	Influenza A	-3.75039	-1.19623	18/168	11909,12265,13666,14102,15511,15945,18706,18710,20847,21933,53319,58185,81489,117198,142980,193740,246728,100037258	Atf2,Ciita,Eif2ak3,Fas,Hspa1b,Cxcl10,Pik3ca,Pik3r3,Stat2,Tnfrsf10b,Nxf1,Rsad2,Dnajb1,Ivns1abp,Tlr3,Hspa1a,Oas2,Dnajc3
										8_Member	GO Biological Processes	GO:0009595	detection of biotic stimulus	-2.43548	-0.652305	4/25	16803,21897,21946,24088	Lbp,Tlr1,Pglyrp1,Tlr2		14_Member	GO Biological Processes	GO:1902686	mitochondrial outer membrane permeabilization involved in programmed cell death	-2.008	-0.223379	4/34	12125,14629,51800,52538	Bcl2l11,Gclc,Bok,Acaa2		12_Member	GO Biological Processes	GO:0043269	regulation of ion transport	-2.27089	-0.688578	35/733	11539,11745,11816,12297,12424,13057,13058,13405,14182,14199,14526,14609,15205,15894,15945,16416,16438,16453,16485,17395,19204,19886,20963,21926,22782,29876,57442,107589,193003,209195,212933,223864,226781,234779,329693	Adora1,Anxa3,Apoe,Cacnb3,Cck,Cyba,Cybb,Dmd,Fgfr1,Fhl1,Gcg,Gja1,Hes1,Icam1,Cxcl10,Itgb3,Itpr1,Jak3,Kcna1,Mmp9,Ptafr,Ros1,Syk,Tnf,Slc30a1,Clic4,Kcne3,Mylk,Pirt,Clic6,Pm20d1,Rapgef3,Slc30a10,Plcg2,Fcrl5		20_Member	KEGG Pathway	mmu05164	Influenza A	-3.75039	-1.19623	18/168	11909,12265,13666,14102,15511,15945,18706,18710,20847,21933,53319,58185,81489,117198,142980,193740,246728,100037258	Atf2,Ciita,Eif2ak3,Fas,Hspa1b,Cxcl10,Pik3ca,Pik3r3,Stat2,Tnfrsf10b,Nxf1,Rsad2,Dnajb1,Ivns1abp,Tlr3,Hspa1a,Oas2,Dnajc3
										8_Member	GO Biological Processes	GO:0045408	regulation of interleukin-6 biosynthetic process	-2.31102	-0.570443	4/27	19204,21897,21926,332579	Ptafr,Tlr1,Tnf,Card9		15_Summary	GO Biological Processes	GO:0042537	benzene-containing compound metabolic process	-4.9055	-2.38855	6/22	13120,68312,71562,98256,113868,229905,19017,20845,26876,56690,56695,58226,78925,170459,216190,241452,102635496,11671,12359	Cyp4b1,Gstm7,Afmid,Kmo,Acaa1a,Kyat3,Ppargc1a,Star,Adh4,Mlycd,Pnkd,Cacna1h,Srd5a1,Stard4,Appl2,Dhrs9,Malrd1,Aldh3a2,Cat		12_Member	GO Biological Processes	GO:0098655	cation transmembrane transport	-2.17248	-0.63007	33/691	11745,12297,13057,13405,14199,14456,15945,16416,16438,16485,16525,16534,17395,18173,22782,52466,53945,57442,69806,70129,70358,72027,74051,98396,193003,212933,223864,226781,227059,227731,234779,269437,329693	Anxa3,Cacnb3,Cyba,Dmd,Fhl1,Gas6,Cxcl10,Itgb3,Itpr1,Kcna1,Kcnk1,Kcnn4,Mmp9,Slc11a1,Slc30a1,Slc46a1,Slc40a1,Kcne3,Slc39a11,Slc44a4,Steap1,Slc39a4,Steap2,Slc41a1,Pirt,Pm20d1,Rapgef3,Slc30a10,Slc39a10,Slc25a25,Plcg2,Plch1,Fcrl5
										8_Member	GO Biological Processes	GO:1901222	regulation of NIK/NF-kappaB signaling	-2.29604	-0.565785	8/102	11796,12475,16173,19245,21897,21926,24088,230738	Birc3,Cd14,Il18,Ptp4a3,Tlr1,Tnf,Tlr2,Zc3h12a		15_Member	GO Biological Processes	GO:0042537	benzene-containing compound metabolic process	-4.9055	-2.38855	6/22	13120,68312,71562,98256,113868,229905	Cyp4b1,Gstm7,Afmid,Kmo,Acaa1a,Kyat3		12_Member	GO Biological Processes	GO:0006874	cellular calcium ion homeostasis	-2.01251	-0.530365	24/473	11535,11816,12297,12494,12772,13057,13405,14371,14609,15945,16416,16438,16453,17306,19219,21817,22782,53322,55985,57265,227326,234779,269437,329693	Adm,Apoe,Cacnb3,Cd38,Ccr2,Cyba,Dmd,Fzd9,Gja1,Cxcl10,Itgb3,Itpr1,Jak3,Sypl2,Ptger4,Tgm2,Slc30a1,Nucb2,Cxcl13,Fzd2,Gpr55,Plcg2,Plch1,Fcrl5
										8_Member	GO Biological Processes	GO:0042226	interleukin-6 biosynthetic process	-2.25292	-0.534001	4/28	19204,21897,21926,332579	Ptafr,Tlr1,Tnf,Card9		15_Member	GO Biological Processes	GO:0042180	cellular ketone metabolic process	-3.39442	-1.23235	14/195	19017,20845,26876,56690,56695,58226,71562,78925,98256,170459,216190,229905,241452,102635496	Ppargc1a,Star,Adh4,Mlycd,Pnkd,Cacna1h,Afmid,Srd5a1,Kmo,Stard4,Appl2,Kyat3,Dhrs9,Malrd1		12_Member	GO Biological Processes	GO:0098660	inorganic ion transmembrane transport	-2.00251	-0.52109	31/657	12297,13057,13405,14199,14456,15945,16416,16438,16485,16525,16534,18173,19204,20515,22782,52466,53945,57442,69806,70358,72027,74051,98396,212933,223864,226781,227059,227731,234779,269437,329693	Cacnb3,Cyba,Dmd,Fhl1,Gas6,Cxcl10,Itgb3,Itpr1,Kcna1,Kcnk1,Kcnn4,Slc11a1,Ptafr,Slc20a1,Slc30a1,Slc46a1,Slc40a1,Kcne3,Slc39a11,Steap1,Slc39a4,Steap2,Slc41a1,Pm20d1,Rapgef3,Slc30a10,Slc39a10,Slc25a25,Plcg2,Plch1,Fcrl5
										8_Member	GO Biological Processes	GO:0038061	NIK/NF-kappaB signaling	-2.14856	-0.474405	8/108	11796,12475,16173,19245,21897,21926,24088,230738	Birc3,Cd14,Il18,Ptp4a3,Tlr1,Tnf,Tlr2,Zc3h12a		15_Member	GO Biological Processes	GO:0070189	kynurenine metabolic process	-2.93589	-0.902035	3/9	71562,98256,229905	Afmid,Kmo,Kyat3		13_Summary	GO Biological Processes	GO:0034123	positive regulation of toll-like receptor signaling pathway	-5.17757	-2.77915	7/25	13057,16803,17002,21897,52065,58185,83490,12475,19695,20128,21926,54445	Cyba,Lbp,Ltf,Tlr1,Mfhas1,Rsad2,Pik3ap1,Cd14,Reg3g,Trim30a,Tnf,Unc93b1
										8_Member	GO Biological Processes	GO:0042533	tumor necrosis factor biosynthetic process	-2.144	-0.474405	4/30	16803,21897,24088,332579	Lbp,Tlr1,Tlr2,Card9		15_Member	KEGG Pathway	mmu00380	Tryptophan metabolism	-2.25222	-0.403798	5/46	11671,12359,71562,98256,229905	Aldh3a2,Cat,Afmid,Kmo,Kyat3		13_Member	GO Biological Processes	GO:0034123	positive regulation of toll-like receptor signaling pathway	-5.17757	-2.77915	7/25	13057,16803,17002,21897,52065,58185,83490	Cyba,Lbp,Ltf,Tlr1,Mfhas1,Rsad2,Pik3ap1
										8_Member	GO Biological Processes	GO:0042534	regulation of tumor necrosis factor biosynthetic process	-2.144	-0.474405	4/30	16803,21897,24088,332579	Lbp,Tlr1,Tlr2,Card9		16_Summary	GO Biological Processes	GO:0009636	response to toxic substance	-4.70141	-2.21052	23/344	11522,11529,11668,11826,12048,12359,12491,13361,14381,14811,15446,16002,17748,17750,18596,22785,26413,26876,68312,68943,104158,113868,268860	Adh1,Adh7,Aldh1a1,Aqp1,Bcl2l1,Cat,Cd36,Dhfr,G6pdx,Grin2a,Hpgd,Igf2,Mt1,Mt2,Pdgfrb,Slc30a4,Mapk1,Adh4,Gstm7,Pink1,Ces1d,Acaa1a,Abat		13_Member	GO Biological Processes	GO:0002224	toll-like receptor signaling pathway	-4.18797	-2.01259	12/103	12475,13057,16803,17002,19695,20128,21897,21926,52065,54445,58185,83490	Cd14,Cyba,Lbp,Ltf,Reg3g,Trim30a,Tlr1,Tnf,Mfhas1,Unc93b1,Rsad2,Pik3ap1
										8_Member	GO Biological Processes	GO:0016045	detection of bacterium	-2.12209	-0.464581	3/16	21897,21946,24088	Tlr1,Pglyrp1,Tlr2		16_Member	GO Biological Processes	GO:0009636	response to toxic substance	-4.70141	-2.21052	23/344	11522,11529,11668,11826,12048,12359,12491,13361,14381,14811,15446,16002,17748,17750,18596,22785,26413,26876,68312,68943,104158,113868,268860	Adh1,Adh7,Aldh1a1,Aqp1,Bcl2l1,Cat,Cd36,Dhfr,G6pdx,Grin2a,Hpgd,Igf2,Mt1,Mt2,Pdgfrb,Slc30a4,Mapk1,Adh4,Gstm7,Pink1,Ces1d,Acaa1a,Abat		13_Member	GO Biological Processes	GO:0034121	regulation of toll-like receptor signaling pathway	-3.22586	-1.34667	8/63	13057,16803,17002,20128,21897,52065,58185,83490	Cyba,Lbp,Ltf,Trim30a,Tlr1,Mfhas1,Rsad2,Pik3ap1
										8_Member	GO Biological Processes	GO:0098543	detection of other organism	-2.12209	-0.464581	3/16	21897,21946,24088	Tlr1,Pglyrp1,Tlr2		16_Member	GO Biological Processes	GO:0045471	response to ethanol	-2.47964	-0.554363	7/78	11522,11529,11668,14381,14811,15446,268860	Adh1,Adh7,Aldh1a1,G6pdx,Grin2a,Hpgd,Abat		13_Member	GO Biological Processes	GO:0034137	positive regulation of toll-like receptor 2 signaling pathway	-3.05692	-1.24004	3/7	13057,21897,52065	Cyba,Tlr1,Mfhas1
										8_Member	GO Biological Processes	GO:0042035	regulation of cytokine biosynthetic process	-2.10198	-0.448767	8/110	16803,19204,20297,21897,21926,24088,108723,332579	Lbp,Ptafr,Ccl20,Tlr1,Tnf,Tlr2,Card11,Card9		17_Summary	GO Biological Processes	GO:0006730	one-carbon metabolic process	-4.45298	-2.01079	6/26	13361,14057,14711,17768,94280,192166,107869,235582,237940	Dhfr,Sfxn1,Gnmt,Mthfd2,Sfxn3,Sardh,Cth,Glyctk,Aoc2		13_Member	GO Biological Processes	GO:0034134	toll-like receptor 2 signaling pathway	-2.94924	-1.16894	4/16	13057,21897,52065,83490	Cyba,Tlr1,Mfhas1,Pik3ap1
										8_Member	GO Biological Processes	GO:0032642	regulation of chemokine production	-2.07645	-0.434846	7/89	16173,16803,16859,21926,24088,66824,68279	Il18,Lbp,Lgals9,Tnf,Tlr2,Pycard,Mcoln2		17_Member	GO Biological Processes	GO:0006730	one-carbon metabolic process	-4.45298	-2.01079	6/26	13361,14057,14711,17768,94280,192166	Dhfr,Sfxn1,Gnmt,Mthfd2,Sfxn3,Sardh		13_Member	GO Biological Processes	GO:0034142	toll-like receptor 4 signaling pathway	-2.53507	-0.872119	5/33	12475,16803,17002,52065,83490	Cd14,Lbp,Ltf,Mfhas1,Pik3ap1
										8_Member	GO Biological Processes	GO:0045410	positive regulation of interleukin-6 biosynthetic process	-2.04611	-0.418398	3/17	19204,21897,21926	Ptafr,Tlr1,Tnf		17_Member	KEGG Pathway	mmu00260	Glycine, serine and threonine metabolism	-2.51799	-0.588664	5/40	14711,107869,192166,235582,237940	Gnmt,Cth,Sardh,Glyctk,Aoc2		13_Member	GO Biological Processes	GO:0034135	regulation of toll-like receptor 2 signaling pathway	-2.4228	-0.797549	3/11	13057,21897,52065	Cyba,Tlr1,Mfhas1
										9_Summary	GO Biological Processes	GO:0044278	cell wall disruption in other organism	-5.19142	-2.70054	4/6	18489,19692,19695,30053,16803,20208,21926,21934	Reg3b,Reg1,Reg3g,Reg3d,Lbp,Saa1,Tnf,Tnfrsf11a		18_Summary	GO Biological Processes	GO:0030258	lipid modification	-4.44509	-2.00943	17/218	11529,12491,15488,16330,19017,20249,27399,52538,54384,56690,64436,76500,93732,102632,113868,170459,216190,12012,12359,14081,15926,17855,71382,12623,13897,13909,15212,63857,78925,104086,104158,114664,171168,234564,433022,11671,13110,13120,20250,268860	Adh7,Cd36,Hsd17b4,Inpp5b,Ppargc1a,Scd1,Ip6k1,Acaa2,Mtmr7,Mlycd,Inpp5e,Ip6k2,Acox2,Acad11,Acaa1a,Stard4,Appl2,Baat,Cat,Acsl1,Idh1,Mvk,Pex1,Ces1g,Ces1e,Ces3b,Hexb,Bco1,Srd5a1,Cyp27a1,Ces1d,Hsd17b11,Acer1,Ces1f,Plcxd2,Aldh3a2,Cyp2j6,Cyp4b1,Scd2,Abat		14_Summary	Reactome Gene Sets	R-MMU-69278	Cell Cycle, Mitotic	-5.13937	-2.74686	34/492	12235,12443,12448,12545,13557,15366,16319,16881,17219,19687,20873,22151,27214,27373,56430,66634,66934,66977,67052,67203,67733,67967,68014,68549,68612,69270,71819,71988,72787,75296,76478,83922,103573,229776,12649,55948,13076,14182,14199,17863,21335,21926,24108,26914,27375,28105,51944,66131,72080,72400,74107,80986,233752,240641,380694,13822,14164,15201,54635,77889	Bub1,Ccnd1,Ccne2,Cdc7,E2f3,Hmmr,Incenp,Lig1,Mcm6,Rfc1,Plk4,Tubb2a,Dbf4,Csnk1e,Clip1,Mcm8,Dsn1,Nuf2,Ndc80,Nde1,Itgb3bp,Pold3,Zwilch,Sgo2a,Ube2c,Gins1,Kif23,Esco2,Ndc1,Fgfr1op,Haus8,Cep41,Xpo1,Cdc14a,Chek1,Sfn,Cyp1a1,Fgfr1,Fhl1,Myb,Tacc3,Tnf,Ubd,H2afy,Tjp3,Trim36,Knstrn,Tipin,Sapcd2,Pinx1,Cep55,Ckap2,Insc,Kif20b,Ccnjl,Epb41l2,Fgf1,Hells,Pdgfc,Lbh
										9_Member	GO Biological Processes	GO:0044278	cell wall disruption in other organism	-5.19142	-2.70054	4/6	18489,19692,19695,30053	Reg3b,Reg1,Reg3g,Reg3d		18_Member	GO Biological Processes	GO:0030258	lipid modification	-4.44509	-2.00943	17/218	11529,12491,15488,16330,19017,20249,27399,52538,54384,56690,64436,76500,93732,102632,113868,170459,216190	Adh7,Cd36,Hsd17b4,Inpp5b,Ppargc1a,Scd1,Ip6k1,Acaa2,Mtmr7,Mlycd,Inpp5e,Ip6k2,Acox2,Acad11,Acaa1a,Stard4,Appl2		14_Member	Reactome Gene Sets	R-MMU-69278	Cell Cycle, Mitotic	-5.13937	-2.74686	34/492	12235,12443,12448,12545,13557,15366,16319,16881,17219,19687,20873,22151,27214,27373,56430,66634,66934,66977,67052,67203,67733,67967,68014,68549,68612,69270,71819,71988,72787,75296,76478,83922,103573,229776	Bub1,Ccnd1,Ccne2,Cdc7,E2f3,Hmmr,Incenp,Lig1,Mcm6,Rfc1,Plk4,Tubb2a,Dbf4,Csnk1e,Clip1,Mcm8,Dsn1,Nuf2,Ndc80,Nde1,Itgb3bp,Pold3,Zwilch,Sgo2a,Ube2c,Gins1,Kif23,Esco2,Ndc1,Fgfr1op,Haus8,Cep41,Xpo1,Cdc14a
										9_Member	GO Biological Processes	GO:0006953	acute-phase response	-3.2114	-1.16185	6/41	16803,18489,19695,20208,21926,21934	Lbp,Reg3b,Reg3g,Saa1,Tnf,Tnfrsf11a		18_Member	KEGG Pathway	mmu04146	Peroxisome	-4.39039	-1.97375	10/83	12012,12359,14081,15488,15926,17855,56690,71382,93732,113868	Baat,Cat,Acsl1,Hsd17b4,Idh1,Mvk,Mlycd,Pex1,Acox2,Acaa1a		14_Member	Reactome Gene Sets	R-MMU-1640170	Cell Cycle	-4.87034	-2.558	36/551	12235,12443,12448,12545,12649,13557,15366,16319,16881,17219,19687,20873,22151,27214,27373,55948,56430,66634,66934,66977,67052,67203,67733,67967,68014,68549,68612,69270,71819,71988,72787,75296,76478,83922,103573,229776	Bub1,Ccnd1,Ccne2,Cdc7,Chek1,E2f3,Hmmr,Incenp,Lig1,Mcm6,Rfc1,Plk4,Tubb2a,Dbf4,Csnk1e,Sfn,Clip1,Mcm8,Dsn1,Nuf2,Ndc80,Nde1,Itgb3bp,Pold3,Zwilch,Sgo2a,Ube2c,Gins1,Kif23,Esco2,Ndc1,Fgfr1op,Haus8,Cep41,Xpo1,Cdc14a
										10_Summary	GO Biological Processes	GO:0043122	regulation of I-kappaB kinase/NF-kappaB signaling	-5.15448	-2.67792	16/166	16475,17002,21817,21926,22035,23947,24108,66824,71481,76589,83490,108723,211550,230738,270151,332579,24088,16173,21803,21934,170720,14366,14456,54612,66568,77596,432940,671535	Ajuba,Ltf,Tgm2,Tnf,Tnfsf10,Mid2,Ubd,Pycard,Alpk1,Unc5cl,Pik3ap1,Card11,Tifa,Zc3h12a,Nlrx1,Card9,Tlr2,Il18,Tgfb1,Tnfrsf11a,Card14,Fzd4,Gas6,Sfrp5,Rwdd3,Adgrf1,Otulin,Parp10		18_Member	GO Biological Processes	GO:0019395	fatty acid oxidation	-3.7746	-1.52146	10/98	11529,12491,15488,19017,52538,56690,93732,102632,113868,216190	Adh7,Cd36,Hsd17b4,Ppargc1a,Acaa2,Mlycd,Acox2,Acad11,Acaa1a,Appl2		14_Member	Reactome Gene Sets	R-MMU-68877	Mitotic Prometaphase	-4.28401	-2.06367	17/186	12235,16319,20873,22151,27373,56430,66934,66977,67052,67203,67733,68014,68549,75296,76478,83922,103573	Bub1,Incenp,Plk4,Tubb2a,Csnk1e,Clip1,Dsn1,Nuf2,Ndc80,Nde1,Itgb3bp,Zwilch,Sgo2a,Fgfr1op,Haus8,Cep41,Xpo1
										10_Member	GO Biological Processes	GO:0043122	regulation of I-kappaB kinase/NF-kappaB signaling	-5.15448	-2.67792	16/166	16475,17002,21817,21926,22035,23947,24108,66824,71481,76589,83490,108723,211550,230738,270151,332579	Ajuba,Ltf,Tgm2,Tnf,Tnfsf10,Mid2,Ubd,Pycard,Alpk1,Unc5cl,Pik3ap1,Card11,Tifa,Zc3h12a,Nlrx1,Card9		18_Member	Reactome Gene Sets	R-MMU-9033241	Peroxisomal protein import	-3.73426	-1.48956	8/64	12012,12359,15488,15926,56690,71382,93732,113868	Baat,Cat,Hsd17b4,Idh1,Mlycd,Pex1,Acox2,Acaa1a		14_Member	Reactome Gene Sets	R-MMU-69620	Cell Cycle Checkpoints	-4.21719	-2.031	19/226	12235,12448,12545,12649,16319,17219,27214,55948,56430,66634,66934,66977,67052,67203,67733,68014,68549,68612,103573	Bub1,Ccne2,Cdc7,Chek1,Incenp,Mcm6,Dbf4,Sfn,Clip1,Mcm8,Dsn1,Nuf2,Ndc80,Nde1,Itgb3bp,Zwilch,Sgo2a,Ube2c,Xpo1
										10_Member	GO Biological Processes	GO:0007249	I-kappaB kinase/NF-kappaB signaling	-4.88558	-2.44338	17/194	16475,17002,21817,21926,22035,23947,24088,24108,66824,71481,76589,83490,108723,211550,230738,270151,332579	Ajuba,Ltf,Tgm2,Tnf,Tnfsf10,Mid2,Tlr2,Ubd,Pycard,Alpk1,Unc5cl,Pik3ap1,Card11,Tifa,Zc3h12a,Nlrx1,Card9		18_Member	GO Biological Processes	GO:0034440	lipid oxidation	-3.70183	-1.46128	10/100	11529,12491,15488,19017,52538,56690,93732,102632,113868,216190	Adh7,Cd36,Hsd17b4,Ppargc1a,Acaa2,Mlycd,Acox2,Acad11,Acaa1a,Appl2		14_Member	Reactome Gene Sets	R-MMU-141424	Amplification of signal from the kinetochores	-3.98917	-1.88328	11/92	12235,16319,56430,66934,66977,67052,67203,67733,68014,68549,103573	Bub1,Incenp,Clip1,Dsn1,Nuf2,Ndc80,Nde1,Itgb3bp,Zwilch,Sgo2a,Xpo1
										10_Member	GO Biological Processes	GO:0043123	positive regulation of I-kappaB kinase/NF-kappaB signaling	-4.46491	-2.07823	12/112	16475,17002,21817,21926,22035,23947,24108,71481,76589,108723,211550,332579	Ajuba,Ltf,Tgm2,Tnf,Tnfsf10,Mid2,Ubd,Alpk1,Unc5cl,Card11,Tifa,Card9		18_Member	GO Biological Processes	GO:0016042	lipid catabolic process	-3.57275	-1.35634	19/306	12623,13897,13909,15212,15488,15926,52538,56690,63857,78925,93732,102632,104086,104158,113868,114664,171168,234564,433022	Ces1g,Ces1e,Ces3b,Hexb,Hsd17b4,Idh1,Acaa2,Mlycd,Bco1,Srd5a1,Acox2,Acad11,Cyp27a1,Ces1d,Acaa1a,Hsd17b11,Acer1,Ces1f,Plcxd2		14_Member	Reactome Gene Sets	R-MMU-141444	Amplification of signal from unattached kinetochores via a MAD2 inhibitory signal	-3.98917	-1.88328	11/92	12235,16319,56430,66934,66977,67052,67203,67733,68014,68549,103573	Bub1,Incenp,Clip1,Dsn1,Nuf2,Ndc80,Nde1,Itgb3bp,Zwilch,Sgo2a,Xpo1
										10_Member	GO Biological Processes	GO:0051092	positive regulation of NF-kappaB transcription factor activity	-3.26438	-1.2013	11/129	16173,17002,21803,21926,21934,23947,24088,66824,108723,170720,332579	Il18,Ltf,Tgfb1,Tnf,Tnfrsf11a,Mid2,Tlr2,Pycard,Card11,Card14,Card9		18_Member	Reactome Gene Sets	R-MMU-390918	Peroxisomal lipid metabolism	-3.39372	-1.23235	5/26	11671,15488,56690,93732,113868	Aldh3a2,Hsd17b4,Mlycd,Acox2,Acaa1a		14_Member	Reactome Gene Sets	R-MMU-69618	Mitotic Spindle Checkpoint	-3.98639	-1.88328	12/108	12235,16319,56430,66934,66977,67052,67203,67733,68014,68549,68612,103573	Bub1,Incenp,Clip1,Dsn1,Nuf2,Ndc80,Nde1,Itgb3bp,Zwilch,Sgo2a,Ube2c,Xpo1
										10_Member	GO Biological Processes	GO:0051090	regulation of DNA-binding transcription factor activity	-2.0943	-0.444927	19/397	14366,14456,16173,17002,21803,21926,21934,23947,24088,54612,66568,66824,77596,108723,170720,230738,332579,432940,671535	Fzd4,Gas6,Il18,Ltf,Tgfb1,Tnf,Tnfrsf11a,Mid2,Tlr2,Sfrp5,Rwdd3,Pycard,Adgrf1,Card11,Card14,Zc3h12a,Card9,Otulin,Parp10		18_Member	Reactome Gene Sets	R-MMU-8978868	Fatty acid metabolism	-2.9476	-0.903344	12/169	11671,13110,13120,14081,15488,20249,20250,52538,56690,93732,102632,113868	Aldh3a2,Cyp2j6,Cyp4b1,Acsl1,Hsd17b4,Scd1,Scd2,Acaa2,Mlycd,Acox2,Acad11,Acaa1a		14_Member	GO Biological Processes	GO:1903047	mitotic cell cycle process	-3.80177	-1.73869	37/645	12235,12443,12448,12545,12649,13076,14182,14199,16319,16881,17219,17863,21335,21926,24108,26914,27214,27375,28105,51944,66131,66934,66977,67052,67203,68014,68612,69270,71819,72080,72400,74107,80986,229776,233752,240641,380694	Bub1,Ccnd1,Ccne2,Cdc7,Chek1,Cyp1a1,Fgfr1,Fhl1,Incenp,Lig1,Mcm6,Myb,Tacc3,Tnf,Ubd,H2afy,Dbf4,Tjp3,Trim36,Knstrn,Tipin,Dsn1,Nuf2,Ndc80,Nde1,Zwilch,Ube2c,Gins1,Kif23,Sapcd2,Pinx1,Cep55,Ckap2,Cdc14a,Insc,Kif20b,Ccnjl
										11_Summary	GO Biological Processes	GO:0006801	superoxide metabolic process	-5.08027	-2.61093	10/67	11808,13057,16173,16409,18126,21803,21926,56321,99439,241275,24088,18591,98496,230738,11796,20128,12262,12977,14058,14456,21832,52065,329828,17395,12263,16803,66824,19245,15945,11813,12475,19063,56807,66805,228998,234779	Apoa4,Cyba,Il18,Itgam,Nos2,Tgfb1,Tnf,Aatf,Duox1,Noxa1,Tlr2,Pdgfb,Pid1,Zc3h12a,Birc3,Trim30a,C1qc,Csf1,F10,Gas6,Thpo,Mfhas1,Myorg,Mmp9,C2,Lbp,Pycard,Ptp4a3,Cxcl10,Apoc2,Cd14,Ppt1,Scamp5,Tspan1,Arfgap1,Plcg2		18_Member	Reactome Gene Sets	R-MMU-9609507	Protein localization	-2.87075	-0.858384	9/106	11671,12012,12359,15488,15926,56690,71382,93732,113868	Aldh3a2,Baat,Cat,Hsd17b4,Idh1,Mlycd,Pex1,Acox2,Acaa1a		14_Member	GO Biological Processes	GO:0051301	cell division	-3.79704	-1.73669	34/574	12235,12443,12448,12545,13822,14164,14182,15201,16319,16881,17863,21335,28105,51944,54635,55948,66131,66934,66977,67052,67203,67733,68014,68549,68612,71819,72080,74107,76478,77889,80986,229776,233752,240641	Bub1,Ccnd1,Ccne2,Cdc7,Epb41l2,Fgf1,Fgfr1,Hells,Incenp,Lig1,Myb,Tacc3,Trim36,Knstrn,Pdgfc,Sfn,Tipin,Dsn1,Nuf2,Ndc80,Nde1,Itgb3bp,Zwilch,Sgo2a,Ube2c,Kif23,Sapcd2,Cep55,Haus8,Lbh,Ckap2,Cdc14a,Insc,Kif20b
										11_Member	GO Biological Processes	GO:0006801	superoxide metabolic process	-5.08027	-2.61093	10/67	11808,13057,16173,16409,18126,21803,21926,56321,99439,241275	Apoa4,Cyba,Il18,Itgam,Nos2,Tgfb1,Tnf,Aatf,Duox1,Noxa1		18_Member	GO Biological Processes	GO:0072329	monocarboxylic acid catabolic process	-2.704	-0.725562	9/112	15488,52538,56690,93732,102632,104158,113868,234564,268860	Hsd17b4,Acaa2,Mlycd,Acox2,Acad11,Ces1d,Acaa1a,Ces1f,Abat		14_Member	Reactome Gene Sets	R-MMU-2500257	Resolution of Sister Chromatid Cohesion	-3.61929	-1.60782	12/118	12235,16319,22151,56430,66934,66977,67052,67203,67733,68014,68549,103573	Bub1,Incenp,Tubb2a,Clip1,Dsn1,Nuf2,Ndc80,Nde1,Itgb3bp,Zwilch,Sgo2a,Xpo1
										11_Member	GO Biological Processes	GO:0042554	superoxide anion generation	-4.40105	-2.03141	7/37	13057,16173,16409,21803,56321,99439,241275	Cyba,Il18,Itgam,Tgfb1,Aatf,Duox1,Noxa1		18_Member	GO Biological Processes	GO:0009062	fatty acid catabolic process	-2.64499	-0.679921	8/93	15488,52538,56690,93732,102632,104158,113868,234564	Hsd17b4,Acaa2,Mlycd,Acox2,Acad11,Ces1d,Acaa1a,Ces1f		14_Member	Reactome Gene Sets	R-MMU-2467813	Separation of Sister Chromatids	-3.54129	-1.55371	13/138	12235,16319,22151,56430,66934,66977,67052,67203,67733,68014,68549,68612,103573	Bub1,Incenp,Tubb2a,Clip1,Dsn1,Nuf2,Ndc80,Nde1,Itgb3bp,Zwilch,Sgo2a,Ube2c,Xpo1
										11_Member	GO Biological Processes	GO:0090322	regulation of superoxide metabolic process	-3.66897	-1.46793	6/34	13057,16173,16409,21803,21926,56321	Cyba,Il18,Itgam,Tgfb1,Tnf,Aatf		18_Member	GO Biological Processes	GO:0044242	cellular lipid catabolic process	-2.35879	-0.460664	12/199	15212,15488,15926,52538,56690,63857,93732,102632,104158,113868,171168,234564	Hexb,Hsd17b4,Idh1,Acaa2,Mlycd,Bco1,Acox2,Acad11,Ces1d,Acaa1a,Acer1,Ces1f		14_Member	Reactome Gene Sets	R-MMU-68882	Mitotic Anaphase	-3.24751	-1.35972	13/148	12235,16319,22151,56430,66934,66977,67052,67203,67733,68014,68549,68612,103573	Bub1,Incenp,Tubb2a,Clip1,Dsn1,Nuf2,Ndc80,Nde1,Itgb3bp,Zwilch,Sgo2a,Ube2c,Xpo1
										11_Member	GO Biological Processes	GO:0032928	regulation of superoxide anion generation	-3.48802	-1.34738	5/24	13057,16173,16409,21803,56321	Cyba,Il18,Itgam,Tgfb1,Aatf		18_Member	GO Biological Processes	GO:0006635	fatty acid beta-oxidation	-2.18953	-0.354304	6/67	15488,52538,56690,93732,102632,113868	Hsd17b4,Acaa2,Mlycd,Acox2,Acad11,Acaa1a		14_Member	Reactome Gene Sets	R-MMU-2555396	Mitotic Metaphase and Anaphase	-3.21973	-1.34538	13/149	12235,16319,22151,56430,66934,66977,67052,67203,67733,68014,68549,68612,103573	Bub1,Incenp,Tubb2a,Clip1,Dsn1,Nuf2,Ndc80,Nde1,Itgb3bp,Zwilch,Sgo2a,Ube2c,Xpo1
										11_Member	GO Biological Processes	GO:0014004	microglia differentiation	-3.48526	-1.34738	3/6	16409,21803,24088	Itgam,Tgfb1,Tlr2		19_Summary	GO Biological Processes	GO:0045834	positive regulation of lipid metabolic process	-4.39111	-1.97375	14/157	12491,16002,18596,19017,20249,20845,56690,57257,57875,67815,170459,232430,243168,100504663,12012,104086,113868,102635496,12623,15926,71111,171168,216190	Cd36,Igf2,Pdgfrb,Ppargc1a,Scd1,Star,Mlycd,Vav3,Angptl4,Sec14l2,Stard4,Crebl2,Hsd17b13,Atg14,Baat,Cyp27a1,Acaa1a,Malrd1,Ces1g,Idh1,Gpr39,Acer1,Appl2		14_Member	Reactome Gene Sets	R-MMU-5663220	RHO GTPases Activate Formins	-3.14381	-1.28691	12/133	12235,16319,22151,56430,66934,66977,67052,67203,67733,68014,68549,103573	Bub1,Incenp,Tubb2a,Clip1,Dsn1,Nuf2,Ndc80,Nde1,Itgb3bp,Zwilch,Sgo2a,Xpo1
										11_Member	GO Biological Processes	GO:0032930	positive regulation of superoxide anion generation	-2.72495	-0.836119	4/21	13057,16173,16409,21803	Cyba,Il18,Itgam,Tgfb1		19_Member	GO Biological Processes	GO:0045834	positive regulation of lipid metabolic process	-4.39111	-1.97375	14/157	12491,16002,18596,19017,20249,20845,56690,57257,57875,67815,170459,232430,243168,100504663	Cd36,Igf2,Pdgfrb,Ppargc1a,Scd1,Star,Mlycd,Vav3,Angptl4,Sec14l2,Stard4,Crebl2,Hsd17b13,Atg14		14_Member	Reactome Gene Sets	R-MMU-68886	M Phase	-2.50457	-0.850062	20/335	12235,16319,20873,22151,27373,56430,66934,66977,67052,67203,67733,68014,68549,68612,71819,72787,75296,76478,83922,103573	Bub1,Incenp,Plk4,Tubb2a,Csnk1e,Clip1,Dsn1,Nuf2,Ndc80,Nde1,Itgb3bp,Zwilch,Sgo2a,Ube2c,Kif23,Ndc1,Fgfr1op,Haus8,Cep41,Xpo1
										11_Member	GO Biological Processes	GO:2000379	positive regulation of reactive oxygen species metabolic process	-2.67173	-0.80444	9/109	13057,16173,16409,18591,21803,21926,24088,98496,230738	Cyba,Il18,Itgam,Pdgfb,Tgfb1,Tnf,Tlr2,Pid1,Zc3h12a		19_Member	GO Biological Processes	GO:0008206	bile acid metabolic process	-4.07829	-1.73563	6/30	12012,20845,104086,113868,170459,102635496	Baat,Star,Cyp27a1,Acaa1a,Stard4,Malrd1		14_Member	GO Biological Processes	GO:0140014	mitotic nuclear division	-2.26469	-0.686899	16/258	12235,12649,16319,21335,21926,26914,51944,66934,66977,67052,67203,68612,71819,72400,229776,240641	Bub1,Chek1,Incenp,Tacc3,Tnf,H2afy,Knstrn,Dsn1,Nuf2,Ndc80,Nde1,Ube2c,Kif23,Pinx1,Cdc14a,Kif20b
										11_Member	GO Biological Processes	GO:2000377	regulation of reactive oxygen species metabolic process	-2.64938	-0.798259	13/200	11796,13057,16173,16409,18591,20128,21803,21926,24088,56321,98496,230738,241275	Birc3,Cyba,Il18,Itgam,Pdgfb,Trim30a,Tgfb1,Tnf,Tlr2,Aatf,Pid1,Zc3h12a,Noxa1		19_Member	GO Biological Processes	GO:0006699	bile acid biosynthetic process	-3.96771	-1.65151	5/20	12012,20845,104086,170459,102635496	Baat,Star,Cyp27a1,Stard4,Malrd1		14_Member	GO Biological Processes	GO:0000819	sister chromatid segregation	-2.05909	-0.554749	12/180	12235,16319,21335,26914,51944,66934,66977,67052,68549,71819,71988,72400	Bub1,Incenp,Tacc3,H2afy,Knstrn,Dsn1,Nuf2,Ndc80,Sgo2a,Kif23,Esco2,Pinx1
										11_Member	GO Biological Processes	GO:0030225	macrophage differentiation	-2.4461	-0.655656	5/40	12262,12977,16409,21803,24088	C1qc,Csf1,Itgam,Tgfb1,Tlr2		19_Member	GO Biological Processes	GO:0045940	positive regulation of steroid metabolic process	-3.68742	-1.45835	6/35	16002,19017,20249,20845,67815,170459	Igf2,Ppargc1a,Scd1,Star,Sec14l2,Stard4		15_Summary	GO Biological Processes	GO:0030855	epithelial cell differentiation	-5.08622	-2.70529	40/628	12075,12443,12945,13405,13710,14182,14609,15205,15894,17395,18132,19126,19695,19886,20482,20756,20873,21804,21926,23795,26914,29876,50918,55948,57265,69772,71461,71529,72007,77889,81535,107586,171166,223864,228852,232174,233066,233752,239250,100042514,12023,13039,14160,15442,16776,73720,12740	Bfsp1,Ccnd1,Dmbt1,Dmd,Elf3,Fgfr1,Gja1,Hes1,Icam1,Mmp9,Notch4,Prom1,Reg3g,Ros1,Skil,Sprr2b,Plk4,Tgfb1i1,Tnf,Agr2,H2afy,Clic4,Myadm,Sfn,Fzd2,Bdh2,Ptk7,Kazn,Fndc3b,Lbh,Sgpp1,Ovol2,Mcoln3,Rapgef3,Ppp1r16b,Cyp26b1,Syne4,Insc,Slitrk6,Sprr2a3,Barx2,Ctsl,Lgr5,Hpse,Lama5,Cst6,Cldn4
										11_Member	GO Biological Processes	GO:0072593	reactive oxygen species metabolic process	-2.43742	-0.652305	16/288	11796,11808,13057,16173,16409,18126,18591,20128,21803,21926,24088,56321,98496,99439,230738,241275	Birc3,Apoa4,Cyba,Il18,Itgam,Nos2,Pdgfb,Trim30a,Tgfb1,Tnf,Tlr2,Aatf,Pid1,Duox1,Zc3h12a,Noxa1		19_Member	GO Biological Processes	GO:0019216	regulation of lipid metabolic process	-3.45748	-1.27493	20/338	12491,12623,15926,16002,18596,19017,20249,20845,56690,57257,57875,67815,71111,170459,171168,216190,232430,243168,100504663,102635496	Cd36,Ces1g,Idh1,Igf2,Pdgfrb,Ppargc1a,Scd1,Star,Mlycd,Vav3,Angptl4,Sec14l2,Gpr39,Stard4,Acer1,Appl2,Crebl2,Hsd17b13,Atg14,Malrd1		15_Member	GO Biological Processes	GO:0030855	epithelial cell differentiation	-5.08622	-2.70529	40/628	12075,12443,12945,13405,13710,14182,14609,15205,15894,17395,18132,19126,19695,19886,20482,20756,20873,21804,21926,23795,26914,29876,50918,55948,57265,69772,71461,71529,72007,77889,81535,107586,171166,223864,228852,232174,233066,233752,239250,100042514	Bfsp1,Ccnd1,Dmbt1,Dmd,Elf3,Fgfr1,Gja1,Hes1,Icam1,Mmp9,Notch4,Prom1,Reg3g,Ros1,Skil,Sprr2b,Plk4,Tgfb1i1,Tnf,Agr2,H2afy,Clic4,Myadm,Sfn,Fzd2,Bdh2,Ptk7,Kazn,Fndc3b,Lbh,Sgpp1,Ovol2,Mcoln3,Rapgef3,Ppp1r16b,Cyp26b1,Syne4,Insc,Slitrk6,Sprr2a3
										11_Member	GO Biological Processes	GO:0051897	positive regulation of protein kinase B signaling	-2.29604	-0.565785	8/102	14058,14456,16173,21803,21832,21926,52065,329828	F10,Gas6,Il18,Tgfb1,Thpo,Tnf,Mfhas1,Myorg		19_Member	GO Biological Processes	GO:0010893	positive regulation of steroid biosynthetic process	-3.3137	-1.17161	5/27	16002,19017,20845,67815,170459	Igf2,Ppargc1a,Star,Sec14l2,Stard4		15_Member	GO Biological Processes	GO:0008544	epidermis development	-2.93906	-1.1655	21/330	12023,13039,14160,14182,15205,15442,16776,19695,20756,21926,26914,29876,55948,71529,73720,81535,107586,171166,232174,239250,100042514	Barx2,Ctsl,Lgr5,Fgfr1,Hes1,Hpse,Lama5,Reg3g,Sprr2b,Tnf,H2afy,Clic4,Sfn,Kazn,Cst6,Sgpp1,Ovol2,Mcoln3,Cyp26b1,Slitrk6,Sprr2a3
										11_Member	GO Biological Processes	GO:0044003	modification by symbiont of host morphology or physiology	-2.25292	-0.534001	4/28	17395,21803,24088,230738	Mmp9,Tgfb1,Tlr2,Zc3h12a		19_Member	GO Biological Processes	GO:0070857	regulation of bile acid biosynthetic process	-2.78908	-0.789791	3/10	20845,170459,102635496	Star,Stard4,Malrd1		15_Member	GO Biological Processes	GO:0030856	regulation of epithelial cell differentiation	-2.74052	-1.02285	12/148	12443,12945,15205,17395,18132,19126,19695,21926,26914,55948,81535,107586	Ccnd1,Dmbt1,Hes1,Mmp9,Notch4,Prom1,Reg3g,Tnf,H2afy,Sfn,Sgpp1,Ovol2
										11_Member	GO Biological Processes	GO:0050764	regulation of phagocytosis	-2.2208	-0.517767	8/105	12263,13057,14456,16803,21803,21926,24088,66824	C2,Cyba,Gas6,Lbp,Tgfb1,Tnf,Tlr2,Pycard		19_Member	GO Biological Processes	GO:1904251	regulation of bile acid metabolic process	-2.54199	-0.604538	3/12	20845,170459,102635496	Star,Stard4,Malrd1		15_Member	GO Biological Processes	GO:0045682	regulation of epidermis development	-2.54567	-0.880527	8/80	15205,15442,19695,21926,26914,55948,81535,107586	Hes1,Hpse,Reg3g,Tnf,H2afy,Sfn,Sgpp1,Ovol2
										11_Member	GO Biological Processes	GO:0043117	positive regulation of vascular permeability	-2.20392	-0.508032	3/15	16173,19245,21803	Il18,Ptp4a3,Tgfb1		19_Member	GO Biological Processes	GO:0046889	positive regulation of lipid biosynthetic process	-2.06278	-0.260436	7/93	16002,19017,20845,67815,170459,232430,243168	Igf2,Ppargc1a,Star,Sec14l2,Stard4,Crebl2,Hsd17b13		15_Member	GO Biological Processes	GO:0030857	negative regulation of epithelial cell differentiation	-2.50886	-0.851345	6/48	12443,15205,17395,18132,19695,107586	Ccnd1,Hes1,Mmp9,Notch4,Reg3g,Ovol2
										11_Member	KEGG Pathway	mmu05140	Leishmaniasis	-2.14175	-0.474405	6/66	13057,16409,18126,21803,21926,24088	Cyba,Itgam,Nos2,Tgfb1,Tnf,Tlr2		19_Member	GO Biological Processes	GO:0050810	regulation of steroid biosynthetic process	-2.01159	-0.225525	6/73	16002,19017,20845,67815,170459,102635496	Igf2,Ppargc1a,Star,Sec14l2,Stard4,Malrd1		15_Member	GO Biological Processes	GO:0045684	positive regulation of epidermis development	-2.31401	-0.718789	5/37	15442,21926,26914,55948,107586	Hpse,Tnf,H2afy,Sfn,Ovol2
										11_Member	GO Biological Processes	GO:0045662	negative regulation of myoblast differentiation	-2.09282	-0.444927	4/31	15945,16173,21803,21926	Cxcl10,Il18,Tgfb1,Tnf		20_Summary	KEGG Pathway	mmu00450	Selenocompound metabolism	-4.33971	-1.92922	5/17	20768,23971,107869,216443,229905	Sephs2,Papss1,Cth,Mars,Kyat3		15_Member	GO Biological Processes	GO:0009913	epidermal cell differentiation	-2.26154	-0.686825	14/213	14182,15205,19695,20756,26914,29876,55948,71529,81535,107586,171166,232174,239250,100042514	Fgfr1,Hes1,Reg3g,Sprr2b,H2afy,Clic4,Sfn,Kazn,Sgpp1,Ovol2,Mcoln3,Cyp26b1,Slitrk6,Sprr2a3
										11_Member	GO Biological Processes	GO:0010934	macrophage cytokine production	-2.04611	-0.418398	3/17	14456,21803,24088	Gas6,Tgfb1,Tlr2		20_Member	KEGG Pathway	mmu00450	Selenocompound metabolism	-4.33971	-1.92922	5/17	20768,23971,107869,216443,229905	Sephs2,Papss1,Cth,Mars,Kyat3		15_Member	GO Biological Processes	GO:0045604	regulation of epidermal cell differentiation	-2.25165	-0.681879	6/54	15205,19695,26914,55948,81535,107586	Hes1,Reg3g,H2afy,Sfn,Sgpp1,Ovol2
										11_Member	GO Biological Processes	GO:0030100	regulation of endocytosis	-2.00503	-0.386743	15/293	11813,12263,12475,13057,14456,16803,19063,21803,21926,24088,56807,66805,66824,228998,234779	Apoc2,C2,Cd14,Cyba,Gas6,Lbp,Ppt1,Tgfb1,Tnf,Tlr2,Scamp5,Tspan1,Pycard,Arfgap1,Plcg2												15_Member	GO Biological Processes	GO:0043588	skin development	-2.09166	-0.576553	17/293	12023,12740,13039,14160,15442,16776,19695,20756,21926,26914,29876,55948,71529,81535,107586,232174,100042514	Barx2,Cldn4,Ctsl,Lgr5,Hpse,Lama5,Reg3g,Sprr2b,Tnf,H2afy,Clic4,Sfn,Kazn,Sgpp1,Ovol2,Cyp26b1,Sprr2a3
										12_Summary	GO Biological Processes	GO:0032102	negative regulation of response to external stimulus	-5.05878	-2.59639	24/337	12297,12424,14526,16859,17002,18591,18784,20347,21357,21946,22415,23789,52065,53322,66824,72349,80861,107221,118453,214968,217212,230738,270151,432940,14456,19695,234311,13057,24088,80287,94088,140474,71481,211550,231712,21803,21926	Cacnb3,Cck,Gcg,Lgals9,Ltf,Pdgfb,Pla2g5,Sema3b,Tarbp2,Pglyrp1,Wnt3,Coro1b,Mfhas1,Nucb2,Pycard,Dusp3,Dhx58,Ffar4,Mmp28,Sema6d,Pyy,Zc3h12a,Nlrx1,Otulin,Gas6,Reg3g,Ddx60,Cyba,Tlr2,Apobec3,Trim6,Muc4,Alpk1,Tifa,Trafd1,Tgfb1,Tnf												15_Member	GO Biological Processes	GO:0045605	negative regulation of epidermal cell differentiation	-2.02131	-0.534093	3/15	15205,19695,107586	Hes1,Reg3g,Ovol2
										12_Member	GO Biological Processes	GO:0032102	negative regulation of response to external stimulus	-5.05878	-2.59639	24/337	12297,12424,14526,16859,17002,18591,18784,20347,21357,21946,22415,23789,52065,53322,66824,72349,80861,107221,118453,214968,217212,230738,270151,432940	Cacnb3,Cck,Gcg,Lgals9,Ltf,Pdgfb,Pla2g5,Sema3b,Tarbp2,Pglyrp1,Wnt3,Coro1b,Mfhas1,Nucb2,Pycard,Dusp3,Dhx58,Ffar4,Mmp28,Sema6d,Pyy,Zc3h12a,Nlrx1,Otulin												15_Member	GO Biological Processes	GO:0030216	keratinocyte differentiation	-2.01466	-0.531795	10/139	19695,20756,26914,29876,55948,71529,81535,107586,232174,100042514	Reg3g,Sprr2b,H2afy,Clic4,Sfn,Kazn,Sgpp1,Ovol2,Cyp26b1,Sprr2a3
										12_Member	GO Biological Processes	GO:0044764	multi-organism cellular process	-4.17237	-1.83491	7/40	14456,17002,19695,21946,80861,234311,270151	Gas6,Ltf,Reg3g,Pglyrp1,Dhx58,Ddx60,Nlrx1												16_Summary	GO Biological Processes	GO:0044406	adhesion of symbiont to host	-4.99548	-2.62584	6/18	14456,15894,17002,19294,20778,55932	Gas6,Icam1,Ltf,Nectin2,Scarb1,Gbp3
										12_Member	GO Biological Processes	GO:0002831	regulation of response to biotic stimulus	-3.91462	-1.64411	13/147	13057,16859,17002,21357,24088,66824,80287,80861,94088,140474,230738,234311,270151	Cyba,Lgals9,Ltf,Tarbp2,Tlr2,Pycard,Apobec3,Dhx58,Trim6,Muc4,Zc3h12a,Ddx60,Nlrx1												16_Member	GO Biological Processes	GO:0044406	adhesion of symbiont to host	-4.99548	-2.62584	6/18	14456,15894,17002,19294,20778,55932	Gas6,Icam1,Ltf,Nectin2,Scarb1,Gbp3
										12_Member	GO Biological Processes	GO:0002753	cytoplasmic pattern recognition receptor signaling pathway	-3.45985	-1.33165	6/37	71481,80861,211550,234311,270151,432940	Alpk1,Dhx58,Tifa,Ddx60,Nlrx1,Otulin												16_Member	GO Biological Processes	GO:0019062	virion attachment to host cell	-3.05692	-1.24004	3/7	14456,15894,19294	Gas6,Icam1,Nectin2
										12_Member	GO Biological Processes	GO:0050688	regulation of defense response to virus	-3.07065	-1.05689	8/77	21357,66824,80287,80861,94088,230738,234311,270151	Tarbp2,Pycard,Apobec3,Dhx58,Trim6,Zc3h12a,Ddx60,Nlrx1												16_Member	GO Biological Processes	GO:0044650	adhesion of symbiont to host cell	-2.86265	-1.11413	3/8	14456,15894,19294	Gas6,Icam1,Nectin2
										12_Member	GO Biological Processes	GO:0098586	cellular response to virus	-2.79446	-0.882969	6/49	16859,80861,94088,230738,234311,270151	Lgals9,Dhx58,Trim6,Zc3h12a,Ddx60,Nlrx1												17_Summary	GO Biological Processes	GO:0002274	myeloid leukocyte activation	-4.98721	-2.6231	20/217	11745,12759,12772,13421,16173,16409,16803,18173,18784,19204,19294,20963,21897,21926,24108,52065,66824,70450,74481,77125,16453,17863,20297,20723,21946,56532,58185,69097,72512,80287,80861,94088,140474,214763,230738,234311,270151	Anxa3,Clu,Ccr2,Dnase1l3,Il18,Itgam,Lbp,Slc11a1,Pla2g5,Ptafr,Nectin2,Syk,Tlr1,Tnf,Ubd,Mfhas1,Pycard,Unc13d,Batf2,Il33,Jak3,Myb,Ccl20,Serpinb9,Pglyrp1,Ripk3,Rsad2,Trim15,Tmem173,Apobec3,Dhx58,Trim6,Muc4,Cgas,Zc3h12a,Ddx60,Nlrx1
										12_Member	GO Biological Processes	GO:0002832	negative regulation of response to biotic stimulus	-2.39881	-0.629832	5/41	17002,21357,80861,140474,270151	Ltf,Tarbp2,Dhx58,Muc4,Nlrx1												17_Member	GO Biological Processes	GO:0002274	myeloid leukocyte activation	-4.98721	-2.6231	20/217	11745,12759,12772,13421,16173,16409,16803,18173,18784,19204,19294,20963,21897,21926,24108,52065,66824,70450,74481,77125	Anxa3,Clu,Ccr2,Dnase1l3,Il18,Itgam,Lbp,Slc11a1,Pla2g5,Ptafr,Nectin2,Syk,Tlr1,Tnf,Ubd,Mfhas1,Pycard,Unc13d,Batf2,Il33
										12_Member	GO Biological Processes	GO:0031348	negative regulation of defense response	-2.29669	-0.565785	13/220	12424,16859,18784,21357,21946,52065,66824,80861,107221,230738,231712,270151,432940	Cck,Lgals9,Pla2g5,Tarbp2,Pglyrp1,Mfhas1,Pycard,Dhx58,Ffar4,Zc3h12a,Trafd1,Nlrx1,Otulin												17_Member	GO Biological Processes	GO:0002697	regulation of immune effector process	-4.42599	-2.16858	29/422	12772,13421,16173,16409,16453,16803,17863,19204,19294,20297,20723,20963,21926,21946,56532,58185,66824,69097,70450,72512,77125,80287,80861,94088,140474,214763,230738,234311,270151	Ccr2,Dnase1l3,Il18,Itgam,Jak3,Lbp,Myb,Ptafr,Nectin2,Ccl20,Serpinb9,Syk,Tnf,Pglyrp1,Ripk3,Rsad2,Pycard,Trim15,Unc13d,Tmem173,Il33,Apobec3,Dhx58,Trim6,Muc4,Cgas,Zc3h12a,Ddx60,Nlrx1
										12_Member	GO Biological Processes	GO:0039535	regulation of RIG-I signaling pathway	-2.20392	-0.508032	3/15	80861,234311,270151	Dhx58,Ddx60,Nlrx1												17_Member	GO Biological Processes	GO:0036230	granulocyte activation	-4.14577	-1.98094	7/35	11745,12772,13421,16173,16409,19204,20963	Anxa3,Ccr2,Dnase1l3,Il18,Itgam,Ptafr,Syk
										12_Member	GO Biological Processes	GO:0002698	negative regulation of immune effector process	-2.08148	-0.436741	9/134	16859,21357,21803,21926,21946,80861,140474,230738,270151	Lgals9,Tarbp2,Tgfb1,Tnf,Pglyrp1,Dhx58,Muc4,Zc3h12a,Nlrx1												17_Member	GO Biological Processes	GO:0002283	neutrophil activation involved in immune response	-4.086	-1.94811	5/16	11745,13421,16409,19204,20963	Anxa3,Dnase1l3,Itgam,Ptafr,Syk
										13_Summary	GO Biological Processes	GO:0019221	cytokine-mediated signaling pathway	-4.95198	-2.49642	24/342	12363,12703,12977,14456,15945,16173,17329,18591,20297,21832,21926,21934,53416,54123,56221,58203,66141,66824,80876,85305,94088,99439,170720,432940,11796,12475,24108,74614,98496,230738	Casp4,Socs1,Csf1,Gas6,Cxcl10,Il18,Cxcl9,Pdgfb,Ccl20,Thpo,Tnf,Tnfrsf11a,Stk39,Irf7,Ccl24,Zbp1,Ifitm3,Pycard,Ifitm2,Kars,Trim6,Duox1,Card14,Otulin,Birc3,Cd14,Ubd,Ocstamp,Pid1,Zc3h12a												17_Member	GO Biological Processes	GO:0042119	neutrophil activation	-3.71045	-1.67226	6/29	11745,13421,16173,16409,19204,20963	Anxa3,Dnase1l3,Il18,Itgam,Ptafr,Syk
										13_Member	GO Biological Processes	GO:0019221	cytokine-mediated signaling pathway	-4.95198	-2.49642	24/342	12363,12703,12977,14456,15945,16173,17329,18591,20297,21832,21926,21934,53416,54123,56221,58203,66141,66824,80876,85305,94088,99439,170720,432940	Casp4,Socs1,Csf1,Gas6,Cxcl10,Il18,Cxcl9,Pdgfb,Ccl20,Thpo,Tnf,Tnfrsf11a,Stk39,Irf7,Ccl24,Zbp1,Ifitm3,Pycard,Ifitm2,Kars,Trim6,Duox1,Card14,Otulin												17_Member	GO Biological Processes	GO:0002275	myeloid cell activation involved in immune response	-3.61914	-1.60782	10/85	11745,12772,13421,16409,16803,19204,20963,66824,70450,77125	Anxa3,Ccr2,Dnase1l3,Itgam,Lbp,Ptafr,Syk,Pycard,Unc13d,Il33
										13_Member	GO Biological Processes	GO:0034612	response to tumor necrosis factor	-4.74038	-2.32373	16/179	11796,12363,12475,14456,20297,21926,21934,24108,56221,66824,74614,85305,98496,170720,230738,432940	Birc3,Casp4,Cd14,Gas6,Ccl20,Tnf,Tnfrsf11a,Ubd,Ccl24,Pycard,Ocstamp,Kars,Pid1,Card14,Zc3h12a,Otulin												17_Member	GO Biological Processes	GO:0043312	neutrophil degranulation	-3.47288	-1.51791	4/12	11745,16409,19204,20963	Anxa3,Itgam,Ptafr,Syk
										13_Member	GO Biological Processes	GO:0071356	cellular response to tumor necrosis factor	-4.06267	-1.75518	14/162	11796,12363,14456,20297,21926,21934,56221,66824,74614,85305,98496,170720,230738,432940	Birc3,Casp4,Gas6,Ccl20,Tnf,Tnfrsf11a,Ccl24,Pycard,Ocstamp,Kars,Pid1,Card14,Zc3h12a,Otulin												17_Member	GO Biological Processes	GO:0043313	regulation of neutrophil degranulation	-2.86265	-1.11413	3/8	16409,19204,20963	Itgam,Ptafr,Syk
										13_Member	GO Biological Processes	GO:0033209	tumor necrosis factor-mediated signaling pathway	-3.81905	-1.566	8/60	12363,14456,21926,21934,66824,85305,170720,432940	Casp4,Gas6,Tnf,Tnfrsf11a,Pycard,Kars,Card14,Otulin												17_Member	GO Biological Processes	GO:0002446	neutrophil mediated immunity	-2.59566	-0.91256	5/32	11745,13421,16409,19204,20963	Anxa3,Dnase1l3,Itgam,Ptafr,Syk
										13_Member	GO Biological Processes	GO:0010803	regulation of tumor necrosis factor-mediated signaling pathway	-2.144	-0.474405	4/30	12363,14456,66824,432940	Casp4,Gas6,Pycard,Otulin												17_Member	GO Biological Processes	GO:1902563	regulation of neutrophil activation	-2.5513	-0.883956	3/10	16409,19204,20963	Itgam,Ptafr,Syk
										14_Summary	GO Biological Processes	GO:0006820	anion transport	-4.6716	-2.27319	32/552	11808,11813,12349,12424,13358,18037,18126,18784,19204,19736,19886,20516,20897,21926,21934,26971,52466,53416,56017,57776,67554,68401,70129,76408,76574,80797,104681,105727,209195,215335,234595,382014,14366	Apoa4,Apoc2,Car2,Cck,Slc25a1,Nfkbie,Nos2,Pla2g5,Ptafr,Rgs4,Ros1,Slc20a2,Stra6,Tnf,Tnfrsf11a,Pla2g2f,Slc46a1,Stk39,Slc2a8,Ttyh1,Slc25a30,G6pc3,Slc44a4,Abcc3,Mfsd2a,Clca3a2,Slc16a6,Slc38a1,Clic6,Slc36a1,Slc38a7,Ano8,Fzd4												17_Member	GO Biological Processes	GO:0002699	positive regulation of immune effector process	-2.24889	-0.680003	16/259	12772,16173,16409,16803,17863,19204,19294,20963,21926,58185,69097,70450,77125,80861,94088,234311	Ccr2,Il18,Itgam,Lbp,Myb,Ptafr,Nectin2,Syk,Tnf,Rsad2,Trim15,Unc13d,Il33,Dhx58,Trim6,Ddx60
										14_Member	GO Biological Processes	GO:0006820	anion transport	-4.6716	-2.27319	32/552	11808,11813,12349,12424,13358,18037,18126,18784,19204,19736,19886,20516,20897,21926,21934,26971,52466,53416,56017,57776,67554,68401,70129,76408,76574,80797,104681,105727,209195,215335,234595,382014	Apoa4,Apoc2,Car2,Cck,Slc25a1,Nfkbie,Nos2,Pla2g5,Ptafr,Rgs4,Ros1,Slc20a2,Stra6,Tnf,Tnfrsf11a,Pla2g2f,Slc46a1,Stk39,Slc2a8,Ttyh1,Slc25a30,G6pc3,Slc44a4,Abcc3,Mfsd2a,Clca3a2,Slc16a6,Slc38a1,Clic6,Slc36a1,Slc38a7,Ano8												17_Member	GO Biological Processes	GO:0002703	regulation of leukocyte mediated immunity	-2.01594	-0.531795	15/251	12772,13421,16173,16409,16453,19204,19294,20297,20723,20963,21926,56532,58185,70450,140474	Ccr2,Dnase1l3,Il18,Itgam,Jak3,Ptafr,Nectin2,Ccl20,Serpinb9,Syk,Tnf,Ripk3,Rsad2,Unc13d,Muc4
										14_Member	GO Biological Processes	GO:0015711	organic anion transport	-3.58553	-1.40658	24/418	11808,11813,12424,13358,18037,18126,18784,19736,20897,21926,21934,26971,52466,53416,56017,67554,68401,70129,76408,76574,104681,105727,215335,234595	Apoa4,Apoc2,Cck,Slc25a1,Nfkbie,Nos2,Pla2g5,Rgs4,Stra6,Tnf,Tnfrsf11a,Pla2g2f,Slc46a1,Stk39,Slc2a8,Slc25a30,G6pc3,Slc44a4,Abcc3,Mfsd2a,Slc16a6,Slc38a1,Slc36a1,Slc38a7												18_Summary	GO Biological Processes	GO:0032680	regulation of tumor necrosis factor production	-4.95757	-2.59892	17/165	12051,12475,12759,12772,13057,13058,14456,16173,16803,17002,19204,19219,20128,20963,21897,66824,230738,18126,21926,54445,77125,230594,270151,20297,11816,12263,18173,19063,66805,234779,18784,52065,20778,11813,16416	Bcl3,Cd14,Clu,Ccr2,Cyba,Cybb,Gas6,Il18,Lbp,Ltf,Ptafr,Ptger4,Trim30a,Syk,Tlr1,Pycard,Zc3h12a,Nos2,Tnf,Unc93b1,Il33,Tut4,Nlrx1,Ccl20,Apoe,C2,Slc11a1,Ppt1,Tspan1,Plcg2,Pla2g5,Mfhas1,Scarb1,Apoc2,Itgb3
										14_Member	GO Biological Processes	GO:1903825	organic acid transmembrane transport	-3.42907	-1.31035	10/104	13358,19736,20897,21926,52466,53416,67554,105727,215335,234595	Slc25a1,Rgs4,Stra6,Tnf,Slc46a1,Stk39,Slc25a30,Slc38a1,Slc36a1,Slc38a7												18_Member	GO Biological Processes	GO:0032680	regulation of tumor necrosis factor production	-4.95757	-2.59892	17/165	12051,12475,12759,12772,13057,13058,14456,16173,16803,17002,19204,19219,20128,20963,21897,66824,230738	Bcl3,Cd14,Clu,Ccr2,Cyba,Cybb,Gas6,Il18,Lbp,Ltf,Ptafr,Ptger4,Trim30a,Syk,Tlr1,Pycard,Zc3h12a
										14_Member	GO Biological Processes	GO:1905039	carboxylic acid transmembrane transport	-3.42907	-1.31035	10/104	13358,19736,20897,21926,52466,53416,67554,105727,215335,234595	Slc25a1,Rgs4,Stra6,Tnf,Slc46a1,Stk39,Slc25a30,Slc38a1,Slc36a1,Slc38a7												18_Member	GO Biological Processes	GO:1903555	regulation of tumor necrosis factor superfamily cytokine production	-4.88825	-2.558	17/167	12051,12475,12759,12772,13057,13058,14456,16173,16803,17002,19204,19219,20128,20963,21897,66824,230738	Bcl3,Cd14,Clu,Ccr2,Cyba,Cybb,Gas6,Il18,Lbp,Ltf,Ptafr,Ptger4,Trim30a,Syk,Tlr1,Pycard,Zc3h12a
										14_Member	GO Biological Processes	GO:0046942	carboxylic acid transport	-3.40019	-1.29982	19/304	12424,13358,18037,18126,18784,19736,20897,21926,21934,26971,52466,53416,67554,76408,76574,104681,105727,215335,234595	Cck,Slc25a1,Nfkbie,Nos2,Pla2g5,Rgs4,Stra6,Tnf,Tnfrsf11a,Pla2g2f,Slc46a1,Stk39,Slc25a30,Abcc3,Mfsd2a,Slc16a6,Slc38a1,Slc36a1,Slc38a7												18_Member	GO Biological Processes	GO:0032640	tumor necrosis factor production	-4.85402	-2.54653	17/168	12051,12475,12759,12772,13057,13058,14456,16173,16803,17002,19204,19219,20128,20963,21897,66824,230738	Bcl3,Cd14,Clu,Ccr2,Cyba,Cybb,Gas6,Il18,Lbp,Ltf,Ptafr,Ptger4,Trim30a,Syk,Tlr1,Pycard,Zc3h12a
										14_Member	GO Biological Processes	GO:0015849	organic acid transport	-3.38258	-1.29544	19/305	12424,13358,18037,18126,18784,19736,20897,21926,21934,26971,52466,53416,67554,76408,76574,104681,105727,215335,234595	Cck,Slc25a1,Nfkbie,Nos2,Pla2g5,Rgs4,Stra6,Tnf,Tnfrsf11a,Pla2g2f,Slc46a1,Stk39,Slc25a30,Abcc3,Mfsd2a,Slc16a6,Slc38a1,Slc36a1,Slc38a7												18_Member	GO Biological Processes	GO:0071706	tumor necrosis factor superfamily cytokine production	-4.75307	-2.45512	17/171	12051,12475,12759,12772,13057,13058,14456,16173,16803,17002,19204,19219,20128,20963,21897,66824,230738	Bcl3,Cd14,Clu,Ccr2,Cyba,Cybb,Gas6,Il18,Lbp,Ltf,Ptafr,Ptger4,Trim30a,Syk,Tlr1,Pycard,Zc3h12a
										14_Member	GO Biological Processes	GO:0098656	anion transmembrane transport	-3.03948	-1.03781	13/181	13358,19204,19736,20516,20897,21926,52466,53416,67554,70129,105727,215335,234595	Slc25a1,Ptafr,Rgs4,Slc20a2,Stra6,Tnf,Slc46a1,Stk39,Slc25a30,Slc44a4,Slc38a1,Slc36a1,Slc38a7												18_Member	GO Biological Processes	GO:0032635	interleukin-6 production	-4.44106	-2.17932	16/163	13057,14456,16173,16803,18126,19204,20128,20963,21897,21926,54445,66824,77125,230594,230738,270151	Cyba,Gas6,Il18,Lbp,Nos2,Ptafr,Trim30a,Syk,Tlr1,Tnf,Unc93b1,Pycard,Il33,Tut4,Zc3h12a,Nlrx1
										14_Member	GO Biological Processes	GO:0006855	drug transmembrane transport	-2.69035	-0.817773	7/69	13358,19736,20897,21926,52466,67554,76408	Slc25a1,Rgs4,Stra6,Tnf,Slc46a1,Slc25a30,Abcc3												18_Member	GO Biological Processes	GO:0032637	interleukin-8 production	-4.39545	-2.15075	10/69	12051,12475,16173,16803,18126,19219,20963,21897,21926,66824	Bcl3,Cd14,Il18,Lbp,Nos2,Ptger4,Syk,Tlr1,Tnf,Pycard
										14_Member	GO Biological Processes	GO:0015893	drug transport	-2.06528	-0.426787	12/209	12349,13358,14366,18037,19736,20897,21926,52466,67554,70129,76408,215335	Car2,Slc25a1,Fzd4,Nfkbie,Rgs4,Stra6,Tnf,Slc46a1,Slc25a30,Slc44a4,Abcc3,Slc36a1												18_Member	GO Biological Processes	GO:0032757	positive regulation of interleukin-8 production	-4.20204	-2.02309	8/46	12475,16173,16803,19219,20963,21897,21926,66824	Cd14,Il18,Lbp,Ptger4,Syk,Tlr1,Tnf,Pycard
										15_Summary	KEGG Pathway	mmu04621	NOD-like receptor signaling pathway	-4.4455	-2.06457	15/169	11796,12363,12364,13057,16173,16438,17940,21926,54123,55932,66824,69146,246730,270151,332579,12265,15945,17858,18710,22035,170722,58203,67065,80861,100038882	Birc3,Casp4,Casp12,Cyba,Il18,Itpr1,Naip1,Tnf,Irf7,Gbp3,Pycard,Gsdmd,Oas1a,Nlrx1,Card9,Ciita,Cxcl10,Mx2,Pik3r3,Tnfsf10,Nxf7,Zbp1,Polr3d,Dhx58,Isg15												18_Member	GO Biological Processes	GO:0032677	regulation of interleukin-8 production	-3.96168	-1.86726	9/63	12051,12475,16173,16803,19219,20963,21897,21926,66824	Bcl3,Cd14,Il18,Lbp,Ptger4,Syk,Tlr1,Tnf,Pycard
										15_Member	KEGG Pathway	mmu04621	NOD-like receptor signaling pathway	-4.4455	-2.06457	15/169	11796,12363,12364,13057,16173,16438,17940,21926,54123,55932,66824,69146,246730,270151,332579	Birc3,Casp4,Casp12,Cyba,Il18,Itpr1,Naip1,Tnf,Irf7,Gbp3,Pycard,Gsdmd,Oas1a,Nlrx1,Card9												18_Member	GO Biological Processes	GO:0032760	positive regulation of tumor necrosis factor production	-3.74094	-1.69668	11/98	12475,12759,12772,13057,13058,16173,16803,19204,20963,21897,66824	Cd14,Clu,Ccr2,Cyba,Cybb,Il18,Lbp,Ptafr,Syk,Tlr1,Pycard
										15_Member	KEGG Pathway	mmu05164	Influenza A	-2.82756	-0.899189	12/168	12265,15945,16173,17858,18710,21926,22035,54123,66824,170722,246730,270151	Ciita,Cxcl10,Il18,Mx2,Pik3r3,Tnf,Tnfsf10,Irf7,Pycard,Nxf7,Oas1a,Nlrx1												18_Member	GO Biological Processes	GO:1903557	positive regulation of tumor necrosis factor superfamily cytokine production	-3.70157	-1.67028	11/99	12475,12759,12772,13057,13058,16173,16803,19204,20963,21897,66824	Cd14,Clu,Ccr2,Cyba,Cybb,Il18,Lbp,Ptafr,Syk,Tlr1,Pycard
										15_Member	KEGG Pathway	mmu04623	Cytosolic DNA-sensing pathway	-2.20646	-0.508032	6/64	15945,16173,54123,58203,66824,67065	Cxcl10,Il18,Irf7,Zbp1,Pycard,Polr3d												18_Member	GO Biological Processes	GO:0042533	tumor necrosis factor biosynthetic process	-3.62469	-1.60846	6/30	12051,12772,13058,16803,20963,21897	Bcl3,Ccr2,Cybb,Lbp,Syk,Tlr1
										15_Member	KEGG Pathway	mmu04622	RIG-I-like receptor signaling pathway	-2.07961	-0.435924	6/68	15945,21926,54123,80861,270151,100038882	Cxcl10,Tnf,Irf7,Dhx58,Nlrx1,Isg15												18_Member	GO Biological Processes	GO:0042534	regulation of tumor necrosis factor biosynthetic process	-3.62469	-1.60846	6/30	12051,12772,13058,16803,20963,21897	Bcl3,Ccr2,Cybb,Lbp,Syk,Tlr1
										16_Summary	GO Biological Processes	GO:0002521	leukocyte differentiation	-4.38664	-2.02253	32/571	12262,12349,12703,12977,13639,14025,14347,14369,14456,15354,16173,16409,16859,17096,17387,20297,21803,21926,21934,21946,24088,24108,56218,65963,71982,74614,80859,102545,108723,227326,230738,234779,16909,19411,21832,100038882	C1qc,Car2,Socs1,Csf1,Efna4,Bcl11a,Fut7,Fzd7,Gas6,Hmgb3,Il18,Itgam,Lgals9,Lyn,Mmp14,Ccl20,Tgfb1,Tnf,Tnfrsf11a,Pglyrp1,Tlr2,Ubd,Patz1,Tmem176b,Snx10,Ocstamp,Nfkbiz,Cmtm7,Card11,Gpr55,Zc3h12a,Plcg2,Lmo2,Rarg,Thpo,Isg15												18_Member	GO Biological Processes	GO:0032675	regulation of interleukin-6 production	-3.60748	-1.5986	14/154	13057,14456,16803,19204,20128,20963,21897,21926,54445,66824,77125,230594,230738,270151	Cyba,Gas6,Lbp,Ptafr,Trim30a,Syk,Tlr1,Tnf,Unc93b1,Pycard,Il33,Tut4,Zc3h12a,Nlrx1
										16_Member	GO Biological Processes	GO:0002521	leukocyte differentiation	-4.38664	-2.02253	32/571	12262,12349,12703,12977,13639,14025,14347,14369,14456,15354,16173,16409,16859,17096,17387,20297,21803,21926,21934,21946,24088,24108,56218,65963,71982,74614,80859,102545,108723,227326,230738,234779	C1qc,Car2,Socs1,Csf1,Efna4,Bcl11a,Fut7,Fzd7,Gas6,Hmgb3,Il18,Itgam,Lgals9,Lyn,Mmp14,Ccl20,Tgfb1,Tnf,Tnfrsf11a,Pglyrp1,Tlr2,Ubd,Patz1,Tmem176b,Snx10,Ocstamp,Nfkbiz,Cmtm7,Card11,Gpr55,Zc3h12a,Plcg2												18_Member	GO Biological Processes	GO:0042535	positive regulation of tumor necrosis factor biosynthetic process	-3.47216	-1.51791	5/21	12772,13058,16803,20963,21897	Ccr2,Cybb,Lbp,Syk,Tlr1
										16_Member	GO Biological Processes	GO:1902105	regulation of leukocyte differentiation	-3.9794	-1.69307	20/297	12262,12349,12703,12977,14456,15354,16173,16859,17096,17387,20297,21803,21926,21946,65963,74614,80859,108723,227326,230738	C1qc,Car2,Socs1,Csf1,Gas6,Hmgb3,Il18,Lgals9,Lyn,Mmp14,Ccl20,Tgfb1,Tnf,Pglyrp1,Tmem176b,Ocstamp,Nfkbiz,Card11,Gpr55,Zc3h12a												18_Member	GO Biological Processes	GO:0042108	positive regulation of cytokine biosynthetic process	-3.42007	-1.4735	9/74	12051,12772,13058,16803,19204,20297,20963,21897,21926	Bcl3,Ccr2,Cybb,Lbp,Ptafr,Ccl20,Syk,Tlr1,Tnf
										16_Member	GO Biological Processes	GO:1903706	regulation of hemopoiesis	-3.72534	-1.50892	24/409	12262,12349,12703,12977,14456,15354,16173,16859,16909,17096,17387,19411,20297,21803,21832,21926,21946,65963,74614,80859,108723,227326,230738,100038882	C1qc,Car2,Socs1,Csf1,Gas6,Hmgb3,Il18,Lgals9,Lmo2,Lyn,Mmp14,Rarg,Ccl20,Tgfb1,Thpo,Tnf,Pglyrp1,Tmem176b,Ocstamp,Nfkbiz,Card11,Gpr55,Zc3h12a,Isg15												18_Member	GO Biological Processes	GO:0032755	positive regulation of interleukin-6 production	-3.08548	-1.24862	10/99	13057,16803,19204,20963,21897,21926,54445,66824,77125,230594	Cyba,Lbp,Ptafr,Syk,Tlr1,Tnf,Unc93b1,Pycard,Il33,Tut4
										16_Member	GO Biological Processes	GO:2000514	regulation of CD4-positive, alpha-beta T cell activation	-2.80305	-0.889618	7/66	12703,16173,16859,20297,21803,80859,230738	Socs1,Il18,Lgals9,Ccl20,Tgfb1,Nfkbiz,Zc3h12a												18_Member	GO Biological Processes	GO:0045807	positive regulation of endocytosis	-3.04803	-1.23727	14/175	11816,12263,12475,12759,13057,14456,16803,18173,19063,20963,21926,66805,66824,234779	Apoe,C2,Cd14,Clu,Cyba,Gas6,Lbp,Slc11a1,Ppt1,Syk,Tnf,Tspan1,Pycard,Plcg2
										16_Member	GO Biological Processes	GO:0072538	T-helper 17 type immune response	-2.7069	-0.82718	5/35	16859,20297,21803,80859,230738	Lgals9,Ccl20,Tgfb1,Nfkbiz,Zc3h12a												18_Member	GO Biological Processes	GO:0045410	positive regulation of interleukin-6 biosynthetic process	-2.84316	-1.10001	4/17	19204,20963,21897,21926	Ptafr,Syk,Tlr1,Tnf
										16_Member	GO Biological Processes	GO:0043370	regulation of CD4-positive, alpha-beta T cell differentiation	-2.65969	-0.8008	6/52	12703,16173,20297,21803,80859,230738	Socs1,Il18,Ccl20,Tgfb1,Nfkbiz,Zc3h12a												18_Member	GO Biological Processes	GO:0042116	macrophage activation	-2.69988	-0.993232	9/93	12759,16803,18173,18784,20963,21897,21926,52065,77125	Clu,Lbp,Slc11a1,Pla2g5,Syk,Tlr1,Tnf,Mfhas1,Il33
										16_Member	GO Biological Processes	GO:1903708	positive regulation of hemopoiesis	-2.50183	-0.698043	13/208	12349,12703,12977,14456,16173,16859,17387,21803,21832,21926,74614,80859,100038882	Car2,Socs1,Csf1,Gas6,Il18,Lgals9,Mmp14,Tgfb1,Thpo,Tnf,Ocstamp,Nfkbiz,Isg15												18_Member	GO Biological Processes	GO:0072604	interleukin-6 secretion	-2.60411	-0.917891	6/46	14456,18126,21926,54445,66824,230738	Gas6,Nos2,Tnf,Unc93b1,Pycard,Zc3h12a
										16_Member	GO Biological Processes	GO:0045619	regulation of lymphocyte differentiation	-2.47954	-0.684666	12/185	12703,14456,15354,16173,16859,17387,20297,21803,21946,80859,108723,230738	Socs1,Gas6,Hmgb3,Il18,Lgals9,Mmp14,Ccl20,Tgfb1,Pglyrp1,Nfkbiz,Card11,Zc3h12a												18_Member	GO Biological Processes	GO:0042089	cytokine biosynthetic process	-2.40575	-0.790414	10/122	12051,12772,13058,16173,16803,19204,20297,20963,21897,21926	Bcl3,Ccr2,Cybb,Il18,Lbp,Ptafr,Ccl20,Syk,Tlr1,Tnf
										16_Member	GO Biological Processes	GO:2000316	regulation of T-helper 17 type immune response	-2.37179	-0.613847	4/26	16859,20297,80859,230738	Lgals9,Ccl20,Nfkbiz,Zc3h12a												18_Member	GO Biological Processes	GO:0050764	regulation of phagocytosis	-2.34294	-0.741119	9/105	12263,13057,14456,16803,18173,20778,20963,21926,66824	C2,Cyba,Gas6,Lbp,Slc11a1,Scarb1,Syk,Tnf,Pycard
										16_Member	GO Biological Processes	GO:1902107	positive regulation of leukocyte differentiation	-2.34716	-0.591926	11/168	12349,12703,12977,14456,16173,16859,17387,21803,21926,74614,80859	Car2,Socs1,Csf1,Gas6,Il18,Lgals9,Mmp14,Tgfb1,Tnf,Ocstamp,Nfkbiz												18_Member	GO Biological Processes	GO:0042107	cytokine metabolic process	-2.30652	-0.715025	10/126	12051,12772,13058,16173,16803,19204,20297,20963,21897,21926	Bcl3,Ccr2,Cybb,Il18,Lbp,Ptafr,Ccl20,Syk,Tlr1,Tnf
										16_Member	GO Biological Processes	GO:0035710	CD4-positive, alpha-beta T cell activation	-2.29604	-0.565785	8/102	12703,14347,16173,16859,20297,21803,80859,230738	Socs1,Fut7,Il18,Lgals9,Ccl20,Tgfb1,Nfkbiz,Zc3h12a												18_Member	GO Biological Processes	GO:0042035	regulation of cytokine biosynthetic process	-2.2112	-0.652928	9/110	12051,12772,13058,16803,19204,20297,20963,21897,21926	Bcl3,Ccr2,Cybb,Lbp,Ptafr,Ccl20,Syk,Tlr1,Tnf
										16_Member	GO Biological Processes	GO:0045591	positive regulation of regulatory T cell differentiation	-2.29247	-0.564761	3/14	12703,16859,21803	Socs1,Lgals9,Tgfb1												18_Member	GO Biological Processes	GO:0030100	regulation of endocytosis	-2.09166	-0.576553	17/293	11813,11816,12263,12475,12759,13057,14456,16416,16803,18173,19063,20778,20963,21926,66805,66824,234779	Apoc2,Apoe,C2,Cd14,Clu,Cyba,Gas6,Itgb3,Lbp,Slc11a1,Ppt1,Scarb1,Syk,Tnf,Tspan1,Pycard,Plcg2
										16_Member	GO Biological Processes	GO:0043367	CD4-positive, alpha-beta T cell differentiation	-2.23921	-0.528926	7/83	12703,14347,16173,20297,21803,80859,230738	Socs1,Fut7,Il18,Ccl20,Tgfb1,Nfkbiz,Zc3h12a												18_Member	GO Biological Processes	GO:0045408	regulation of interleukin-6 biosynthetic process	-2.07911	-0.56821	4/27	19204,20963,21897,21926	Ptafr,Syk,Tlr1,Tnf
										16_Member	GO Biological Processes	GO:0072539	T-helper 17 cell differentiation	-2.144	-0.474405	4/30	20297,21803,80859,230738	Ccl20,Tgfb1,Nfkbiz,Zc3h12a												18_Member	GO Biological Processes	GO:0050766	positive regulation of phagocytosis	-2.06516	-0.559131	7/77	12263,13057,14456,16803,18173,21926,66824	C2,Cyba,Gas6,Lbp,Slc11a1,Tnf,Pycard
										16_Member	GO Biological Processes	GO:0045066	regulatory T cell differentiation	-2.09282	-0.444927	4/31	12703,14347,16859,21803	Socs1,Fut7,Lgals9,Tgfb1												18_Member	GO Biological Processes	GO:0042226	interleukin-6 biosynthetic process	-2.02246	-0.534093	4/28	19204,20963,21897,21926	Ptafr,Syk,Tlr1,Tnf
										17_Summary	GO Biological Processes	GO:0034341	response to interferon-gamma	-4.22839	-1.88573	13/137	12265,12332,12703,15900,18126,20297,24088,24108,55932,56221,66141,69550,80876	Ciita,Capg,Socs1,Irf8,Nos2,Ccl20,Tlr2,Ubd,Gbp3,Ccl24,Ifitm3,Bst2,Ifitm2												18_Member	GO Biological Processes	GO:0045414	regulation of interleukin-8 biosynthetic process	-2.02131	-0.534093	3/15	12051,20963,21926	Bcl3,Syk,Tnf
										17_Member	GO Biological Processes	GO:0034341	response to interferon-gamma	-4.22839	-1.88573	13/137	12265,12332,12703,15900,18126,20297,24088,24108,55932,56221,66141,69550,80876	Ciita,Capg,Socs1,Irf8,Nos2,Ccl20,Tlr2,Ubd,Gbp3,Ccl24,Ifitm3,Bst2,Ifitm2												19_Summary	GO Biological Processes	GO:0044278	cell wall disruption in other organism	-4.92833	-2.58532	4/6	18489,19692,19695,30053,11539,13421,14066,15894,16803,20208,20723,21926,56312,72461	Reg3b,Reg1,Reg3g,Reg3d,Adora1,Dnase1l3,F3,Icam1,Lbp,Saa1,Serpinb9,Tnf,Nupr1,Prcp
										18_Summary	GO Biological Processes	GO:0090200	positive regulation of release of cytochrome c from mitochondria	-4.16435	-1.83203	6/28	12122,17395,22035,66824,105675,171543,12424,16069	Bid,Mmp9,Tnfsf10,Pycard,Ppif,Bmf,Cck,Jchain												19_Member	GO Biological Processes	GO:0044278	cell wall disruption in other organism	-4.92833	-2.58532	4/6	18489,19692,19695,30053	Reg3b,Reg1,Reg3g,Reg3d
										18_Member	GO Biological Processes	GO:0090200	positive regulation of release of cytochrome c from mitochondria	-4.16435	-1.83203	6/28	12122,17395,22035,66824,105675,171543	Bid,Mmp9,Tnfsf10,Pycard,Ppif,Bmf												19_Member	GO Biological Processes	GO:0002526	acute inflammatory response	-3.4844	-1.51791	12/122	11539,13421,14066,15894,16803,18489,19695,20208,20723,21926,56312,72461	Adora1,Dnase1l3,F3,Icam1,Lbp,Reg3b,Reg3g,Saa1,Serpinb9,Tnf,Nupr1,Prcp
										18_Member	GO Biological Processes	GO:0001836	release of cytochrome c from mitochondria	-3.04983	-1.04337	7/60	12122,12424,17395,22035,66824,105675,171543	Bid,Cck,Mmp9,Tnfsf10,Pycard,Ppif,Bmf												19_Member	GO Biological Processes	GO:0006953	acute-phase response	-2.1215	-0.597747	5/41	16803,18489,19695,20208,21926	Lbp,Reg3b,Reg3g,Saa1,Tnf
										18_Member	GO Biological Processes	GO:0090199	regulation of release of cytochrome c from mitochondria	-2.89025	-0.938145	6/47	12122,17395,22035,66824,105675,171543	Bid,Mmp9,Tnfsf10,Pycard,Ppif,Bmf												20_Summary	GO Biological Processes	GO:0002521	leukocyte differentiation	-4.91046	-2.57301	37/571	12051,12505,12703,12772,12977,12978,13639,14371,14456,15201,16173,16409,16416,16453,17311,17387,17863,19219,20297,20963,21847,21926,21946,24108,56532,58185,65963,66058,71982,74039,74481,76527,102545,227326,230738,232174,234779,15205,16909,21832,12475,12494,16402,11539,11804,12424,14182,15894,19886,52615,54635,69737,232431,13057,13058,17060,18710	Bcl3,Cd44,Socs1,Ccr2,Csf1,Csf1r,Efna4,Fzd9,Gas6,Hells,Il18,Itgam,Itgb3,Jak3,Kitl,Mmp14,Myb,Ptger4,Ccl20,Syk,Klf10,Tnf,Pglyrp1,Ubd,Ripk3,Rsad2,Tmem176b,Tmem176a,Snx10,Nfam1,Batf2,Il34,Cmtm7,Gpr55,Zc3h12a,Cyp26b1,Plcg2,Hes1,Lmo2,Thpo,Cd14,Cd38,Itga5,Adora1,Aplp2,Cck,Fgfr1,Icam1,Ros1,Suz12,Pdgfc,Ttl,Gprc5a,Cyba,Cybb,Blnk,Pik3r3
										18_Member	GO Biological Processes	GO:0032461	positive regulation of protein oligomerization	-2.57262	-0.751787	4/23	12122,12424,16069,171543	Bid,Cck,Jchain,Bmf												20_Member	GO Biological Processes	GO:0002521	leukocyte differentiation	-4.91046	-2.57301	37/571	12051,12505,12703,12772,12977,12978,13639,14371,14456,15201,16173,16409,16416,16453,17311,17387,17863,19219,20297,20963,21847,21926,21946,24108,56532,58185,65963,66058,71982,74039,74481,76527,102545,227326,230738,232174,234779	Bcl3,Cd44,Socs1,Ccr2,Csf1,Csf1r,Efna4,Fzd9,Gas6,Hells,Il18,Itgam,Itgb3,Jak3,Kitl,Mmp14,Myb,Ptger4,Ccl20,Syk,Klf10,Tnf,Pglyrp1,Ubd,Ripk3,Rsad2,Tmem176b,Tmem176a,Snx10,Nfam1,Batf2,Il34,Cmtm7,Gpr55,Zc3h12a,Cyp26b1,Plcg2
										19_Summary	KEGG Pathway	mmu04064	NF-kappa B signaling pathway	-4.12775	-1.80553	11/103	11796,12475,16803,17060,17096,21926,21934,24099,108723,170720,234779,27279,57916	Birc3,Cd14,Lbp,Blnk,Lyn,Tnf,Tnfrsf11a,Tnfsf13b,Card11,Card14,Plcg2,Tnfrsf12a,Tnfrsf13b												20_Member	GO Biological Processes	GO:1902105	regulation of leukocyte differentiation	-4.87891	-2.558	24/297	12505,12703,12772,12977,12978,14456,16173,16416,16453,17311,17387,17863,20297,20963,21847,21926,21946,65963,66058,74039,76527,227326,230738,232174	Cd44,Socs1,Ccr2,Csf1,Csf1r,Gas6,Il18,Itgb3,Jak3,Kitl,Mmp14,Myb,Ccl20,Syk,Klf10,Tnf,Pglyrp1,Tmem176b,Tmem176a,Nfam1,Il34,Gpr55,Zc3h12a,Cyp26b1
										19_Member	KEGG Pathway	mmu04064	NF-kappa B signaling pathway	-4.12775	-1.80553	11/103	11796,12475,16803,17060,17096,21926,21934,24099,108723,170720,234779	Birc3,Cd14,Lbp,Blnk,Lyn,Tnf,Tnfrsf11a,Tnfsf13b,Card11,Card14,Plcg2												20_Member	GO Biological Processes	GO:1903706	regulation of hemopoiesis	-3.87163	-1.79174	27/409	12505,12703,12772,12977,12978,14456,15205,16173,16416,16453,16909,17311,17387,17863,20297,20963,21832,21847,21926,21946,65963,66058,74039,76527,227326,230738,232174	Cd44,Socs1,Ccr2,Csf1,Csf1r,Gas6,Hes1,Il18,Itgb3,Jak3,Lmo2,Kitl,Mmp14,Myb,Ccl20,Syk,Thpo,Klf10,Tnf,Pglyrp1,Tmem176b,Tmem176a,Nfam1,Il34,Gpr55,Zc3h12a,Cyp26b1
										19_Member	Reactome Gene Sets	R-MMU-5676594	TNF receptor superfamily (TNFSF) members mediating non-canonical NF-kB pathway	-3.08974	-1.07104	4/17	11796,21934,24099,27279	Birc3,Tnfrsf11a,Tnfsf13b,Tnfrsf12a												20_Member	KEGG Pathway	mmu04640	Hematopoietic cell lineage	-3.8624	-1.78535	11/95	12475,12494,12505,12977,12978,16402,16409,16416,17311,21832,21926	Cd14,Cd38,Cd44,Csf1,Csf1r,Itga5,Itgam,Itgb3,Kitl,Thpo,Tnf
										19_Member	Reactome Gene Sets	R-MMU-5668541	TNFR2 non-canonical NF-kB pathway	-2.65969	-0.8008	6/52	11796,21926,21934,24099,27279,57916	Birc3,Tnf,Tnfrsf11a,Tnfsf13b,Tnfrsf12a,Tnfrsf13b												20_Member	GO Biological Processes	GO:0018212	peptidyl-tyrosine modification	-3.85748	-1.78326	23/323	11539,11804,12424,12505,12703,12978,14182,14456,15205,15894,16173,16402,16416,16453,17311,19219,19886,20963,21926,52615,54635,69737,232431	Adora1,Aplp2,Cck,Cd44,Socs1,Csf1r,Fgfr1,Gas6,Hes1,Icam1,Il18,Itga5,Itgb3,Jak3,Kitl,Ptger4,Ros1,Syk,Tnf,Suz12,Pdgfc,Ttl,Gprc5a
										20_Summary	GO Biological Processes	GO:0043281	regulation of cysteine-type endopeptidase activity involved in apoptotic process	-4.10218	-1.78492	16/202	11783,11796,12122,12363,12364,12424,14456,17395,17940,21926,22035,66824,83383,171580,230379,332579,13638,17096,85305,17002,17387,30060,71240,76375,76524,230738,11544,11808,11813,18784,19204,19736,20297,20401,54152,56221,108671,227326,11535,12567,15958,16173,16438,17279,19411,20661,21803,21817,24108,27279,76072,105675,171543,20731,13143,66825,66940,228026,241494,16819,56321,80797	Apaf1,Birc3,Bid,Casp4,Casp12,Cck,Gas6,Mmp9,Naip1,Tnf,Tnfsf10,Pycard,Tfap4,Mical1,Acer2,Card9,Efna3,Lyn,Kars,Ltf,Mmp14,Meltf,Osbpl7,Det1,Cln6,Zc3h12a,Adprh,Apoa4,Apoc2,Pla2g5,Ptafr,Rgs4,Ccl20,Sh3bp1,Dnal4,Ccl24,Dnajc9,Gpr55,Adm,Cdk4,Ifit2,Il18,Itpr1,Melk,Rarg,Sort1,Tgfb1,Tgm2,Ubd,Tnfrsf12a,Rnf183,Ppif,Bmf,Spink4,Dapk2,Rnf186,Shisa5,Pdk1,Zfp385b,Lcn2,Aatf,Clca3a2												20_Member	GO Biological Processes	GO:0018108	peptidyl-tyrosine phosphorylation	-3.50244	-1.52626	22/320	11539,11804,12424,12505,12703,12978,14182,14456,15205,15894,16173,16402,16416,16453,17311,19219,19886,20963,21926,52615,54635,232431	Adora1,Aplp2,Cck,Cd44,Socs1,Csf1r,Fgfr1,Gas6,Hes1,Icam1,Il18,Itga5,Itgb3,Jak3,Kitl,Ptger4,Ros1,Syk,Tnf,Suz12,Pdgfc,Gprc5a
										20_Member	GO Biological Processes	GO:0043281	regulation of cysteine-type endopeptidase activity involved in apoptotic process	-4.10218	-1.78492	16/202	11783,11796,12122,12363,12364,12424,14456,17395,17940,21926,22035,66824,83383,171580,230379,332579	Apaf1,Birc3,Bid,Casp4,Casp12,Cck,Gas6,Mmp9,Naip1,Tnf,Tnfsf10,Pycard,Tfap4,Mical1,Acer2,Card9												20_Member	GO Biological Processes	GO:0050730	regulation of peptidyl-tyrosine phosphorylation	-3.36552	-1.43621	19/263	11539,11804,12424,12505,12703,12978,14456,15205,15894,16173,16402,16416,17311,19219,20963,21926,52615,54635,232431	Adora1,Aplp2,Cck,Cd44,Socs1,Csf1r,Gas6,Hes1,Icam1,Il18,Itga5,Itgb3,Kitl,Ptger4,Syk,Tnf,Suz12,Pdgfc,Gprc5a
										20_Member	GO Biological Processes	GO:0010952	positive regulation of peptidase activity	-4.06267	-1.75518	14/162	11783,12122,12363,12364,12424,13638,17096,21926,22035,66824,83383,85305,230379,332579	Apaf1,Bid,Casp4,Casp12,Cck,Efna3,Lyn,Tnf,Tnfsf10,Pycard,Tfap4,Kars,Acer2,Card9												20_Member	GO Biological Processes	GO:1902107	positive regulation of leukocyte differentiation	-3.22281	-1.34667	14/168	12703,12772,12977,12978,14456,16173,16416,17311,17387,17863,20963,21847,21926,76527	Socs1,Ccr2,Csf1,Csf1r,Gas6,Il18,Itgb3,Kitl,Mmp14,Myb,Syk,Klf10,Tnf,Il34
										20_Member	GO Biological Processes	GO:2000116	regulation of cysteine-type endopeptidase activity	-4.04315	-1.74046	17/226	11783,11796,12122,12363,12364,12424,14456,17002,17395,17940,21926,22035,66824,83383,171580,230379,332579	Apaf1,Birc3,Bid,Casp4,Casp12,Cck,Gas6,Ltf,Mmp9,Naip1,Tnf,Tnfsf10,Pycard,Tfap4,Mical1,Acer2,Card9												20_Member	GO Biological Processes	GO:1903708	positive regulation of hemopoiesis	-2.76893	-1.04375	15/208	12703,12772,12977,12978,14456,16173,16416,17311,17387,17863,20963,21832,21847,21926,76527	Socs1,Ccr2,Csf1,Csf1r,Gas6,Il18,Itgb3,Kitl,Mmp14,Myb,Syk,Thpo,Klf10,Tnf,Il34
										20_Member	GO Biological Processes	GO:0010950	positive regulation of endopeptidase activity	-3.74023	-1.51555	13/153	11783,12122,12363,12364,12424,13638,17096,21926,22035,66824,83383,230379,332579	Apaf1,Bid,Casp4,Casp12,Cck,Efna3,Lyn,Tnf,Tnfsf10,Pycard,Tfap4,Acer2,Card9												20_Member	GO Biological Processes	GO:0007260	tyrosine phosphorylation of STAT protein	-2.72383	-1.01232	8/75	12703,12978,15205,16173,16453,19219,21926,52615	Socs1,Csf1r,Hes1,Il18,Jak3,Ptger4,Tnf,Suz12
										20_Member	GO Biological Processes	GO:0043280	positive regulation of cysteine-type endopeptidase activity involved in apoptotic process	-3.56585	-1.39754	11/119	11783,12122,12363,12364,12424,21926,22035,66824,83383,230379,332579	Apaf1,Bid,Casp4,Casp12,Cck,Tnf,Tnfsf10,Pycard,Tfap4,Acer2,Card9												20_Member	KEGG Pathway	mmu04380	Osteoclast differentiation	-2.70266	-0.994801	11/130	12703,12977,12978,13057,13058,16416,17060,18710,20963,21926,234779	Socs1,Csf1,Csf1r,Cyba,Cybb,Itgb3,Blnk,Pik3r3,Syk,Tnf,Plcg2
										20_Member	GO Biological Processes	GO:0045862	positive regulation of proteolysis	-3.41057	-1.30417	20/328	11783,12122,12363,12364,12424,13638,17096,17387,21926,22035,30060,66824,71240,76375,76524,83383,85305,230379,230738,332579	Apaf1,Bid,Casp4,Casp12,Cck,Efna3,Lyn,Mmp14,Tnf,Tnfsf10,Meltf,Pycard,Osbpl7,Det1,Cln6,Tfap4,Kars,Acer2,Zc3h12a,Card9												20_Member	GO Biological Processes	GO:0050731	positive regulation of peptidyl-tyrosine phosphorylation	-2.60329	-0.917891	14/195	11539,12424,12505,12978,14456,15205,15894,16173,16402,16416,17311,19219,20963,21926	Adora1,Cck,Cd44,Csf1r,Gas6,Hes1,Icam1,Il18,Itga5,Itgb3,Kitl,Ptger4,Syk,Tnf
										20_Member	GO Biological Processes	GO:0006919	activation of cysteine-type endopeptidase activity involved in apoptotic process	-3.18624	-1.14722	8/74	11783,12122,12363,12364,12424,21926,66824,230379	Apaf1,Bid,Casp4,Casp12,Cck,Tnf,Pycard,Acer2												20_Member	GO Biological Processes	GO:0045672	positive regulation of osteoclast differentiation	-2.59566	-0.91256	5/32	12977,12978,16416,21847,21926	Csf1,Csf1r,Itgb3,Klf10,Tnf
										20_Member	GO Biological Processes	GO:2001056	positive regulation of cysteine-type endopeptidase activity	-3.0721	-1.05689	11/136	11783,12122,12363,12364,12424,21926,22035,66824,83383,230379,332579	Apaf1,Bid,Casp4,Casp12,Cck,Tnf,Tnfsf10,Pycard,Tfap4,Acer2,Card9												20_Member	GO Biological Processes	GO:0002763	positive regulation of myeloid leukocyte differentiation	-2.50775	-0.851315	7/64	12977,12978,16416,17311,21847,21926,76527	Csf1,Csf1r,Itgb3,Kitl,Klf10,Tnf,Il34
										20_Member	GO Biological Processes	GO:0051345	positive regulation of hydrolase activity	-3.05315	-1.04426	26/510	11544,11783,11808,11813,12122,12363,12364,12424,13638,17096,18784,19204,19736,20297,20401,21926,22035,54152,56221,66824,83383,85305,108671,227326,230379,332579	Adprh,Apaf1,Apoa4,Apoc2,Bid,Casp4,Casp12,Cck,Efna3,Lyn,Pla2g5,Ptafr,Rgs4,Ccl20,Sh3bp1,Tnf,Tnfsf10,Dnal4,Ccl24,Pycard,Tfap4,Kars,Dnajc9,Gpr55,Acer2,Card9												20_Member	GO Biological Processes	GO:0042509	regulation of tyrosine phosphorylation of STAT protein	-2.25551	-0.683085	7/71	12703,12978,15205,16173,19219,21926,52615	Socs1,Csf1r,Hes1,Il18,Ptger4,Tnf,Suz12
										20_Member	GO Biological Processes	GO:0052548	regulation of endopeptidase activity	-2.86511	-0.919346	19/337	11783,11796,12122,12363,12364,12424,13638,14456,17002,17096,17395,17940,21926,22035,66824,83383,171580,230379,332579	Apaf1,Birc3,Bid,Casp4,Casp12,Cck,Efna3,Gas6,Ltf,Lyn,Mmp9,Naip1,Tnf,Tnfsf10,Pycard,Tfap4,Mical1,Acer2,Card9
										20_Member	GO Biological Processes	GO:0043065	positive regulation of apoptotic process	-2.64125	-0.794485	29/632	11535,11783,12122,12363,12364,12424,12567,15958,16173,16438,17096,17279,17395,19411,20661,21803,21817,21926,22035,24108,27279,66824,76072,83383,105675,171543,230379,230738,332579	Adm,Apaf1,Bid,Casp4,Casp12,Cck,Cdk4,Ifit2,Il18,Itpr1,Lyn,Melk,Mmp9,Rarg,Sort1,Tgfb1,Tgm2,Tnf,Tnfsf10,Ubd,Tnfrsf12a,Pycard,Rnf183,Tfap4,Ppif,Bmf,Acer2,Zc3h12a,Card9
										20_Member	GO Biological Processes	GO:0043068	positive regulation of programmed cell death	-2.59179	-0.759807	29/637	11535,11783,12122,12363,12364,12424,12567,15958,16173,16438,17096,17279,17395,19411,20661,21803,21817,21926,22035,24108,27279,66824,76072,83383,105675,171543,230379,230738,332579	Adm,Apaf1,Bid,Casp4,Casp12,Cck,Cdk4,Ifit2,Il18,Itpr1,Lyn,Melk,Mmp9,Rarg,Sort1,Tgfb1,Tgm2,Tnf,Tnfsf10,Ubd,Tnfrsf12a,Pycard,Rnf183,Tfap4,Ppif,Bmf,Acer2,Zc3h12a,Card9
										20_Member	GO Biological Processes	GO:0052547	regulation of peptidase activity	-2.58397	-0.755136	21/411	11783,11796,12122,12363,12364,12424,13638,14456,17002,17096,17395,17940,20731,21926,22035,66824,83383,85305,171580,230379,332579	Apaf1,Birc3,Bid,Casp4,Casp12,Cck,Efna3,Gas6,Ltf,Lyn,Mmp9,Naip1,Spink4,Tnf,Tnfsf10,Pycard,Tfap4,Kars,Mical1,Acer2,Card9
										20_Member	GO Biological Processes	GO:0097193	intrinsic apoptotic signaling pathway	-2.36552	-0.608929	16/293	11783,12122,12363,12364,13143,16438,17279,17395,21926,66824,66825,66940,76072,105675,228026,241494	Apaf1,Bid,Casp4,Casp12,Dapk2,Itpr1,Melk,Mmp9,Tnf,Pycard,Rnf186,Shisa5,Rnf183,Ppif,Pdk1,Zfp385b
										20_Member	GO Biological Processes	GO:0097190	apoptotic signaling pathway	-2.3259	-0.574703	27/606	11783,12122,12363,12364,12424,13143,16173,16438,16819,17279,17395,20661,21803,21926,22035,27279,56321,66824,66825,66940,76072,80797,83383,105675,171543,228026,241494	Apaf1,Bid,Casp4,Casp12,Cck,Dapk2,Il18,Itpr1,Lcn2,Melk,Mmp9,Sort1,Tgfb1,Tnf,Tnfsf10,Tnfrsf12a,Aatf,Pycard,Rnf186,Shisa5,Rnf183,Clca3a2,Tfap4,Ppif,Bmf,Pdk1,Zfp385b
										20_Member	GO Biological Processes	GO:0010942	positive regulation of cell death	-2.07336	-0.432794	29/695	11535,11783,12122,12363,12364,12424,12567,15958,16173,16438,17096,17279,17395,19411,20661,21803,21817,21926,22035,24108,27279,66824,76072,83383,105675,171543,230379,230738,332579	Adm,Apaf1,Bid,Casp4,Casp12,Cck,Cdk4,Ifit2,Il18,Itpr1,Lyn,Melk,Mmp9,Rarg,Sort1,Tgfb1,Tgm2,Tnf,Tnfsf10,Ubd,Tnfrsf12a,Pycard,Rnf183,Tfap4,Ppif,Bmf,Acer2,Zc3h12a,Card9
[truncated: 27 more columns]

## Sheet: RNA-seq LRT Metascape GO-TERM
RNA-seq LRT Negative (█)										RNA-seq LRT Positive (█)
GroupID	Category	Term	Description	LogP	Log(q-value)	InTerm_InList	Genes	Symbols		GroupID	Category	Term	Description	LogP	Log(q-value)	InTerm_InList	Genes	Symbols
1_Summary	Reactome Gene Sets	R-MMU-389887	Beta-oxidation of pristanoyl-CoA	-4.15771	-0.148104	3/9	17117,74114,93732,14081,19298,66887,20493	Amacr,Crot,Acox2,Acsl1,Pex19,Lonp2,Slc10a1		1_Summary	GO Biological Processes	GO:2000147	positive regulation of cell motility	-10.6476	-6.49126	37/604	11745,11754,12740,12842,13836,13838,14066,14268,14538,15894,16011,16402,16403,16416,16590,16782,17246,18186,18214,18595,19130,19219,19264,20348,20361,20682,20692,21825,24064,26564,30955,56876,66811,67916,105732,214593,240641,12164,12505,13405,15502,15505,16181,16878,18218,20963,21858,63953,72349,74178,75590,76108,114715,114716,216965	Anxa3,Aoc3,Cldn4,Col1a1,Epha2,Epha4,F3,Fn1,Gcnt2,Icam1,Igfbp5,Itga5,Itga6,Itgb3,Kit,Lamc2,Mdm2,Nrp1,Ddr2,Pdgfra,Prox1,Ptger4,Ptprc,Sema3c,Sema7a,Sox9,Sparc,Thbs1,Spry2,Ror2,Pik3cg,Nsmf,Duoxa2,Plpp3,Fam83h,Duox2,Kif20b,Bmp8b,Cd44,Dmd,Dnaja1,Hsph1,Il1rn,Lif,Dusp8,Syk,Timp2,Dusp10,Dusp3,Stk40,Dusp9,Rap2a,Spred1,Spred2,Taok1
1_Member	Reactome Gene Sets	R-MMU-389887	Beta-oxidation of pristanoyl-CoA	-4.15771	-0.148104	3/9	17117,74114,93732	Amacr,Crot,Acox2		1_Member	GO Biological Processes	GO:2000147	positive regulation of cell motility	-10.6476	-6.49126	37/604	11745,11754,12740,12842,13836,13838,14066,14268,14538,15894,16011,16402,16403,16416,16590,16782,17246,18186,18214,18595,19130,19219,19264,20348,20361,20682,20692,21825,24064,26564,30955,56876,66811,67916,105732,214593,240641	Anxa3,Aoc3,Cldn4,Col1a1,Epha2,Epha4,F3,Fn1,Gcnt2,Icam1,Igfbp5,Itga5,Itga6,Itgb3,Kit,Lamc2,Mdm2,Nrp1,Ddr2,Pdgfra,Prox1,Ptger4,Ptprc,Sema3c,Sema7a,Sox9,Sparc,Thbs1,Spry2,Ror2,Pik3cg,Nsmf,Duoxa2,Plpp3,Fam83h,Duox2,Kif20b
1_Member	KEGG Pathway	mmu04146	Peroxisome	-2.84749	0	5/86	14081,17117,19298,74114,93732	Acsl1,Amacr,Pex19,Crot,Acox2		1_Member	GO Biological Processes	GO:0051272	positive regulation of cellular component movement	-10.3015	-6.49126	37/621	11745,11754,12740,12842,13836,13838,14066,14268,14538,15894,16011,16402,16403,16416,16590,16782,17246,18186,18214,18595,19130,19219,19264,20348,20361,20682,20692,21825,24064,26564,30955,56876,66811,67916,105732,214593,240641	Anxa3,Aoc3,Cldn4,Col1a1,Epha2,Epha4,F3,Fn1,Gcnt2,Icam1,Igfbp5,Itga5,Itga6,Itgb3,Kit,Lamc2,Mdm2,Nrp1,Ddr2,Pdgfra,Prox1,Ptger4,Ptprc,Sema3c,Sema7a,Sox9,Sparc,Thbs1,Spry2,Ror2,Pik3cg,Nsmf,Duoxa2,Plpp3,Fam83h,Duox2,Kif20b
1_Member	Reactome Gene Sets	R-MMU-390918	Peroxisomal lipid metabolism	-2.67098	0	3/27	17117,74114,93732	Amacr,Crot,Acox2		1_Member	GO Biological Processes	GO:0040017	positive regulation of locomotion	-10.2816	-6.49126	37/622	11745,11754,12740,12842,13836,13838,14066,14268,14538,15894,16011,16402,16403,16416,16590,16782,17246,18186,18214,18595,19130,19219,19264,20348,20361,20682,20692,21825,24064,26564,30955,56876,66811,67916,105732,214593,240641	Anxa3,Aoc3,Cldn4,Col1a1,Epha2,Epha4,F3,Fn1,Gcnt2,Icam1,Igfbp5,Itga5,Itga6,Itgb3,Kit,Lamc2,Mdm2,Nrp1,Ddr2,Pdgfra,Prox1,Ptger4,Ptprc,Sema3c,Sema7a,Sox9,Sparc,Thbs1,Spry2,Ror2,Pik3cg,Nsmf,Duoxa2,Plpp3,Fam83h,Duox2,Kif20b
1_Member	Reactome Gene Sets	R-MMU-9609507	Protein localization	-2.52208	0	5/102	17117,19298,66887,74114,93732	Amacr,Pex19,Lonp2,Crot,Acox2		1_Member	GO Biological Processes	GO:0030335	positive regulation of cell migration	-9.97497	-6.3096	35/577	11745,11754,12740,12842,13836,13838,14066,14268,14538,15894,16011,16402,16403,16416,16590,16782,17246,18186,18214,18595,19130,19219,19264,20348,20361,20682,20692,21825,24064,26564,30955,56876,67916,105732,240641	Anxa3,Aoc3,Cldn4,Col1a1,Epha2,Epha4,F3,Fn1,Gcnt2,Icam1,Igfbp5,Itga5,Itga6,Itgb3,Kit,Lamc2,Mdm2,Nrp1,Ddr2,Pdgfra,Prox1,Ptger4,Ptprc,Sema3c,Sema7a,Sox9,Sparc,Thbs1,Spry2,Ror2,Pik3cg,Nsmf,Plpp3,Fam83h,Kif20b
1_Member	Reactome Gene Sets	R-MMU-9033241	Peroxisomal protein import	-2.50549	0	4/63	17117,66887,74114,93732	Amacr,Lonp2,Crot,Acox2		1_Member	GO Biological Processes	GO:0043408	regulation of MAPK cascade	-6.83512	-3.47533	34/730	12164,12505,13405,13836,13838,14268,14538,15502,15505,15894,16181,16416,16590,16878,18186,18214,18218,18595,19264,20361,20963,21825,21858,24064,26564,30955,63953,72349,74178,75590,76108,114715,114716,216965	Bmp8b,Cd44,Dmd,Epha2,Epha4,Fn1,Gcnt2,Dnaja1,Hsph1,Icam1,Il1rn,Itgb3,Kit,Lif,Nrp1,Ddr2,Dusp8,Pdgfra,Ptprc,Sema7a,Syk,Thbs1,Timp2,Spry2,Ror2,Pik3cg,Dusp10,Dusp3,Stk40,Dusp9,Rap2a,Spred1,Spred2,Taok1
1_Member	Reactome Gene Sets	R-MMU-194068	Bile acid and bile salt metabolism	-2.1519	0	3/41	17117,20493,93732	Amacr,Slc10a1,Acox2		1_Member	GO Biological Processes	GO:0070372	regulation of ERK1 and ERK2 cascade	-6.61524	-3.47533	21/326	12505,13405,13836,13838,14268,14538,15894,16416,16878,18186,18214,18595,19264,20361,20963,24064,63953,72349,75590,114715,114716	Cd44,Dmd,Epha2,Epha4,Fn1,Gcnt2,Icam1,Itgb3,Lif,Nrp1,Ddr2,Pdgfra,Ptprc,Sema7a,Syk,Spry2,Dusp10,Dusp3,Dusp9,Spred1,Spred2
2_Summary	Reactome Gene Sets	R-MMU-196849	Metabolism of water-soluble vitamins and cofactors	-4.11373	-0.148104	7/107	17768,52710,56738,69372,71743,105663,223646,63857,71562,107272	Mthfd2,Slc52a2,Mocs1,Mocs3,Coasy,Thtpa,Naprt,Bco1,Afmid,Psat1		1_Member	GO Biological Processes	GO:0043410	positive regulation of MAPK cascade	-3.10863	-1.04595	20/524	12505,13838,14538,15894,16181,16416,16590,16878,18186,18214,18595,19264,20361,20963,21825,21858,24064,26564,30955,216965	Cd44,Epha4,Gcnt2,Icam1,Il1rn,Itgb3,Kit,Lif,Nrp1,Ddr2,Pdgfra,Ptprc,Sema7a,Syk,Thbs1,Timp2,Spry2,Ror2,Pik3cg,Taok1
2_Member	Reactome Gene Sets	R-MMU-196849	Metabolism of water-soluble vitamins and cofactors	-4.11373	-0.148104	7/107	17768,52710,56738,69372,71743,105663,223646	Mthfd2,Slc52a2,Mocs1,Mocs3,Coasy,Thtpa,Naprt		1_Member	GO Biological Processes	GO:0070374	positive regulation of ERK1 and ERK2 cascade	-2.22093	-0.489913	10/227	12505,14538,15894,16416,18186,18214,18595,19264,20361,24064	Cd44,Gcnt2,Icam1,Itgb3,Nrp1,Ddr2,Pdgfra,Ptprc,Sema7a,Spry2
2_Member	Reactome Gene Sets	R-MMU-196854	Metabolism of vitamins and cofactors	-3.7104	-0.045803	8/165	17768,52710,56738,63857,69372,71743,105663,223646	Mthfd2,Slc52a2,Mocs1,Bco1,Mocs3,Coasy,Thtpa,Naprt		2_Summary	GO Biological Processes	GO:0006986	response to unfolded protein	-7.67512	-4.10666	13/102	13198,13666,15481,15505,15511,15519,18415,21825,27362,67812,74126,193740,100037258,12282,12304,15502,15516,216197,14229,66917,70356,268390,22151,11657,17246,17750,17969,17970,23872,52615,112407,13076,15894,12912,224129	Ddit3,Eif2ak3,Hspa8,Hsph1,Hspa1b,Hsp90aa1,Hspa4l,Thbs1,Dnajb9,Ubxn4,Syvn1,Hspa1a,Dnajc3,Hyou1,Pdia4,Dnaja1,Hsp90ab1,Ckap4,Fkbp5,Chordc1,St13,Ahsa2,Tubb2a,Alb,Mdm2,Mt2,Ncf1,Ncf2,Ets2,Suz12,Egln3,Cyp1a1,Icam1,Creb1,Adcy5
2_Member	KEGG Pathway	mmu01240	Biosynthesis of cofactors	-3.177	-0.0368385	7/152	17768,56738,63857,71562,71743,107272,223646	Mthfd2,Mocs1,Bco1,Afmid,Coasy,Psat1,Naprt		2_Member	GO Biological Processes	GO:0006986	response to unfolded protein	-7.67512	-4.10666	13/102	13198,13666,15481,15505,15511,15519,18415,21825,27362,67812,74126,193740,100037258	Ddit3,Eif2ak3,Hspa8,Hsph1,Hspa1b,Hsp90aa1,Hspa4l,Thbs1,Dnajb9,Ubxn4,Syvn1,Hspa1a,Dnajc3
3_Summary	GO Biological Processes	GO:2001032	regulation of double-strand break repair via nonhomologous end joining	-3.73602	-0.045803	4/30	59047,73747,74729,101185,117599,70020,56626	Pnkp,Shld1,Setmar,Pot1a,Helb,Ino80b,Poll		2_Member	KEGG Pathway	mmu04141	Protein processing in endoplasmic reticulum	-7.31471	-3.82543	16/172	12282,12304,13198,13666,15481,15502,15505,15511,15516,15519,18415,67812,74126,193740,216197,100037258	Hyou1,Pdia4,Ddit3,Eif2ak3,Hspa8,Dnaja1,Hsph1,Hspa1b,Hsp90ab1,Hsp90aa1,Hspa4l,Ubxn4,Syvn1,Hspa1a,Ckap4,Dnajc3
3_Member	GO Biological Processes	GO:2001032	regulation of double-strand break repair via nonhomologous end joining	-3.73602	-0.045803	4/30	59047,73747,74729,101185	Pnkp,Shld1,Setmar,Pot1a		2_Member	GO Biological Processes	GO:0035966	response to topologically incorrect protein	-6.65589	-3.47533	13/124	13198,13666,15481,15505,15511,15519,18415,21825,27362,67812,74126,193740,100037258	Ddit3,Eif2ak3,Hspa8,Hsph1,Hspa1b,Hsp90aa1,Hspa4l,Thbs1,Dnajb9,Ubxn4,Syvn1,Hspa1a,Dnajc3
3_Member	GO Biological Processes	GO:2001034	positive regulation of double-strand break repair via nonhomologous end joining	-3.27403	-0.0368385	3/17	59047,73747,74729	Pnkp,Shld1,Setmar		2_Member	GO Biological Processes	GO:0006457	protein folding	-6.18177	-3.23656	14/159	12304,14229,15481,15502,15505,15511,15516,15519,18415,66917,70356,193740,268390,100037258	Pdia4,Fkbp5,Hspa8,Dnaja1,Hsph1,Hspa1b,Hsp90ab1,Hsp90aa1,Hspa4l,Chordc1,St13,Hspa1a,Ahsa2,Dnajc3
3_Member	GO Biological Processes	GO:2000779	regulation of double-strand break repair	-2.39838	0	5/109	59047,73747,74729,101185,117599	Pnkp,Shld1,Setmar,Pot1a,Helb		2_Member	Reactome Gene Sets	R-MMU-3371568	Attenuation phase	-5.78017	-2.92772	5/13	15481,15511,15516,15519,193740	Hspa8,Hspa1b,Hsp90ab1,Hsp90aa1,Hspa1a
3_Member	GO Biological Processes	GO:0006282	regulation of DNA repair	-2.29753	0	6/164	59047,70020,73747,74729,101185,117599	Pnkp,Ino80b,Shld1,Setmar,Pot1a,Helb		2_Member	Reactome Gene Sets	R-MMU-3371497	HSP90 chaperone cycle for steroid hormone receptors (SHR) in the presence of ligand	-5.70269	-2.86662	8/50	14229,15481,15502,15511,15516,15519,22151,193740	Fkbp5,Hspa8,Dnaja1,Hspa1b,Hsp90ab1,Hsp90aa1,Tubb2a,Hspa1a
3_Member	GO Biological Processes	GO:0006303	double-strand break repair via nonhomologous end joining	-2.21269	0	3/39	56626,59047,74729	Poll,Pnkp,Setmar		2_Member	CORUM	CORUM:6964	Fkbp5-Hsp90aa1-Hspa1a-Nr3c1 complex	-5.30065	-2.57729	3/3	14229,15519,193740	Fkbp5,Hsp90aa1,Hspa1a
4_Summary	GO Biological Processes	GO:0016246	RNA interference	-3.53624	-0.0368385	3/14	21357,76850,217827	Tarbp2,Ago4,Nrde2		2_Member	GO Biological Processes	GO:0061077	chaperone-mediated protein folding	-4.92868	-2.25231	8/63	12304,14229,15481,15505,15511,66917,70356,193740	Pdia4,Fkbp5,Hspa8,Hsph1,Hspa1b,Chordc1,St13,Hspa1a
4_Member	GO Biological Processes	GO:0016246	RNA interference	-3.53624	-0.0368385	3/14	21357,76850,217827	Tarbp2,Ago4,Nrde2		2_Member	Reactome Gene Sets	R-MMU-3371571	HSF1-dependent transactivation	-4.52447	-1.97304	5/22	15481,15511,15516,15519,193740	Hspa8,Hspa1b,Hsp90ab1,Hsp90aa1,Hspa1a
5_Summary	GO Biological Processes	GO:0019637	organophosphate metabolic process	-3.37092	-0.0368385	18/766	14081,14447,16329,18585,20598,56738,66114,67725,69372,71743,74114,74637,105501,105663,219024,223646,270198,353172,12396,13614,18933,56626,63856,101185,117599,227620	Acsl1,Gapdhs,Inpp1,Pde9a,Smpd2,Mocs1,Dnajc30,Nudt13,Mocs3,Coasy,Crot,Shpk,Abhd4,Thtpa,Pip4p1,Naprt,Pfkfb4,Gars,Cbfa2t2,Edn1,Prrx1,Poll,Taf8,Pot1a,Helb,Uap1l1		2_Member	Reactome Gene Sets	R-MMU-3371556	Cellular response to heat stress	-4.08739	-1.67551	8/82	15481,15505,15511,15516,15519,18415,70356,193740	Hspa8,Hsph1,Hspa1b,Hsp90ab1,Hsp90aa1,Hspa4l,St13,Hspa1a
5_Member	GO Biological Processes	GO:0019637	organophosphate metabolic process	-3.37092	-0.0368385	18/766	14081,14447,16329,18585,20598,56738,66114,67725,69372,71743,74114,74637,105501,105663,219024,223646,270198,353172	Acsl1,Gapdhs,Inpp1,Pde9a,Smpd2,Mocs1,Dnajc30,Nudt13,Mocs3,Coasy,Crot,Shpk,Abhd4,Thtpa,Pip4p1,Naprt,Pfkfb4,Gars		2_Member	GO Biological Processes	GO:0042026	protein refolding	-3.99992	-1.62458	4/15	15481,15511,15519,193740	Hspa8,Hspa1b,Hsp90aa1,Hspa1a
5_Member	GO Biological Processes	GO:0018130	heterocycle biosynthetic process	-2.68666	0	15/670	12396,13614,14081,18933,56626,56738,63856,66114,69372,71743,101185,117599,223646,227620,353172	Cbfa2t2,Edn1,Acsl1,Prrx1,Poll,Mocs1,Taf8,Dnajc30,Mocs3,Coasy,Pot1a,Helb,Naprt,Uap1l1,Gars		2_Member	GO Biological Processes	GO:0051085	chaperone cofactor-dependent protein refolding	-3.70212	-1.43901	5/32	15481,15505,15511,70356,193740	Hspa8,Hsph1,Hspa1b,St13,Hspa1a
5_Member	GO Biological Processes	GO:0034654	nucleobase-containing compound biosynthetic process	-2.27662	0	13/600	12396,13614,14081,18933,56626,63856,66114,71743,101185,117599,223646,227620,353172	Cbfa2t2,Edn1,Acsl1,Prrx1,Poll,Taf8,Dnajc30,Coasy,Pot1a,Helb,Naprt,Uap1l1,Gars		2_Member	GO Biological Processes	GO:0051084	'de novo' posttranslational protein folding	-3.39722	-1.22321	5/37	15481,15505,15511,70356,193740	Hspa8,Hsph1,Hspa1b,St13,Hspa1a
5_Member	GO Biological Processes	GO:0055086	nucleobase-containing small molecule metabolic process	-2.03488	0	10/434	14081,14447,18585,66114,67725,71743,74114,223646,227620,353172	Acsl1,Gapdhs,Pde9a,Dnajc30,Nudt13,Coasy,Crot,Naprt,Uap1l1,Gars		2_Member	GO Biological Processes	GO:0006458	'de novo' protein folding	-3.34204	-1.18008	5/38	15481,15505,15511,70356,193740	Hspa8,Hsph1,Hspa1b,St13,Hspa1a
6_Summary	GO Biological Processes	GO:0032402	melanosome transport	-3.35529	-0.0368385	3/16	18457,19329,69654	Bloc1s6,Rab17,Dctn2		2_Member	Reactome Gene Sets	R-MMU-8953897	Cellular responses to stimuli	-3.3403	-1.18008	20/502	11657,13666,14229,15481,15502,15505,15511,15516,15519,17246,17750,17969,17970,18415,22151,23872,52615,70356,112407,193740	Alb,Eif2ak3,Fkbp5,Hspa8,Dnaja1,Hsph1,Hspa1b,Hsp90ab1,Hsp90aa1,Mdm2,Mt2,Ncf1,Ncf2,Hspa4l,Tubb2a,Ets2,Suz12,St13,Egln3,Hspa1a
6_Member	GO Biological Processes	GO:0032402	melanosome transport	-3.35529	-0.0368385	3/16	18457,19329,69654	Bloc1s6,Rab17,Dctn2		2_Member	Reactome Gene Sets	R-MMU-3371453	Regulation of HSF1-mediated heat shock response	-3.1012	-1.04595	6/64	15481,15505,15511,18415,70356,193740	Hspa8,Hsph1,Hspa1b,Hspa4l,St13,Hspa1a
6_Member	GO Biological Processes	GO:0032401	establishment of melanosome localization	-3.27403	-0.0368385	3/17	18457,19329,69654	Bloc1s6,Rab17,Dctn2		2_Member	Reactome Gene Sets	R-MMU-2262752	Cellular responses to stress	-2.96797	-0.950962	19/499	11657,13666,14229,15481,15502,15505,15511,15516,15519,17246,17969,17970,18415,22151,23872,52615,70356,112407,193740	Alb,Eif2ak3,Fkbp5,Hspa8,Dnaja1,Hsph1,Hspa1b,Hsp90ab1,Hsp90aa1,Mdm2,Ncf1,Ncf2,Hspa4l,Tubb2a,Ets2,Suz12,St13,Egln3,Hspa1a
6_Member	GO Biological Processes	GO:0051904	pigment granule transport	-3.27403	-0.0368385	3/17	18457,19329,69654	Bloc1s6,Rab17,Dctn2		2_Member	KEGG Pathway	mmu05417	Lipid and atherosclerosis	-2.88	-0.910023	11/216	13076,13198,13666,15481,15511,15516,15519,15894,17969,17970,193740	Cyp1a1,Ddit3,Eif2ak3,Hspa8,Hspa1b,Hsp90ab1,Hsp90aa1,Icam1,Ncf1,Ncf2,Hspa1a
6_Member	GO Biological Processes	GO:0051905	establishment of pigment granule localization	-3.19791	-0.0368385	3/18	18457,19329,69654	Bloc1s6,Rab17,Dctn2		2_Member	GO Biological Processes	GO:0034620	cellular response to unfolded protein	-2.86359	-0.910023	6/71	13198,13666,15481,15511,193740,100037258	Ddit3,Eif2ak3,Hspa8,Hspa1b,Hspa1a,Dnajc3
6_Member	GO Biological Processes	GO:0032400	melanosome localization	-3.05882	0	3/20	18457,19329,69654	Bloc1s6,Rab17,Dctn2		2_Member	KEGG Pathway	mmu04915	Estrogen signaling pathway	-2.65382	-0.779087	8/134	12912,14229,15481,15511,15516,15519,193740,224129	Creb1,Fkbp5,Hspa8,Hspa1b,Hsp90ab1,Hsp90aa1,Hspa1a,Adcy5
6_Member	GO Biological Processes	GO:0051875	pigment granule localization	-2.99493	0	3/21	18457,19329,69654	Bloc1s6,Rab17,Dctn2		2_Member	KEGG Pathway	mmu04612	Antigen processing and presentation	-2.34286	-0.564621	6/90	12912,15481,15511,15516,15519,193740	Creb1,Hspa8,Hspa1b,Hsp90ab1,Hsp90aa1,Hspa1a
6_Member	GO Biological Processes	GO:0033059	cellular pigmentation	-2.12274	0	3/42	18457,19329,69654	Bloc1s6,Rab17,Dctn2		2_Member	GO Biological Processes	GO:0035967	cellular response to topologically incorrect protein	-2.3194	-0.551652	6/91	13198,13666,15481,15511,193740,100037258	Ddit3,Eif2ak3,Hspa8,Hspa1b,Hspa1a,Dnajc3
7_Summary	GO Biological Processes	GO:0006520	cellular amino acid metabolic process	-3.16375	-0.0368385	9/249	12041,20226,20768,26912,27053,71562,107272,108682,353172,13614,14081,14447,17117,26464,67131,74114,93732,234309	Bckdk,Sars,Sephs2,Gcat,Asns,Afmid,Psat1,Gpt2,Gars,Edn1,Acsl1,Gapdhs,Amacr,Vnn3,Acbd4,Crot,Acox2,Cbr4		3_Summary	Reactome Gene Sets	R-MMU-1474244	Extracellular matrix organization	-6.98528	-3.56294	19/256	12406,12505,12825,12834,12842,14268,15894,16402,16403,16416,18214,18451,18452,20692,21923,26432,108075,268958,381122,16782,21825,68553,12912,13836,15516,15519,16590,17246,18595,20528,30955,13874,20963,18186,20361,67916,68794,17857,19219,58220,231655,13136,16199,16331,50768,13731,109676	Serpinh1,Cd44,Col3a1,Col6a2,Col1a1,Fn1,Icam1,Itga5,Itga6,Itgb3,Ddr2,P4ha1,P4ha2,Sparc,Tnc,Plod2,Ltbp4,Capn11,Capn13,Lamc2,Thbs1,Col6a4,Creb1,Epha2,Hsp90ab1,Hsp90aa1,Kit,Mdm2,Pdgfra,Slc2a4,Pik3cg,Ereg,Syk,Nrp1,Sema7a,Plpp3,Flnc,Mx1,Ptger4,Pard6b,Oasl1,Cd55,Il9r,Inpp5d,Dlc1,Emp2,Ank2
7_Member	GO Biological Processes	GO:0006520	cellular amino acid metabolic process	-3.16375	-0.0368385	9/249	12041,20226,20768,26912,27053,71562,107272,108682,353172	Bckdk,Sars,Sephs2,Gcat,Asns,Afmid,Psat1,Gpt2,Gars		3_Member	Reactome Gene Sets	R-MMU-1474244	Extracellular matrix organization	-6.98528	-3.56294	19/256	12406,12505,12825,12834,12842,14268,15894,16402,16403,16416,18214,18451,18452,20692,21923,26432,108075,268958,381122	Serpinh1,Cd44,Col3a1,Col6a2,Col1a1,Fn1,Icam1,Itga5,Itga6,Itgb3,Ddr2,P4ha1,P4ha2,Sparc,Tnc,Plod2,Ltbp4,Capn11,Capn13
7_Member	GO Biological Processes	GO:0019752	carboxylic acid metabolic process	-3.15737	-0.0368385	18/799	12041,13614,14081,14447,17117,20226,20768,26464,26912,27053,67131,71562,74114,93732,107272,108682,234309,353172	Bckdk,Edn1,Acsl1,Gapdhs,Amacr,Sars,Sephs2,Vnn3,Gcat,Asns,Acbd4,Afmid,Crot,Acox2,Psat1,Gpt2,Cbr4,Gars		3_Member	Reactome Gene Sets	R-MMU-216083	Integrin cell surface interactions	-6.51012	-3.45959	10/70	12505,12825,12834,12842,14268,15894,16402,16403,16416,21923	Cd44,Col3a1,Col6a2,Col1a1,Fn1,Icam1,Itga5,Itga6,Itgb3,Tnc
7_Member	GO Biological Processes	GO:1901605	alpha-amino acid metabolic process	-2.83454	0	7/174	12041,20768,26912,27053,71562,107272,108682	Bckdk,Sephs2,Gcat,Asns,Afmid,Psat1,Gpt2		3_Member	KEGG Pathway	mmu04512	ECM-receptor interaction	-6.49657	-3.45959	11/88	12505,12834,12842,14268,16402,16403,16416,16782,21825,21923,68553	Cd44,Col6a2,Col1a1,Fn1,Itga5,Itga6,Itgb3,Lamc2,Thbs1,Tnc,Col6a4
8_Summary	GO Biological Processes	GO:1903432	regulation of TORC1 signaling	-3.01301	0	4/46	17168,101142,219024,224023	Nprl3,Itfg2,Pip4p1,Klhl22		3_Member	WikiPathways	WP2841	Focal adhesion: PI3K-Akt-mTOR signaling pathway	-5.47586	-2.71358	19/322	12825,12834,12842,12912,13836,14268,15516,15519,16402,16403,16416,16590,16782,17246,18595,20528,21825,21923,30955	Col3a1,Col6a2,Col1a1,Creb1,Epha2,Fn1,Hsp90ab1,Hsp90aa1,Itga5,Itga6,Itgb3,Kit,Lamc2,Mdm2,Pdgfra,Slc2a4,Thbs1,Tnc,Pik3cg
8_Member	GO Biological Processes	GO:1903432	regulation of TORC1 signaling	-3.01301	0	4/46	17168,101142,219024,224023	Nprl3,Itfg2,Pip4p1,Klhl22		3_Member	KEGG Pathway	mmu04151	PI3K-Akt signaling pathway	-5.35614	-2.60722	20/359	12834,12842,12912,13836,13874,14268,15516,15519,16402,16403,16416,16590,16782,17246,18595,20963,21825,21923,30955,68553	Col6a2,Col1a1,Creb1,Epha2,Ereg,Fn1,Hsp90ab1,Hsp90aa1,Itga5,Itga6,Itgb3,Kit,Lamc2,Mdm2,Pdgfra,Syk,Thbs1,Tnc,Pik3cg,Col6a4
9_Summary	Reactome Gene Sets	R-MMU-6807878	COPI-mediated anterograde transport	-2.75978	0	5/90	20743,69654,76308,77038,228998	Sptbn2,Dctn2,Rab1b,Arfgap2,Arfgap1		3_Member	Reactome Gene Sets	R-MMU-3000178	ECM proteoglycans	-5.03917	-2.33994	7/44	12825,12834,12842,14268,16416,20692,21923	Col3a1,Col6a2,Col1a1,Fn1,Itgb3,Sparc,Tnc
9_Member	Reactome Gene Sets	R-MMU-6807878	COPI-mediated anterograde transport	-2.75978	0	5/90	20743,69654,76308,77038,228998	Sptbn2,Dctn2,Rab1b,Arfgap2,Arfgap1		3_Member	GO Biological Processes	GO:0007229	integrin-mediated signaling pathway	-4.94667	-2.25902	9/82	12825,14268,16402,16403,16416,18186,20361,20963,67916	Col3a1,Fn1,Itga5,Itga6,Itgb3,Nrp1,Sema7a,Syk,Plpp3
10_Summary	GO Biological Processes	GO:0050687	negative regulation of defense response to virus	-2.71908	0	3/26	21357,67664,214158,13830,50528	Tarbp2,Rnf125,Trim38,Stom,Tmprss2		3_Member	Reactome Gene Sets	R-MMU-3000171	Non-integrin membrane-ECM interactions	-4.37276	-1.8612	6/38	12825,12842,14268,16403,16416,18214	Col3a1,Col1a1,Fn1,Itga6,Itgb3,Ddr2
10_Member	GO Biological Processes	GO:0050687	negative regulation of defense response to virus	-2.71908	0	3/26	21357,67664,214158	Tarbp2,Rnf125,Trim38		3_Member	WikiPathways	WP85	Focal adhesion	-4.05398	-1.66161	12/185	12825,12834,12842,14268,16402,16403,16416,16782,18595,21825,21923,30955	Col3a1,Col6a2,Col1a1,Fn1,Itga5,Itga6,Itgb3,Lamc2,Pdgfra,Thbs1,Tnc,Pik3cg
10_Member	GO Biological Processes	GO:0048524	positive regulation of viral process	-2.63676	0	4/58	13830,21357,50528,214158	Stom,Tarbp2,Tmprss2,Trim38		3_Member	KEGG Pathway	mmu04510	Focal adhesion	-3.71468	-1.44725	12/201	12834,12842,14268,16402,16403,16416,16782,18595,21825,21923,68553,68794	Col6a2,Col1a1,Fn1,Itga5,Itga6,Itgb3,Lamc2,Pdgfra,Thbs1,Tnc,Col6a4,Flnc
11_Summary	GO Biological Processes	GO:0032446	protein modification by small protein conjugation	-2.56658	0	13/554	14025,30839,56317,59047,67664,68943,69372,77772,213311,214158,218215,224023,240756,78787,93841,30840,66089,70382,66887	Bcl11a,Fbxw5,Anapc7,Pnkp,Rnf125,Pink1,Mocs3,Dcst1,Fbxl21,Trim38,Rnf144b,Klhl22,Klhl12,Usp54,Uchl4,Fbxl6,Rmnd5b,Kctd2,Lonp2		3_Member	KEGG Pathway	mmu05165	Human papillomavirus infection	-3.25226	-1.13349	16/362	12834,12842,12912,14268,16402,16403,16416,16782,17246,17857,19219,21825,21923,58220,68553,231655	Col6a2,Col1a1,Creb1,Fn1,Itga5,Itga6,Itgb3,Lamc2,Mdm2,Mx1,Ptger4,Thbs1,Tnc,Pard6b,Col6a4,Oasl1
11_Member	GO Biological Processes	GO:0032446	protein modification by small protein conjugation	-2.56658	0	13/554	14025,30839,56317,59047,67664,68943,69372,77772,213311,214158,218215,224023,240756	Bcl11a,Fbxw5,Anapc7,Pnkp,Rnf125,Pink1,Mocs3,Dcst1,Fbxl21,Trim38,Rnf144b,Klhl22,Klhl12		3_Member	GO Biological Processes	GO:0033627	cell adhesion mediated by integrin	-3.08965	-1.0397	5/43	15894,16402,16403,16416,67916	Icam1,Itga5,Itga6,Itgb3,Plpp3
11_Member	GO Biological Processes	GO:0070647	protein modification by small protein conjugation or removal	-2.54757	0	15/693	14025,30839,56317,59047,67664,68943,69372,77772,78787,93841,213311,214158,218215,224023,240756	Bcl11a,Fbxw5,Anapc7,Pnkp,Rnf125,Pink1,Mocs3,Dcst1,Usp54,Uchl4,Fbxl21,Trim38,Rnf144b,Klhl22,Klhl12		3_Member	KEGG Pathway	mmu04640	Hematopoietic cell lineage	-2.93009	-0.925101	7/94	12505,13136,16199,16402,16403,16416,16590	Cd44,Cd55,Il9r,Itga5,Itga6,Itgb3,Kit
11_Member	GO Biological Processes	GO:0006511	ubiquitin-dependent protein catabolic process	-2.34346	0	12/521	30839,30840,56317,66089,67664,70382,77772,93841,213311,214158,218215,224023	Fbxw5,Fbxl6,Anapc7,Rmnd5b,Rnf125,Kctd2,Dcst1,Uchl4,Fbxl21,Trim38,Rnf144b,Klhl22		3_Member	Reactome Gene Sets	R-MMU-3000170	Syndecan interactions	-2.62458	-0.760274	3/16	14268,16403,16416	Fn1,Itga6,Itgb3
11_Member	GO Biological Processes	GO:0019941	modification-dependent protein catabolic process	-2.27274	0	12/532	30839,30840,56317,66089,67664,70382,77772,93841,213311,214158,218215,224023	Fbxw5,Fbxl6,Anapc7,Rmnd5b,Rnf125,Kctd2,Dcst1,Uchl4,Fbxl21,Trim38,Rnf144b,Klhl22		3_Member	Reactome Gene Sets	R-MMU-202733	Cell surface interactions at the vascular wall	-2.58308	-0.72219	7/108	12505,12842,14268,16331,16402,16403,16416	Cd44,Col1a1,Fn1,Inpp5d,Itga5,Itga6,Itgb3
11_Member	GO Biological Processes	GO:0043632	modification-dependent macromolecule catabolic process	-2.2104	0	12/542	30839,30840,56317,66089,67664,70382,77772,93841,213311,214158,218215,224023	Fbxw5,Fbxl6,Anapc7,Rmnd5b,Rnf125,Kctd2,Dcst1,Uchl4,Fbxl21,Trim38,Rnf144b,Klhl22		3_Member	Reactome Gene Sets	R-MMU-76009	Platelet Aggregation (Plug Formation)	-2.48805	-0.653585	4/36	12842,14268,16416,20963	Col1a1,Fn1,Itgb3,Syk
11_Member	GO Biological Processes	GO:0051603	proteolysis involved in cellular protein catabolic process	-2.18392	0	13/616	30839,30840,56317,66089,66887,67664,70382,77772,93841,213311,214158,218215,224023	Fbxw5,Fbxl6,Anapc7,Rmnd5b,Lonp2,Rnf125,Kctd2,Dcst1,Uchl4,Fbxl21,Trim38,Rnf144b,Klhl22		3_Member	Reactome Gene Sets	R-MMU-445144	Signal transduction by L1	-2.40298	-0.597945	3/19	16402,16416,18186	Itga5,Itgb3,Nrp1
11_Member	GO Biological Processes	GO:0044257	cellular protein catabolic process	-2.03609	0	13/643	30839,30840,56317,66089,66887,67664,70382,77772,93841,213311,214158,218215,224023	Fbxw5,Fbxl6,Anapc7,Rmnd5b,Lonp2,Rnf125,Kctd2,Dcst1,Uchl4,Fbxl21,Trim38,Rnf144b,Klhl22		3_Member	Reactome Gene Sets	R-MMU-1474228	Degradation of the extracellular matrix	-2.34917	-0.564621	7/119	12505,12825,12834,12842,14268,268958,381122	Cd44,Col3a1,Col6a2,Col1a1,Fn1,Capn11,Capn13
12_Summary	GO Biological Processes	GO:0090200	positive regulation of release of cytochrome c from mitochondria	-2.53772	0	3/30	22035,68943,171543,51800	Tnfsf10,Pink1,Bmf,Bok		3_Member	GO Biological Processes	GO:0007044	cell-substrate junction assembly	-2.32058	-0.551652	4/40	14268,16402,16416,50768	Fn1,Itga5,Itgb3,Dlc1
12_Member	GO Biological Processes	GO:0090200	positive regulation of release of cytochrome c from mitochondria	-2.53772	0	3/30	22035,68943,171543	Tnfsf10,Pink1,Bmf		3_Member	GO Biological Processes	GO:0150115	cell-substrate junction organization	-2.28181	-0.524927	4/41	14268,16402,16416,50768	Fn1,Itga5,Itgb3,Dlc1
12_Member	GO Biological Processes	GO:0010822	positive regulation of mitochondrion organization	-2.25486	0	4/74	22035,51800,68943,171543	Tnfsf10,Bok,Pink1,Bmf		3_Member	Reactome Gene Sets	R-MMU-1566948	Elastic fibre formation	-2.24415	-0.503193	4/42	14268,16402,16416,108075	Fn1,Itga5,Itgb3,Ltbp4
13_Summary	GO Biological Processes	GO:0060840	artery development	-2.39838	0	5/109	13614,17168,17684,18933,66513	Edn1,Nprl3,Cited2,Prrx1,Tab1		3_Member	GO Biological Processes	GO:0034109	homotypic cell-cell adhesion	-2.17196	-0.465636	4/44	14268,16416,18595,67916	Fn1,Itgb3,Pdgfra,Plpp3
13_Member	GO Biological Processes	GO:0060840	artery development	-2.39838	0	5/109	13614,17168,17684,18933,66513	Edn1,Nprl3,Cited2,Prrx1,Tab1		3_Member	GO Biological Processes	GO:0007160	cell-matrix adhesion	-2.16031	-0.459907	7/129	12825,13731,14268,16402,16403,16416,50768	Col3a1,Emp2,Fn1,Itga5,Itga6,Itgb3,Dlc1
13_Member	GO Biological Processes	GO:0048844	artery morphogenesis	-2.23426	0	4/75	13614,17168,17684,18933	Edn1,Nprl3,Cited2,Prrx1		3_Member	GO Biological Processes	GO:0048146	positive regulation of fibroblast proliferation	-2.12751	-0.437575	5/71	13874,14268,16416,18214,18595	Ereg,Fn1,Itgb3,Ddr2,Pdgfra
14_Summary	GO Biological Processes	GO:0007088	regulation of mitotic nuclear division	-2.3815	0	5/110	13614,30839,56317,105837,224023	Edn1,Fbxw5,Anapc7,Mtbp,Klhl22		3_Member	KEGG Pathway	mmu05205	Proteoglycans in cancer	-2.03951	-0.397688	9/205	12505,12842,14268,16402,16416,17246,21825,68794,109676	Cd44,Col1a1,Fn1,Itga5,Itgb3,Mdm2,Thbs1,Flnc,Ank2
14_Member	GO Biological Processes	GO:0007088	regulation of mitotic nuclear division	-2.3815	0	5/110	13614,30839,56317,105837,224023	Edn1,Fbxw5,Anapc7,Mtbp,Klhl22		4_Summary	GO Biological Processes	GO:0045859	regulation of protein kinase activity	-6.76613	-3.47533	30/598	13731,13838,13874,15502,15505,15516,15519,16181,16416,16590,18214,19130,19264,20963,21825,24064,26564,30955,63953,66917,67296,67468,72349,97064,114715,211770,230126,232431,326623,100037258,12164,12505,15894,16402,16878,18186,18595,19219,20361,20682,63913,67916,76108,110075,208228,13836,231440,233805	Emp2,Epha4,Ereg,Dnaja1,Hsph1,Hsp90ab1,Hsp90aa1,Il1rn,Itgb3,Kit,Ddr2,Prox1,Ptprc,Syk,Thbs1,Spry2,Ror2,Pik3cg,Dusp10,Chordc1,Socs4,Mmd,Dusp3,Wwtr1,Spred1,Trib1,Shb,Gprc5a,Tnfsf15,Dnajc3,Bmp8b,Cd44,Icam1,Itga5,Lif,Nrp1,Pdgfra,Ptger4,Sema7a,Sox9,Niban1,Plpp3,Rap2a,Bmp3,Mob3a,Epha2,Parm1,Dcun1d3
15_Summary	GO Biological Processes	GO:0006399	tRNA metabolic process	-2.24731	0	6/168	20226,66971,69372,71799,74195,353172,21357,76850,106707,117599	Sars,Cdk5rap1,Mocs3,Ptcd1,Elp3,Gars,Tarbp2,Ago4,Rpusd1,Helb		4_Member	GO Biological Processes	GO:0045859	regulation of protein kinase activity	-6.76613	-3.47533	30/598	13731,13838,13874,15502,15505,15516,15519,16181,16416,16590,18214,19130,19264,20963,21825,24064,26564,30955,63953,66917,67296,67468,72349,97064,114715,211770,230126,232431,326623,100037258	Emp2,Epha4,Ereg,Dnaja1,Hsph1,Hsp90ab1,Hsp90aa1,Il1rn,Itgb3,Kit,Ddr2,Prox1,Ptprc,Syk,Thbs1,Spry2,Ror2,Pik3cg,Dusp10,Chordc1,Socs4,Mmd,Dusp3,Wwtr1,Spred1,Trib1,Shb,Gprc5a,Tnfsf15,Dnajc3
15_Member	GO Biological Processes	GO:0006399	tRNA metabolic process	-2.24731	0	6/168	20226,66971,69372,71799,74195,353172	Sars,Cdk5rap1,Mocs3,Ptcd1,Elp3,Gars		4_Member	GO Biological Processes	GO:0001934	positive regulation of protein phosphorylation	-6.45534	-3.44318	34/758	12164,12505,13731,13838,13874,15505,15516,15519,15894,16181,16402,16416,16590,16878,18186,18214,18595,19130,19219,19264,20361,20682,20963,21825,24064,26564,30955,63913,67468,67916,76108,110075,208228,326623	Bmp8b,Cd44,Emp2,Epha4,Ereg,Hsph1,Hsp90ab1,Hsp90aa1,Icam1,Il1rn,Itga5,Itgb3,Kit,Lif,Nrp1,Ddr2,Pdgfra,Prox1,Ptger4,Ptprc,Sema7a,Sox9,Syk,Thbs1,Spry2,Ror2,Pik3cg,Niban1,Mmd,Plpp3,Rap2a,Bmp3,Mob3a,Tnfsf15
15_Member	GO Biological Processes	GO:0034660	ncRNA metabolic process	-2.03488	0	10/434	20226,21357,66971,69372,71799,74195,76850,106707,117599,353172	Sars,Tarbp2,Cdk5rap1,Mocs3,Ptcd1,Elp3,Ago4,Rpusd1,Helb,Gars		4_Member	GO Biological Processes	GO:0043549	regulation of kinase activity	-6.22799	-3.26159	32/704	13731,13836,13838,13874,15502,15505,15516,15519,16181,16416,16590,18214,18595,19130,19264,20963,21825,24064,26564,30955,63953,66917,67296,67468,72349,97064,114715,211770,230126,232431,326623,100037258	Emp2,Epha2,Epha4,Ereg,Dnaja1,Hsph1,Hsp90ab1,Hsp90aa1,Il1rn,Itgb3,Kit,Ddr2,Pdgfra,Prox1,Ptprc,Syk,Thbs1,Spry2,Ror2,Pik3cg,Dusp10,Chordc1,Socs4,Mmd,Dusp3,Wwtr1,Spred1,Trib1,Shb,Gprc5a,Tnfsf15,Dnajc3
16_Summary	KEGG Pathway	mmu00260	Glycine, serine and threonine metabolism	-2.18187	0	3/40	26912,107272,235582	Gcat,Psat1,Glyctk		4_Member	GO Biological Processes	GO:0051347	positive regulation of transferase activity	-4.43853	-1.91146	23/520	13731,13836,13838,13874,15505,15516,15519,16181,16416,16590,18214,18595,19130,19264,20963,21825,26564,30955,67468,211770,231440,233805,326623	Emp2,Epha2,Epha4,Ereg,Hsph1,Hsp90ab1,Hsp90aa1,Il1rn,Itgb3,Kit,Ddr2,Pdgfra,Prox1,Ptprc,Syk,Thbs1,Ror2,Pik3cg,Mmd,Trib1,Parm1,Dcun1d3,Tnfsf15
16_Member	KEGG Pathway	mmu00260	Glycine, serine and threonine metabolism	-2.18187	0	3/40	26912,107272,235582	Gcat,Psat1,Glyctk		4_Member	GO Biological Processes	GO:0045860	positive regulation of protein kinase activity	-4.33684	-1.84026	18/355	13731,13838,13874,15505,15516,15519,16181,16416,16590,18214,19130,19264,20963,21825,26564,30955,67468,326623	Emp2,Epha4,Ereg,Hsph1,Hsp90ab1,Hsp90aa1,Il1rn,Itgb3,Kit,Ddr2,Prox1,Ptprc,Syk,Thbs1,Ror2,Pik3cg,Mmd,Tnfsf15
17_Summary	Reactome Gene Sets	R-MMU-75893	TNF signaling	-2.12274	0	3/42	11796,20598,66513	Birc3,Smpd2,Tab1		4_Member	GO Biological Processes	GO:0033674	positive regulation of kinase activity	-4.20065	-1.7394	20/432	13731,13836,13838,13874,15505,15516,15519,16181,16416,16590,18214,18595,19130,19264,20963,21825,26564,30955,67468,326623	Emp2,Epha2,Epha4,Ereg,Hsph1,Hsp90ab1,Hsp90aa1,Il1rn,Itgb3,Kit,Ddr2,Pdgfra,Prox1,Ptprc,Syk,Thbs1,Ror2,Pik3cg,Mmd,Tnfsf15
17_Member	Reactome Gene Sets	R-MMU-75893	TNF signaling	-2.12274	0	3/42	11796,20598,66513	Birc3,Smpd2,Tab1		4_Member	GO Biological Processes	GO:0043405	regulation of MAP kinase activity	-3.7348	-1.4586	12/200	13838,15502,16181,16590,19264,20963,21825,24064,26564,30955,63953,211770	Epha4,Dnaja1,Il1rn,Kit,Ptprc,Syk,Thbs1,Spry2,Ror2,Pik3cg,Dusp10,Trib1
18_Summary	GO Biological Processes	GO:0048821	erythrocyte development	-2.06672	0	3/44	16923,17684,67017	Sh2b3,Cited2,Fam210b		4_Member	GO Biological Processes	GO:0071900	regulation of protein serine/threonine kinase activity	-2.92431	-0.924658	15/352	13838,15502,15516,16181,16590,19130,19264,20963,21825,24064,26564,30955,63953,66917,211770	Epha4,Dnaja1,Hsp90ab1,Il1rn,Kit,Prox1,Ptprc,Syk,Thbs1,Spry2,Ror2,Pik3cg,Dusp10,Chordc1,Trib1
18_Member	GO Biological Processes	GO:0048821	erythrocyte development	-2.06672	0	3/44	16923,17684,67017	Sh2b3,Cited2,Fam210b		4_Member	GO Biological Processes	GO:0043506	regulation of JUN kinase activity	-2.80095	-0.871561	6/73	13838,15502,16181,20963,26564,63953	Epha4,Dnaja1,Il1rn,Syk,Ror2,Dusp10
										4_Member	GO Biological Processes	GO:0043406	positive regulation of MAP kinase activity	-2.73651	-0.827012	8/130	13838,16181,16590,19264,20963,21825,26564,30955	Epha4,Il1rn,Kit,Ptprc,Syk,Thbs1,Ror2,Pik3cg
										4_Member	GO Biological Processes	GO:0071902	positive regulation of protein serine/threonine kinase activity	-2.50073	-0.659811	10/207	13838,15516,16181,16590,19130,19264,20963,21825,26564,30955	Epha4,Hsp90ab1,Il1rn,Kit,Prox1,Ptprc,Syk,Thbs1,Ror2,Pik3cg
										5_Summary	GO Biological Processes	GO:0050730	regulation of peptidyl-tyrosine phosphorylation	-6.72515	-3.47533	19/266	12505,13838,13874,15505,15894,16199,16402,16416,16590,16878,18186,18595,19219,19264,20963,67296,67916,232431,237310,21825,23959,14012,14268,16403,20682,22295,52118,54725,71436,225875,11622,11745,14609,15201,20442,21413,27362,74126,77125,230126	Cd44,Epha4,Ereg,Hsph1,Icam1,Il9r,Itga5,Itgb3,Kit,Lif,Nrp1,Pdgfra,Ptger4,Ptprc,Syk,Socs4,Plpp3,Gprc5a,Il22ra2,Thbs1,Nt5e,Mpzl2,Fn1,Itga6,Sox9,Cdh23,Pvr,Cadm1,Flrt3,Lrfn4,Ahr,Anxa3,Gja1,Hells,St3gal1,Tcf4,Dnajb9,Syvn1,Il33,Shb
										5_Member	GO Biological Processes	GO:0050730	regulation of peptidyl-tyrosine phosphorylation	-6.72515	-3.47533	19/266	12505,13838,13874,15505,15894,16199,16402,16416,16590,16878,18186,18595,19219,19264,20963,67296,67916,232431,237310	Cd44,Epha4,Ereg,Hsph1,Icam1,Il9r,Itga5,Itgb3,Kit,Lif,Nrp1,Pdgfra,Ptger4,Ptprc,Syk,Socs4,Plpp3,Gprc5a,Il22ra2
										5_Member	GO Biological Processes	GO:0050731	positive regulation of peptidyl-tyrosine phosphorylation	-5.91578	-3.02856	15/192	12505,13838,13874,15505,15894,16402,16416,16590,16878,18186,18595,19219,19264,20963,67916	Cd44,Epha4,Ereg,Hsph1,Icam1,Itga5,Itgb3,Kit,Lif,Nrp1,Pdgfra,Ptger4,Ptprc,Syk,Plpp3
										5_Member	GO Biological Processes	GO:0007159	leukocyte cell-cell adhesion	-4.18534	-1.73082	7/59	12505,15894,16402,19264,20963,21825,23959	Cd44,Icam1,Itga5,Ptprc,Syk,Thbs1,Nt5e
										5_Member	GO Biological Processes	GO:0098609	cell-cell adhesion	-4.06483	-1.66663	20/442	12505,14012,14268,15894,16402,16403,16416,16590,18595,19264,20682,20963,21825,22295,23959,52118,54725,67916,71436,225875	Cd44,Mpzl2,Fn1,Icam1,Itga5,Itga6,Itgb3,Kit,Pdgfra,Ptprc,Sox9,Syk,Thbs1,Cdh23,Nt5e,Pvr,Cadm1,Plpp3,Flrt3,Lrfn4
										5_Member	GO Biological Processes	GO:0061097	regulation of protein tyrosine kinase activity	-3.45158	-1.27406	7/77	13838,13874,15505,16416,19264,67296,232431	Epha4,Ereg,Hsph1,Itgb3,Ptprc,Socs4,Gprc5a
										5_Member	GO Biological Processes	GO:0001775	cell activation	-2.10387	-0.432106	21/686	11622,11745,12505,14012,14268,14609,15201,15894,16199,16416,16590,18595,19219,19264,20442,20963,21413,27362,74126,77125,230126	Ahr,Anxa3,Cd44,Mpzl2,Fn1,Gja1,Hells,Icam1,Il9r,Itgb3,Kit,Pdgfra,Ptger4,Ptprc,St3gal1,Syk,Tcf4,Dnajb9,Syvn1,Il33,Shb
										6_Summary	GO Biological Processes	GO:1902532	negative regulation of intracellular signal transduction	-6.67041	-3.47533	28/538	12282,12505,13198,13405,13836,13838,15201,15502,15505,16878,17246,18218,18576,19264,21825,21858,24064,50768,63953,66949,68178,72349,74126,75590,114713,114715,114716,229603,63913,65112,66917,67296,67916,97064,108954,211770,230126,232314,232431,100037258,18214,11622,11754,12406,13601,15511,16199,26889,210009,320204,18627,233805	Hyou1,Cd44,Ddit3,Dmd,Epha2,Epha4,Hells,Dnaja1,Hsph1,Lif,Mdm2,Dusp8,Pde3b,Ptprc,Thbs1,Timp2,Spry2,Dlc1,Dusp10,Trim59,Cgnl1,Dusp3,Syvn1,Dusp9,Rasa2,Spred1,Spred2,Otud7b,Niban1,Pmepa1,Chordc1,Socs4,Plpp3,Wwtr1,Ppp1r15b,Trib1,Shb,Ppp4r2,Gprc5a,Dnajc3,Ddr2,Ahr,Aoc3,Serpinh1,Ecm1,Hspa1b,Il9r,Cln8,Mtrr,Etfbkmt,Per2,Dcun1d3
										6_Member	GO Biological Processes	GO:1902532	negative regulation of intracellular signal transduction	-6.67041	-3.47533	28/538	12282,12505,13198,13405,13836,13838,15201,15502,15505,16878,17246,18218,18576,19264,21825,21858,24064,50768,63953,66949,68178,72349,74126,75590,114713,114715,114716,229603	Hyou1,Cd44,Ddit3,Dmd,Epha2,Epha4,Hells,Dnaja1,Hsph1,Lif,Mdm2,Dusp8,Pde3b,Ptprc,Thbs1,Timp2,Spry2,Dlc1,Dusp10,Trim59,Cgnl1,Dusp3,Syvn1,Dusp9,Rasa2,Spred1,Spred2,Otud7b
										6_Member	GO Biological Processes	GO:0070373	negative regulation of ERK1 and ERK2 cascade	-5.80827	-2.93878	10/83	13405,13838,16878,19264,24064,63953,72349,75590,114715,114716	Dmd,Epha4,Lif,Ptprc,Spry2,Dusp10,Dusp3,Dusp9,Spred1,Spred2
										6_Member	GO Biological Processes	GO:0001933	negative regulation of protein phosphorylation	-5.48466	-2.71358	20/352	13405,15502,19264,24064,63913,63953,65112,66917,67296,67916,72349,97064,108954,114715,114716,211770,230126,232314,232431,100037258	Dmd,Dnaja1,Ptprc,Spry2,Niban1,Dusp10,Pmepa1,Chordc1,Socs4,Plpp3,Dusp3,Wwtr1,Ppp1r15b,Spred1,Spred2,Trib1,Shb,Ppp4r2,Gprc5a,Dnajc3
										6_Member	GO Biological Processes	GO:0042326	negative regulation of phosphorylation	-5.19572	-2.48459	21/400	13405,15502,18214,19264,24064,63913,63953,65112,66917,67296,67916,72349,97064,108954,114715,114716,211770,230126,232314,232431,100037258	Dmd,Dnaja1,Ddr2,Ptprc,Spry2,Niban1,Dusp10,Pmepa1,Chordc1,Socs4,Plpp3,Dusp3,Wwtr1,Ppp1r15b,Spred1,Spred2,Trib1,Shb,Ppp4r2,Gprc5a,Dnajc3
										6_Member	GO Biological Processes	GO:0010563	negative regulation of phosphorus metabolic process	-4.82412	-2.2099	22/457	11622,13405,15502,18214,19264,24064,63913,63953,65112,66917,67296,67916,72349,97064,108954,114715,114716,211770,230126,232314,232431,100037258	Ahr,Dmd,Dnaja1,Ddr2,Ptprc,Spry2,Niban1,Dusp10,Pmepa1,Chordc1,Socs4,Plpp3,Dusp3,Wwtr1,Ppp1r15b,Spred1,Spred2,Trib1,Shb,Ppp4r2,Gprc5a,Dnajc3
										6_Member	GO Biological Processes	GO:0045936	negative regulation of phosphate metabolic process	-4.82412	-2.2099	22/457	11622,13405,15502,18214,19264,24064,63913,63953,65112,66917,67296,67916,72349,97064,108954,114715,114716,211770,230126,232314,232431,100037258	Ahr,Dmd,Dnaja1,Ddr2,Ptprc,Spry2,Niban1,Dusp10,Pmepa1,Chordc1,Socs4,Plpp3,Dusp3,Wwtr1,Ppp1r15b,Spred1,Spred2,Trib1,Shb,Ppp4r2,Gprc5a,Dnajc3
										6_Member	GO Biological Processes	GO:0043409	negative regulation of MAPK cascade	-4.61052	-2.02433	13/189	13405,13838,15502,15505,16878,18218,19264,24064,63953,72349,75590,114715,114716	Dmd,Epha4,Dnaja1,Hsph1,Lif,Dusp8,Ptprc,Spry2,Dusp10,Dusp3,Dusp9,Spred1,Spred2
										6_Member	GO Biological Processes	GO:0043086	negative regulation of catalytic activity	-4.45012	-1.91508	27/666	11622,11754,12406,12505,13601,15502,15511,16199,17246,18214,19264,21825,21858,24064,26889,63953,66917,67296,72349,97064,114715,210009,211770,230126,232431,320204,100037258	Ahr,Aoc3,Serpinh1,Cd44,Ecm1,Dnaja1,Hspa1b,Il9r,Mdm2,Ddr2,Ptprc,Thbs1,Timp2,Spry2,Cln8,Dusp10,Chordc1,Socs4,Dusp3,Wwtr1,Spred1,Mtrr,Trib1,Shb,Gprc5a,Etfbkmt,Dnajc3
										6_Member	GO Biological Processes	GO:0033673	negative regulation of kinase activity	-4.39345	-1.87421	14/227	15502,18214,19264,24064,63953,66917,67296,72349,97064,114715,211770,230126,232431,100037258	Dnaja1,Ddr2,Ptprc,Spry2,Dusp10,Chordc1,Socs4,Dusp3,Wwtr1,Spred1,Trib1,Shb,Gprc5a,Dnajc3
										6_Member	GO Biological Processes	GO:0006469	negative regulation of protein kinase activity	-4.28733	-1.81229	13/203	15502,19264,24064,63953,66917,67296,72349,97064,114715,211770,230126,232431,100037258	Dnaja1,Ptprc,Spry2,Dusp10,Chordc1,Socs4,Dusp3,Wwtr1,Spred1,Trib1,Shb,Gprc5a,Dnajc3
										6_Member	GO Biological Processes	GO:0051348	negative regulation of transferase activity	-4.27467	-1.80658	15/263	15502,18214,19264,24064,26889,63953,66917,67296,72349,97064,114715,211770,230126,232431,100037258	Dnaja1,Ddr2,Ptprc,Spry2,Cln8,Dusp10,Chordc1,Socs4,Dusp3,Wwtr1,Spred1,Trib1,Shb,Gprc5a,Dnajc3
										6_Member	GO Biological Processes	GO:0031400	negative regulation of protein modification process	-3.85841	-1.53169	22/531	13405,15502,18627,19264,24064,63913,63953,65112,66917,67296,67916,72349,97064,108954,114715,114716,211770,230126,232314,232431,233805,100037258	Dmd,Dnaja1,Per2,Ptprc,Spry2,Niban1,Dusp10,Pmepa1,Chordc1,Socs4,Plpp3,Dusp3,Wwtr1,Ppp1r15b,Spred1,Spred2,Trib1,Shb,Ppp4r2,Gprc5a,Dcun1d3,Dnajc3
										7_Summary	GO Biological Processes	GO:0030155	regulation of cell adhesion	-6.59663	-3.47533	35/783	12505,12842,13136,13405,13642,13731,13836,13838,14268,14538,15505,15519,15894,16162,16181,16402,16403,16416,16878,18186,18576,19219,19264,20682,20963,21825,21923,50768,63953,67916,68268,70546,72349,94185,230126,214763	Cd44,Col1a1,Cd55,Dmd,Efnb2,Emp2,Epha2,Epha4,Fn1,Gcnt2,Hsph1,Hsp90aa1,Icam1,Il12rb2,Il1rn,Itga5,Itga6,Itgb3,Lif,Nrp1,Pde3b,Ptger4,Ptprc,Sox9,Syk,Thbs1,Tnc,Dlc1,Dusp10,Plpp3,Zdhhc21,Zdhhc2,Dusp3,Tnfrsf21,Shb,Cgas
										7_Member	GO Biological Processes	GO:0030155	regulation of cell adhesion	-6.59663	-3.47533	35/783	12505,12842,13136,13405,13642,13731,13836,13838,14268,14538,15505,15519,15894,16162,16181,16402,16403,16416,16878,18186,18576,19219,19264,20682,20963,21825,21923,50768,63953,67916,68268,70546,72349,94185,230126	Cd44,Col1a1,Cd55,Dmd,Efnb2,Emp2,Epha2,Epha4,Fn1,Gcnt2,Hsph1,Hsp90aa1,Icam1,Il12rb2,Il1rn,Itga5,Itga6,Itgb3,Lif,Nrp1,Pde3b,Ptger4,Ptprc,Sox9,Syk,Thbs1,Tnc,Dlc1,Dusp10,Plpp3,Zdhhc21,Zdhhc2,Dusp3,Tnfrsf21,Shb
										7_Member	GO Biological Processes	GO:0045785	positive regulation of cell adhesion	-5.47665	-2.71358	24/481	12505,13136,13405,13642,13731,13838,14268,14538,15505,15519,15894,16162,16402,16403,16416,16878,18186,19219,19264,20963,21825,63953,67916,230126	Cd44,Cd55,Dmd,Efnb2,Emp2,Epha4,Fn1,Gcnt2,Hsph1,Hsp90aa1,Icam1,Il12rb2,Itga5,Itga6,Itgb3,Lif,Nrp1,Ptger4,Ptprc,Syk,Thbs1,Dusp10,Plpp3,Shb
										7_Member	GO Biological Processes	GO:0022407	regulation of cell-cell adhesion	-3.31047	-1.16031	19/467	12505,13136,13642,14538,15505,15519,15894,16162,16181,16403,19264,20963,63953,67916,68268,70546,72349,94185,230126	Cd44,Cd55,Efnb2,Gcnt2,Hsph1,Hsp90aa1,Icam1,Il12rb2,Il1rn,Itga6,Ptprc,Syk,Dusp10,Plpp3,Zdhhc21,Zdhhc2,Dusp3,Tnfrsf21,Shb
										7_Member	GO Biological Processes	GO:0022409	positive regulation of cell-cell adhesion	-3.18278	-1.09211	14/297	12505,13136,13642,14538,15505,15519,15894,16162,16403,19264,20963,63953,67916,230126	Cd44,Cd55,Efnb2,Gcnt2,Hsph1,Hsp90aa1,Icam1,Il12rb2,Itga6,Ptprc,Syk,Dusp10,Plpp3,Shb
										7_Member	GO Biological Processes	GO:0046640	regulation of alpha-beta T cell proliferation	-3.04333	-0.998619	5/44	12505,13136,16162,19264,20963	Cd44,Cd55,Il12rb2,Ptprc,Syk
										7_Member	GO Biological Processes	GO:0046641	positive regulation of alpha-beta T cell proliferation	-2.90024	-0.924658	4/28	13136,16162,19264,20963	Cd55,Il12rb2,Ptprc,Syk
										7_Member	GO Biological Processes	GO:0046635	positive regulation of alpha-beta T cell activation	-2.71089	-0.812722	6/76	13136,15505,16162,19264,20963,230126	Cd55,Hsph1,Il12rb2,Ptprc,Syk,Shb
										7_Member	GO Biological Processes	GO:1903037	regulation of leukocyte cell-cell adhesion	-2.60527	-0.742676	14/342	12505,13136,13642,15505,15519,15894,16162,19264,20963,63953,68268,72349,94185,230126	Cd44,Cd55,Efnb2,Hsph1,Hsp90aa1,Icam1,Il12rb2,Ptprc,Syk,Dusp10,Zdhhc21,Dusp3,Tnfrsf21,Shb
										7_Member	GO Biological Processes	GO:0046634	regulation of alpha-beta T cell activation	-2.43079	-0.610518	7/115	12505,13136,15505,16162,19264,20963,230126	Cd44,Cd55,Hsph1,Il12rb2,Ptprc,Syk,Shb
										7_Member	GO Biological Processes	GO:1903039	positive regulation of leukocyte cell-cell adhesion	-2.42739	-0.608671	11/247	12505,13136,13642,15505,15519,15894,16162,19264,20963,63953,230126	Cd44,Cd55,Efnb2,Hsph1,Hsp90aa1,Icam1,Il12rb2,Ptprc,Syk,Dusp10,Shb
										7_Member	GO Biological Processes	GO:0050863	regulation of T cell activation	-2.13058	-0.438343	13/348	12505,13136,13642,15505,15519,16162,19264,20963,63953,72349,94185,214763,230126	Cd44,Cd55,Efnb2,Hsph1,Hsp90aa1,Il12rb2,Ptprc,Syk,Dusp10,Dusp3,Tnfrsf21,Cgas,Shb
										8_Summary	GO Biological Processes	GO:0001568	blood vessel development	-6.50828	-3.45959	28/548	11622,12825,12842,13198,13601,13642,13666,13836,13874,14268,14609,16402,17246,18186,18576,18595,19130,19219,19317,20348,20963,21825,29876,30955,67916,76457,114715,230126,16878,12505,13838,20682,21923,24064,50768,207920,240641	Ahr,Col3a1,Col1a1,Ddit3,Ecm1,Efnb2,Eif2ak3,Epha2,Ereg,Fn1,Gja1,Itga5,Mdm2,Nrp1,Pde3b,Pdgfra,Prox1,Ptger4,Qk,Sema3c,Syk,Thbs1,Clic4,Pik3cg,Plpp3,Ccdc134,Spred1,Shb,Lif,Cd44,Epha4,Sox9,Tnc,Spry2,Dlc1,Esrp1,Kif20b
										8_Member	GO Biological Processes	GO:0001568	blood vessel development	-6.50828	-3.45959	28/548	11622,12825,12842,13198,13601,13642,13666,13836,13874,14268,14609,16402,17246,18186,18576,18595,19130,19219,19317,20348,20963,21825,29876,30955,67916,76457,114715,230126	Ahr,Col3a1,Col1a1,Ddit3,Ecm1,Efnb2,Eif2ak3,Epha2,Ereg,Fn1,Gja1,Itga5,Mdm2,Nrp1,Pde3b,Pdgfra,Prox1,Ptger4,Qk,Sema3c,Syk,Thbs1,Clic4,Pik3cg,Plpp3,Ccdc134,Spred1,Shb
										8_Member	GO Biological Processes	GO:0001944	vasculature development	-6.41945	-3.43077	29/587	11622,12825,12842,13198,13601,13642,13666,13836,13874,14268,14609,16402,16878,17246,18186,18576,18595,19130,19219,19317,20348,20963,21825,29876,30955,67916,76457,114715,230126	Ahr,Col3a1,Col1a1,Ddit3,Ecm1,Efnb2,Eif2ak3,Epha2,Ereg,Fn1,Gja1,Itga5,Lif,Mdm2,Nrp1,Pde3b,Pdgfra,Prox1,Ptger4,Qk,Sema3c,Syk,Thbs1,Clic4,Pik3cg,Plpp3,Ccdc134,Spred1,Shb
[truncated: 93 more rows]

## Sheet: H3K27AC GREAT GO-TERM
H3K27ac
CV/GF DOWN(↓)										CV/GF UP(↑)										CV+HFM/GF+HFM DOWN(↓)										CV+HFM/GF+HFM UP(↑)										GF+HFM/GF DOWN(↓)
[truncated: 501 more rows]
[truncated: 28 more columns]

## Sheet: H3K27AC LRT GREAT GO-TERM
H3K27ac LRT Negative (█)														H3K27ac LRT Positive (█)
[truncated: 172 more rows]

[truncated: 1 more sheets: H3K27AC_UpUp_UpDown]
