# Supplementary material for: Transcriptional Integration of Distinct Microbial and Nutritional Signals by the Small Intestinal Epithelium
Source: Cell Mol Gastroenterol Hepatol. 2022 May 6;14(2):465–93. doi: 10.1016/j.jcmgh.2022.04.013 (PMC9305020; doi:10.1016/j.jcmgh.2022.04.013)
Supplement: Supplementary Table S4 [file mmc4.xlsx]

## Sheet: Sheet1
Merge H3k27ac windows containing 1+ significant window					Linked Dnase with 1000bp				Significant Window Direction				Average H3k27ac log2 fold change for all merged windows
chr	start	stop	Unique H3k27ac ID	Closest Gene	chr	start	stop	Unique Dnase ID	GF+HFM/GF	CV+HFM/CV	CV+HFM/GF+HFM	CV/GF	GF+HFM/GF log2fc	CV+HFM/CV log2fc	CV+HFM/GF+HFM log2fc	CV/GF log2fc
chr10	21270377	21275635	chr10_21270377_21275635	snoU13	chr10	21271832	21272355	chr10_21271832_21272355	1	1	-1	-1	0.303679	0.212964	-0.761738	-0.671023
chr18	74942591	74944291	chr18_74942591_74944291	Acaa2	chr18	74944403	74944686	chr18_74944403_74944686	1	1	-1	-1	0.585749	0.612426	-0.718033	-0.74471
chr14	103505786	103506486	chr14_103505786_103506486	Mycbp2	chr14	103505529	103505928	chr14_103505529_103505928	1	1	-1	-1	0.660878	0.948717	-0.43736	-0.725199
chr15	85572532	85574832	chr15_85572532_85574832	Ppara	chr15	85574412	85574740	chr15_85574412_85574740	1	1	-1	-1	0.551563	0.498228	-0.574004	-0.52067
chr17	28658374	28659274	chr17_28658374_28659274	E230001N04Rik	chr17	28659292	28659793	chr17_28659292_28659793	1	1	-1	-1	0.869357	1.24509	-0.665621	-1.04135
chr4	150119764	150121864	chr4_150119764_150121864	Gm16079	chr4	150120213	150120465	chr4_150120213_150120465	1	1	-1	-1	0.513013	0.502662	-1.02115	-1.0108
chr17	36002769	36005469	chr17_36002769_36005469	5530401N12Rik	chr17	36003288	36003685	chr17_36003288_36003685	1	1	-1	-1	0.484646	0.391247	-0.659226	-0.565828
chr2	173100317	173102745	chr2_173100317_173102745	Pmepa1	chr2	173101072	173102304	chr2_173101072_173102304	-1	-1	1	1	-0.75028	-0.559986	0.834813	0.644519
chr7	119821907	119823999	chr7_119821907_119823999	2310014F06Rik	chr7	119821997	119822245	chr7_119821997_119822245	-1	-1	1	1	-0.367953	-0.291438	0.728611	0.652096
chr4	101028757	101029857	chr4_101028757_101029857	E130102H24Rik	chr4	101028634	101029660	chr4_101028634_101029660	-1	-1	1	1	-0.441199	-0.660299	0.32713	0.54623
chr3	122598508	122601408	chr3_122598508_122601408	4933405D12Rik	chr3	122601139	122601530	chr3_122601139_122601530	-1	-1	-1	-1	-0.232927	-0.259249	-0.598883	-0.572561
chr3	19210917	19212325	chr3_19210917_19212325	Pde7a	chr3	19210761	19211851	chr3_19210761_19211851	-1	-1	-1	-1	-0.192083	-0.269367	-0.69782	-0.620536
chr15	31510931	31514631	chr15_31510931_31514631	Cmbl	chr15	31513255	31513876	chr15_31513255_31513876	1	0	-1	-1	0.363818	0.138644	-0.707197	-0.482023
chr11	62945244	62946144	chr11_62945244_62946144	Pmp22	chr11	62944895	62945103	chr11_62944895_62945103	-1	0	-1	-1	-0.659984	-0.329198	-0.488176	-0.818963
chr16	10754749	10755849	chr16_10754749_10755849	Clec16a	chr16	10754550	10755360	chr16_10754550_10755360	-1	0	-1	-1	-0.62726	-0.0462204	-0.456841	-1.03788
chr17	33062545	33065645	chr17_33062545_33065645	Cyp4f13	chr17	33064770	33065200	chr17_33064770_33065200	1	0	-1	-1	0.260525	0.210425	-0.493225	-0.443125
chr4	115315974	115321474	chr4_115315974_115321474	Cyp4b1	chr4	115315819	115316302	chr4_115315819_115316302	1	0	-1	-1	0.323199	0.0217593	-1.0894	-0.787965
chr17	43313159	43315059	chr17_43313159_43315059	Tnfrsf21	chr17	43314133	43314757	chr17_43314133_43314757	1	0	-1	-1	0.451384	0.127074	-0.974536	-0.650227
chr11	109356279	109357579	chr11_109356279_109357579	Arsg	chr11	109356149	109356584	chr11_109356149_109356584	1	0	1	1	0.356539	0.18847	0.562269	0.730338
chr11	109330856	109334556	chr11_109330856_109334556	Slc16a6	chr11	109331540	109331784	chr11_109331540_109331784	1	0	1	1	0.424055	0.201749	0.794359	1.01666
chr12	103963232	103964532	chr12_103963232_103964532	AK010878	chr12	103963319	103963612	chr12_103963319_103963612	-1	0	-1	-1	-0.270208	-0.217962	-0.485417	-0.537663
chr16	17131820	17132520	chr16_17131820_17132520	Sdf2l1	chr16	17132091	17132817	chr16_17132091_17132817	-1	0	-1	-1	-0.634819	0.035488	-0.551237	-1.22154
chr11	118850089	118852389	chr11_118850089_118852389	Enpp7	chr11	118849335	118849692	chr11_118849335_118849692	0	1	-1	-1	0.0691154	0.143494	-0.396131	-0.470509
chr6	72523149	72527049	chr6_72523149_72527049	Elmod3	chr6	72524243	72525243	chr6_72524243_72525243	0	1	-1	-1	0.413521	0.132825	-0.966796	-0.6861
chr19	34715396	34715896	chr19_34715396_34715896	Ifit1	chr19	34715114	34715486	chr19_34715114_34715486	0	-1	1	1	-0.249361	-0.551312	0.333375	0.635326
chr13	92114906	92118806	chr13_92114906_92118806	Rasgrf2	chr13	92115566	92115776	chr13_92115566_92115776	0	-1	-1	-1	-0.0395826	-0.238054	-0.869542	-0.67107
chr14	121972966	121974666	chr14_121972966_121974666	Dock9	chr14	121972577	121973110	chr14_121972577_121973110	0	-1	-1	-1	0.0545635	-0.42101	-0.991202	-0.515629
chr16	76863843	76864543	chr16_76863843_76864543	Usp25	chr16	76864630	76865022	chr16_76864630_76865022	0	-1	1	1	-0.234476	-0.646045	0.372266	0.783835
chr4	11111367	11112867	chr4_11111367_11112867	Ccne2	chr4	11111202	11111547	chr4_11111202_11111547	0	-1	1	1	-0.562119	-0.635374	0.68653	0.759785
chr4	119900481	119903581	chr4_119900481_119903581	Foxo6	chr4	119902134	119902852	chr4_119902134_119902852	0	-1	-1	-1	-0.218517	-0.698416	-1.18207	-0.702167
chr2	35745816	35746316	chr2_35745816_35746316	Ttll11	chr2	35746115	35746512	chr2_35746115_35746512	0	1	-1	-1	0.513383	0.84602	-0.441473	-0.77411
chr19	37167142	37167842	chr19_37167142_37167842	Cpeb3	chr19	37167642	37168140	chr19_37167642_37168140	0	1	-1	-1	0.317584	0.571233	-0.634769	-0.888417
chr4	55871743	55873632	chr4_55871743_55873632	Gm12519	chr4	55872122	55872693	chr4_55872122_55872693	0	-1	1	1	-0.464028	-0.536254	0.797732	0.869958
chr5	108504890	108506190	chr5_108504890_108506190	Mtf2	chr5	108506165	108506430	chr5_108506165_108506430	0	-1	1	1	-0.111016	-0.618644	0.448231	0.955858
chr4	149260294	149261194	chr4_149260294_149261194	Spsb1	chr4	149260970	149261453	chr4_149260970_149261453	0	-1	1	1	-0.235085	-0.805673	0.758135	1.32872
chr19	55321551	55322651	chr19_55321551_55322651	Acsl5	chr19	55322085	55322416	chr19_55322085_55322416	0	1	-1	-1	0.113319	0.181571	-0.463457	-0.531709
chr10	80696800	80697900	chr10_80696800_80697900	Zfr2	chr10	80697177	80697554	chr10_80697177_80697554	0	1	-1	-1	0.411457	0.323515	-0.369666	-0.281724
chr18	21312306	21314006	chr18_21312306_21314006	Fam59a	chr18	21314121	21314671	chr18_21314121_21314671	0	-1	-1	-1	-0.34376	-0.408418	-0.786985	-0.722327
chr10	118516665	118518165	chr10_118516665_118518165	Cand1	chr10	118518002	118518350	chr10_118518002_118518350	0	-1	1	1	-0.25041	-0.365511	0.669564	0.784666
chr13	94932879	94933179	chr13_94932879_94933179	Lhfpl2	chr13	94932398	94932811	chr13_94932398_94932811	0	-1	1	1	-0.370242	-0.642781	0.575274	0.847813
chr8	11813504	11815204	chr8_11813504_11815204	Arhgef7	chr8	11813752	11814241	chr8_11813752_11814241	0	-1	1	1	-0.140785	-0.38537	0.60482	0.849404
chr18	74938991	74940691	chr18_74938991_74940691	Acaa2	chr18	74938265	74938977	chr18_74938265_74938977	0	1	-1	-1	0.393241	0.62997	-0.561951	-0.798679
chr8	95800415	95803715	chr8_95800415_95803715	Ces1f	chr8	95800302	95800634	chr8_95800302_95800634	0	1	-1	-1	0.294088	0.278301	-0.660406	-0.644619
chr10	126603273	126604573	chr10_126603273_126604573	B4galnt1	chr10	126602684	126602951	chr10_126602684_126602951	0	1	-1	-1	0.291798	0.478171	-0.399246	-0.585619
chr7	50698892	50699392	chr7_50698892_50699392	Etfb	chr7	50698681	50699061	chr7_50698681_50699061	0	1	-1	-1	0.150069	0.480808	-0.295272	-0.62601
chr4	137919904	137925404	chr4_137919904_137925404	Cda	chr4	137923772	137924453	chr4_137923772_137924453	0	1	-1	-1	0.327747	0.0900947	-0.618271	-0.380619
chr5	136156550	136159850	chr5_136156550_136159850	Por	chr5	136156925	136157333	chr5_136156925_136157333	0	1	-1	-1	0.51956	0.70483	-0.690154	-0.875424
chr15	59618698	59619398	chr15_59618698_59619398	Trib1	chr15	59618280	59619044	chr15_59618280_59619044	0	1	-1	-1	0.343498	0.876472	-0.268457	-0.801431
chr6	24272536	24273436	chr6_24272536_24273436	Iqub	chr6	24272464	24272737	chr6_24272464_24272737	0	1	-1	-1	0.190577	0.614625	-0.459928	-0.883976
chr13	4262915	4265716	chr13_4262915_4265716	Akr1c12	chr13	4264293	4264699	chr13_4264293_4264699	0	1	-1	-1	0.235758	0.422124	-0.978017	-1.16438
chr17	28649992	28650492	chr17_28649992_28650492	Fkbp5	chr17	28649466	28650060	chr17_28649466_28650060	0	1	-1	-1	0.491736	0.686175	-0.682392	-0.87683
chr11	118914249	118914949	chr11_118914249_118914949	Cbx8	chr11	118913955	118914312	chr11_118913955_118914312	0	1	-1	-1	0.197661	0.573942	-0.301564	-0.677845
chr3	85820520	85821620	chr3_85820520_85821620	Prss48	#N/A	#N/A	#N/A	#N/A	0	1	-1	-1	0.212785	0.468312	-0.531044	-0.786571
chr17	26000463	26003163	chr17_26000463_26003163	Gm17480	chr17	26000575	26000840	chr17_26000575_26000840	0	1	-1	-1	0.417322	0.286185	-0.524137	-0.393
chr14	8844822	8845722	chr14_8844822_8845722	Abhd6	chr14	8845493	8845871	chr14_8845493_8845871	0	1	-1	-1	0.376494	0.453307	-0.549955	-0.626768
chr10	88921698	88922398	chr10_88921698_88922398	Nr1h4	chr10	88921433	88922133	chr10_88921433_88922133	0	1	-1	-1	0.161224	0.532031	-0.369991	-0.740798
chr15	89228341	89231841	chr15_89228341_89231841	Syce3	chr15	89229941	89230553	chr15_89229941_89230553	0	1	-1	-1	0.268856	0.287114	-0.608001	-0.62626
chr5	136252456	136253756	chr5_136252456_136253756	Styxl1	chr5	136252332	136252680	chr5_136252332_136252680	0	1	-1	-1	0.340297	0.533734	-0.467064	-0.6605
chr15	58233727	58235027	chr15_58233727_58235027	D15Ertd621e	chr15	58234108	58234312	chr15_58234108_58234312	0	1	-1	-1	0.276871	0.35705	-0.770926	-0.851106
chr14	8848054	8850154	chr14_8848054_8850154	Abhd6	chr14	8848685	8849189	chr14_8848685_8849189	0	1	-1	-1	0.362723	0.679637	-0.302113	-0.619026
chr9	92123737	92125837	chr9_92123737_92125837	Plscr1	chr9	92124142	92124481	chr9_92124142_92124481	0	1	-1	-1	0.337986	0.398134	-1.04121	-1.10136
chr3	109375432	109376532	chr3_109375432_109376532	Vav3	chr3	109375793	109376124	chr3_109375793_109376124	0	1	-1	-1	0.465967	0.767418	-0.504438	-0.805889
chr15	79964657	79966157	chr15_79964657_79966157	Tab1	chr15	79964238	79964484	chr15_79964238_79964484	0	1	-1	-1	0.280534	0.490261	-0.427904	-0.637631
chr7	31144564	31147864	chr7_31144564_31147864	Lrfn3	chr7	31144363	31144730	chr7_31144363_31144730	0	1	1	1	0.199655	0.364006	0.758927	0.594576
chr17	48594456	48596556	chr17_48594456_48596556	Unc5cl	chr17	48593950	48594325	chr17_48593950_48594325	0	1	1	1	0.225163	0.248638	0.518663	0.495187
chr17	28415063	28420963	chr17_28415063_28420963	Ppard	chr17	28416909	28417428	chr17_28416909_28417428	0	1	1	1	0.173819	0.365159	0.849502	0.658163
chr16	22136501	22141001	chr16_22136501_22141001	Igf2bp2	chr16	22140787	22141393	chr16_22140787_22141393	0	1	1	1	-0.0318131	0.212122	1.02302	0.77909
chr9	78368458	78370098	chr9_78368458_78370098	Slc17a5	chr9	78368352	78368630	chr9_78368352_78368630	0	1	1	1	0.064489	0.305804	0.558927	0.317611
chr15	95621123	95627023	chr15_95621123_95627023	Ano6	chr15	95621008	95621467	chr15_95621008_95621467	0	-1	-1	-1	-0.00380096	-0.353349	-0.875624	-0.526076
chr11	70318620	70324520	chr11_70318620_70324520	Tm4sf5	chr11	70318418	70318870	chr11_70318418_70318870	0	-1	-1	-1	0.0692022	-0.113442	-0.650329	-0.467685
chr14	121897908	121904208	chr14_121897908_121904208	Slc15a1	chr14	121901388	121901701	chr14_121901388_121901701	0	-1	-1	-1	-0.109143	-0.360133	-0.8098	-0.55881
chr12	17498340	17500822	chr12_17498340_17500822	Odc1	chr12	17499335	17500211	chr12_17499335_17500211	0	-1	-1	-1	-0.0534	-0.407765	-0.991706	-0.637341
chr15	5466361	5467861	chr15_5466361_5467861	Ptger4	chr15	5467548	5468108	chr15_5467548_5468108	0	-1	1	1	-0.271739	-0.198408	0.836372	0.763042
chr3	93402674	93404174	chr3_93402674_93404174	S100a10	chr3	93401911	93402233	chr3_93401911_93402233	0	-1	1	1	-0.379142	-0.42759	0.768682	0.817129
chr2	178904431	178906131	chr2_178904431_178906131	Gm14292	chr2	178904806	178905203	chr2_178904806_178905203	0	-1	-1	-1	0.0680222	-0.0495298	-0.507594	-0.390042
chr4	63223138	63224161	chr4_63223138_63224161	6330416G13Rik	chr4	63222870	63223303	chr4_63222870_63223303	0	-1	1	1	-0.0319571	-0.433813	0.502963	0.904819
chr10	79398823	79399723	chr10_79398823_79399723	Arid3a	chr10	79399601	79400437	chr10_79399601_79400437	0	-1	1	1	-0.250787	-0.687818	0.547088	0.984118
chr7	111500577	111501477	chr7_111500577_111501477	Trim12c	chr7	111501257	111502336	chr7_111501257_111502336	0	-1	1	1	-0.223405	-0.529893	0.352715	0.659204
chr9	77361411	77367711	chr9_77361411_77367711	Lrrc1	chr9	77363161	77363491	chr9_77363161_77363491	0	-1	1	1	-0.0811602	-0.241792	0.917874	1.07851
chr3	90389402	90391702	chr3_90389402_90391702	S100a3	chr3	90389496	90389901	chr3_90389496_90389901	0	-1	-1	-1	-0.261439	-0.268075	-0.519694	-0.513058
chr5	73581841	73583141	chr5_73581841_73583141	Fryl	chr5	73583026	73583430	chr5_73583026_73583430	0	-1	1	1	-0.318945	-0.513151	0.393696	0.587902
chr5	38879793	38884893	chr5_38879793_38884893	Slc2a9	chr5	38880450	38880808	chr5_38880450_38880808	0	-1	-1	-1	-0.0198167	-0.312854	-0.688894	-0.395857
chr18	82197038	82204538	chr18_82197038_82204538	Mir5127	chr18	82197950	82198214	chr18_82197950_82198214	0	-1	-1	-1	0.250925	-0.494528	-1.41357	-0.668118
chr4	149736804	149737304	chr4_149736804_149737304	Rere	chr4	149737057	149737321	chr4_149737057_149737321	0	-1	1	1	-0.439195	-0.650204	0.528068	0.739077
chr18	21457434	21458534	chr18_21457434_21458534	Fam59a	chr18	21457963	21459271	chr18_21457963_21459271	0	-1	-1	-1	-0.398627	-0.425923	-0.641485	-0.614189
chr17	29067389	29067889	chr17_29067389_29067889	Gm16191	chr17	29067301	29067535	chr17_29067301_29067535	0	-1	1	1	-0.0315249	-0.472851	0.385984	0.82731
chr4	141792933	141795233	chr4_141792933_141795233	Kazn	chr4	141792584	141792984	chr4_141792584_141792984	0	-1	1	1	-0.221465	-0.491116	0.607222	0.876873
chr4	141726080	141727180	chr4_141726080_141727180	Kazn	chr4	141726831	141727672	chr4_141726831_141727672	0	-1	1	1	-0.232518	-0.199984	0.558635	0.526101
chr15	52787371	52788071	chr15_52787371_52788071	Ext1	chr15	52786649	52787077	chr15_52786649_52787077	0	-1	1	1	-0.432679	-0.606373	0.67548	0.849174
chr4	56904817	56906717	chr4_56904817_56906717	D730040F13Rik	chr4	56905599	56906129	chr4_56905599_56906129	0	-1	1	1	-0.347685	-0.327503	0.794006	0.773825
chr10	126364319	126365219	chr10_126364319_126365219	Xrcc6bp1	chr10	126365173	126365817	chr10_126365173_126365817	0	-1	1	1	-0.202227	-0.230292	0.517485	0.54555
chr18	74946991	74947691	chr18_74946991_74947691	Acaa2	chr18	74946485	74946927	chr18_74946485_74946927	0	1	-1	-1	0.484116	0.748036	-0.592762	-0.856682
chr3	30071613	30072913	chr3_30071613_30072913	Mecom	chr3	30072651	30073185	chr3_30072651_30073185	0	1	-1	-1	0.0740144	0.261807	-0.597162	-0.784954
chr8	95721908	95722608	chr8_95721908_95722608	Ces1d	chr8	95721562	95722439	chr8_95721562_95722439	0	1	-1	-1	0.327058	0.729956	-0.403334	-0.806232
chr8	107960672	107962164	chr8_107960672_107962164	Lrrc36	chr8	107961158	107961924	chr8_107961158_107961924	0	1	-1	-1	0.522876	1.02362	-0.422867	-0.923613
chr10	40047329	40049229	chr10_40047329_40049229	4930520K10Rik	chr10	40047749	40048433	chr10_40047749_40048433	0	1	-1	-1	0.277683	0.418505	-0.736894	-0.877716
chr11	108155229	108157129	chr11_108155229_108157129	Prkca	chr11	108155676	108156034	chr11_108155676_108156034	0	-1	1	1	-0.173871	-0.218461	0.796775	0.841365
chr10	44768115	44769015	chr10_44768115_44769015	Prep	chr10	44767975	44768227	chr10_44767975_44768227	0	-1	1	1	-0.648019	-0.632987	0.809583	0.794551
chr9	53176754	53177854	chr9_53176754_53177854	Exph5	chr9	53175364	53175935	chr9_53175364_53175935	0	-1	1	1	-0.472108	-0.666274	0.640306	0.834473
chr12	17517132	17518811	chr12_17517132_17518811	Odc1	chr12	17517880	17518147	chr12_17517880_17518147	0	-1	-1	-1	-0.238813	-0.534211	-1.04582	-0.750421
chr6	142237839	142238339	chr6_142237839_142238339	Slco1a5	chr6	142237957	142238688	chr6_142237957_142238688	0	-1	1	1	-0.452631	-0.48269	0.684525	0.714585
chr13	22400155	22400855	chr13_22400155_22400855	Gm11296	#N/A	#N/A	#N/A	#N/A	0	-1	1	1	-0.258899	-0.387396	0.555425	0.683923
chr3	80824286	80825386	chr3_80824286_80825386	Pdgfc	chr3	80823739	80823955	chr3_80823739_80823955	0	-1	1	1	-0.332944	-0.738878	0.565882	0.971816
chr14	13121644	13123338	chr14_13121644_13123338	3830406C13Rik	chr14	13122323	13122655	chr14_13122323_13122655	0	-1	1	1	-0.516192	-0.506655	0.99767	0.988133
chr17	43586028	43588328	chr17_43586028_43588328	Gpr116	chr17	43588151	43588947	chr17_43588151_43588947	0	-1	-1	-1	-0.0953162	-0.621725	-1.20945	-0.683041
chr7	82778176	82778876	chr7_82778176_82778876	Akap13	chr7	82777909	82778176	chr7_82777909_82778176	0	-1	1	1	-0.461389	-0.754336	0.568574	0.861521
chr10	101837046	101840346	chr10_101837046_101840346	Mgat4c	chr10	101840175	101840388	chr10_101840175_101840388	0	-1	1	1	-0.582006	-0.49893	0.874965	0.791888
chr19	61341388	61342088	chr19_61341388_61342088	Gm4242	chr19	61341230	61341613	chr19_61341230_61341613	0	-1	1	1	-0.358086	-0.511892	0.513072	0.666878
chr5	107700795	107702879	chr5_107700795_107702879	Tgfbr3	chr5	107701278	107702114	chr5_107701278_107702114	0	-1	-1	-1	-0.183771	-0.445131	-1.25698	-0.995623
chr18	3666206	3668053	chr18_3666206_3668053	U6	chr18	3666025	3666416	chr18_3666025_3666416	0	-1	-1	-1	0.0584768	-0.266393	-1.32506	-1.00019
chr1	6178682	6179382	chr1_6178682_6179382	Rb1cc1	chr1	6178080	6178883	chr1_6178080_6178883	0	-1	1	1	-0.456634	-0.49601	0.733245	0.772621
chr14	111152870	111154370	chr14_111152870_111154370	Slitrk6	chr14	111153786	111154565	chr14_111153786_111154565	0	-1	1	1	-0.429493	-0.339212	0.944535	0.854254
chr13	4205619	4206319	chr13_4205619_4206319	Akr1c13	chr13	4205353	4205760	chr13_4205353_4205760	0	1	-1	-1	0.284954	0.512904	-0.799034	-1.02698
chr17	28651974	28654474	chr17_28651974_28654474	Fkbp5	chr17	28652889	28653284	chr17_28652889_28653284	0	1	-1	-1	0.193397	0.837287	-0.52356	-1.16745
chr5	101037373	101039033	chr5_101037373_101039033	Plac8	chr5	101037022	101037292	chr5_101037022_101037292	0	0	1	1	0.0196371	-0.129558	0.78611	0.935305
chr13	54160784	54166884	chr13_54160784_54166884	Sfxn1	chr13	54161713	54162131	chr13_54161713_54162131	0	0	-1	-1	0.200181	-0.109436	-0.776416	-0.466799
chr5	105889619	105891319	chr5_105889619_105891319	Lrrc8b	chr5	105889573	105889898	chr5_105889573_105889898	0	0	-1	-1	0.20104	-0.0669871	-0.761804	-0.493777
chr3	101463613	101464513	chr3_101463613_101464513	Atp1a1	chr3	101463463	101464053	chr3_101463463_101464053	0	0	-1	-1	0.0890505	0.160262	-0.995326	-1.06654
chr9	123581921	123583021	chr9_123581921_123583021	Slc6a20a	chr9	123581606	123581923	chr9_123581606_123581923	0	0	-1	-1	0.424467	0.274488	-0.709547	-0.559568
chr17	33032537	33033637	chr17_33032537_33033637	Cyp4f14	chr17	33033558	33033939	chr17_33033558_33033939	0	0	1	1	0.247219	0.196	0.818486	0.869706
chr5	136261533	136263233	chr5_136261533_136263233	Mdh2	chr5	136262396	136262762	chr5_136262396_136262762	0	0	-1	-1	0.258326	0.151408	-0.791084	-0.684166
chr2	29662752	29664052	chr2_29662752_29664052	Slc27a4	chr2	29663414	29663725	chr2_29663414_29663725	0	0	-1	-1	0.0480895	0.129885	-0.504602	-0.586397
chr16	32455413	32456113	chr16_32455413_32456113	Pcyt1a	chr16	32456811	32457125	chr16_32456811_32457125	0	0	1	1	-0.059976	-0.404657	0.435205	0.779886
chr1	134009806	134011706	chr1_134009806_134011706	Cdk18	chr1	134009706	134010088	chr1_134009706_134010088	0	0	-1	-1	0.150848	0.120694	-0.706696	-0.676541
chr14	121890708	121893208	chr14_121890708_121893208	Slc15a1	chr14	121892906	121893313	chr14_121892906_121893313	0	0	-1	-1	0.15541	-0.256986	-0.961604	-0.549207
chr4	33370738	33371438	chr4_33370738_33371438	Pnrc1	chr4	33371452	33371810	chr4_33371452_33371810	0	0	1	1	-0.0255607	-0.277093	0.644639	0.896172
chr14	47930044	47930944	chr14_47930044_47930944	Mapk1ip1l	chr14	47930917	47931261	chr14_47930917_47931261	0	0	-1	-1	-0.0900313	-0.00266975	-0.62219	-0.709551
chr11	62946444	62949944	chr11_62946444_62949944	Pmp22	chr11	62949173	62949475	chr11_62949173_62949475	0	0	-1	-1	-0.497862	-0.172913	-0.79105	-1.116
chr3	57213228	57215728	chr3_57213228_57215728	Tm4sf4	chr3	57213684	57214248	chr3_57213684_57214248	0	0	-1	-1	0.0118862	0.0177173	-1.00703	-1.01286
chr10	21212684	21214384	chr10_21212684_21214384	1700021A07Rik	chr10	21212308	21212726	chr10_21212308_21212726	0	0	-1	-1	0.343527	0.0278478	-0.91622	-0.600541
chr8	118594263	118596563	chr8_118594263_118596563	U7	chr8	118595409	118595848	chr8_118595409_118595848	0	0	-1	-1	-0.0638234	-0.260143	-0.885743	-0.689423
chr3	55921732	55922232	chr3_55921732_55922232	Nbea	chr3	55922409	55922880	chr3_55922409_55922880	0	0	1	1	0.274577	-0.10259	0.44539	0.822557
chr5	151411648	151412548	chr5_151411648_151412548	N4bp2l2	#N/A	#N/A	#N/A	#N/A	0	0	-1	-1	0.289839	0.0730264	-0.714629	-0.497816
chr6	34612868	34613368	chr6_34612868_34613368	Cald1	chr6	34612475	34613057	chr6_34612475_34613057	0	0	1	1	-0.214395	-0.496122	0.611677	0.893404
chr18	8934482	8936765	chr18_8934482_8936765	AC122826.1	chr18	8935124	8935437	chr18_8935124_8935437	0	0	-1	-1	0.122986	-0.0349074	-0.919619	-0.761726
chr8	95553320	95554620	chr8_95553320_95554620	Ces1a	chr8	95553135	95553489	chr8_95553135_95553489	0	0	-1	-1	0.107823	0.110682	-0.662007	-0.664867
chr7	88253575	88263875	chr7_88253575_88263875	Slc28a1	chr7	88255299	88255681	chr7_88255299_88255681	0	0	-1	-1	0.236172	-0.0405326	-1.13198	-0.855271
chr17	32245666	32246766	chr17_32245666_32246766	Gm17276	#N/A	#N/A	#N/A	#N/A	0	0	-1	-1	0.139115	0.449449	-0.753862	-1.0642
chr15	83296917	83298217	chr15_83296917_83298217	Pacsin2	chr15	83297817	83298092	chr15_83297817_83298092	0	0	-1	-1	-0.0575202	0.0121941	-0.553069	-0.622784
chr2	173146139	173148039	chr2_173146139_173148039	Gm14454	chr2	173146547	173147158	chr2_173146547_173147158	0	0	1	1	-0.304386	-0.185833	0.964166	0.845614
chr2	90673222	90674922	chr2_90673222_90674922	Agbl2	chr2	90673649	90674006	chr2_90673649_90674006	0	0	-1	-1	0.0596419	-0.0837081	-0.730061	-0.586711
chr4	21696457	21697957	chr4_21696457_21697957	Usp45	chr4	21696307	21696586	chr4_21696307_21696586	0	0	-1	-1	0.0250292	-0.0659668	-0.664651	-0.573655
chr11	54617754	54618054	chr11_54617754_54618054	Gm12228	chr11	54617401	54617810	chr11_54617401_54617810	0	0	-1	-1	-0.475178	-0.0730353	-0.507533	-0.909675
chr7	134570030	134571730	chr7_134570030_134571730	Zfp688	chr7	134569891	134570188	chr7_134569891_134570188	0	0	-1	-1	0.203104	0.0224405	-0.851973	-0.671309
chr2	84908556	84909256	chr2_84908556_84909256	Tnks1bp1	chr2	84908165	84908869	chr2_84908165_84908869	0	0	-1	-1	-0.223881	-0.0960994	-0.729222	-0.857004
chr17	49507330	49510030	chr17_49507330_49510030	Gm20540	chr17	49508107	49508570	chr17_49508107_49508570	0	0	-1	-1	0.335623	0.354883	-0.842835	-0.862095
chr7	39020910	39022010	chr7_39020910_39022010	Plekhf1	chr7	39021450	39021799	chr7_39021450_39021799	0	0	-1	-1	0.032713	-0.209119	-0.997621	-0.755789
chr6	90400135	90402989	chr6_90400135_90402989	Klf15	chr6	90400279	90400493	chr6_90400279_90400493	0	0	-1	-1	0.283738	0.0878863	-0.916092	-0.720241
chr6	91977930	91978230	chr6_91977930_91978230	Fgd5	#N/A	#N/A	#N/A	#N/A	0	0	1	1	0.291014	-0.179449	0.55935	1.02981
chr12	82608312	82609612	chr12_82608312_82609612	Gm20498	chr12	82608658	82608947	chr12_82608658_82608947	0	0	-1	-1	-0.103516	-0.00434047	-0.630155	-0.729331
chr3	28463268	28464565	chr3_28463268_28464565	Tnik	#N/A	#N/A	#N/A	#N/A	0	0	1	1	0.0605544	0.117862	0.793701	0.736393
chr5	129601942	129603842	chr5_129601942_129603842	Gpr133	chr5	129602388	129602926	chr5_129602388_129602926	0	0	-1	-1	0.245502	0.0595083	-1.01978	-0.833788
chr6	85036777	85038829	chr6_85036777_85038829	Npm3-ps1	chr6	85037300	85038033	chr6_85037300_85038033	0	0	-1	-1	-0.0416372	0.0355162	-0.702604	-0.779757
chr17	87742539	87743439	chr17_87742539_87743439	Ttc7	chr17	87742588	87743002	chr17_87742588_87743002	0	0	-1	-1	0.252913	0.181187	-0.659661	-0.587936
chr8	5036993	5037493	chr8_5036993_5037493	n-R5s93	chr8	5037365	5037905	chr8_5037365_5037905	0	0	-1	-1	-0.526337	-0.18148	-0.392987	-0.737843
chr14	68446421	68447121	chr14_68446421_68447121	Dock5	chr14	68446199	68446637	chr14_68446199_68446637	0	0	-1	-1	-0.269209	-0.0679984	-0.470031	-0.671241
chr4	155070019	155070919	chr4_155070019_155070919	B930041F14Rik	chr4	155069509	155069975	chr4_155069509_155069975	0	0	1	1	0.299556	0.305856	0.798168	0.791869
chr8	118805140	118806240	chr8_118805140_118806240	U7	chr8	118806072	118806634	chr8_118806072_118806634	0	0	-1	-1	-0.00457175	0.0206461	-0.681993	-0.70721
chr1	173129008	173131108	chr1_173129008_173131108	Pcp4l1	chr1	173131039	173131424	chr1_173131039_173131424	0	0	-1	-1	0.276594	0.187419	-0.705427	-0.616251
chr2	130701399	130702658	chr2_130701399_130702658	4930402H24Rik	chr2	130701347	130701654	chr2_130701347_130701654	0	0	1	1	-0.0474909	-0.07871	0.931487	0.962706
chr4	132121340	132122348	chr4_132121340_132122348	Ptafr	chr4	132121020	132121457	chr4_132121020_132121457	0	0	1	1	0.138976	-0.230223	0.6128	0.981998
chr6	108441474	108441974	chr6_108441474_108441974	Itpr1	chr6	108442489	108442841	chr6_108442489_108442841	0	0	1	1	-0.0916088	-0.330277	0.582922	0.82159
chr2	162810354	162810854	chr2_162810354_162810854	Gm11453	chr2	162810246	162810531	chr2_162810246_162810531	0	0	-1	-1	-0.063876	0.218399	-0.477987	-0.760262
chr6	90424366	90428004	chr6_90424366_90428004	Klf15	chr6	90425207	90425770	chr6_90425207_90425770	0	0	-1	-1	0.464433	-0.021882	-1.38356	-0.897241
chr11	118846289	118848789	chr11_118846289_118848789	Enpp7	chr11	118849335	118849692	chr11_118849335_118849692	0	0	-1	-1	-0.0444372	0.000593313	-0.573441	-0.618471
chr5	136230600	136231500	chr5_136230600_136231500	Styxl1	chr5	136231454	136231808	chr5_136231454_136231808	0	0	-1	-1	-0.11062	-0.116536	-0.855948	-0.850032
chr5	111542117	111542937	chr5_111542117_111542937	Ttc28	chr5	111542605	111543101	chr5_111542605_111543101	0	0	-1	-1	-0.13402	-0.0539867	-0.716506	-0.796538
chr11	118853089	118853389	chr11_118853089_118853389	Enpp7	#N/A	#N/A	#N/A	#N/A	0	0	-1	-1	-0.0469992	0.189898	-0.519557	-0.756454
chr4	41040189	41045477	chr4_41040189_41045477	Aqp3	chr4	41041381	41041733	chr4_41041381_41041733	0	0	-1	-1	0.302584	0.0188561	-1.28365	-0.999925
chr11	78239259	78242959	chr11_78239259_78242959	Slc13a2	chr11	78241054	78241514	chr11_78241054_78241514	0	0	-1	-1	0.21899	-0.0233787	-0.75722	-0.514851
chr7	88263975	88271225	chr7_88263975_88271225	Slc28a1	chr7	88268383	88268796	chr7_88268383_88268796	0	0	-1	-1	0.244713	-0.127453	-1.01881	-0.646647
chr4	57248038	57249138	chr4_57248038_57249138	Ptpn3	chr4	57249337	57249629	chr4_57249337_57249629	0	0	1	1	0.258638	-0.170448	0.549294	0.97838
chr5	136311225	136312325	chr5_136311225_136312325	Srrm3	chr5	136310907	136311690	chr5_136310907_136311690	0	0	-1	-1	-0.0777559	-0.0569581	-0.792289	-0.813087
chr1	106937399	106939299	chr1_106937399_106939299	Cdh20	chr1	106937827	106938602	chr1_106937827_106938602	0	0	-1	-1	-0.120225	-0.337139	-0.734904	-0.517991
chr1	181580782	181581682	chr1_181580782_181581682	Sccpdh	#N/A	#N/A	#N/A	#N/A	0	0	1	1	-0.0907096	-0.111009	0.897677	0.917976
chr7	134540354	134541854	chr7_134540354_134541854	Smt3h2-ps2	chr7	134541082	134541394	chr7_134541082_134541394	0	0	-1	-1	0.417557	0.11036	-0.945	-0.637803
chr6	121093161	121095661	chr6_121093161_121095661	Pex26	chr6	121093587	121093891	chr6_121093587_121093891	0	0	-1	-1	0.0541833	0.0162084	-0.755164	-0.717189
chr3	122571540	122575640	chr3_122571540_122575640	4933405D12Rik	chr3	122572360	122572564	chr3_122572360_122572564	0	0	-1	-1	0.0209093	-0.205207	-0.678697	-0.45258
chr19	58825611	58827911	chr19_58825611_58827911	Pnliprp2	chr19	58825925	58826421	chr19_58825925_58826421	0	0	-1	-1	0.0697926	0.00665015	-0.719058	-0.655916
chr6	85760568	85762068	chr6_85760568_85762068	Gm11128	chr6	85761040	85761542	chr6_85761040_85761542	0	0	-1	-1	0.0987565	0.0298015	-0.601142	-0.532187
chr13	6202623	6204323	chr13_6202623_6204323	AC154816.1	chr13	6203557	6203850	chr13_6203557_6203850	0	0	-1	-1	-0.265251	-0.219888	-0.679112	-0.724476
chr13	74260061	74262561	chr13_74260061_74262561	Slc9a3	#N/A	#N/A	#N/A	#N/A	0	0	1	1	0.166204	-0.161109	0.778745	1.10606
chr19	6660200	6661700	chr19_6660200_6661700	2410152P15Rik	chr19	6661605	6662043	chr19_6661605_6662043	0	0	-1	-1	0.319411	-0.144905	-1.21746	-0.753145
chr2	69976031	69978731	chr2_69976031_69978731	Myo3b	chr2	69976687	69976914	chr2_69976687_69976914	0	0	-1	-1	0.181603	-0.0755808	-1.2151	-0.957917
chr12	25576189	25577208	chr12_25576189_25577208	Mboat2	chr12	25575097	25575348	chr12_25575097_25575348	0	0	1	1	0.173108	-0.0652306	0.811298	1.04964
chr8	13927966	13928466	chr8_13927966_13928466	Fbxo25	chr8	13928336	13928716	chr8_13928336_13928716	0	0	-1	-1	0.17543	0.462143	-0.436929	-0.723641
chr4	132626166	132627466	chr4_132626166_132627466	Ahdc1	chr4	132626695	132627228	chr4_132626695_132627228	0	0	-1	-1	0.184804	0.0655354	-0.583142	-0.463874
chr8	47906327	47907627	chr8_47906327_47907627	Irf2	chr8	47907055	47907433	chr8_47907055_47907433	0	0	-1	-1	0.0419544	0.122105	-0.628034	-0.708184
chr11	20044209	20044909	chr11_20044209_20044909	Gm12031	chr11	20044798	20045276	chr11_20044798_20045276	0	0	-1	-1	0.198241	0.341303	-0.543797	-0.686859
chr12	25802693	25803793	chr12_25802693_25803793	Id2	chr12	25802758	25803401	chr12_25802758_25803401	0	0	-1	-1	-0.0918118	0.0378104	-0.854631	-0.984253
chr12	78598657	78599357	chr12_78598657_78599357	Fut8	chr12	78599104	78599685	chr12_78599104_78599685	0	0	-1	-1	0.100249	0.0323755	-0.665461	-0.597588
chr1	59245903	59248203	chr1_59245903_59248203	Als2	chr1	59246424	59246793	chr1_59246424_59246793	0	0	-1	-1	0.244332	0.276994	-0.657137	-0.689798
chr5	136239168	136241068	chr5_136239168_136241068	Styxl1	chr5	136239463	136239750	chr5_136239463_136239750	0	0	-1	-1	0.303877	0.122223	-0.723376	-0.541721
chr9	98211762	98215862	chr9_98211762_98215862	Nmnat3	chr9	98213051	98213381	chr9_98213051_98213381	0	0	-1	-1	0.238231	-0.274297	-0.9028	-0.390271
chr8	126371022	126371522	chr8_126371022_126371522	Gm20388	chr8	126371628	126371937	chr8_126371628_126371937	0	0	1	1	0.359067	0.0206656	0.653032	0.991433
chr4	57246638	57247138	chr4_57246638_57247138	Ptpn3	chr4	57245945	57246267	chr4_57245945_57246267	0	0	1	1	0.565205	0.240466	0.432886	0.757625
chr19	3690088	3691388	chr19_3690088_3691388	Lrp5	chr19	3691249	3691779	chr19_3691249_3691779	0	0	-1	-1	0.222738	-0.0794018	-0.702698	-0.400557
chr8	89290673	89292773	chr8_89290673_89292773	Gm10638	chr8	89290444	89290820	chr8_89290444_89290820	0	0	-1	-1	0.184563	0.213985	-0.560879	-0.5903
chr11	61191739	61194012	chr11_61191739_61194012	Slc47a1	chr11	61191426	61192015	chr11_61191426_61192015	0	0	-1	-1	0.184588	0.00346484	-0.886672	-0.705548
chr9	92230592	92233892	chr9_92230592_92233892	1700057G04Rik	chr9	92231891	92232294	chr9_92231891_92232294	0	0	-1	-1	0.356156	0.0854172	-0.95355	-0.682812
chr8	73822730	73823630	chr8_73822730_73823630	Myo9b	chr8	73823554	73824097	chr8_73823554_73824097	0	0	1	1	-0.170619	-0.211258	0.798499	0.839138
chr3	88059913	88062213	chr3_88059913_88062213	Rhbg	chr3	88060452	88060656	chr3_88060452_88060656	0	0	-1	-1	0.109276	0.0404406	-0.683288	-0.614453
chr5	150454830	150457723	chr5_150454830_150457723	Gm5566	#N/A	#N/A	#N/A	#N/A	0	0	1	1	-0.228893	-0.144793	1.07796	0.993863
chr13	73844774	73847274	chr13_73844774_73847274	5430425J12Rik	chr13	73845693	73846056	chr13_73845693_73846056	0	0	-1	-1	-0.075705	-0.244011	-0.86406	-0.695754
chr12	27161422	27164482	chr12_27161422_27164482	Cmpk2	chr12	27161984	27162347	chr12_27161984_27162347	0	0	-1	-1	0.0418729	-0.135585	-0.846745	-0.669287
chr13	75575529	75577629	chr13_75575529_75577629	Gm4149	chr13	75576583	75576995	chr13_75576583_75576995	0	0	-1	-1	-0.132728	-0.415837	-0.99064	-0.707532
chr7	16920248	16922948	chr7_16920248_16922948	Sae1	chr7	16921444	16921930	chr7_16921444_16921930	0	0	-1	-1	0.229157	0.0189315	-0.664694	-0.454469
chr8	23734022	23735122	chr8_23734022_23735122	Dkk4	chr8	23733918	23734509	chr8_23733918_23734509	0	0	-1	-1	0.288288	-0.0468671	-0.888328	-0.553173
chr8	71840188	71844688	chr8_71840188_71844688	D130040H23Rik	chr8	71841596	71841807	chr8_71841596_71841807	0	0	-1	-1	0.0831592	-0.405394	-1.25	-0.761446
chr11	20393439	20394739	chr11_20393439_20394739	Gm12034	chr11	20393977	20394300	chr11_20393977_20394300	0	0	-1	-1	0.191438	-0.01234	-0.639445	-0.435667
chr2	160072281	160073981	chr2_160072281_160073981	Gm826	chr2	160072049	160072490	chr2_160072049_160072490	0	0	1	1	0.0716045	0.0757201	0.796167	0.792052
chr7	75417118	75419618	chr7_75417118_75419618	Gm16157	chr7	75417546	75417802	chr7_75417546_75417802	0	0	-1	-1	0.417926	0.242165	-0.951119	-0.775358
chr14	31994878	31995578	chr14_31994878_31995578	Tnnc1	chr14	31995877	31996754	chr14_31995877_31996754	0	0	1	1	-0.0939961	-0.499704	0.433926	0.839633
chr17	63529579	63532027	chr17_63529579_63532027	Fbxl17	chr17	63529369	63529782	chr17_63529369_63529782	0	0	-1	-1	0.0883723	-0.0725608	-0.885433	-0.7245
chr9	66545010	66547710	chr9_66545010_66547710	Car12	chr9	66545515	66545942	chr9_66545515_66545942	0	0	-1	-1	0.0953902	-0.205866	-0.84407	-0.542814
chr3	135160881	135161981	chr3_135160881_135161981	Manba	chr3	135161756	135162295	chr3_135161756_135162295	0	0	-1	-1	0.223882	0.272054	-0.639999	-0.688172
chr13	74259461	74259961	chr13_74259461_74259961	Slc9a3	chr13	74258610	74259020	chr13_74258610_74259020	0	0	1	1	0.167717	-0.207372	0.276115	0.651204
chr3	143963910	143966810	chr3_143963910_143966810	Lmo4	chr3	143963958	143964424	chr3_143963958_143964424	0	0	-1	-1	0.248958	-0.141623	-0.955205	-0.564625
chr11	61132314	61134814	chr11_61132314_61134814	Slc47a2	chr11	61132729	61133408	chr11_61132729_61133408	0	0	-1	-1	0.30973	0.187925	-0.868865	-0.747061
chr2	27101826	27104926	chr2_27101826_27104926	Sardh	chr2	27102258	27103095	chr2_27102258_27103095	0	0	-1	-1	0.406843	0.0861818	-0.821391	-0.500729
chr2	84926318	84927766	chr2_84926318_84927766	4930443O20Rik	chr2	84926825	84927199	chr2_84926825_84927199	0	0	-1	-1	0.236781	-0.0955895	-0.737609	-0.405239
chr19	6661800	6664008	chr19_6661800_6664008	2410152P15Rik	chr19	6661605	6662043	chr19_6661605_6662043	0	0	-1	-1	0.0775589	-0.161946	-1.1007	-0.861193
chr9	92234225	92235069	chr9_92234225_92235069	1700057G04Rik	chr9	92233730	92234203	chr9_92233730_92234203	0	0	-1	-1	0.232988	-0.150322	-1.21565	-0.832336
chr11	101528704	101531804	chr11_101528704_101531804	Arl4d	chr11	101530357	101530678	chr11_101530357_101530678	0	0	-1	-1	0.166516	0.126414	-0.788905	-0.748802
chr8	118667570	118668870	chr8_118667570_118668870	U7	chr8	118667663	118667897	chr8_118667663_118667897	0	0	-1	-1	-0.064252	-0.118194	-0.954675	-0.900734
chr2	181381292	181383392	chr2_181381292_181383392	Prpf6	chr2	181381434	181382072	chr2_181381434_181382072	0	0	-1	-1	0.326177	0.039489	-0.986155	-0.699468
chr14	121953451	121954906	chr14_121953451_121954906	Dock9	chr14	121953046	121953610	chr14_121953046_121953610	0	0	-1	-1	0.036789	-0.0260172	-0.968734	-0.905928
chr4	150177120	150178420	chr4_150177120_150178420	Gm13049	chr4	150178204	150178698	chr4_150178204_150178698	0	0	-1	-1	-0.0146527	-0.118424	-0.816949	-0.713177
chr11	118840289	118841389	chr11_118840289_118841389	Enpp7	chr11	118840085	118840389	chr11_118840085_118840389	0	0	-1	-1	0.36811	0.253882	-0.542112	-0.427884
chr16	10468231	10468931	chr16_10468231_10468931	Ciita	chr16	10468903	10469107	chr16_10468903_10469107	0	0	-1	-1	-0.167719	-0.181476	-0.703003	-0.689245
chr3	19146049	19148330	chr3_19146049_19148330	Pde7a	chr3	19147038	19147662	chr3_19147038_19147662	0	0	-1	-1	0.332939	-0.0840574	-1.16186	-0.744868
chr18	35787142	35788042	chr18_35787142_35788042	Slc23a1	chr18	35786736	35787422	chr18_35786736_35787422	0	0	-1	-1	-0.0486429	-0.0387841	-0.76297	-0.772828
chr11	32458665	32458965	chr11_32458665_32458965	Stk10	#N/A	#N/A	#N/A	#N/A	0	0	-1	-1	-0.238111	0.0345951	-0.613135	-0.885841
chr7	149385906	149387006	chr7_149385906_149387006	Krtap5-3	chr7	149385817	149386079	chr7_149385817_149386079	0	0	1	1	0.109693	0.118786	0.53194	0.522846
chr6	24219043	24220847	chr6_24219043_24220847	Slc13a1	chr6	24219779	24220000	chr6_24219779_24220000	0	0	-1	-1	-0.120887	-0.51281	-1.31694	-0.925022
chr14	28392276	28394376	chr14_28392276_28394376	Erc2	chr14	28391600	28392348	chr14_28391600_28392348	0	0	-1	-1	-0.132163	-0.349955	-0.713942	-0.49615
chr14	58396143	58397443	chr14_58396143_58397443	Lats2	chr14	58396606	58396869	chr14_58396606_58396869	0	0	-1	-1	0.0510048	-0.141209	-0.861321	-0.669107
chr6	94115418	94116918	chr6_94115418_94116918	Magi1	chr6	94115900	94116513	chr6_94115900_94116513	0	0	-1	-1	0.190769	0.108188	-0.678151	-0.59557
chr6	24215273	24218892	chr6_24215273_24218892	Slc13a1	chr6	24216782	24217094	chr6_24216782_24217094	0	0	-1	-1	-0.105758	-0.182357	-0.917926	-0.841326
chr2	118495988	118498288	chr2_118495988_118498288	Pak6	chr2	118496221	118496588	chr2_118496221_118496588	0	0	-1	-1	0.509707	0.483473	-0.771246	-0.745011
chr13	74262661	74263361	chr13_74262661_74263361	Slc9a3	#N/A	#N/A	#N/A	#N/A	0	0	1	1	0.46771	-0.104932	0.460406	1.03305
chr14	66757730	66760630	chr14_66757730_66760630	Chrna2	chr14	66758738	66758952	chr14_66758738_66758952	0	0	-1	-1	0.32833	0.206037	-0.740341	-0.618048
chr2	29690853	29691753	chr2_29690853_29691753	Urm1	chr2	29690737	29691168	chr2_29690737_29691168	0	0	-1	-1	0.281308	-0.0702516	-0.96968	-0.618121
chr17	43032006	43033306	chr17_43032006_43033306	Cd2ap	#N/A	#N/A	#N/A	#N/A	0	0	1	1	0.0306153	-0.0798053	0.637316	0.747737
chr16	34894380	34896280	chr16_34894380_34896280	Mylk	chr16	34894467	34894772	chr16_34894467_34894772	0	0	-1	-1	0.193817	-0.184958	-1.06573	-0.68696
chr1	123245286	123246186	chr1_123245286_123246186	Insig2	chr1	123245760	123246025	chr1_123245760_123246025	0	0	1	1	0.0339791	-0.270048	0.571044	0.875071
chr12	73930262	73931162	chr12_73930262_73931162	Ppm1a	chr12	73930113	73930469	chr12_73930113_73930469	0	0	-1	-1	0.0425466	0.207185	-0.756289	-0.920928
chr9	94346160	94346660	chr9_94346160_94346660	1190002N15Rik	chr9	94346671	94347114	chr9_94346671_94347114	0	0	1	1	-0.18442	-0.232089	0.708621	0.75629
chr4	33371738	33372838	chr4_33371738_33372838	Pnrc1	chr4	33371452	33371810	chr4_33371452_33371810	0	0	1	1	-0.411521	-0.395681	0.99427	0.97843
chr18	12662640	12663733	chr18_12662640_12663733	Lama3	chr18	12662270	12662776	chr18_12662270_12662776	0	0	1	1	-0.540624	-0.560392	0.788071	0.807839
chr11	42998816	42999316	chr11_42998816_42999316	Atp10b	chr11	42998348	42998733	chr11_42998348_42998733	0	0	1	1	-0.149306	-0.477877	0.43955	0.768121
chr2	24293295	24296995	chr2_24293295_24296995	Pax8	chr2	24293913	24294167	chr2_24293913_24294167	0	0	-1	-1	0.149087	-0.264062	-1.088	-0.674849
chr8	73824130	73824630	chr8_73824130_73824630	Myo9b	chr8	73823554	73824097	chr8_73823554_73824097	0	0	1	1	0.0894185	-0.452974	0.634512	1.1769
chr4	41034447	41035726	chr4_41034447_41035726	Aqp3	chr4	41034653	41034940	chr4_41034653_41034940	0	0	-1	-1	0.180284	-0.164814	-0.958344	-0.613246
chr3	57190037	57192101	chr3_57190037_57192101	U7	chr3	57190800	57191233	chr3_57190800_57191233	0	0	-1	-1	-0.153447	-0.228191	-1.2628	-1.18806
chr1	135419617	135420117	chr1_135419617_135420117	SNORA32	chr1	135419311	135419807	chr1_135419311_135419807	0	0	-1	-1	-0.0675193	0.0561352	-0.51493	-0.638585
chr19	39361500	39362600	chr19_39361500_39362600	Cyp2c29	chr19	39361309	39361738	chr19_39361309_39361738	0	0	-1	-1	-0.0218928	0.0269691	-1.1898	-1.23866
chr5	91305470	91306570	chr5_91305470_91306570	Cxcl1	chr5	91306207	91306490	chr5_91306207_91306490	0	0	1	1	0.143884	-0.38829	0.372317	0.904492
chr15	59141511	59143411	chr15_59141511_59143411	Sqle	chr15	59142013	59142232	chr15_59142013_59142232	0	0	1	1	-0.501146	-0.230712	0.873762	0.603328
chr11	54240759	54242459	chr11_54240759_54242459	4930404A10Rik	chr11	54241551	54242115	chr11_54241551_54242115	0	0	-1	-1	0.193944	-0.0798533	-0.88961	-0.615813
chr4	96228927	96229990	chr4_96228927_96229990	Cyp2j9	#N/A	#N/A	#N/A	#N/A	0	0	-1	-1	0.164191	0.0188617	-0.911134	-0.765805
chr17	56121763	56123063	chr17_56121763_56123063	Fsd1	#N/A	#N/A	#N/A	#N/A	0	0	-1	-1	0.277606	-0.136754	-1.06428	-0.649915
chr13	112841397	112843480	chr13_112841397_112843480	Gm15323	chr13	112842199	112842582	chr13_112842199_112842582	0	0	-1	-1	0.0379135	-0.0220203	-0.991144	-0.931211
chr1	163895906	163897006	chr1_163895906_163897006	4930558K02Rik	chr1	163896808	163897174	chr1_163896808_163897174	0	0	-1	-1	-0.00804515	-0.223647	-1.03837	-0.822768
chr8	118664570	118667470	chr8_118664570_118667470	U7	chr8	118665212	118665679	chr8_118665212_118665679	0	0	-1	-1	0.0821114	-0.0799138	-0.967627	-0.805602
chr1	59376871	59377171	chr1_59376871_59377171	Cdk15	#N/A	#N/A	#N/A	#N/A	0	0	1	1	0.204896	-0.332786	0.485849	1.02353
chr13	35304513	35305813	chr13_35304513_35305813	SNORA17	chr13	35304964	35305335	chr13_35304964_35305335	0	0	-1	-1	-0.0914213	-0.210923	-0.681223	-0.561722
chr1	64735998	64736498	chr1_64735998_64736498	2810408I11Rik	chr1	64736496	64736731	chr1_64736496_64736731	0	0	-1	-1	-0.079438	0.156537	-0.598579	-0.834554
chr2	130694100	130696800	chr2_130694100_130696800	4930402H24Rik	chr2	130696647	130696972	chr2_130696647_130696972	0	0	1	1	-0.170803	-0.00580924	1.01454	0.849546
chr8	118814030	118816330	chr8_118814030_118816330	U7	chr8	118814557	118815069	chr8_118814557_118815069	0	0	-1	-1	0.171804	0.0352554	-1.11482	-0.978273
chr3	50478577	50480062	chr3_50478577_50480062	U6atac	chr3	50478796	50479385	chr3_50478796_50479385	0	0	-1	-1	0.315475	0.0034343	-1.12094	-0.808902
chr3	28371870	28372370	chr3_28371870_28372370	Tnik	chr3	28372401	28372749	chr3_28372401_28372749	0	0	1	1	-0.0853837	-0.32541	0.553449	0.793476
chr1	45932522	45934786	chr1_45932522_45934786	Gm5269	chr1	45933349	45933634	chr1_45933349_45933634	0	0	1	1	-0.352639	-0.0838148	1.16116	0.892336
chr11	67376096	67377596	chr11_67376096_67377596	Gas7	chr11	67375920	67376298	chr11_67375920_67376298	0	0	-1	-1	-0.371134	-0.35413	-0.576231	-0.593235
chr4	111125016	111125865	chr4_111125016_111125865	Agbl4	chr4	111124741	111125236	chr4_111124741_111125236	0	0	-1	-1	0.384076	0.596339	-0.790334	-1.0026
chr2	84634511	84637211	chr2_84634511_84637211	Ube2l6	#N/A	#N/A	#N/A	#N/A	0	0	-1	-1	0.0510119	-0.322683	-0.880294	-0.506599
chr5	108506290	108507190	chr5_108506290_108507190	Mtf2	chr5	108506165	108506430	chr5_108506165_108506430	0	0	1	1	0.229026	-0.402728	0.523156	1.15491
chr4	125090252	125092083	chr4_125090252_125092083	Grik3	chr4	125090981	125091431	chr4_125090981_125091431	0	0	-1	-1	0.165576	-0.244169	-1.34423	-0.934486
chr11	40069581	40072281	chr11_40069581_40072281	Gm12132	chr11	40070275	40070557	chr11_40070275_40070557	0	0	-1	-1	0.396767	-0.251168	-1.2799	-0.631967
chr19	3954924	3956024	chr19_3954924_3956024	Unc93b1	chr19	3955077	3955491	chr19_3955077_3955491	0	0	1	1	-0.299326	0.121678	1.18411	0.76311
chr7	134872938	134874638	chr7_134872938_134874638	Ctf2	chr7	134873434	134874070	chr7_134873434_134874070	0	0	-1	-1	0.417053	0.0326165	-1.04138	-0.656943
chr5	3546557	3548057	chr5_3546557_3548057	Fam133b	chr5	3546277	3546703	chr5_3546277_3546703	0	0	-1	-1	0.402478	0.335419	-0.835166	-0.768107
chr18	21309906	21312006	chr18_21309906_21312006	Fam59a	#N/A	#N/A	#N/A	#N/A	0	0	-1	-1	-0.26784	-0.495523	-0.81143	-0.583747
chr6	90441199	90443448	chr6_90441199_90443448	Aldh1l1	chr6	90441950	90442322	chr6_90441950_90442322	0	0	-1	-1	0.401631	0.137822	-1.17151	-0.907701
chr2	143998935	144000770	chr2_143998935_144000770	Gm5535	chr2	143999615	143999815	chr2_143999615_143999815	0	0	1	1	-0.348816	-0.206261	1.01558	0.873025
chr4	125757343	125759643	chr4_125757343_125759643	Oscp1	chr4	125758152	125758580	chr4_125758152_125758580	0	0	-1	-1	0.136093	-0.354563	-1.45872	-0.968063
chr10	58892005	58893480	chr10_58892005_58893480	Oit3	chr10	58892550	58892753	chr10_58892550_58892753	0	0	-1	-1	-0.0323731	-0.326788	-0.687392	-0.392976
chr4	132122682	132123582	chr4_132122682_132123582	Ptafr	#N/A	#N/A	#N/A	#N/A	0	0	1	1	-0.0541279	-0.513141	0.564146	1.02316
chr2	125614564	125615409	chr2_125614564_125615409	Secisbp2l	chr2	125614544	125614853	chr2_125614544_125614853	0	0	1	1	-0.163903	-0.226278	0.593032	0.655407
chr12	27160022	27161322	chr12_27160022_27161322	Cmpk2	chr12	27161984	27162347	chr12_27161984_27162347	0	0	-1	-1	0.0468732	-0.0134216	-0.786868	-0.726573
chr19	39536527	39537827	chr19_39536527_39537827	Cyp2c38	chr19	39537476	39537835	chr19_39537476_39537835	0	0	-1	-1	0.416058	-0.092068	-1.15976	-0.651635
chr3	107784687	107786784	chr3_107784687_107786784	Gstm2	chr3	107785692	107785945	chr3_107785692_107785945	0	0	-1	-1	0.305752	0.187151	-0.980756	-0.862155
chr5	136231600	136234035	chr5_136231600_136234035	Styxl1	chr5	136231454	136231808	chr5_136231454_136231808	0	0	-1	-1	0.208536	-0.0970612	-0.850443	-0.544846
chr18	82170310	82173810	chr18_82170310_82173810	SNORA17	chr18	82171579	82171907	chr18_82171579_82171907	0	0	-1	-1	0.105471	-0.443023	-1.18148	-0.632985
chr6	12009374	12009874	chr6_12009374_12009874	Phf14	chr6	12010050	12010264	chr6_12010050_12010264	0	0	1	1	-0.429322	-0.428141	0.548513	0.547332
chr9	123677986	123678486	chr9_123677986_123678486	Ccr9	chr9	123677533	123677987	chr9_123677533_123677987	0	0	-1	-1	0.0718918	0.27262	-0.538992	-0.739721
chr17	87876372	87878662	chr17_87876372_87878662	SNORA17	chr17	87877379	87877741	chr17_87877379_87877741	0	0	1	1	-0.318486	-0.33586	1.06651	1.08388
chr19	54900585	54901085	chr19_54900585_54901085	Gpam	chr19	54900963	54901406	chr19_54900963_54901406	0	0	-1	-1	-0.0167842	0.246487	-0.606239	-0.86951
chr17	43242142	43244442	chr17_43242142_43244442	Tnfrsf21	chr17	43242992	43243606	chr17_43242992_43243606	0	0	-1	-1	0.191758	-0.0195213	-0.874181	-0.662901
chr7	107552814	107555084	chr7_107552814_107555084	C2cd3	chr7	107553942	107554226	chr7_107553942_107554226	0	0	-1	-1	0.618641	0.141872	-1.21245	-0.735681
chr13	92121890	92123743	chr13_92121890_92123743	Rasgrf2	chr13	92121548	92122005	chr13_92121548_92122005	0	0	-1	-1	0.12304	-0.283048	-1.13208	-0.725994
chr11	57579485	57582385	chr11_57579485_57582385	Galnt10	chr11	57580047	57580417	chr11_57580047_57580417	0	0	-1	-1	0.301377	0.129695	-0.823086	-0.651404
chr3	95116781	95117081	chr3_95116781_95117081	Gm10691	chr3	95116554	95116893	chr3_95116554_95116893	0	0	-1	-1	0.00396315	0.147811	-0.760005	-0.903853
chr4	56965635	56966735	chr4_56965635_56966735	BX470220.1	#N/A	#N/A	#N/A	#N/A	0	0	1	1	-0.417993	-0.2463	0.885438	0.713745
chr13	45395395	45396095	chr13_45395395_45396095	7SK	chr13	45395725	45396399	chr13_45395725_45396399	0	0	-1	-1	0.318378	0.328252	-0.612643	-0.622517
chr4	149261294	149262155	chr4_149261294_149262155	Spsb1	chr4	149260970	149261453	chr4_149260970_149261453	0	0	1	1	-0.1383	-0.328359	0.779515	0.969575
chr2	69441556	69443256	chr2_69441556_69443256	Lrp2	chr2	69441866	69442433	chr2_69441866_69442433	0	0	1	1	-0.175503	-0.213602	0.789242	0.827341
chr17	43252492	43253392	chr17_43252492_43253392	Tnfrsf21	chr17	43253716	43254160	chr17_43253716_43254160	0	0	-1	-1	-0.149342	-0.142096	-0.69811	-0.705356
chr7	150472774	150476048	chr7_150472774_150476048	Kcnq1	chr7	150474047	150474445	chr7_150474047_150474445	0	0	1	1	-0.321824	-0.10697	1.13848	0.923627
chr19	38421442	38423097	chr19_38421442_38423097	Lgi1	#N/A	#N/A	#N/A	#N/A	0	0	-1	-1	0.00999314	-0.188393	-0.999049	-0.800663
chr11	57582685	57584585	chr11_57582685_57584585	Galnt10	chr11	57583340	57583799	chr11_57583340_57583799	0	0	-1	-1	0.350805	0.164747	-0.768113	-0.582055
chr12	70667813	70669913	chr12_70667813_70669913	AC153658.1	chr12	70668055	70668379	chr12_70668055_70668379	0	0	-1	-1	0.0667705	-0.226514	-0.936796	-0.643511
chr5	51830545	51832369	chr5_51830545_51832369	Ppargc1a	chr5	51830982	51831549	chr5_51830982_51831549	0	0	1	1	-0.0934582	-0.0770739	0.74744	0.731056
chr13	92120533	92121756	chr13_92120533_92121756	Rasgrf2	chr13	92121548	92122005	chr13_92121548_92122005	0	0	-1	-1	-0.175859	-0.390482	-1.05661	-0.841987
chr14	8955498	8957123	chr14_8955498_8957123	Pxk	chr14	8955173	8955725	chr14_8955173_8955725	0	0	-1	-1	0.234209	-0.229261	-1.08218	-0.618712
chr12	84116055	84117155	chr12_84116055_84117155	Rgs6	chr12	84116342	84116759	chr12_84116342_84116759	0	0	1	1	-0.543227	-0.279382	1.01228	0.748439
chr5	91300299	91301199	chr5_91300299_91301199	Cxcl1	chr5	91301353	91301807	chr5_91301353_91301807	0	0	1	1	-0.408386	-0.40997	0.815886	0.817469
chr15	100776398	100776898	chr15_100776398_100776898	Scn8a	chr15	100776244	100776561	chr15_100776244_100776561	0	0	-1	-1	-0.489536	-0.302125	-0.547474	-0.734885
chr4	11110039	11111333	chr4_11110039_11111333	Ccne2	chr4	11111202	11111547	chr4_11111202_11111547	0	0	1	1	-0.455801	-0.536224	0.963402	1.04383
chr19	18899605	18901305	chr19_18899605_18901305	Trpm6	chr19	18900504	18900771	chr19_18900504_18900771	0	0	-1	-1	0.170491	-0.238163	-0.94427	-0.535615
chr11	61181763	61183463	chr11_61181763_61183463	Slc47a1	chr11	61182221	61182629	chr11_61182221_61182629	0	0	-1	-1	0.121853	-0.0740181	-0.929067	-0.733196
chr2	91507085	91508185	chr2_91507085_91508185	Arhgap1	chr2	91506882	91507363	chr2_91506882_91507363	0	0	-1	-1	-0.0502911	-0.161328	-0.642513	-0.531476
chr4	117415885	117417785	chr4_117415885_117417785	Klf17	chr4	117416562	117416824	chr4_117416562_117416824	0	0	-1	-1	0.243484	-0.131911	-0.942972	-0.567577
chr12	40824049	40824949	chr12_40824049_40824949	Scin	chr12	40823590	40824322	chr12_40823590_40824322	0	0	-1	-1	0.231211	-0.125041	-1.02588	-0.669626
chr7	119384101	119384801	chr7_119384101_119384801	Mical2	chr7	119384110	119384459	chr7_119384110_119384459	0	0	-1	-1	0.120123	0.159788	-0.781137	-0.820802
chr13	64282617	64283517	chr13_64282617_64283517	Habp4	chr13	64283403	64283765	chr13_64283403_64283765	0	0	-1	-1	0.453543	0.0423186	-0.8498	-0.438576
chr3	157547326	157547826	chr3_157547326_157547826	Cth	chr3	157546953	157547401	chr3_157546953_157547401	0	0	-1	-1	-0.33708	-0.181297	-0.786626	-0.942408
chr3	127445545	127447003	chr3_127445545_127447003	Alpk1	chr3	127446540	127447209	chr3_127446540_127447209	0	0	1	1	-0.196057	-0.176675	1.0226	1.00321
chr6	54210593	54212693	chr6_54210593_54212693	Chn2	chr6	54211184	54211502	chr6_54211184_54211502	0	0	-1	-1	0.141543	-0.131796	-0.807408	-0.534069
chr2	30262338	30265038	chr2_30262338_30265038	Crat	chr2	30262732	30263064	chr2_30262732_30263064	0	0	-1	-1	0.360858	0.322799	-0.572563	-0.534504
chr5	37089056	37089756	chr5_37089056_37089756	D5Ertd579e	chr5	37089619	37089819	chr5_37089619_37089819	0	0	-1	-1	-0.281268	-0.0561914	-0.39233	-0.617407
chr4	117922806	117923306	chr4_117922806_117923306	Ptprf	chr4	117923419	117923780	chr4_117923419_117923780	0	0	1	1	-0.275982	-0.509016	0.487507	0.720542
chr4	115692995	115693295	chr4_115692995_115693295	Faah	chr4	115692470	115692751	chr4_115692470_115692751	0	0	-1	-1	0.0993782	0.51935	-0.492475	-0.912447
chr16	90210965	90214465	chr16_90210965_90214465	Sod1	chr16	90212028	90212368	chr16_90212028_90212368	0	0	-1	-1	0.158917	0.0523141	-0.722835	-0.616232
chr9	31242647	31243147	chr9_31242647_31243147	Tmem45b	#N/A	#N/A	#N/A	#N/A	0	0	1	1	0.0855496	-0.212774	0.653108	0.951432
chr2	103305384	103306684	chr2_103305384_103306684	Cat	chr2	103305647	103305865	chr2_103305647_103305865	0	0	-1	-1	0.383248	0.389902	-0.701235	-0.707889
chr9	75216452	75217152	chr9_75216452_75217152	Mapk6	chr9	75215696	75216298	chr9_75215696_75216298	0	0	-1	-1	0.0870878	0.227648	-0.723214	-0.863774
chr13	73831922	73839422	chr13_73831922_73839422	Slc6a19	chr13	73833968	73834363	chr13_73833968_73834363	0	0	-1	-1	0.0415799	-0.0512592	-0.633083	-0.540244
chr4	119309237	119310137	chr4_119309237_119310137	Guca2a	chr4	119309944	119310529	chr4_119309944_119310529	0	0	-1	-1	-0.0343003	-0.0108973	-0.569494	-0.592897
chr14	121893508	121897608	chr14_121893508_121897608	Slc15a1	chr14	121893622	121893826	chr14_121893622_121893826	0	0	-1	-1	0.0941418	-0.230127	-0.703769	-0.3795
chr6	86706271	86706971	chr6_86706271_86706971	Anxa4	chr6	86705937	86706265	chr6_86705937_86706265	0	0	-1	-1	-0.325846	-0.243022	-0.67292	-0.755743
chr9	75209213	75211913	chr9_75209213_75211913	Mapk6	chr9	75209614	75209839	chr9_75209614_75209839	0	0	-1	-1	0.253461	0.227571	-0.928748	-0.902858
chr1	123247286	123248558	chr1_123247286_123248558	Insig2	chr1	123247189	123247530	chr1_123247189_123247530	0	0	1	1	-0.207255	-0.320817	0.710049	0.823611
chr9	34904852	34906752	chr9_34904852_34906752	St3gal4	#N/A	#N/A	#N/A	#N/A	0	0	1	1	-0.0620737	-0.0136501	0.751221	0.702798
chr4	119310437	119311537	chr4_119310437_119311537	Guca2a	chr4	119309944	119310529	chr4_119309944_119310529	0	0	-1	-1	-0.00971867	-0.132698	-0.789915	-0.666936
chr14	121904308	121908408	chr14_121904308_121908408	Slc15a1	chr14	121904400	121904702	chr14_121904400_121904702	0	0	-1	-1	0.137479	-0.152606	-1.00151	-0.711424
chr2	122463660	122464960	chr2_122463660_122464960	AA467197	chr2	122463301	122463805	chr2_122463301_122463805	0	0	1	1	-0.180956	-0.304336	0.748354	0.871734
chr16	97696298	97697398	chr16_97696298_97697398	Fam3b	chr16	97696034	97696518	chr16_97696034_97696518	0	0	-1	-1	-0.0560564	0.0540919	-0.678339	-0.788487
chr5	115382902	115383802	chr5_115382902_115383802	Oasl1	chr5	115382791	115383039	chr5_115382791_115383039	0	0	-1	-1	0.468598	0.332485	-0.55311	-0.416997
chr5	124459604	124460304	chr5_124459604_124460304	Vps37b	#N/A	#N/A	#N/A	#N/A	0	0	1	1	0.205682	0.264428	0.628666	0.56992
chr15	59550476	59552176	chr15_59550476_59552176	Trib1	chr15	59550408	59550637	chr15_59550408_59550637	0	0	1	1	-0.0620433	0.0244017	0.876456	0.790011
chr4	33369738	33370638	chr4_33369738_33370638	Pnrc1	chr4	33369381	33369828	chr4_33369381_33369828	0	0	1	1	-0.248103	-0.402238	0.408886	0.563021
chr12	17558397	17559097	chr12_17558397_17559097	Odc1	chr12	17558043	17558683	chr12_17558043_17558683	0	0	-1	-1	-0.401428	0.0390604	-0.430599	-0.871087
chr15	66892216	66897916	chr15_66892216_66897916	St3gal1	chr15	66891897	66892349	chr15_66891897_66892349	0	0	-1	-1	0.320299	-0.192634	-0.956291	-0.443358
chr17	43250092	43252392	chr17_43250092_43252392	Tnfrsf21	chr17	43251073	43251481	chr17_43251073_43251481	0	0	-1	-1	0.0712763	-0.0113812	-0.86372	-0.781062
chr13	38049796	38051096	chr13_38049796_38051096	Rreb1	chr13	38050340	38050718	chr13_38050340_38050718	0	0	1	1	-0.0183898	-0.0703041	0.60123	0.653144
chr4	71784183	71787638	chr4_71784183_71787638	Tle1	chr4	71783556	71784327	chr4_71783556_71784327	0	0	-1	-1	0.462725	0.160218	-0.917044	-0.614538
chr19	43992702	43993202	chr19_43992702_43993202	Dnmbp	chr19	43993235	43993577	chr19_43993235_43993577	0	0	-1	-1	-0.231933	0.390165	-0.452945	-1.07504
chr4	123444139	123446639	chr4_123444139_123446639	Akirin1	chr4	123444939	123445530	chr4_123444939_123445530	0	0	-1	-1	0.00963248	0.187937	-0.789987	-0.968291
chr7	125749833	125750133	chr7_125749833_125750133	Tmc5	#N/A	#N/A	#N/A	#N/A	0	0	1	1	0.120565	-0.374873	0.503303	0.998741
chr10	21210284	21212584	chr10_21210284_21212584	1700021A07Rik	chr10	21210612	21211190	chr10_21210612_21211190	0	0	-1	-1	0.436378	0.252343	-0.810538	-0.626503
chr14	121961871	121970171	chr14_121961871_121970171	Dock9	chr14	121963224	121963534	chr14_121963224_121963534	0	0	-1	-1	0.0708604	-0.21948	-1.17929	-0.88895
chr18	84819700	84820400	chr18_84819700_84820400	Cndp1	chr18	84819385	84820076	chr18_84819385_84820076	0	0	-1	-1	0.0817977	0.126307	-0.51098	-0.55549
chr15	82208505	82209805	chr15_82208505_82209805	Cyp2d22	chr15	82209865	82211143	chr15_82209865_82211143	0	0	-1	-1	0.309047	0.249738	-0.560162	-0.500853
chr2	167841121	167842221	chr2_167841121_167842221	Gm14236	chr2	167841315	167841867	chr2_167841315_167841867	0	0	-1	-1	0.0995678	0.0765914	-0.563277	-0.540301
chr2	50005246	50007546	chr2_50005246_50007546	Lypd6	chr2	50004815	50005473	chr2_50004815_50005473	0	0	-1	-1	0.0801218	-0.129245	-0.710576	-0.501208
chr9	121707692	121709535	chr9_121707692_121709535	Ccdc13	chr9	121707693	121708011	chr9_121707693_121708011	0	0	-1	-1	0.248749	0.059426	-0.87928	-0.689956
chr12	33126779	33127479	chr12_33126779_33127479	2010109K11Rik	chr12	33127241	33127625	chr12_33127241_33127625	0	0	-1	-1	-0.146719	-0.0835859	-0.540152	-0.603285
chr13	74237946	74238446	chr13_74237946_74238446	Slc9a3	chr13	74236385	74236982	chr13_74236385_74236982	0	0	1	1	0.335561	-0.170612	0.371434	0.877606
chr19	58821811	58824311	chr19_58821811_58824311	Pnliprp1	chr19	58821903	58822518	chr19_58821903_58822518	0	0	-1	-1	0.0225832	-0.20982	-0.743585	-0.511182
chr4	106217451	106220151	chr4_106217451_106220151	2700068H02Rik	chr4	106217907	106218107	chr4_106217907_106218107	0	0	-1	-1	0.149115	-0.00184365	-0.74675	-0.595791
chr17	57370605	57372105	chr17_57370605_57372105	Gpr108	chr17	57372274	57372831	chr17_57372274_57372831	0	0	1	1	-0.158381	-0.0143343	0.902257	0.758211
chr6	85769808	85771708	chr6_85769808_85771708	Gm11128	chr6	85770843	85771170	chr6_85770843_85771170	0	0	-1	-1	0.0845157	0.0303684	-0.687479	-0.633332
chr8	26216918	26218018	chr8_26216918_26218018	Plekha2	chr8	26218004	26218291	chr8_26218004_26218291	0	0	1	1	-0.0488363	-0.218136	0.827741	0.99704
chr5	64960978	64963634	chr5_64960978_64963634	AC122043.1	chr5	64961268	64961730	chr5_64961268_64961730	0	0	-1	-1	0.0302159	0.00197393	-0.785115	-0.756873
chr7	53989681	53990381	chr7_53989681_53990381	Saa4	chr7	53990112	53990753	chr7_53990112_53990753	0	0	1	1	-0.179877	-0.143814	0.999942	0.963879
chr1	194201819	194203719	chr1_194201819_194203719	Kcnh1	chr1	194202569	194202933	chr1_194202569_194202933	0	0	1	1	-0.0646361	-0.192307	0.676692	0.804363
chr2	173553405	173557874	chr2_173553405_173557874	Vapb	chr2	173554058	173554391	chr2_173554058_173554391	0	0	-1	-1	0.0573931	-0.158751	-0.774804	-0.558661
chr11	84166570	84167070	chr11_84166570_84167070	Acaca	chr11	84166874	84167142	chr11_84166874_84167142	0	0	-1	-1	0.0139822	0.187494	-0.676342	-0.849854
chr1	164802006	164802706	chr1_164802006_164802706	Fmo2	chr1	164801655	164802161	chr1_164801655_164802161	0	0	1	1	0.110994	-0.194014	0.360152	0.665159
chr1	185603872	185604172	chr1_185603872_185604172	Gm8214	chr1	185604097	185604475	chr1_185604097_185604475	0	0	-1	-1	-0.133792	0.110923	-0.494947	-0.739662
chr11	61162971	61168671	chr11_61162971_61168671	Slc47a1	chr11	61162857	61163202	chr11_61162857_61163202	0	0	-1	-1	0.197929	-0.026352	-0.91069	-0.686409
chr2	165949995	165950695	chr2_165949995_165950695	Sulf2	chr2	165950553	165950867	chr2_165950553_165950867	0	0	-1	-1	0.170169	0.373049	-0.468817	-0.671698
chr4	57324754	57325854	chr4_57324754_57325854	Gm12536	chr4	57324704	57324959	chr4_57324704_57324959	0	0	-1	-1	0.170806	0.0113671	-0.533167	-0.373729
chr4	150178520	150180020	chr4_150178520_150180020	Gm13049	chr4	150178204	150178698	chr4_150178204_150178698	0	0	-1	-1	0.107562	0.0453983	-0.671797	-0.609633
chr5	125383974	125385507	chr5_125383974_125385507	Zfp664	chr5	125384112	125385031	chr5_125384112_125385031	0	0	-1	-1	-0.0563504	-0.0967301	-0.664271	-0.623891
chr1	133694627	133695920	chr1_133694627_133695920	Pm20d1	chr1	133695184	133695475	chr1_133695184_133695475	0	0	1	1	0.0144944	-0.184651	0.603176	0.802321
chr11	49075230	49075930	chr11_49075230_49075930	Mgat1	chr11	49075056	49075375	chr11_49075056_49075375	0	0	-1	-1	-0.0086678	0.0946165	-0.699697	-0.802981
chr13	31419982	31420682	chr13_31419982_31420682	Gm11376	chr13	31420416	31420965	chr13_31420416_31420965	0	0	1	1	0.136661	0.0705771	0.477555	0.54364
chr11	100272382	100274082	chr11_100272382_100274082	Leprel4	chr11	100272985	100273511	chr11_100272985_100273511	0	0	-1	-1	-0.166728	-0.283125	-0.910589	-0.794192
chr19	30296504	30297204	chr19_30296504_30297204	Mbl2	chr19	30297272	30297498	chr19_30297272_30297498	0	0	-1	-1	-0.0156159	0.0215191	-0.786667	-0.823802
chr3	145780309	145781209	chr3_145780309_145781209	Mcoln3	chr3	145780255	145780804	chr3_145780255_145780804	0	0	1	1	-0.146535	-0.475198	0.721227	1.04989
chr15	59371963	59374663	chr15_59371963_59374663	Nsmce2	chr15	59372172	59372523	chr15_59372172_59372523	0	0	-1	-1	-0.0658651	-0.169132	-0.607208	-0.503941
chr11	118841889	118843789	chr11_118841889_118843789	Enpp7	chr11	118843722	118844575	chr11_118843722_118844575	0	0	-1	-1	0.272191	0.174423	-0.574567	-0.476798
chr9	121541497	121543997	chr9_121541497_121543997	Lyzl4	chr9	121541240	121541498	chr9_121541240_121541498	0	0	-1	-1	0.286433	0.110073	-0.865618	-0.689258
chr15	79966257	79967557	chr15_79966257_79967557	Tab1	#N/A	#N/A	#N/A	#N/A	0	0	-1	-1	0.325296	0.340226	-0.591873	-0.606803
chr6	72442380	72443197	chr6_72442380_72443197	Sh2d6	chr6	72442905	72443242	chr6_72442905_72443242	0	0	-1	-1	0.116177	0.109636	-0.845196	-0.838655
chr4	63344712	63345612	chr4_63344712_63345612	Gm11214	chr4	63345362	63345965	chr4_63345362_63345965	0	0	-1	-1	-0.0540917	-0.216926	-0.961634	-0.7988
chr12	78603057	78604557	chr12_78603057_78604557	Fut8	chr12	78602814	78603283	chr12_78602814_78603283	0	0	-1	-1	0.17792	0.0425143	-0.730805	-0.595399
chr5	9108580	9109280	chr5_9108580_9109280	4930420K17Rik	chr5	9108460	9108864	chr5_9108460_9108864	0	0	-1	-1	0.241809	0.38493	-0.44012	-0.583241
chr7	146485755	146489455	chr7_146485755_146489455	Pwwp2b	chr7	146486324	146486726	chr7_146486324_146486726	0	0	-1	-1	-0.0423379	-0.209022	-0.719098	-0.552414
chr14	121948651	121953351	chr14_121948651_121953351	Dock9	chr14	121951358	121951603	chr14_121951358_121951603	0	0	-1	-1	0.141982	-0.17988	-1.09686	-0.775
chr4	150181920	150183600	chr4_150181920_150183600	Gm13049	chr4	150182352	150182827	chr4_150182352_150182827	0	0	-1	-1	0.0302557	-0.0709585	-0.920183	-0.818969
chr5	91329107	91329807	chr5_91329107_91329807	Cxcl2	chr5	91329176	91329467	chr5_91329176_91329467	0	0	1	1	0.287899	-0.147881	0.458248	0.894028
chr6	108476817	108477317	chr6_108476817_108477317	Itpr1	chr6	108477455	108477867	chr6_108477455_108477867	0	0	1	1	0.0142899	-0.29972	0.604748	0.918758
chr1	31099277	31101702	chr1_31099277_31101702	Gm5699	chr1	31099744	31099974	chr1_31099744_31099974	0	0	1	1	-0.587249	-0.25538	1.15381	0.821946
chr14	15375983	15377842	chr14_15375983_15377842	Olfr721-ps1	chr14	15376014	15376355	chr14_15376014_15376355	0	0	-1	-1	0.32923	0.0904022	-0.753409	-0.514581
chr1	193715828	193717064	chr1_193715828_193717064	1700034H15Rik	chr1	193715773	193716243	chr1_193715773_193716243	0	0	1	1	-0.0343152	-0.281436	0.739256	0.986377
chr2	73791071	73792571	chr2_73791071_73792571	Gm13668	chr2	73790795	73791202	chr2_73790795_73791202	0	0	-1	-1	0.294571	0.192036	-0.605241	-0.502706
chr2	125613964	125614464	chr2_125613964_125614464	Secisbp2l	chr2	125614544	125614853	chr2_125614544_125614853	0	0	1	1	-0.126381	-0.319553	0.473158	0.66633
chr6	54296538	54298038	chr6_54296538_54298038	9130019P16Rik	chr6	54296187	54296667	chr6_54296187_54296667	0	0	-1	-1	-0.0825863	-0.0135785	-0.611642	-0.68065
chr11	86231947	86234447	chr11_86231947_86234447	5S_rRNA	chr11	86231694	86232166	chr11_86231694_86232166	0	0	-1	-1	0.0566201	-0.199883	-0.691541	-0.435038
chr3	137901218	137901718	chr3_137901218_137901718	Adh7	chr3	137900893	137901345	chr3_137900893_137901345	0	0	-1	-1	-0.30022	0.199769	-0.33426	-0.834249
chr2	180935925	180937225	chr2_180935925_180937225	Ptk6	chr2	180937107	180937493	chr2_180937107_180937493	0	0	1	1	-0.138825	-0.257174	0.543104	0.661452
chr17	23894635	23898735	chr17_23894635_23898735	Flywch1	chr17	23894583	23894942	chr17_23894583_23894942	0	0	-1	-1	0.0578427	-0.0145758	-1.12768	-1.05526
chr7	141882139	141882839	chr7_141882139_141882839	Dock1	chr7	141881790	141882159	chr7_141881790_141882159	0	0	-1	-1	-0.044261	-0.0238295	-0.733921	-0.754353
chr19	30297304	30299404	chr19_30297304_30299404	Mbl2	chr19	30297272	30297498	chr19_30297272_30297498	0	0	-1	-1	0.0287804	-0.348688	-1.07984	-0.702373
chr11	53617386	53619086	chr11_53617386_53619086	Gm12216	chr11	53618256	53618459	chr11_53618256_53618459	0	0	1	1	-0.268055	-0.153875	0.865266	0.751086
chr19	20676473	20677173	chr19_20676473_20677173	Aldh1a1	chr19	20675955	20676659	chr19_20675955_20676659	0	0	-1	-1	0.137788	0.224787	-0.609488	-0.696486
chr9	75214770	75215952	chr9_75214770_75215952	Mapk6	chr9	75215696	75216298	chr9_75215696_75216298	0	0	-1	-1	0.323261	0.140102	-1.04472	-0.861563
chr1	123246486	123247186	chr1_123246486_123247186	Insig2	chr1	123247189	123247530	chr1_123247189_123247530	0	0	1	1	-0.123896	-0.395848	0.69884	0.970792
chr10	21710846	21712146	chr10_21710846_21712146	Sgk1	chr10	21711096	21711375	chr10_21711096_21711375	0	0	-1	-1	0.513883	0.629886	-0.785277	-0.901281
chr17	86586523	86587223	chr17_86586523_86587223	Prkce	chr17	86587164	86587552	chr17_86587164_86587552	0	0	1	1	-0.429428	-0.614682	0.653646	0.8389
chr12	32198721	32200599	chr12_32198721_32200599	Slc26a4	chr12	32198559	32198950	chr12_32198559_32198950	0	0	-1	-1	0.297443	-0.119501	-0.906435	-0.489491
chr10	24886679	24887979	chr10_24886679_24887979	Akap7	chr10	24887103	24887565	chr10_24887103_24887565	0	0	1	1	-0.233805	-3.08652e-05	0.850138	0.616364
chr15	58042469	58043130	chr15_58042469_58043130	Fbxo32	chr15	58043026	58043305	chr15_58043026_58043305	0	0	1	1	-0.550152	-0.320911	1.53651	1.30727
chr2	122609709	122610609	chr2_122609709_122610609	Sqrdl	chr2	122609447	122609912	chr2_122609447_122609912	0	0	-1	-1	0.0233191	0.203709	-0.683167	-0.863557
chr6	57531777	57532877	chr6_57531777_57532877	Herc6	chr6	57532402	57532780	chr6_57532402_57532780	0	0	1	1	-0.4024	-0.343763	0.710579	0.651941
chr15	94470265	94470565	chr15_94470265_94470565	Tmem117	chr15	94470340	94471176	chr15_94470340_94471176	0	0	-1	-1	-0.309143	0.0670412	-0.58251	-0.958694
chr8	11761846	11762546	chr8_11761846_11762546	Arhgef7	#N/A	#N/A	#N/A	#N/A	0	0	1	1	-0.0484657	-0.0730467	0.571456	0.596037
chr1	84844522	84845222	chr1_84844522_84845222	Fbxo36	chr1	84844326	84844654	chr1_84844326_84844654	0	0	1	1	-0.435054	-0.54383	0.691485	0.800262
chr13	9020231	9022131	chr13_9020231_9022131	Gtpbp4	chr13	9021811	9022194	chr13_9021811_9022194	0	0	-1	-1	0.243926	-0.0968882	-0.876814	-0.536
chr12	77990491	77991191	chr12_77990491_77991191	Fntb	chr12	77990912	77991152	chr12_77990912_77991152	0	0	1	1	-0.154605	-0.0972575	0.689611	0.632263
chr10	44168912	44170412	chr10_44168912_44170412	Prdm1	chr10	44167862	44168162	chr10_44167862_44168162	0	0	1	1	-0.21256	-0.281374	0.915508	0.984321
chr19	20627314	20628214	chr19_20627314_20628214	Gm6684	chr19	20626808	20627278	chr19_20626808_20627278	0	0	-1	-1	0.184616	0.187399	-0.737659	-0.740442
chr10	21184125	21186617	chr10_21184125_21186617	1700021A07Rik	chr10	21184835	21185146	chr10_21184835_21185146	0	0	-1	-1	0.290474	-0.0746947	-0.998395	-0.633226
chr15	58038857	58039757	chr15_58038857_58039757	Fbxo32	chr15	58039307	58039855	chr15_58039307_58039855	0	0	1	1	-0.181883	-0.454733	0.935851	1.2087
chr4	49518666	49520957	chr4_49518666_49520957	Baat	chr4	49518954	49519630	chr4_49518954_49519630	0	0	-1	-1	0.221717	-0.0424813	-0.950095	-0.685897
chr13	104490049	104491749	chr13_104490049_104491749	Srek1	chr13	104490511	104491238	chr13_104490511_104491238	0	0	1	1	-0.106265	-0.109091	0.832679	0.835505
chr11	117853805	117855705	chr11_117853805_117855705	Pgs1	chr11	117854599	117854799	chr11_117854599_117854799	0	0	1	1	-0.274641	-0.0793994	0.759925	0.564684
chr10	41630854	41631354	chr10_41630854_41631354	Sesn1	chr10	41632186	41632430	chr10_41632186_41632430	0	0	1	1	-0.122191	-0.201406	0.562825	0.64204
chr9	95469884	95471319	chr9_95469884_95471319	Paqr9	chr9	95470211	95470846	chr9_95470211_95470846	0	0	1	1	-0.187677	0.140741	1.05694	0.728525
chr7	53990481	53991897	chr7_53990481_53991897	Saa4	chr7	53990112	53990753	chr7_53990112_53990753	0	0	1	1	-0.158921	-0.0859784	0.995505	0.922562
chr6	84360358	84361058	chr6_84360358_84361058	Cyp26b1	chr6	84360051	84360720	chr6_84360051_84360720	0	0	1	1	0.248153	0.0603798	0.678306	0.866079
chr6	24258940	24259840	chr6_24258940_24259840	Iqub	chr6	24259081	24259699	chr6_24259081_24259699	0	0	-1	-1	-0.405978	-0.247469	-0.632409	-0.790918
chr5	51802850	51804470	chr5_51802850_51804470	Ppargc1a	chr5	51803662	51803973	chr5_51803662_51803973	0	0	1	1	-0.115922	0.0469973	0.80794	0.64502
chr6	91522789	91525289	chr6_91522789_91525289	Lsm3	chr6	91522650	91522850	chr6_91522650_91522850	0	0	-1	-1	0.0326642	0.00176816	-0.565489	-0.534593
chr2	110023043	110026701	chr2_110023043_110026701	Ccdc34	chr2	110025812	110026074	chr2_110025812_110026074	0	0	1	1	-0.392534	-0.263594	0.840314	0.711374
chr11	100026160	100027060	chr11_100026160_100027060	Krt19	chr11	100025826	100026075	chr11_100025826_100026075	0	0	-1	-1	0.0157105	0.430718	-0.407398	-0.822405
chr11	100007360	100008060	chr11_100007360_100008060	Krt19	chr11	100007213	100007534	chr11_100007213_100007534	0	0	-1	-1	-0.00356733	0.298109	-0.359543	-0.661219
chr7	53292452	53294552	chr7_53292452_53294552	Nomo1	chr7	53292826	53293194	chr7_53292826_53293194	0	0	-1	-1	0.177032	0.245006	-0.469425	-0.537399
chr8	96705779	96708279	chr8_96705779_96708279	Mt1	chr8	96707101	96707443	chr8_96707101_96707443	0	0	-1	-1	0.267353	0.248897	-0.97474	-0.956284
chr8	96701887	96702987	chr8_96701887_96702987	Mt1	chr8	96702677	96703175	chr8_96702677_96703175	0	0	-1	-1	0.143693	0.410582	-0.658798	-0.925687
chr3	89887096	89888596	chr3_89887096_89888596	Tpm3	#N/A	#N/A	#N/A	#N/A	0	0	1	1	-0.0775349	0.108409	0.61507	0.429126
chr9	98932822	98933522	chr9_98932822_98933522	Gm1123	chr9	98932333	98932855	chr9_98932333_98932855	0	0	-1	-1	-0.00898232	0.272823	-0.33433	-0.616136
chr4	45811327	45812427	chr4_45811327_45812427	Aldh1b1	chr4	45811766	45812033	chr4_45811766_45812033	0	0	-1	-1	0.0336508	0.0662994	-0.498335	-0.530983
chr9	65992989	65995089	chr9_65992989_65995089	Fam96a	chr9	65992183	65992434	chr9_65992183_65992434	0	0	1	1	-0.00920903	-0.00632759	0.931876	0.928995
chr8	96703487	96705145	chr8_96703487_96705145	Mt1	chr8	96702677	96703175	chr8_96702677_96703175	0	0	-1	-1	0.299182	0.231206	-0.950362	-0.882385
chr8	96709693	96711193	chr8_96709693_96711193	Mt1	chr8	96710438	96710819	chr8_96710438_96710819	0	0	-1	-1	0.380727	0.271822	-0.92423	-0.815325
chr6	29719432	29720732	chr6_29719432_29720732	Ahcyl2	chr6	29718817	29719232	chr6_29718817_29719232	0	0	1	1	-0.0462311	-0.026183	0.761164	0.741116
chr5	145115859	145118159	chr5_145115859_145118159	Bri3	chr5	145118838	145119662	chr5_145118838_145119662	0	0	1	1	-0.0852691	-0.0803239	0.675927	0.670982
chr17	45836200	45836900	chr17_45836200_45836900	Mrpl14	chr17	45835817	45836527	chr17_45835817_45836527	0	0	-1	-1	0.0909148	0.469502	-0.625611	-1.0042
chr6	91635191	91637091	chr6_91635191_91637091	Slc6a6	chr6	91635936	91636180	chr6_91635936_91636180	0	0	-1	-1	-0.0643472	0.130519	-0.453257	-0.648124
chr5	145125859	145126932	chr5_145125859_145126932	Bri3	chr5	145125648	145126113	chr5_145125648_145126113	0	0	1	1	0.0555528	-0.00407148	0.747992	0.807616
chr15	79115659	79116759	chr15_79115659_79116759	Baiap2l2	chr15	79115801	79116166	chr15_79115801_79116166	0	0	-1	-1	-0.0568871	-0.0438007	-0.349166	-0.362253
chr10	126594043	126594943	chr10_126594043_126594943	B4galnt1	chr10	126595325	126595833	chr10_126595325_126595833	0	0	-1	-1	0.0724977	0.123793	-0.589455	-0.64075
chr4	57971506	57971806	chr4_57971506_57971806	Txn1	chr4	57972168	57972515	chr4_57972168_57972515	0	0	1	1	0.138576	-0.0468465	0.489607	0.67503
chr7	59264763	59266656	chr7_59264763_59266656	Svip	chr7	59265975	59266383	chr7_59265975_59266383	0	0	-1	-1	0.141367	0.108494	-0.731704	-0.69883
chr14	35124730	35127630	chr14_35124730_35127630	Glud1	chr14	35125660	35125905	chr14_35125660_35125905	0	0	-1	-1	-0.00333625	0.146248	-0.716613	-0.866198
chr13	4190309	4192588	chr13_4190309_4192588	Akr1c13	chr13	4190146	4190560	chr13_4190146_4190560	0	0	-1	-1	0.076002	0.0286961	-1.09382	-1.04652
chr19	10049650	10050950	chr19_10049650_10050950	Fth1	chr19	10049288	10049815	chr19_10049288_10049815	0	0	1	1	0.056998	-0.212698	0.644574	0.91427
chr9	78075898	78080198	chr9_78075898_78080198	Gsta1	chr9	78077419	78077897	chr9_78077419_78077897	0	0	-1	-1	0.122115	0.0372174	-0.807682	-0.722784
chr5	101034773	101037073	chr5_101034773_101037073	Plac8	chr5	101034681	101035251	chr5_101034681_101035251	0	0	1	1	0.0606371	0.0090058	0.626062	0.677693
chr10	126600473	126602173	chr10_126600473_126602173	B4galnt1	chr10	126602084	126602372	chr10_126602084_126602372	0	0	-1	-1	0.26887	0.286896	-0.620119	-0.638146
chr14	54853221	54855121	chr14_54853221_54855121	Dad1	chr14	54853001	54853437	chr14_54853001_54853437	0	0	1	1	-0.0457742	-0.0297279	0.530632	0.514586
chr3	84014909	84015409	chr3_84014909_84015409	Trim2	chr3	84014807	84015106	chr3_84014807_84015106	0	0	-1	-1	0.0933356	0.143301	-0.646165	-0.696131
chr19	10057773	10059073	chr19_10057773_10059073	Fth1	chr19	10057403	10058017	chr19_10057403_10058017	0	0	1	1	0.226602	-0.132205	0.645057	1.00386
chr2	122090201	122093867	chr2_122090201_122093867	Sord	chr2	122092242	122092938	chr2_122092242_122092938	0	0	1	1	-0.289397	0.0532235	1.17749	0.834869
chr7	86982533	86984633	chr7_86982533_86984633	Anpep	chr7	86982034	86982638	chr7_86982034_86982638	0	0	-1	-1	0.0225638	0.0585078	-0.497605	-0.533549
chr19	55330751	55332051	chr19_55330751_55332051	Acsl5	chr19	55332197	55332706	chr19_55332197_55332706	0	0	-1	-1	-0.00225693	0.461342	-0.397381	-0.86098
chr4	115691395	115692695	chr4_115691395_115692695	Faah	chr4	115692470	115692751	chr4_115692470_115692751	0	0	-1	-1	0.201187	0.191598	-0.704244	-0.694655
chr3	121521229	121521929	chr3_121521229_121521929	Abcd3	chr3	121521216	121521428	chr3_121521216_121521428	0	0	-1	-1	0.250666	0.363313	-0.39574	-0.508387
chr17	56147074	56147574	chr17_56147074_56147574	Mpnd	chr17	56146963	56147242	chr17_56146963_56147242	0	0	-1	-1	0.186427	0.284289	-0.461363	-0.559224
chr19	55333751	55335251	chr19_55333751_55335251	Acsl5	chr19	55333574	55334124	chr19_55333574_55334124	0	0	-1	-1	-0.150385	0.0968895	-0.4599	-0.707174
chr14	35397191	35397891	chr14_35397191_35397891	Ldb3	chr14	35397162	35397444	chr14_35397162_35397444	0	0	-1	-1	-0.144583	0.0206445	-0.496589	-0.661817
chr19	55325551	55326051	chr19_55325551_55326051	Acsl5	#N/A	#N/A	#N/A	#N/A	0	0	-1	-1	0.220663	0.490492	-0.462785	-0.732614
chr11	59036202	59036902	chr11_59036202_59036902	Arf1	chr11	59035825	59036154	chr11_59035825_59036154	0	0	-1	-1	0.189571	0.23808	-0.495271	-0.54378
chr4	106977329	106979829	chr4_106977329_106979829	Dio1	chr4	106979620	106979954	chr4_106979620_106979954	0	0	1	1	0.0313213	-0.12814	0.760614	0.920075
chr7	104883845	104886545	chr7_104883845_104886545	Aqp11	chr7	104886409	104887054	chr7_104886409_104887054	0	0	-1	-1	0.0669019	-0.105204	-0.531225	-0.359119
chrX	45459839	45463539	chrX_45459839_45463539	Xpnpep2	chrX	45459458	45460024	chrX_45459458_45460024	0	0	-1	-1	-0.0201017	-0.0322052	-0.692647	-0.680543
chr9	57309427	57310327	chr9_57309427_57310327	Scamp5	chr9	57310342	57311217	chr9_57310342_57311217	0	0	1	1	0.163578	0.112275	0.647029	0.698333
chr9	95735134	95736234	chr9_95735134_95736234	Pls1	chr9	95736380	95736580	chr9_95736380_95736580	0	0	1	1	0.0101088	-0.0749934	0.500419	0.585521
chr4	117925006	117926906	chr4_117925006_117926906	Ptprf	chr4	117927481	117927929	chr4_117927481_117927929	0	0	1	1	-0.195309	-0.231675	0.644397	0.680763
chr7	86980733	86982433	chr7_86980733_86982433	Anpep	chr7	86982034	86982638	chr7_86982034_86982638	0	0	-1	-1	0.0362563	0.122435	-0.514039	-0.600217
chr9	31272268	31273368	chr9_31272268_31273368	Tmem45b	chr9	31272681	31272916	chr9_31272681_31272916	0	0	1	1	-0.29859	-0.197661	0.765002	0.664073
chr8	118309140	118310640	chr8_118309140_118310640	Maf	chr8	118309665	118310082	chr8_118309665_118310082	0	0	-1	-1	0.0547302	-0.0158371	-0.629748	-0.559181
chr4	154653989	154656489	chr4_154653989_154656489	Prkcz	chr4	154654163	154655204	chr4_154654163_154655204	0	0	-1	-1	-0.00610408	-0.0795785	-0.702422	-0.628948
chr4	115690395	115691295	chr4_115690395_115691295	Faah	chr4	115690232	115690486	chr4_115690232_115690486	0	0	-1	-1	0.224799	0.187122	-0.474436	-0.43676
chr11	87405990	87409090	chr11_87405990_87409090	Mtmr4	chr11	87405167	87406038	chr11_87405167_87406038	0	0	-1	-1	-0.00356886	-0.0376921	-0.443346	-0.409223
chr15	85037169	85038669	chr15_85037169_85038669	Fbln1	chr15	85037132	85037637	chr15_85037132_85037637	0	0	-1	-1	0.0777647	0.0614444	-0.535856	-0.519536
chr11	86395900	86400400	chr11_86395900_86400400	Vmp1	chr11	86400470	86401086	chr11_86400470_86401086	0	0	1	1	0.0872743	0.19277	0.692854	0.587358
chr6	86718271	86722171	chr6_86718271_86722171	Anxa4	chr6	86722770	86722996	chr6_86722770_86722996	0	0	-1	-1	-0.0499374	0.0163603	-0.647914	-0.714212
chr16	33800372	33800872	chr16_33800372_33800872	Muc13	#N/A	#N/A	#N/A	#N/A	0	0	1	1	0.2114	-0.241669	0.408442	0.861511
chr3	9037631	9038531	chr3_9037631_9038531	Tpd52	chr3	9037346	9037981	chr3_9037346_9037981	0	0	-1	-1	-0.185882	-0.0246437	-0.595547	-0.756786
chr6	55288220	55289920	chr6_55288220_55289920	Aqp1	chr6	55287961	55288374	chr6_55287961_55288374	0	0	-1	-1	0.121935	0.0221904	-0.828162	-0.728417
chr6	86711671	86712971	chr6_86711671_86712971	Anxa4	chr6	86711628	86711831	chr6_86711628_86711831	0	0	-1	-1	-0.00580664	-0.000172955	-0.590715	-0.596349
chr7	29705720	29707820	chr7_29705720_29707820	Actn4	chr7	29706225	29706576	chr7_29706225_29706576	0	0	-1	-1	-0.0432239	-0.125676	-0.507206	-0.424753
chr6	55285620	55288120	chr6_55285620_55288120	Aqp1	chr6	55285859	55286483	chr6_55285859_55286483	0	0	-1	-1	0.0929845	0.0941126	-0.661322	-0.66245
chr18	47526229	47528329	chr18_47526229_47528329	Sema6a	chr18	47525963	47526218	chr18_47525963_47526218	0	0	-1	-1	0.191571	0.0631581	-0.763885	-0.635472
chr9	44480311	44487611	chr9_44480311_44487611	Treh	chr9	44481111	44481514	chr9_44481111_44481514	0	0	-1	-1	0.347992	0.198578	-0.548216	-0.398803
chr6	86713071	86714971	chr6_86713071_86714971	Anxa4	chr6	86715618	86716045	chr6_86715618_86716045	0	0	-1	-1	-0.0040624	-0.0138513	-0.593866	-0.584077
chr11	51570696	51571196	chr11_51570696_51571196	Sec24a	chr11	51569800	51570272	chr11_51569800_51570272	0	0	-1	-1	0.014818	0.283365	-0.370729	-0.639275
chr6	86707271	86711371	chr6_86707271_86711371	Anxa4	chr6	86711628	86711831	chr6_86711628_86711831	0	0	-1	-1	0.07397	-0.0952919	-0.78896	-0.619699
chr12	70475254	70476154	chr12_70475254_70476154	Arf6	#N/A	#N/A	#N/A	#N/A	0	0	-1	-1	-0.17541	0.115812	-0.469979	-0.761202
chr6	86704271	86705971	chr6_86704271_86705971	Anxa4	chr6	86704066	86704413	chr6_86704066_86704413	0	0	-1	-1	-0.0337318	-0.0529562	-0.723997	-0.704772
chr6	86703071	86704171	chr6_86703071_86704171	Anxa4	chr6	86702804	86703223	chr6_86702804_86703223	0	0	-1	-1	0.0760804	0.0275833	-0.799464	-0.750967
chr19	55935079	55938179	chr19_55935079_55938179	Tcf7l2	chr19	55938042	55938329	chr19_55938042_55938329	0	0	1	1	-0.348027	-0.345843	0.614424	0.61224
chr6	108658737	108660237	chr6_108658737_108660237	Bhlhe40	chr6	108659631	108660338	chr6_108659631_108660338	0	0	1	1	-0.0016637	0.164651	0.80185	0.635535
chr8	120241663	120242163	chr8_120241663_120242163	Hsd17b2	chr8	120242366	120242828	chr8_120242366_120242828	0	0	1	1	0.292129	-0.0324703	0.505782	0.830381
chr5	136150749	136151449	chr5_136150749_136151449	Por	chr5	136150680	136151076	chr5_136150680_136151076	0	0	-1	-1	0.219865	0.550025	-0.648256	-0.978416
chr3	30994714	30996013	chr3_30994714_30996013	Skil	chr3	30992960	30994106	chr3_30992960_30994106	0	0	1	1	-0.303479	-0.273426	0.689334	0.659281
chr3	57227968	57231268	chr3_57227968_57231268	Tm4sf4	chr3	57228368	57228771	chr3_57228368_57228771	0	0	-1	-1	0.0622391	0.116813	-1.07302	-1.12759
chr1	87686454	87686754	chr1_87686454_87686754	Cab39	chr1	87687125	87687627	chr1_87687125_87687627	0	0	-1	-1	-0.344613	-0.0308052	-0.415551	-0.729359
chr14	70572725	70573625	chr14_70572725_70573625	Pdlim2	chr14	70573411	70573611	chr14_70573411_70573611	0	0	-1	-1	0.0683551	0.0114375	-0.542593	-0.485675
chr15	38400830	38403130	chr15_38400830_38403130	Azin1	chr15	38400093	38400747	chr15_38400093_38400747	0	0	1	1	-0.135394	-0.0283698	0.900026	0.793002
chr18	75531952	75532452	chr18_75531952_75532452	Smad7	#N/A	#N/A	#N/A	#N/A	0	0	1	1	-0.166084	-0.204359	0.510824	0.549099
chr2	173088387	173093287	chr2_173088387_173093287	Pmepa1	chr2	173089023	173089454	chr2_173089023_173089454	0	0	1	1	-0.38052	-0.0217234	0.966908	0.608112
chr2	30056016	30056516	chr2_30056016_30056516	Ccbl1	chr2	30056454	30056699	chr2_30056454_30056699	0	0	-1	-1	0.0783873	0.232722	-0.491182	-0.645517
chr9	40126458	40128758	chr9_40126458_40128758	Gramd1b	chr9	40128435	40128920	chr9_40128435_40128920	0	0	-1	-1	-0.117386	-0.177512	-0.736284	-0.676158
chr15	38397230	38400130	chr15_38397230_38400130	Azin1	chr15	38397909	38398230	chr15_38397909_38398230	0	0	1	1	-0.292962	-0.0569786	0.921646	0.685662
chr4	150229690	150231790	chr4_150229690_150231790	Errfi1	chr4	150228911	150229398	chr4_150228911_150229398	0	0	-1	-1	-0.0254371	-0.115061	-0.910923	-0.821299
chr9	108891910	108893410	chr9_108891910_108893410	Pfkfb4	chr9	108891263	108891987	chr9_108891263_108891987	0	0	1	1	-0.179931	-0.144109	0.608884	0.573062
chr4	33367538	33369638	chr4_33367538_33369638	Pnrc1	chr4	33369381	33369828	chr4_33369381_33369828	0	0	1	1	-0.391946	-0.305478	1.00692	0.920453
chr6	52657283	52658783	chr6_52657283_52658783	Tax1bp1	chr6	52657877	52658211	chr6_52657877_52658211	0	0	1	1	-0.0482354	-0.20419	0.539226	0.695181
chr1	45982100	45983379	chr1_45982100_45983379	Slc40a1	chr1	45982338	45983302	chr1_45982338_45983302	0	0	1	1	-0.0767395	0.0348102	1.10968	0.998129
chr2	158494093	158495993	chr2_158494093_158495993	Ppp1r16b	chr2	158494911	158495264	chr2_158494911_158495264	0	0	1	1	0.190902	0.310215	0.843687	0.724374
chr16	23610051	23611951	chr16_23610051_23611951	Rtp4	chr16	23609762	23610333	chr16_23609762_23610333	0	0	1	1	-0.193903	-0.279263	0.730142	0.815502
chr11	117146558	117147858	chr11_117146558_117147858	44083	chr11	117146238	117146810	chr11_117146238_117146810	0	0	1	1	0.229482	-0.101255	0.836855	1.16759
chr9	92144540	92146840	chr9_92144540_92146840	Plscr1	chr9	92144819	92145620	chr9_92144819_92145620	0	0	-1	-1	0.0480158	0.178668	-0.495207	-0.625859
chr5	64905828	64907728	chr5_64905828_64907728	AC122043.1	chr5	64907356	64907656	chr5_64907356_64907656	0	0	-1	-1	-0.0377167	-0.171924	-0.654838	-0.520631
chr7	71042650	71043950	chr7_71042650_71043950	Klf13	chr7	71042949	71043156	chr7_71042949_71043156	0	0	-1	-1	0.189012	0.290303	-0.750032	-0.851323
chr7	31483118	31483818	chr7_31483118_31483818	2200002J24Rik	chr7	31483472	31484090	chr7_31483472_31484090	0	0	-1	-1	0.0663783	0.265174	-0.625284	-0.824079
chr5	39235011	39236711	chr5_39235011_39236711	Clnk	chr5	39236672	39237143	chr5_39236672_39237143	0	0	1	1	-0.104054	0.0840024	1.00479	0.816736
chr10	127101822	127103722	chr10_127101822_127103722	Nab2	chr10	127103677	127104181	chr10_127103677_127104181	0	0	-1	-1	0.224708	0.0422589	-0.75766	-0.575211
chr9	57817265	57817565	chr9_57817265_57817565	Sema7a	chr9	57816730	57817315	chr9_57816730_57817315	0	0	-1	-1	0.0297518	0.316886	-0.376671	-0.663805
chr15	77065854	77066554	chr15_77065854_77066554	Rbfox2	chr15	77066484	77067179	chr15_77066484_77067179	0	0	1	1	0.447616	-0.0819174	0.563245	1.09278
chr5	141130730	141131230	chr5_141130730_141131230	Ttyh3	chr5	141130268	141131017	chr5_141130268_141131017	0	0	-1	-1	-0.143198	0.282824	-0.369641	-0.795663
chr6	90412011	90414479	chr6_90412011_90414479	Klf15	chr6	90412314	90412714	chr6_90412314_90412714	0	0	-1	-1	0.402499	-0.0982214	-1.15257	-0.651852
chr2	20884721	20885821	chr2_20884721_20885821	Arhgap21	#N/A	#N/A	#N/A	#N/A	0	0	1	1	0.239361	0.182478	0.460408	0.517291
chr6	90519342	90521642	chr6_90519342_90521642	Aldh1l1	chr6	90519684	90520118	chr6_90519684_90520118	0	0	1	1	-0.0314918	-0.140442	0.719832	0.828782
chr5	77226909	77228609	chr5_77226909_77228609	C530008M17Rik	chr5	77226830	77227748	chr5_77226830_77227748	0	0	-1	-1	-0.10716	-0.171335	-0.634014	-0.569838
chr5	73575403	73576903	chr5_73575403_73576903	Fryl	#N/A	#N/A	#N/A	#N/A	0	0	1	1	-0.197703	-0.241461	0.553593	0.597351
chr5	135565116	135567370	chr5_135565116_135567370	Vps37d	chr5	135565419	135565958	chr5_135565419_135565958	0	0	1	1	0.213097	0.201445	1.27256	1.28422
chr3	131017808	131019708	chr3_131017808_131019708	4930534D22Rik	chr3	131019044	131019391	chr3_131019044_131019391	0	0	-1	-1	0.189849	-0.0208273	-0.859221	-0.648545
chr9	120019932	120020632	chr9_120019932_120020632	Slc25a38	chr9	120019347	120020127	chr9_120019347_120020127	0	0	-1	-1	-0.0590379	0.116687	-0.712239	-0.887964
chr8	26219718	26221211	chr8_26219718_26221211	Plekha2	chr8	26220400	26220884	chr8_26220400_26220884	0	0	1	1	-0.0591586	0.0229737	0.787824	0.705692
chr7	87304452	87305352	chr7_87304452_87305352	Mir1965	chr7	87305208	87305666	chr7_87305208_87305666	0	0	1	1	0.0677522	0.115572	0.606076	0.558257
chr3	107722453	107725353	chr3_107722453_107725353	Gm12489	chr3	107722792	107723066	chr3_107722792_107723066	0	0	-1	-1	0.251896	0.138059	-0.658228	-0.544391
chr19	38411940	38416040	chr19_38411940_38416040	Lgi1	chr19	38411805	38412232	chr19_38411805_38412232	0	0	-1	-1	0.109493	0.0084565	-0.865657	-0.76462
chr14	35086238	35089338	chr14_35086238_35089338	Fam35a	chr14	35086558	35086768	chr14_35086558_35086768	0	0	-1	-1	-0.0289764	-0.00362362	-0.78745	-0.812803
chr8	118585932	118593232	chr8_118585932_118593232	U7	chr8	118586617	118587003	chr8_118586617_118587003	0	0	-1	-1	0.0592967	-0.21135	-0.839872	-0.569225
chr19	21179077	21180177	chr19_21179077_21180177	Tmc1	chr19	21178844	21179402	chr19_21178844_21179402	0	0	1	1	0.13386	-0.325189	0.404784	0.863833
chr17	28649392	28649692	chr17_28649392_28649692	Fkbp5	chr17	28649466	28650060	chr17_28649466_28650060	0	0	-1	-1	0.287629	0.609975	-0.693125	-1.01547
chr13	53074326	53075626	chr13_53074326_53075626	Nfil3	chr13	53073793	53074022	chr13_53073793_53074022	0	0	1	1	0.0530307	-0.490546	0.628222	1.1718
chr17	43153322	43154750	chr17_43153322_43154750	Tnfrsf21	chr17	43153235	43154211	chr17_43153235_43154211	0	0	-1	-1	0.253255	0.230386	-0.771254	-0.748386
chr19	21181877	21183377	chr19_21181877_21183377	Tmc1	chr19	21181801	21182054	chr19_21181801_21182054	0	0	1	1	0.197543	0.0937608	0.601289	0.705071
chr13	110050720	110051600	chr13_110050720_110051600	Pde4d	chr13	110050261	110051168	chr13_110050261_110051168	0	0	1	1	-0.0634739	-0.100414	0.574558	0.611498
chr1	133951725	133953558	chr1_133951725_133953558	Mfsd4	chr1	133951576	133952077	chr1_133951576_133952077	0	0	1	1	-0.191562	0.2369	1.07721	0.648751
chr1	133963479	133964779	chr1_133963479_133964779	Mfsd4	chr1	133964045	133964747	chr1_133964045_133964747	0	0	1	1	-0.340183	-0.137713	1.33476	1.13229
chr4	150227690	150229190	chr4_150227690_150229190	1700045H11Rik	chr4	150227741	150227969	chr4_150227741_150227969	0	0	-1	-1	0.106314	0.301078	-0.55613	-0.750894
chr18	32311696	32314196	chr18_32311696_32314196	Gm17531	chr18	32312645	32313045	chr18_32312645_32313045	0	0	-1	-1	-0.149371	-0.229578	-0.596862	-0.516654
chr15	89259081	89259781	chr15_89259081_89259781	Chkb	chr15	89259544	89260570	chr15_89259544_89260570	0	0	-1	-1	-0.00706564	0.148668	-0.498728	-0.654461
chr10	77364657	77365328	chr10_77364657_77365328	Lrrc3	chr10	77364781	77365974	chr10_77364781_77365974	0	0	-1	-1	0.214192	-0.158837	-1.20225	-0.829226
chr3	122591075	122591375	chr3_122591075_122591375	4933405D12Rik	chr3	122591611	122591862	chr3_122591611_122591862	0	0	-1	-1	0.0756531	0.370537	-0.291951	-0.586835
chr9	116925231	116928731	chr9_116925231_116928731	Rbms3	chr9	116925719	116926381	chr9_116925719_116926381	0	0	1	1	-0.0676834	0.0368548	1.11619	1.01165
chr19	38474824	38475524	chr19_38474824_38475524	Tmem20	chr19	38475367	38475735	chr19_38475367_38475735	0	0	-1	-1	0.201297	0.462979	-0.412253	-0.673935
chr12	4920597	4921697	chr12_4920597_4921697	Atad2b	chr12	4920122	4920425	chr12_4920122_4920425	0	0	-1	-1	0.0578091	-0.00824822	-0.697299	-0.631241
chr11	119174436	119175936	chr11_119174436_119175936	Card14	chr11	119175360	119176770	chr11_119175360_119176770	0	0	1	1	-0.0770944	-0.0912764	0.889532	0.903715
chr1	129102167	129102867	chr1_129102167_129102867	Mgat5	chr1	129101704	129102012	chr1_129101704_129102012	0	0	-1	-1	0.0601504	0.199231	-0.363326	-0.502406
chr19	24748868	24749714	chr19_24748868_24749714	E030010A14Rik	chr19	24748064	24748613	chr19_24748064_24748613	0	0	1	1	0.11682	-0.144591	0.596892	0.858303
chr11	76819731	76820631	chr11_76819731_76820631	Slc6a4	chr11	76819103	76819413	chr11_76819103_76819413	0	0	-1	-1	-0.338307	-0.0309819	-0.49507	-0.802396
chr7	132696150	132697050	chr7_132696150_132697050	Il4ra	chr7	132695453	132695913	chr7_132695453_132695913	0	0	1	1	-0.0955239	-0.200573	0.590302	0.695351
chr17	87881068	87883501	chr17_87881068_87883501	SNORA17	chr17	87881816	87882156	chr17_87881816_87882156	0	0	1	1	-0.08699	-0.248366	0.660292	0.821668
chr5	137383772	137385452	chr5_137383772_137385452	Rabl5	chr5	137383776	137384344	chr5_137383776_137384344	0	0	1	1	-0.336139	-0.00776629	1.13677	0.808402
chr2	118999394	119002494	chr2_118999394_119002494	Dnajc17	chr2	119001472	119001672	chr2_119001472_119001672	0	0	1	1	-0.161377	0.0249058	0.92273	0.736447
chr2	180069652	180071552	chr2_180069652_180071552	Gm14318	chr2	180069368	180069698	chr2_180069368_180069698	0	0	-1	-1	-0.053171	-0.0183113	-0.504576	-0.539436
chr6	40012961	40014861	chr6_40012961_40014861	Gm5567	chr6	40013376	40013792	chr6_40013376_40013792	0	0	-1	-1	0.12791	0.00421512	-0.717985	-0.59429
chr6	54804400	54806100	chr6_54804400_54806100	Znrf2	chr6	54805868	54806100	chr6_54805868_54806100	0	0	1	1	-0.0656351	0.168511	0.84062	0.606474
chr2	157991419	157994437	chr2_157991419_157994437	D630003M21Rik	chr2	157992384	157992915	chr2_157992384_157992915	0	0	1	1	-0.310524	-0.0944332	1.08205	0.865956
chr13	43880367	43881867	chr13_43880367_43881867	Cd83	chr13	43880284	43880673	chr13_43880284_43880673	0	0	-1	-1	0.0754835	0.103315	-0.743407	-0.771238
chr15	100494811	100496711	chr15_100494811_100496711	Bin2	chr15	100494744	100494950	chr15_100494744_100494950	0	0	1	1	-0.00832157	-0.0361632	0.779617	0.807458
chr7	127994434	127995934	chr7_127994434_127995934	Eef2k	chr7	127995155	127995768	chr7_127995155_127995768	0	0	1	1	0.0204343	0.0643582	0.5612	0.517276
chr15	79116859	79117559	chr15_79116859_79117559	Pla2g6	chr15	79116653	79116998	chr15_79116653_79116998	0	0	-1	-1	0.0719023	0.00795384	-0.564665	-0.500717
chr2	131317897	131318797	chr2_131317897_131318797	Smox	chr2	131317245	131318223	chr2_131317245_131318223	0	0	1	1	-0.147336	-0.13277	0.847379	0.832813
chr9	57788054	57788754	chr9_57788054_57788754	Sema7a	chr9	57787705	57788522	chr9_57787705_57788522	0	0	-1	-1	-0.332475	0.378908	-0.225875	-0.937258
chr6	122573908	122575208	chr6_122573908_122575208	Y_RNA	chr6	122574862	122575531	chr6_122574862_122575531	0	0	1	1	-0.123737	-0.104252	0.789795	0.770311
chr7	20400629	20404329	chr7_20400629_20404329	Bcl3	chr7	20401618	20402057	chr7_20401618_20402057	0	0	1	1	-0.0738853	0.131896	0.745638	0.539856
chr5	38888301	38889601	chr5_38888301_38889601	Slc2a9	chr5	38889450	38890128	chr5_38889450_38890128	0	0	-1	-1	-0.160046	-0.0875359	-0.621001	-0.693511
chr14	15350768	15352268	chr14_15350768_15352268	Olfr721-ps1	chr14	15350495	15350950	chr14_15350495_15350950	0	0	-1	-1	0.0283757	0.00827954	-0.505764	-0.485668
chr2	158001980	158004080	chr2_158001980_158004080	D630003M21Rik	chr2	158003906	158004319	chr2_158003906_158004319	0	0	1	1	-0.1759	-0.0299425	0.971071	0.825114
chr2	32379165	32380465	chr2_32379165_32380465	Gm13412	chr2	32379928	32380957	chr2_32379928_32380957	0	0	-1	-1	0.236912	0.297636	-0.510915	-0.571639
chr4	71858618	71861918	chr4_71858618_71861918	Tle1	chr4	71860046	71860280	chr4_71860046_71860280	0	0	-1	-1	0.266311	0.235272	-0.780391	-0.749352
chr10	59038244	59038744	chr10_59038244_59038744	Ccdc109a	chr10	59038605	59038974	chr10_59038605_59038974	0	0	-1	-1	-0.22614	-0.064582	-0.516507	-0.678064
chr19	41931131	41932031	chr19_41931131_41932031	Rrp12	chr19	41931445	41932701	chr19_41931445_41932701	0	0	-1	-1	0.136263	0.247648	-0.393354	-0.504739
chr9	57802254	57803754	chr9_57802254_57803754	Sema7a	chr9	57802746	57803171	chr9_57802746_57803171	0	0	-1	-1	0.0739319	0.170071	-0.555489	-0.651628
chr6	108443674	108445374	chr6_108443674_108445374	Itpr1	chr6	108444186	108444393	chr6_108444186_108444393	0	0	1	1	-0.0881297	-0.109076	0.564746	0.585692
chr15	58045709	58047009	chr15_58045709_58047009	Fbxo32	chr15	58046050	58046657	chr15_58046050_58046657	0	0	1	1	-0.278448	-0.500273	0.675255	0.89708
chr16	33781028	33785528	chr16_33781028_33785528	Gm15658	chr16	33780826	33781039	chr16_33780826_33781039	0	0	1	1	0.000815344	0.0999236	0.686121	0.587013
chr16	66020717	66024017	chr16_66020717_66024017	7SK	chr16	66022040	66022418	chr16_66022040_66022418	0	0	-1	-1	0.0554521	-0.415273	-0.936845	-0.46612
chr4	150059462	150061362	chr4_150059462_150061362	Gm16079	chr4	150058989	150059851	chr4_150058989_150059851	0	0	-1	-1	0.131787	-0.299069	-0.951584	-0.520728
chr1	39532625	39535925	chr1_39532625_39535925	Tbc1d8	chr1	39533536	39533826	chr1_39533536_39533826	0	0	-1	-1	0.0603893	-0.16014	-0.989334	-0.768805
chr12	5290422	5292122	chr12_5290422_5292122	Klhl29	chr12	5290258	5291020	chr12_5290258_5291020	0	0	-1	-1	0.107958	-0.0733154	-0.755167	-0.573893
chr7	91188055	91193294	chr7_91188055_91193294	9930013L23Rik	chr7	91188638	91189023	chr7_91188638_91189023	0	0	-1	-1	0.111438	0.0408891	-0.824182	-0.753632
chr19	24747668	24748168	chr19_24747668_24748168	E030010A14Rik	chr19	24747290	24747780	chr19_24747290_24747780	0	0	1	1	0.142168	-0.0718319	0.449492	0.663493
chr18	65014174	65014874	chr18_65014174_65014874	Nedd4l	chr18	65014055	65014452	chr18_65014055_65014452	0	0	-1	-1	0.134398	0.085142	-0.682362	-0.633106
chr2	173042449	173045693	chr2_173042449_173045693	Zbp1	chr2	173043304	173043634	chr2_173043304_173043634	0	0	1	1	-0.34973	-0.30054	1.01292	0.963733
chr8	125715809	125718909	chr8_125715809_125718909	Gm20388	chr8	125717688	125717957	chr8_125717688_125717957	0	0	-1	-1	0.134019	0.130747	-0.639252	-0.63598
chr11	61081271	61084472	chr11_61081271_61084472	Aldh3a2	chr11	61082673	61082892	chr11_61082673_61082892	0	0	-1	-1	0.10633	0.262819	-0.771751	-0.92824
chr1	92822603	92824903	chr1_92822603_92824903	Mlph	chr1	92823947	92824400	chr1_92823947_92824400	0	0	1	1	-0.168357	0.224995	0.814329	0.420977
chr13	21260027	21261127	chr13_21260027_21261127	Trim27	chr13	21260473	21260795	chr13_21260473_21260795	0	0	1	1	-0.000412287	-0.146297	0.581912	0.727796
chr8	47091962	47092662	chr8_47091962_47092662	Lrp2bp	chr8	47092418	47092946	chr8_47092418_47092946	0	0	1	1	-0.0815834	-0.338463	0.4013	0.65818
chr16	32737572	32738272	chr16_32737572_32738272	Muc4	chr16	32738588	32738791	chr16_32738588_32738791	0	0	1	1	0.174161	-0.0390279	0.537255	0.750445
chr8	26213318	26214818	chr8_26213318_26214818	Plekha2	chr8	26212983	26213184	chr8_26212983_26213184	0	0	1	1	0.211345	0.241195	0.61353	0.58368
chr2	11319339	11320439	chr2_11319339_11320439	Gm13292	chr2	11320491	11321328	chr2_11320491_11321328	0	0	1	1	-0.214282	-0.44593	0.646758	0.878406
chr19	40663745	40665389	chr19_40663745_40665389	Gm16765	chr19	40663829	40664096	chr19_40663829_40664096	0	0	1	1	-0.208819	0.151499	0.895142	0.534823
chr11	109414847	109417347	chr11_109414847_109417347	Arsg	chr11	109415760	109416023	chr11_109415760_109416023	0	0	1	1	0.255952	0.256376	0.792394	0.79197
chr16	96578006	96579506	chr16_96578006_96579506	Igsf5	chr16	96579505	96579900	chr16_96579505_96579900	0	0	-1	-1	0.273161	0.0582297	-0.743066	-0.528135
chr9	122025065	122025565	chr9_122025065_122025565	Snrk	chr9	122025550	122025750	chr9_122025550_122025750	0	0	-1	-1	0.0848647	0.442005	-0.542482	-0.899622
chr8	64407266	64407966	chr8_64407266_64407966	Ddx60	chr8	64406715	64407396	chr8_64406715_64407396	0	0	1	1	-0.074829	-0.256619	0.633774	0.815564
chr4	98782447	98784147	chr4_98782447_98784147	Dock7	chr4	98782497	98782823	chr4_98782497_98782823	0	0	1	1	0.00682255	-0.0122072	0.678996	0.698026
chr10	59489779	59492479	chr10_59489779_59492479	Ascc1	chr10	59490547	59491287	chr10_59490547_59491287	0	0	1	1	-0.11788	0.0655635	0.882774	0.69933
chr6	55273632	55274132	chr6_55273632_55274132	Fam188b	chr6	55273919	55274637	chr6_55273919_55274637	0	0	-1	-1	0.0571095	0.244622	-0.437478	-0.624991
chr7	86007643	86010743	chr7_86007643_86010743	Det1	chr7	86008742	86009665	chr7_86008742_86009665	0	0	1	1	0.0110373	0.136702	0.733349	0.607684
chr10	80447752	80448652	chr10_80447752_80448652	Gng7	chr10	80448401	80448685	chr10_80448401_80448685	0	0	-1	-1	0.147278	0.216952	-0.682241	-0.751915
chr15	59242011	59242511	chr15_59242011_59242511	Nsmce2	chr15	59241535	59242054	chr15_59241535_59242054	0	0	-1	-1	-0.0717108	0.327642	-0.46541	-0.864763
chr4	43394035	43395335	chr4_43394035_43395335	Rusc2	chr4	43394329	43395030	chr4_43394329_43395030	0	0	-1	-1	0.0780745	0.191334	-0.885742	-0.999001
chr11	100479321	100479821	chr11_100479321_100479821	Dnajc7	chr11	100479777	100480112	chr11_100479777_100480112	0	0	-1	-1	-0.195958	0.283214	-0.355221	-0.834393
chr16	32673351	32675451	chr16_32673351_32675451	Tnk2	chr16	32672779	32673409	chr16_32672779_32673409	0	0	1	1	0.0319036	0.278203	0.816828	0.570528
chr4	34950986	34951886	chr4_34950986_34951886	Mob3b	chr4	34951599	34952096	chr4_34951599_34952096	0	0	1	1	-0.10416	-0.134274	0.664363	0.694477
chr2	162811754	162813654	chr2_162811754_162813654	Sgk2	chr2	162811789	162812140	chr2_162811789_162812140	0	0	-1	-1	0.221352	0.261083	-0.492595	-0.532327
chr2	32380765	32381665	chr2_32380765_32381665	Gm13412	chr2	32379928	32380957	chr2_32379928_32380957	0	0	-1	-1	0.212431	0.384595	-0.42058	-0.592745
chr18	38725792	38727413	chr18_38725792_38727413	Spry4	chr18	38726179	38726967	chr18_38726179_38726967	0	0	1	1	-0.0588044	0.413687	1.02984	0.557352
chr9	66099559	66100259	chr9_66099559_66100259	Dapk2	chr9	66099019	66099596	chr9_66099019_66099596	0	0	1	1	0.182504	-0.125785	0.393905	0.702194
chr8	124955375	124957475	chr8_124955375_124957475	Gm20388	chr8	124956194	124956691	chr8_124956194_124956691	0	0	1	1	-0.025403	0.43568	1.13187	0.670785
chr11	66781099	66788399	chr11_66781099_66788399	9130409J20Rik	chr11	66782113	66782531	chr11_66782113_66782531	0	0	-1	-1	0.111728	-0.0932776	-0.8062	-0.601195
chr11	100565021	100565721	chr11_100565021_100565721	Dhx58	chr11	100565455	100565771	chr11_100565455_100565771	0	0	1	1	0.0654459	-0.152426	0.551868	0.769739
chr16	32741372	32741872	chr16_32741372_32741872	Muc4	chr16	32741734	32742015	chr16_32741734_32742015	0	0	1	1	0.135018	-0.121511	0.487044	0.743573
chr4	149739871	149740971	chr4_149739871_149740971	Rere	chr4	149740877	149741213	chr4_149740877_149741213	0	0	1	1	-0.131503	-0.375445	0.600161	0.844104
chr4	149770436	149772136	chr4_149770436_149772136	Rere	chr4	149770937	149771214	chr4_149770937_149771214	0	0	1	1	0.0551325	0.145422	0.647168	0.556878
chr7	106582746	106584246	chr7_106582746_106584246	Gdpd5	chr7	106583241	106583854	chr7_106583241_106583854	0	0	1	1	-0.0221325	0.158097	0.806512	0.626283
chr1	129145878	129146378	chr1_129145878_129146378	Mgat5	chr1	129146946	129147266	chr1_129146946_129147266	0	0	-1	-1	-0.197311	0.115559	-0.458455	-0.771326
chr12	75187285	75188585	chr12_75187285_75188585	Syt16	chr12	75187887	75188355	chr12_75187887_75188355	0	0	1	1	-0.0552143	-0.278425	0.632535	0.855746
chr17	28367574	28369074	chr17_28367574_28369074	Ppard	chr17	28367428	28367637	chr17_28367428_28367637	0	0	1	1	-0.0353613	0.0251817	0.646556	0.586013
chr6	142747167	142749067	chr6_142747167_142749067	Gm766	chr6	142747254	142747724	chr6_142747254_142747724	0	0	-1	-1	0.245519	0.137287	-0.528084	-0.419852
chr7	20417055	20418543	chr7_20417055_20418543	Bcl3	chr7	20416020	20416677	chr7_20416020_20416677	0	0	1	1	-0.0586611	0.081786	0.749443	0.608996
chr4	124800634	124802134	chr4_124800634_124802134	Zc3h12a	chr4	124801983	124802262	chr4_124801983_124802262	0	0	1	1	-0.139273	0.128698	0.754221	0.486249
chr7	117266349	117267049	chr7_117266349_117267049	Wee1	chr7	117266370	117266621	chr7_117266370_117266621	0	0	-1	-1	0.239488	0.469612	-0.423131	-0.653255
chr15	66798495	66802195	chr15_66798495_66802195	Ndrg1	chr15	66800206	66800559	chr15_66800206_66800559	0	0	-1	-1	0.193296	-0.0843287	-0.811101	-0.533476
chr19	5951105	5953605	chr19_5951105_5953605	Pola2	chr19	5952236	5952745	chr19_5952236_5952745	0	0	-1	-1	0.0928438	-0.0870636	-0.682946	-0.503039
chr19	21719902	21720802	chr19_21719902_21720802	1110059E24Rik	chr19	21719791	21720022	chr19_21719791_21720022	0	0	1	1	-0.103837	-0.249594	0.533121	0.678878
chr18	65011774	65014074	chr18_65011774_65014074	Nedd4l	chr18	65011642	65011867	chr18_65011642_65011867	0	0	-1	-1	0.119971	-0.0715676	-0.565576	-0.374038
chr4	150188006	150191506	chr4_150188006_150191506	Gm13049	chr4	150188101	150188345	chr4_150188101_150188345	0	0	-1	-1	0.0731425	0.0839083	-0.899328	-0.910094
chr4	149289969	149291069	chr4_149289969_149291069	Spsb1	chr4	149290934	149291307	chr4_149290934_149291307	0	0	1	1	0.13707	-0.0496687	0.765661	0.9524
chr4	86556907	86558007	chr4_86556907_86558007	Acer2	chr4	86557436	86558482	chr4_86557436_86558482	0	0	1	1	-0.169783	-0.114535	0.69616	0.640912
chr11	96626178	96628278	chr11_96626178_96628278	Gm11537	chr11	96626792	96627345	chr11_96626792_96627345	0	0	1	1	-0.200876	0.178835	1.02534	0.645632
chr3	35898229	35899929	chr3_35898229_35899929	Mccc1	chr3	35899162	35899801	chr3_35899162_35899801	0	0	-1	-1	0.106892	-0.189462	-0.805099	-0.508744
chr2	29261560	29267060	chr2_29261560_29267060	Med27	chr2	29263348	29263616	chr2_29263348_29263616	0	0	1	1	-0.0345066	0.00756483	0.778208	0.736137
chr11	61222139	61222639	chr11_61222139_61222639	Gm12271	chr11	61221141	61222329	chr11_61221141_61222329	0	0	-1	-1	-0.0422705	0.0390212	-0.624641	-0.705933
chr13	74240746	74243446	chr13_74240746_74243446	Slc9a3	chr13	74239482	74239945	chr13_74239482_74239945	0	0	1	1	-0.0129094	0.0957485	0.658994	0.550336
chr12	106242683	106245327	chr12_106242683_106245327	4831426I19Rik	chr12	106243206	106243426	chr12_106243206_106243426	0	0	1	1	-0.0740095	0.078305	0.866379	0.714064
chr6	24210949	24211649	chr6_24210949_24211649	Slc13a1	chr6	24211493	24211891	chr6_24211493_24211891	0	0	-1	-1	-0.35943	-0.173904	-0.630261	-0.815786
chr7	53976836	53980536	chr7_53976836_53980536	Saa4	chr7	53978782	53978987	chr7_53978782_53978987	0	0	1	1	-0.232037	0.167552	1.37995	0.980366
chr1	135333974	135335274	chr1_135333974_135335274	Sox13	chr1	135334409	135334910	chr1_135334409_135334910	0	0	1	1	-0.164335	-0.206912	0.591904	0.634482
chr11	109404289	109406789	chr11_109404289_109406789	Arsg	chr11	109404788	109405126	chr11_109404788_109405126	0	0	1	1	0.486531	-0.0349521	0.667563	1.18905
chr11	53833756	53835256	chr11_53833756_53835256	Slc22a4	chr11	53835008	53835248	chr11_53835008_53835248	0	0	-1	-1	0.166909	-0.0117346	-0.832314	-0.653671
chr11	54624317	54625817	chr11_54624317_54625817	Gm12228	chr11	54624530	54625181	chr11_54624530_54625181	0	0	-1	-1	-0.0452042	0.156495	-0.577429	-0.779128
chr4	53451142	53452642	chr4_53451142_53452642	Slc44a1	chr4	53452871	53453806	chr4_53452871_53453806	0	0	1	1	-0.181873	-0.149678	0.760266	0.72807
chr13	112587367	112587867	chr13_112587367_112587867	Map3k1	chr13	112587241	112587553	chr13_112587241_112587553	0	0	1	1	-0.0336617	-0.269445	0.435381	0.671165
chr2	143933820	143935120	chr2_143933820_143935120	Gm11687	chr2	143933098	143933925	chr2_143933098_143933925	0	0	1	1	0.016224	-0.196554	0.619715	0.832493
chr9	77382184	77382884	chr9_77382184_77382884	Lrrc1	chr9	77381785	77382171	chr9_77381785_77382171	0	0	1	1	0.194353	-0.264043	0.5414	0.999796
chr17	48111233	48113333	chr17_48111233_48113333	Gm14871	chr17	48110880	48111733	chr17_48110880_48111733	0	0	1	1	0.109145	0.144899	0.842821	0.807068
chr7	52828861	52830961	chr7_52828861_52830961	0610005C13Rik	chr7	52829473	52829684	chr7_52829473_52829684	0	0	-1	-1	0.187518	0.0775365	-0.643029	-0.533047
chr15	101007433	101008133	chr15_101007433_101008133	Acvr1b	chr15	101007293	101007497	chr15_101007293_101007497	0	0	-1	-1	0.215093	0.451603	-0.443122	-0.679632
chr11	78229214	78235714	chr11_78229214_78235714	Slc13a2	chr11	78230405	78230684	chr11_78230405_78230684	0	0	-1	-1	0.150922	0.0426807	-0.711234	-0.602993
chr2	124436738	124437438	chr2_124436738_124437438	Sema6d	chr2	124436082	124436577	chr2_124436082_124436577	0	0	1	1	0.0770586	0.000645684	0.760076	0.836489
chr17	46842140	46842840	chr17_46842140_46842840	Gm16736	chr17	46841569	46842333	chr17_46841569_46842333	0	0	-1	-1	0.0528575	0.0163065	-0.542475	-0.505924
chr16	18631952	18633052	chr16_18631952_18633052	44079	chr16	18631738	18632096	chr16_18631738_18632096	0	0	-1	-1	-0.149648	0.200179	-0.415761	-0.765588
chr6	108407482	108408982	chr6_108407482_108408982	Itpr1	chr6	108408262	108408554	chr6_108408262_108408554	0	0	1	1	0.00228916	0.0480043	0.750272	0.704557
chr14	70418156	70419256	chr14_70418156_70419256	Pebp4	chr14	70417967	70418384	chr14_70417967_70418384	0	0	-1	-1	0.182862	0.150607	-0.675766	-0.643511
chr2	143932220	143933320	chr2_143932220_143933320	Banf2	chr2	143933098	143933925	chr2_143933098_143933925	0	0	1	1	0.251665	0.0962157	0.59118	0.746629
chr4	95110442	95112542	chr4_95110442_95112542	Gm830	chr4	95110991	95111535	chr4_95110991_95111535	0	0	1	1	-0.191427	-0.211479	0.791437	0.811489
chr11	78659942	78661442	chr11_78659942_78661442	1810012P15Rik	chr11	78661392	78661684	chr11_78661392_78661684	0	0	1	1	0.201115	-0.189461	0.626137	1.01671
chr2	144157264	144159518	chr2_144157264_144159518	Ovol2	chr2	144156368	144157602	chr2_144156368_144157602	0	0	1	1	-0.241469	-0.113027	0.815654	0.687212
chr2	165693750	165694450	chr2_165693750_165694450	Zmynd8	chr2	165694288	165694645	chr2_165694288_165694645	0	0	1	1	-0.244771	-0.462254	0.5316	0.749082
chr6	108423322	108424822	chr6_108423322_108424822	Itpr1	chr6	108422752	108423213	chr6_108422752_108423213	0	0	1	1	0.00973906	-0.211828	1.00897	1.23054
chr8	73154716	73155615	chr8_73154716_73155615	Gdf15	chr8	73154670	73154919	chr8_73154670_73154919	0	0	-1	-1	0.229837	0.197712	-0.645988	-0.613862
chr3	30065658	30066758	chr3_30065658_30066758	Mecom	chr3	30065394	30065767	chr3_30065394_30065767	0	0	-1	-1	0.379234	0.487217	-0.472592	-0.580575
chr7	104478178	104480678	chr7_104478178_104480678	Usp35	chr7	104480509	104481162	chr7_104480509_104481162	0	0	-1	-1	0.189185	-0.220214	-1.25963	-0.850232
chr9	70676351	70678051	chr9_70676351_70678051	Lipc	chr9	70677819	70678199	chr9_70677819_70678199	0	0	1	1	-0.281925	-0.0715466	1.01843	0.808049
chr17	87872681	87874746	chr17_87872681_87874746	SNORA17	chr17	87873281	87874087	chr17_87873281_87874087	0	0	1	1	-0.305795	0.030145	1.26043	0.924494
chr14	35175263	35177763	chr14_35175263_35177763	Sncg	chr14	35175358	35175568	chr14_35175358_35175568	0	0	-1	-1	-0.339388	-0.15769	-0.72307	-0.904768
chr10	57513783	57515683	chr10_57513783_57515683	Smpdl3a	chr10	57513869	57514988	chr10_57513869_57514988	0	0	1	1	-0.0515815	-0.256646	0.512585	0.71765
chr8	4475165	4475665	chr8_4475165_4475665	Lass4	chr8	4474842	4475170	chr8_4474842_4475170	0	0	-1	-1	0.148182	0.403716	-0.586858	-0.842391
chr9	107510011	107510711	chr9_107510011_107510711	Sema3b	chr9	107510066	107510318	chr9_107510066_107510318	0	0	1	1	0.0615814	-0.0294162	0.630298	0.721296
chr3	116090819	116094119	chr3_116090819_116094119	Cdc14a	chr3	116091739	116092366	chr3_116091739_116092366	0	0	1	1	-0.0491677	0.0845733	0.841379	0.707638
chr13	52102719	52103219	chr13_52102719_52103219	Gm16767	chr13	52103182	52103847	chr13_52103182_52103847	0	0	-1	-1	-0.25876	-0.108317	-0.537613	-0.688056
chr8	107867684	107871584	chr8_107867684_107871584	Fhod1	chr8	107870990	107871358	chr8_107870990_107871358	0	0	1	1	-0.0622746	0.376569	0.881459	0.442615
chr6	50208989	50212689	chr6_50208989_50212689	Dfna5	chr6	50211619	50212068	chr6_50211619_50212068	0	0	-1	-1	-0.145323	-0.336499	-0.707637	-0.516461
chr14	51514858	51516958	chr14_51514858_51516958	A930018M24Rik	chr14	51515493	51516494	chr14_51515493_51516494	0	0	1	1	0.011338	-0.120926	0.610134	0.742398
chr9	59799879	59800565	chr9_59799879_59800565	Nr2e3	chr9	59799818	59800025	chr9_59799818_59800025	0	0	-1	-1	0.0809204	0.419125	-0.631623	-0.969828
chr11	78246459	78253559	chr11_78246459_78253559	Gm11195	chr11	78247607	78247931	chr11_78247607_78247931	0	0	-1	-1	0.11075	0.0840725	-0.738608	-0.711931
chr2	118587879	118588779	chr2_118587879_118588779	A430105I19Rik	chr2	118588227	118588579	chr2_118588227_118588579	0	0	-1	-1	-0.186974	0.0224122	-0.469495	-0.678882
chr4	88568120	88569220	chr4_88568120_88569220	Mir31	chr4	88567279	88567556	chr4_88567279_88567556	0	0	-1	-1	0.109025	0.118178	-0.639744	-0.648896
chr10	93103273	93105973	chr10_93103273_93105973	Ntn4	chr10	93103576	93104125	chr10_93103576_93104125	0	0	-1	-1	0.105927	-0.0199615	-0.862176	-0.736287
chr4	149374408	149377108	chr4_149374408_149377108	H6pd	chr4	149376161	149376738	chr4_149376161_149376738	0	0	1	1	0.0147751	0.303601	0.927751	0.638926
chr7	104601302	104603602	chr7_104601302_104603602	Kctd14	chr7	104601594	104602536	chr7_104601594_104602536	0	0	1	1	0.212111	0.130204	0.916101	0.998009
chr9	66001743	66004843	chr9_66001743_66004843	Dapk2	chr9	66001899	66002153	chr9_66001899_66002153	0	0	1	1	0.0910537	0.0653151	0.834727	0.860466
chr5	134911177	134913477	chr5_134911177_134913477	Gtf2ird1	chr5	134913316	134913763	chr5_134913316_134913763	0	0	1	1	-0.156418	0.0231584	0.719503	0.539927
chr3	51907110	51907410	chr3_51907110_51907410	Maml3	chr3	51905857	51906513	chr3_51905857_51906513	0	0	-1	-1	-0.173923	0.272335	-0.433112	-0.87937
chr8	67650815	67651115	chr8_67650815_67651115	BC030870	chr8	67650436	67650777	chr8_67650436_67650777	0	0	-1	-1	0.0439144	0.398237	-0.494867	-0.84919
chr9	51123899	51128389	chr9_51123899_51128389	1810046K07Rik	chr9	51123550	51124080	chr9_51123550_51124080	0	0	-1	-1	0.261326	0.143749	-0.896741	-0.779164
chr13	4232837	4235841	chr13_4232837_4235841	Akr1c19	chr13	4232557	4233336	chr13_4232557_4233336	0	0	-1	-1	0.139124	0.159435	-1.32555	-1.34586
chr14	73637620	73639720	chr14_73637620_73639720	Rb1	chr14	73637573	73638144	chr14_73637573_73638144	0	0	1	1	0.0627547	0.0973029	0.513805	0.479257
chr14	62190629	62192704	chr14_62190629_62192704	6330409N04Rik	chr14	62190949	62191541	chr14_62190949_62191541	0	0	1	1	-0.145614	-0.00368372	0.862113	0.720183
chr18	75501216	75502116	chr18_75501216_75502116	Gm20544	chr18	75501708	75501942	chr18_75501708_75501942	0	0	1	1	-0.153429	-0.192029	0.629563	0.668162
chr18	73893145	73896238	chr18_73893145_73896238	Elac1	chr18	73893777	73894101	chr18_73893777_73894101	0	0	1	1	-0.0403887	0.160715	0.87156	0.670456
chr7	128492633	128493509	chr7_128492633_128493509	Hs3st2	chr7	128492857	128493184	chr7_128492857_128493184	0	0	1	1	-0.219712	-0.176655	0.676842	0.633786
chr9	66000343	66001643	chr9_66000343_66001643	Dapk2	chr9	66001328	66001734	chr9_66001328_66001734	0	0	1	1	0.0594707	0.122941	0.894934	0.831464
chr9	66967598	66968698	chr9_66967598_66968698	U1	chr9	66967079	66967445	chr9_66967079_66967445	0	0	1	1	0.0365149	-0.0952012	0.537775	0.669491
chr17	13733376	13734676	chr17_13733376_13734676	Tcte2	chr17	13733720	13734158	chr17_13733720_13734158	0	0	1	1	-0.0299135	-0.303998	0.390555	0.664639
chr9	70678151	70682451	chr9_70678151_70682451	Lipc	chr9	70677819	70678199	chr9_70677819_70678199	0	0	1	1	-0.234888	-0.102997	0.926481	0.79459
chr16	5134047	5136747	chr16_5134047_5136747	Ppl	chr16	5134665	5135369	chr16_5134665_5135369	0	0	-1	-1	0.269027	0.34263	-0.871509	-0.945112
chr11	94593643	94594343	chr11_94593643_94594343	Cdc34-ps	chr11	94594031	94594442	chr11_94594031_94594442	0	0	1	1	-0.141001	-0.255366	0.550302	0.664668
chr13	44277920	44278820	chr13_44277920_44278820	Gm5083	chr13	44277641	44278048	chr13_44277641_44278048	0	0	-1	-1	-0.1374	0.0890715	-0.572183	-0.798655
chr7	121991325	121992425	chr7_121991325_121992425	Insc	chr7	121992082	121992356	chr7_121992082_121992356	0	0	1	1	0.171927	0.0859153	0.564272	0.650283
chr4	88572120	88574220	chr4_88572120_88574220	Mir31	chr4	88571916	88572359	chr4_88571916_88572359	0	0	-1	-1	0.324477	0.123334	-0.623656	-0.422513
chr13	101219797	101224097	chr13_101219797_101224097	Naip1	chr13	101219442	101219962	chr13_101219442_101219962	0	0	1	1	-0.401124	-0.256886	0.880517	0.736279
chr13	110019284	110021584	chr13_110019284_110021584	Pde4d	chr13	110019485	110019891	chr13_110019485_110019891	0	0	1	1	-0.247055	-0.224174	0.776677	0.753796
chr11	74714505	74716405	chr11_74714505_74716405	Tsr1	#N/A	#N/A	#N/A	#N/A	0	0	1	1	-0.107474	-0.146852	0.580413	0.619791
chr5	148804404	148805434	chr5_148804404_148805434	Mtus2	chr5	148804142	148804594	chr5_148804142_148804594	0	0	1	1	-0.357217	-0.203729	1.17832	1.02483
chr19	57440424	57443724	chr19_57440424_57443724	Fam160b1	chr19	57442503	57442841	chr19_57442503_57442841	0	0	-1	-1	0.335276	0.104118	-0.603756	-0.372598
chr19	38473624	38474124	chr19_38473624_38474124	Tmem20	chr19	38473382	38473756	chr19_38473382_38473756	0	0	-1	-1	0.0867798	0.188903	-0.557931	-0.660054
chr5	114421574	114424674	chr5_114421574_114424674	Ssh1	chr5	114422542	114422885	chr5_114422542_114422885	0	0	1	1	-0.318351	-0.0667037	1.05406	0.802416
chr4	149292969	149293469	chr4_149292969_149293469	Spsb1	chr4	149293777	149294402	chr4_149293777_149294402	0	0	1	1	0.368978	-0.0710911	0.481004	0.921074
chr15	12297863	12299163	chr15_12297863_12299163	Pdzd2	chr15	12297408	12297932	chr15_12297408_12297932	0	0	-1	-1	0.00307784	-0.217784	-0.595429	-0.374568
chr4	125094829	125096929	chr4_125094829_125096929	Grik3	chr4	125095371	125095779	chr4_125095371_125095779	0	0	-1	-1	0.198064	0.0536314	-0.795981	-0.651548
chr2	152168902	152170402	chr2_152168902_152170402	Trib3	chr2	152169174	152169427	chr2_152169174_152169427	0	0	-1	-1	0.0886343	-0.139566	-0.673175	-0.444974
chr4	133049181	133050534	chr4_133049181_133050534	Trnp1	chr4	133049727	133050225	chr4_133049727_133050225	0	0	1	1	-0.21456	0.082567	0.971025	0.673898
chr15	79346820	79347857	chr15_79346820_79347857	Kdelr3	chr15	79346641	79347329	chr15_79346641_79347329	0	0	1	1	-0.214961	0.155411	1.12891	0.758539
chr5	114453067	114454967	chr5_114453067_114454967	Dao	chr5	114453671	114453948	chr5_114453671_114453948	0	0	1	1	0.13747	0.0678555	0.637882	0.707497
chr10	41271994	41273294	chr10_41271994_41273294	Ccdc162	chr10	41272217	41272447	chr10_41272217_41272447	0	0	1	1	-0.000623433	0.0232637	0.60137	0.577482
chr6	31267251	31269148	chr6_31267251_31269148	2210408F21Rik	chr6	31267474	31268233	chr6_31267474_31268233	0	0	1	1	-0.126903	0.0272845	0.814773	0.660585
chr15	6181014	6181514	chr15_6181014_6181514	Dab2	chr15	6180636	6181022	chr15_6180636_6181022	0	0	1	1	-0.0347093	-0.331452	0.497477	0.79422
chr9	14182392	14186686	chr9_14182392_14186686	Endod1	chr9	14184357	14184589	chr9_14184357_14184589	0	0	1	1	-0.289019	0.019517	0.931876	0.62334
chr5	44248858	44252158	chr5_44248858_44252158	Cd38	chr5	44250958	44251248	chr5_44250958_44251248	0	0	1	1	-0.0992241	-0.0330461	0.747995	0.681817
chr19	6046682	6046982	chr19_6046682_6046982	Syvn1	chr19	6046275	6046691	chr19_6046275_6046691	0	0	-1	-1	-0.383721	-0.107748	-0.322123	-0.598096
chr13	96094431	96097731	chr13_96094431_96097731	Zbed3	chr13	96094693	96094935	chr13_96094693_96094935	0	0	1	1	-0.0941789	0.2708	0.809424	0.444446
chr11	114944908	114946808	chr11_114944908_114946808	Rab37	chr11	114944757	114944957	chr11_114944757_114944957	0	0	-1	-1	0.104383	0.0320195	-0.607116	-0.534752
chr12	106119241	106119941	chr12_106119241_106119941	4930408O17Rik	chr12	106119744	106120152	chr12_106119744_106120152	0	0	1	1	-0.113279	-0.147207	0.638174	0.672102
chr8	112388366	112392666	chr8_112388366_112392666	Gm17344	chr8	112389652	112389856	chr8_112389652_112389856	0	0	-1	-1	0.102717	-0.109066	-0.661016	-0.449233
chr5	114438632	114440532	chr5_114438632_114440532	Ssh1	chr5	114439697	114439897	chr5_114439697_114439897	0	0	1	1	-0.212805	-0.171845	0.838949	0.797988
chr17	56263528	56264628	chr17_56263528_56264628	Sema6b	chr17	56264224	56264754	chr17_56264224_56264754	0	0	1	1	0.232498	0.199952	0.725792	0.758338
chr17	49591061	49591361	chr17_49591061_49591361	Mocs1	chr17	49591605	49592015	chr17_49591605_49592015	0	0	1	1	0.187948	-0.152742	0.630074	0.970764
chr11	78662942	78666842	chr11_78662942_78666842	1810012P15Rik	chr11	78662677	78662956	chr11_78662677_78662956	0	0	1	1	-0.0407196	-0.0662281	0.749266	0.774775
chr12	106120041	106121141	chr12_106120041_106121141	4930408O17Rik	chr12	106119744	106120152	chr12_106119744_106120152	0	0	1	1	0.0789763	-0.276596	0.510233	0.865805
chr19	44142195	44144295	chr19_44142195_44144295	Erlin1	chr19	44143616	44144631	chr19_44143616_44144631	0	0	-1	-1	-0.197197	-0.287081	-0.620929	-0.531045
chr5	145703531	145705231	chr5_145703531_145705231	Smurf1	chr5	145704227	145704515	chr5_145704227_145704515	0	0	1	1	0.0935006	0.177924	0.716033	0.63161
chr18	10705176	10706276	chr18_10705176_10706276	Abhd3	chr18	10705117	10705348	chr18_10705117_10705348	0	0	1	1	-0.36186	-0.284348	0.904708	0.827195
chr16	78235941	78237041	chr16_78235941_78237041	SNORA17	chr16	78236948	78237373	chr16_78236948_78237373	0	0	1	1	-0.234956	0.136945	1.06676	0.69486
chr7	52823219	52824519	chr7_52823219_52824519	0610005C13Rik	chr7	52823203	52823901	chr7_52823203_52823901	0	0	-1	-1	0.154153	0.294437	-0.50348	-0.643764
chr13	63008629	63009129	chr13_63008629_63009129	Fbp1	chr13	63009241	63009960	chr13_63009241_63009960	0	0	1	1	0.626114	0.108578	0.45456	0.972095
chr16	18630152	18631652	chr16_18630152_18631652	44079	chr16	18629918	18630256	chr16_18629918_18630256	0	0	-1	-1	-0.191482	0.212034	-0.6624	-1.06592
chr9	70688151	70691851	chr9_70688151_70691851	Lipc	chr9	70688757	70689170	chr9_70688757_70689170	0	0	1	1	-0.392331	-0.22154	0.786172	0.615381
chr16	22141501	22143367	chr16_22141501_22143367	Igf2bp2	chr16	22140787	22141393	chr16_22140787_22141393	0	0	1	1	-0.0529252	-0.0778851	0.940303	0.965263
chr18	21372316	21373616	chr18_21372316_21373616	Fam59a	chr18	21373462	21373987	chr18_21373462_21373987	0	0	-1	-1	-0.0550107	0.0324045	-0.708691	-0.796106
chr1	133954396	133960045	chr1_133954396_133960045	Mfsd4	chr1	133955203	133955403	chr1_133955203_133955403	0	0	1	1	-0.114764	-0.0110379	1.14755	1.04383
chr8	91808357	91809457	chr8_91808357_91809457	Gm5356	chr8	91808808	91809406	chr8_91808808_91809406	0	0	-1	-1	0.157341	0.264144	-0.412974	-0.519777
chr1	193665452	193666152	chr1_193665452_193666152	Nek2	chr1	193664645	193665458	chr1_193664645_193665458	0	0	1	1	-0.273191	-0.23162	0.831851	0.79028
chr16	18626952	18627652	chr16_18626952_18627652	44079	chr16	18626417	18626973	chr16_18626417_18626973	0	0	-1	-1	-0.187565	0.0229562	-0.478921	-0.689443
chr7	26215866	26222299	chr7_26215866_26222299	Gm15495	chr7	26215370	26215789	chr7_26215370_26215789	0	0	1	1	-0.226411	0.383085	1.0723	0.462801
chr13	73847774	73851074	chr13_73847774_73851074	5430425J12Rik	chr13	73848667	73849019	chr13_73848667_73849019	0	0	-1	-1	0.108616	0.058462	-0.724509	-0.674355
chr19	40422197	40424097	chr19_40422197_40424097	Sorbs1	chr19	40423165	40423507	chr19_40423165_40423507	0	0	1	1	-0.013681	-0.0217545	0.686021	0.694095
chr6	136418381	136418681	chr6_136418381_136418681	Gm6728	chr6	136418811	136419153	chr6_136418811_136419153	0	0	1	1	0.112963	-0.251549	0.390898	0.755411
chr10	82581199	82583499	chr10_82581199_82583499	Chst11	chr10	82581494	82581914	chr10_82581494_82581914	0	0	-1	-1	-0.117819	0.0520084	-0.726175	-0.896003
chr6	24211949	24212649	chr6_24211949_24212649	Slc13a1	chr6	24212596	24213007	chr6_24212596_24213007	0	0	-1	-1	-0.292431	-0.0621041	-0.535109	-0.765436
chr16	22150952	22151578	chr16_22150952_22151578	Igf2bp2	chr16	22150603	22151045	chr16_22150603_22151045	0	0	1	1	0.144209	0.0115884	0.731748	0.864369
chr17	33082157	33083857	chr17_33082157_33083857	Cyp4f13	chr17	33082067	33082322	chr17_33082067_33082322	0	0	-1	-1	0.261577	0.247697	-0.670382	-0.656502
chr18	3337931	3339431	chr18_3337931_3339431	Gm6225	chr18	3338838	3339050	chr18_3338838_3339050	0	0	-1	-1	0.0320055	0.0601324	-0.560931	-0.589058
chr11	72114477	72116177	chr11_72114477_72116177	Xaf1	chr11	72114823	72115279	chr11_72114823_72115279	0	0	1	1	-0.299672	-0.27752	0.539991	0.517839
chr4	151384804	151388304	chr4_151384804_151388304	Klhl21	chr4	151383496	151383857	chr4_151383496_151383857	0	0	-1	-1	0.38662	0.115833	-0.915348	-0.644561
chr13	101171753	101173053	chr13_101171753_101173053	Naip1	chr13	101172980	101173503	chr13_101172980_101173503	0	0	1	1	-0.280984	-0.26773	0.674692	0.661438
chr17	29530743	29533843	chr17_29530743_29533843	Fgd2	chr17	29532230	29532638	chr17_29532230_29532638	0	0	1	1	-0.360275	0.0910794	1.18811	0.736759
chr6	24133656	24134156	chr6_24133656_24134156	Slc13a1	chr6	24133412	24134125	chr6_24133412_24134125	0	0	-1	-1	-0.113082	0.463333	-0.393887	-0.970302
chr11	77027496	77029196	chr11_77027496_77029196	Ssh2	chr11	77028233	77028494	chr11_77028233_77028494	0	0	1	1	-0.186365	-0.13526	0.702835	0.65173
chr7	146660424	146663724	chr7_146660424_146663724	Inpp5a	chr7	146662317	146662748	chr7_146662317_146662748	0	0	-1	-1	0.132761	-0.137738	-0.669128	-0.398628
chr19	6033653	6037753	chr19_6033653_6037753	Syvn1	#N/A	#N/A	#N/A	#N/A	0	0	-1	-1	0.275687	0.0280459	-0.737242	-0.489601
chr17	31559177	31563077	chr17_31559177_31563077	Pde9a	chr17	31561323	31561682	chr17_31561323_31561682	0	0	1	1	-0.292168	-0.0955074	1.01345	0.816785
chr18	74247740	74248440	chr18_74247740_74248440	Gm9925	chr18	74247460	74248073	chr18_74247460_74248073	0	0	-1	-1	0.0449192	0.120988	-0.50271	-0.578779
chr2	124434138	124435038	chr2_124434138_124435038	Sema6d	chr2	124435491	124435812	chr2_124435491_124435812	0	0	1	1	0.215761	-0.0360553	0.5545	0.806317
chr5	149789473	149790173	chr5_149789473_149790173	Katnal1	chr5	149790014	149790627	chr5_149790014_149790627	0	0	1	1	0.193873	-0.176208	0.477771	0.847852
chr5	129598142	129601642	chr5_129598142_129601642	Gpr133	chr5	129599091	129599365	chr5_129599091_129599365	0	0	-1	-1	0.296323	0.045627	-0.755633	-0.504936
chr7	52357567	52359267	chr7_52357567_52359267	Fcgrt	chr7	52358327	52358678	chr7_52358327_52358678	0	0	1	1	0.119388	0.265473	0.771462	0.625377
chr7	121989325	121990825	chr7_121989325_121990825	Insc	chr7	121990376	121990592	chr7_121990376_121990592	0	0	1	1	0.06109	0.140045	0.768128	0.689173
chr15	77067054	77067954	chr15_77067054_77067954	Rbfox2	chr15	77066484	77067179	chr15_77066484_77067179	0	0	1	1	0.379594	0.0311797	0.58121	0.929625
chr17	29065189	29065689	chr17_29065189_29065689	Gm16191	chr17	29064946	29065325	chr17_29064946_29065325	0	0	1	1	-0.0986827	-0.497641	0.7931	1.19206
chr13	98716040	98717140	chr13_98716040_98717140	Rgnef	chr13	98716023	98716380	chr13_98716023_98716380	0	0	-1	-1	-0.0770866	-0.162173	-0.836715	-0.751628
chr11	100028960	100031059	chr11_100028960_100031059	Krt9	chr11	100029413	100029851	chr11_100029413_100029851	0	0	-1	-1	0.00580668	0.136168	-0.480108	-0.610469
chr4	122506814	122508114	chr4_122506814_122508114	Ppt1	chr4	122506262	122506963	chr4_122506262_122506963	0	0	1	1	0.0892717	0.106297	0.776748	0.759723
chr4	149746118	149746618	chr4_149746118_149746618	Rere	chr4	149745815	149746375	chr4_149745815_149746375	0	0	1	1	0.199844	-0.0653853	0.504467	0.769696
chr8	112469111	112471411	chr8_112469111_112471411	Marveld3	chr8	112468986	112469559	chr8_112468986_112469559	0	0	-1	-1	0.133272	0.0987288	-0.580025	-0.545482
chr4	150061462	150066162	chr4_150061462_150066162	Gm16079	chr4	150061284	150061711	chr4_150061284_150061711	0	0	-1	-1	0.0344292	-0.355661	-1.25924	-0.869155
chr17	33080557	33082057	chr17_33080557_33082057	Cyp4f13	chr17	33082067	33082322	chr17_33082067_33082322	0	0	-1	-1	0.181766	0.0596357	-0.621809	-0.499678
chr11	83605104	83605804	chr11_83605104_83605804	Heatr6	chr11	83605879	83606442	chr11_83605879_83606442	0	0	1	1	0.145732	0.13502	0.588472	0.599184
chr7	108450082	108450582	chr7_108450082_108450582	Atg16l2	chr7	108449913	108450183	chr7_108449913_108450183	0	0	-1	-1	0.0102629	0.333778	-0.356075	-0.67959
chr19	38408340	38411840	chr19_38408340_38411840	Lgi1	chr19	38409690	38409998	chr19_38409690_38409998	0	0	-1	-1	0.0403876	0.0261852	-0.859456	-0.845253
chr8	89289273	89290573	chr8_89289273_89290573	Gm10638	chr8	89289683	89290050	chr8_89289683_89290050	0	0	-1	-1	0.321503	0.386355	-0.454427	-0.519279
chr2	72589916	72590616	chr2_72589916_72590616	6430710C18Rik	chr2	72590671	72591101	chr2_72590671_72591101	0	0	1	1	-0.189148	-0.292655	0.663299	0.766806
chr4	149327689	149328789	chr4_149327689_149328789	Spsb1	chr4	149328284	149328548	chr4_149328284_149328548	0	0	1	1	-0.113864	-0.0448952	0.876993	0.808024
chr12	80081053	80082953	chr12_80081053_80082953	Tmem229b	chr12	80081559	80081999	chr12_80081559_80081999	0	0	1	1	-0.000300558	0.119556	0.760025	0.640168
chr19	38424145	38426445	chr19_38424145_38426445	Lgi1	chr19	38425669	38425989	chr19_38425669_38425989	0	0	-1	-1	0.207279	-0.00118417	-0.878398	-0.669935
chr18	21315306	21316006	chr18_21315306_21316006	Fam59a	chr18	21315005	21315522	chr18_21315005_21315522	0	0	-1	-1	-0.402016	-0.3261	-0.544794	-0.620711
chr9	5308793	5310693	chr9_5308793_5310693	Casp4	chr9	5308635	5308962	chr9_5308635_5308962	0	0	1	1	-0.233526	-0.421385	0.641312	0.829171
chr19	38444183	38447083	chr19_38444183_38447083	Tmem20	chr19	38444765	38445016	chr19_38444765_38445016	0	0	-1	-1	0.165022	0.066032	-0.855184	-0.756195
chr7	119414659	119415359	chr7_119414659_119415359	Mical2	chr7	119414307	119414820	chr7_119414307_119414820	0	0	-1	-1	0.457884	0.444538	-0.73592	-0.722574
chr4	120596701	120597001	chr4_120596701_120597001	Dem1	chr4	120597050	120597879	chr4_120597050_120597879	0	0	-1	-1	-0.360897	0.0174181	-0.461409	-0.839724
chr3	95121127	95122427	chr3_95121127_95122427	Lass2	chr3	95122487	95122876	chr3_95122487_95122876	0	0	-1	-1	0.257074	0.369465	-0.50528	-0.617671
chr4	46535744	46537644	chr4_46535744_46537644	Trim14	chr4	46536046	46536524	chr4_46536046_46536524	0	0	1	1	-0.088265	0.101537	0.788129	0.598327
chr16	33762498	33762998	chr16_33762498_33762998	Heg1	chr16	33761608	33761922	chr16_33761608_33761922	0	0	1	1	0.0718733	-0.034656	0.619306	0.725836
chr4	137739848	137741748	chr4_137739848_137741748	Eif4g3	chr4	137740349	137740991	chr4_137740349_137740991	0	0	-1	-1	-0.0971359	-0.181923	-0.738307	-0.653521
chr12	25574389	25576089	chr12_25574389_25576089	Mboat2	chr12	25574298	25574778	chr12_25574298_25574778	0	0	1	1	0.324215	-0.0186843	0.524802	0.867701
chr9	92268401	92270610	chr9_92268401_92270610	1700057G04Rik	chr9	92268674	92269085	chr9_92268674_92269085	0	0	-1	-1	0.269957	-0.0460591	-1.11838	-0.802364
chr3	132291694	132292594	chr3_132291694_132292594	Gm5549	chr3	132291873	132292177	chr3_132291873_132292177	0	0	-1	-1	-0.280164	-0.367859	-0.72157	-0.633876
chr7	86018143	86018443	chr7_86018143_86018443	Mir7-2	chr7	86017770	86018159	chr7_86017770_86018159	0	0	1	1	0.128276	-0.419147	0.402664	0.950087
chr7	71041650	71042150	chr7_71041650_71042150	Klf13	chr7	71041563	71042341	chr7_71041563_71042341	0	0	-1	-1	0.142967	0.483615	-0.529249	-0.869897
chr16	18627752	18629252	chr16_18627752_18629252	44079	chr16	18628160	18628396	chr16_18628160_18628396	0	0	-1	-1	-0.264138	-0.0449129	-0.44864	-0.667866
chr2	157956608	157958308	chr2_157956608_157958308	Rprd1b	chr2	157955913	157956765	chr2_157955913_157956765	0	0	1	1	-0.0180131	0.153923	0.715615	0.543678
chr15	36812604	36813704	chr15_36812604_36813704	Gm10384	chr15	36812940	36813284	chr15_36812940_36813284	0	0	-1	-1	-0.252537	-0.164476	-0.410615	-0.498676
chr11	53835356	53837056	chr11_53835356_53837056	Slc22a4	chr11	53835270	53835614	chr11_53835270_53835614	0	0	-1	-1	0.218346	-0.00185023	-0.633864	-0.413668
chr5	97393395	97394495	chr5_97393395_97394495	Bmp2k	chr5	97392996	97393620	chr5_97392996_97393620	0	0	-1	-1	0.00585799	0.0051665	-0.622636	-0.621945
chr6	39204218	39206518	chr6_39204218_39206518	U6	chr6	39206377	39207142	chr6_39206377_39207142	0	0	1	1	-0.411218	-0.42289	0.880967	0.892639
chr5	142896126	142898826	chr5_142896126_142898826	Foxk1	chr5	142897884	142898120	chr5_142897884_142898120	0	0	1	1	0.00614872	-0.0107793	0.591634	0.608562
chr3	127491975	127496579	chr3_127491975_127496579	Tifa	chr3	127491754	127492207	chr3_127491754_127492207	0	0	1	1	-0.221119	-0.0445546	1.22089	1.04433
chr1	193703455	193706139	chr1_193703455_193706139	1700034H15Rik	chr1	193704375	193704609	chr1_193704375_193704609	0	0	1	1	-0.182011	-0.0281409	0.990219	0.836349
chr15	58236127	58238827	chr15_58236127_58238827	D15Ertd621e	chr15	58237446	58237878	chr15_58237446_58237878	0	0	-1	-1	0.240701	0.0226911	-0.905814	-0.687804
chr5	52750875	52751775	chr5_52750875_52751775	Sod3	chr5	52751654	52752441	chr5_52751654_52752441	0	0	1	1	0.0324546	0.0695165	0.652519	0.615457
chr2	11296616	11300289	chr2_11296616_11300289	Gm13291	chr2	11296772	11297052	chr2_11296772_11297052	0	0	1	1	-0.302994	-0.218073	1.46232	1.3774
chr4	150079548	150083248	chr4_150079548_150083248	Gm16079	chr4	150080456	150080791	chr4_150080456_150080791	0	0	-1	-1	0.181384	-0.180861	-1.37601	-1.01376
chr6	83051882	83053982	chr6_83051882_83053982	Ccdc142	chr6	83051803	83052051	chr6_83051803_83052051	0	0	-1	-1	0.291156	-0.0211253	-0.723006	-0.410725
chr16	33785628	33787128	chr16_33785628_33787128	Gm15658	chr16	33786925	33787411	chr16_33786925_33787411	0	0	1	1	-0.0052009	0.0167163	0.718039	0.696121
chr11	118966717	118967817	chr11_118966717_118967817	Gm11754	chr11	118967080	118967375	chr11_118967080_118967375	0	0	-1	-1	0.256167	0.320578	-0.620362	-0.684773
chr7	111462577	111463677	chr7_111462577_111463677	Trim34a	chr7	111463631	111464266	chr7_111463631_111464266	0	0	1	1	-0.306755	-0.448076	0.556077	0.697399
chr9	59800655	59801755	chr9_59800655_59801755	Nr2e3	chr9	59800375	59800859	chr9_59800375_59800859	0	0	-1	-1	0.249348	0.309087	-0.672493	-0.732232
chrX	11242657	11243729	chrX_11242657_11243729	Gm14513	chrX	11242636	11242936	chrX_11242636_11242936	0	0	1	1	-0.269863	-0.0515299	0.802207	0.583874
chr15	100496811	100497911	chr15_100496811_100497911	Bin2	chr15	100496515	100496903	chr15_100496515_100496903	0	0	1	1	-0.0459864	0.0169789	0.5982	0.535235
chr12	87086807	87088448	chr12_87086807_87088448	Mfsd7c	chr12	87086706	87087646	chr12_87086706_87087646	0	0	-1	-1	-0.228705	-0.383112	-1.12365	-0.969238
chr8	118791197	118793297	chr8_118791197_118793297	U7	#N/A	#N/A	#N/A	#N/A	0	0	-1	-1	0.0307061	0.1574	-0.487323	-0.614016
chr4	132677414	132677914	chr4_132677414_132677914	Wasf2	chr4	132677812	132678560	chr4_132677812_132678560	0	0	-1	-1	-0.0954674	0.0123065	-0.508384	-0.616158
chr2	11456393	11458001	chr2_11456393_11458001	Pfkfb3	chr2	11457002	11457672	chr2_11457002_11457672	0	0	1	1	-0.209214	0.31635	0.977708	0.452145
chr4	150058062	150059362	chr4_150058062_150059362	Gm16079	chr4	150058989	150059851	chr4_150058989_150059851	0	0	-1	-1	0.170186	-0.143	-0.894072	-0.580886
chr11	77002136	77003436	chr11_77002136_77003436	Efcab5	chr11	77001957	77002443	chr11_77001957_77002443	0	0	1	1	-0.30083	-0.297383	0.750527	0.747079
chr12	111442015	111443515	chr12_111442015_111443515	Dio3os	chr12	111441882	111442178	chr12_111441882_111442178	0	0	1	1	-0.516201	-0.569844	0.718837	0.77248
chr7	117768363	117769663	chr7_117768363_117769663	Adm	chr7	117768657	117768857	chr7_117768657_117768857	0	0	1	1	0.135251	-0.155978	0.543635	0.834863
chr11	32505970	32508438	chr11_32505970_32508438	Stk10	chr11	32507432	32507707	chr11_32507432_32507707	0	0	1	1	-0.244168	0.183353	0.936306	0.508785
chr1	129146478	129147178	chr1_129146478_129147178	Mgat5	chr1	129146946	129147266	chr1_129146946_129147266	0	0	-1	-1	0.106849	0.346751	-0.481157	-0.721059
chr8	26197450	26201150	chr8_26197450_26201150	Plekha2	chr8	26198060	26198474	chr8_26198060_26198474	0	0	1	1	-0.111352	0.350097	0.921348	0.459899
chr4	6842256	6843556	chr4_6842256_6843556	Tox	chr4	6842129	6842421	chr4_6842129_6842421	0	0	-1	-1	0.0336928	-5.1716e-05	-0.695868	-0.662123
chr4	43978389	43979689	chr4_43978389_43979689	Glipr2	chr4	43978176	43978882	chr4_43978176_43978882	0	0	1	1	-0.315088	-0.166608	1.03073	0.88225
chr2	27272923	27275223	chr2_27272923_27275223	Vav2	chr2	27274028	27274533	chr2_27274028_27274533	0	0	1	1	0.0899663	0.0123771	0.728476	0.806066
chr9	37175729	37177220	chr9_37175729_37177220	Hepacam	chr9	37176065	37176336	chr9_37176065_37176336	0	0	1	1	-0.258542	-0.18219	0.725259	0.648907
chr2	132063046	132065146	chr2_132063046_132065146	5730494N06Rik	chr2	132065238	132065471	chr2_132065238_132065471	0	0	-1	-1	0.242698	0.286417	-0.540656	-0.584375
chr4	135473524	135474824	chr4_135473524_135474824	Cnr2	chr4	135474969	135475224	chr4_135474969_135475224	0	0	1	1	0.0173134	-0.0769675	0.677009	0.77129
chr13	111184346	111186046	chr13_111184346_111186046	Plk2	chr13	111184604	111185419	chr13_111184604_111185419	0	0	-1	-1	0.115956	-0.180248	-0.928878	-0.632673
chr18	46311529	46312429	chr18_46311529_46312429	Trim36	chr18	46311940	46312537	chr18_46311940_46312537	0	0	1	1	-0.0455823	-0.201885	0.711981	0.868283
chr5	76613540	76614040	chr5_76613540_76614040	Tmem165	chr5	76612462	76613653	chr5_76612462_76613653	0	0	-1	-1	0.00347615	0.224457	-0.462682	-0.683662
chr2	160446422	160448832	chr2_160446422_160448832	Gm14221	chr2	160446888	160447258	chr2_160446888_160447258	0	0	1	1	-0.308831	-0.240769	0.937421	0.869359
chr12	78298536	78300036	chr12_78298536_78300036	Fut8	chr12	78298087	78298724	chr12_78298087_78298724	0	0	-1	-1	0.348814	0.315861	-0.618748	-0.585795
chr11	110309501	110310601	chr11_110309501_110310601	Map2k6	chr11	110309668	110309987	chr11_110309668_110309987	0	0	1	1	0.304866	0.0601688	0.690976	0.935674
chr9	96034415	96036479	chr9_96034415_96036479	Gk5	chr9	96034917	96035188	chr9_96034917_96035188	0	0	-1	-1	-0.0299667	-0.161004	-0.660854	-0.529817
chr9	102825676	102827176	chr9_102825676_102827176	Ryk	chr9	102826136	102826471	chr9_102826136_102826471	0	0	1	1	-0.0111479	-0.279391	0.557643	0.825887
chr11	117796758	117798636	chr11_117796758_117798636	Gm11726	chr11	117797631	117798008	chr11_117797631_117798008	0	0	-1	-1	-0.0992019	-0.363636	-0.964936	-0.700501
chr17	6176968	6178268	chr17_6176968_6178268	Tulp4	chr17	6178617	6179086	chr17_6178617_6179086	0	0	1	1	-0.0854766	-0.318813	0.601517	0.834853
chr11	83606504	83606804	chr11_83606504_83606804	Gm11434	chr11	83605879	83606442	chr11_83605879_83606442	0	0	1	1	0.452519	0.0514356	0.464763	0.865847
chr2	110027401	110029101	chr2_110027401_110029101	Gm13936	chr2	110029218	110029527	chr2_110029218_110029527	0	0	1	1	-0.298171	-0.20079	0.770318	0.672936
chr9	53620229	53622329	chr9_53620229_53622329	Slc35f2	chr9	53618596	53619823	chr9_53618596_53619823	0	0	1	1	-0.194078	-0.18943	0.721376	0.716728
chr13	53076926	53077826	chr13_53076926_53077826	Nfil3	chr13	53075943	53077035	chr13_53075943_53077035	0	0	1	1	-0.051818	-0.344857	0.417164	0.710203
chr5	64623516	64623816	chr5_64623516_64623816	Tbc1d1	chr5	64624182	64624449	chr5_64624182_64624449	0	0	1	1	-0.0685181	-0.314255	0.583685	0.829422
chr18	11599122	11600422	chr18_11599122_11600422	Rbbp8	chr18	11600123	11600389	chr18_11600123_11600389	0	0	-1	-1	-0.0966345	-0.21926	-0.643549	-0.520923
chr15	58226927	58228027	chr15_58226927_58228027	D15Ertd621e	chr15	58226697	58227130	chr15_58226697_58227130	0	0	-1	-1	0.145864	0.196497	-0.552999	-0.603632
chr11	121411157	121413970	chr11_121411157_121413970	Tbcd	chr11	121411514	121411756	chr11_121411514_121411756	0	0	1	1	-0.133474	-0.0505046	0.807091	0.724122
chr9	57795454	57796754	chr9_57795454_57796754	Sema7a	chr9	57795396	57795623	chr9_57795396_57795623	0	0	-1	-1	0.138599	0.354184	-0.603879	-0.819464
chr7	39010517	39013217	chr7_39010517_39013217	Plekhf1	chr7	39011398	39011887	chr7_39011398_39011887	0	0	-1	-1	0.195518	0.107131	-0.770259	-0.681872
chr12	112505344	112510822	chr12_112505344_112510822	Traf3	chr12	112505940	112506608	chr12_112505940_112506608	0	0	-1	-1	0.0549617	-0.288028	-0.879903	-0.536913
chr5	150444985	150446880	chr5_150444985_150446880	Hsph1	chr5	150445764	150446052	chr5_150445764_150446052	0	0	1	1	-0.0162668	0.449544	0.768308	0.302496
chr4	45810527	45811027	chr4_45810527_45811027	Aldh1b1	chr4	45811071	45811272	chr4_45811071_45811272	0	0	-1	-1	0.117076	0.472162	-0.526866	-0.881952
chr10	81025635	81026335	chr10_81025635_81026335	Aes	#N/A	#N/A	#N/A	#N/A	0	0	-1	-1	-0.0954184	0.3947	-0.483875	-0.973994
chr15	3200806	3201706	chr15_3200806_3201706	Sepp1	chr15	3201126	3201566	chr15_3201126_3201566	0	0	1	1	0.065531	-0.218333	0.506128	0.789991
chr17	31270289	31272551	chr17_31270289_31272551	Tff3	chr17	31270801	31271092	chr17_31270801_31271092	0	0	-1	-1	0.329225	-0.279333	-1.24225	-0.63369
chr5	99557883	99558783	chr5_99557883_99558783	Rasgef1b	chr5	99557557	99558073	chr5_99557557_99558073	0	0	1	1	-0.139489	0.128926	0.934079	0.665664
chr2	173086779	173088075	chr2_173086779_173088075	Pmepa1	chr2	173089023	173089454	chr2_173089023_173089454	0	0	1	1	-0.5221	-0.0927466	1.20168	0.77233
chr7	26222314	26226619	chr7_26222314_26226619	Gm15495	#N/A	#N/A	#N/A	#N/A	0	0	1	1	-0.204822	0.339158	1.09232	0.548339
chr4	106652602	106656502	chr4_106652602_106656502	Ssbp3	chr4	106654083	106654661	chr4_106654083_106654661	0	0	1	1	0.00634199	0.319115	0.702597	0.389823
chr7	127857016	127857316	chr7_127857016_127857316	BC030336	chr7	127857482	127857779	chr7_127857482_127857779	0	0	1	1	0.660601	0.197799	0.596931	1.05973
chr7	135065520	135066420	chr7_135065520_135066420	Myst1	#N/A	#N/A	#N/A	#N/A	0	0	1	1	-0.248487	-0.141247	0.76326	0.656021
chr7	132701550	132703050	chr7_132701550_132703050	Il4ra	chr7	132703928	132704244	chr7_132703928_132704244	0	0	1	1	-0.0195225	-0.00469547	0.942316	0.927489
chr3	63640899	63642999	chr3_63640899_63642999	Plch1	chr3	63641756	63642088	chr3_63641756_63642088	0	0	-1	-1	0.178801	-0.111162	-0.906066	-0.616103
chr19	10773736	10774436	chr19_10773736_10774436	Vps37c	chr19	10773661	10773921	chr19_10773661_10773921	0	0	1	1	-0.150647	-0.247576	0.648887	0.745816
chr6	23888070	23890370	chr6_23888070_23890370	Tas2r118	chr6	23888703	23889395	chr6_23888703_23889395	0	0	-1	-1	0.368382	0.194186	-0.726681	-0.552486
chr8	81871083	81871783	chr8_81871083_81871783	Smad1	chr8	81871620	81871928	chr8_81871620_81871928	0	0	1	1	-0.126991	-0.451921	0.716432	1.04136
chr10	6599136	6600236	chr10_6599136_6600236	Plekhg1	chr10	6599088	6599319	chr10_6599088_6599319	0	0	1	1	0.115827	0.144618	0.619657	0.590866
chrX	103380906	103381806	chrX_103380906_103381806	Pgk1	chrX	103381961	103382572	chrX_103381961_103382572	0	0	-1	-1	-0.0294279	0.252664	-0.612897	-0.894989
chr16	62851061	62855280	chr16_62851061_62855280	Pros1	chr16	62851776	62852008	chr16_62851776_62852008	0	0	-1	-1	0.0920351	-0.265597	-1.20793	-0.850295
chr7	56075742	56078442	chr7_56075742_56078442	Zdhhc13	chr7	56077063	56077421	chr7_56077063_56077421	0	0	1	1	-0.0730181	0.0624729	0.740634	0.605143
chr9	66053440	66055340	chr9_66053440_66055340	Dapk2	chr9	66053626	66053885	chr9_66053626_66053885	0	0	1	1	0.00986323	0.0680114	0.77315	0.715001
chr14	60788851	60790151	chr14_60788851_60790151	Atp8a2	chr14	60789719	60790057	chr14_60789719_60790057	0	0	1	1	-0.0560623	0.0359495	0.615462	0.52345
chr19	34675664	34677555	chr19_34675664_34677555	Gm14446	chr19	34676367	34676868	chr19_34676367_34676868	0	0	1	1	-0.336343	-0.270439	0.925114	0.859209
chr5	53497283	53497783	chr5_53497283_53497783	Sel1l3	#N/A	#N/A	#N/A	#N/A	0	0	1	1	0.103713	-0.0775344	0.496033	0.677281
chr11	110287755	110289389	chr11_110287755_110289389	Map2k6	chr11	110287665	110288283	chr11_110287665_110288283	0	0	1	1	-0.126498	-0.202883	0.774613	0.850998
chr6	24214673	24215173	chr6_24214673_24215173	Slc13a1	#N/A	#N/A	#N/A	#N/A	0	0	-1	-1	-0.462974	-0.240663	-0.883115	-1.10543
chr16	33573198	33575241	chr16_33573198_33575241	Slc12a8	chr16	33573809	33574418	chr16_33573809_33574418	0	0	1	1	-0.238317	-0.0759514	0.864689	0.702324
chr3	145709986	145711086	chr3_145709986_145711086	Wdr63	chr3	145710552	145711141	chr3_145710552_145711141	0	0	1	1	0.0754974	0.09036	0.729952	0.71509
chr4	150122164	150123264	chr4_150122164_150123264	Gm16079	chr4	150122203	150123019	chr4_150122203_150123019	0	0	-1	-1	0.567902	0.383525	-1.10575	-0.921371
chr5	31270787	31272087	chr5_31270787_31272087	Tcf23	chr5	31271790	31272289	chr5_31271790_31272289	0	0	-1	-1	-0.0179893	0.270868	-0.617611	-0.906469
chr15	58043208	58044108	chr15_58043208_58044108	Fbxo32	chr15	58043026	58043305	chr15_58043026_58043305	0	0	1	1	-0.614149	-0.400062	0.991452	0.777365
chr11	87964453	87965917	chr11_87964453_87965917	Cuedc1	chr11	87964915	87965457	chr11_87964915_87965457	0	0	1	1	-0.0810617	0.241129	0.971926	0.649735
chr17	35018163	35019263	chr17_35018163_35019263	C2	chr17	35018537	35019173	chr17_35018537_35019173	0	0	1	1	-0.23015	-0.145409	0.892896	0.808155
chr3	127490575	127491075	chr3_127490575_127491075	Tifa	chr3	127491033	127491343	chr3_127491033_127491343	0	0	1	1	-0.166771	-0.186595	0.930582	0.950406
chr6	55187920	55190820	chr6_55187920_55190820	Fam188b	chr6	55188798	55189348	chr6_55188798_55189348	0	0	-1	-1	-0.0513425	-0.285507	-0.921977	-0.687812
chr9	77623925	77624625	chr9_77623925_77624625	Gclc	chr9	77624539	77624834	chr9_77624539_77624834	0	0	-1	-1	-0.117364	-0.0382968	-0.797917	-0.876984
chr13	101217986	101219228	chr13_101217986_101219228	Naip1	chr13	101219442	101219962	chr13_101219442_101219962	0	0	1	1	-0.158948	-0.0151961	0.882194	0.738442
chr9	108556807	108559307	chr9_108556807_108559307	CT571271.1	#N/A	#N/A	#N/A	#N/A	0	0	1	1	-0.176865	-0.15211	0.763173	0.738418
chr16	22149952	22150652	chr16_22149952_22150652	Igf2bp2	chr16	22150603	22151045	chr16_22150603_22151045	0	0	1	1	0.032526	-0.176008	0.581333	0.789868
chr17	49043567	49045867	chr17_49043567_49045867	Lrfn2	chr17	49044722	49045791	chr17_49044722_49045791	0	0	1	1	-0.0509535	0.214219	0.750492	0.485319
chr11	109357679	109358179	chr11_109357679_109358179	Arsg	chr11	109357542	109357803	chr11_109357542_109357803	0	0	1	1	-0.0253842	-0.0413407	0.709424	0.72538
chr6	108397931	108398396	chr6_108397931_108398396	Itpr1	#N/A	#N/A	#N/A	#N/A	0	0	1	1	0.141018	-0.179725	0.67143	0.992173
chr13	54602402	54603502	chr13_54602402_54603502	Gm16247	chr13	54602721	54602979	chr13_54602721_54602979	0	0	1	1	-0.389609	-0.24209	0.738282	0.590763
chr3	127481881	127484381	chr3_127481881_127484381	Alpk1	chr3	127481746	127482027	chr3_127481746_127482027	0	0	1	1	-0.35402	-0.166697	1.65993	1.47261
chr10	75484656	75485156	chr10_75484656_75485156	Zfp280b	chr10	75484462	75484855	chr10_75484462_75484855	0	0	1	1	-0.111811	-0.545836	0.395261	0.829285
chr5	150998026	150999839	chr5_150998026_150999839	Fry	chr5	150998353	150998668	chr5_150998353_150998668	0	0	1	1	-0.199163	-0.110336	0.893463	0.804636
chr15	82872113	82875190	chr15_82872113_82875190	Nfam1	chr15	82872668	82873028	chr15_82872668_82873028	0	0	1	1	-0.174062	0.213626	1.0724	0.684707
chr7	135200235	135200935	chr7_135200235_135200935	U1	chr7	135200354	135200813	chr7_135200354_135200813	0	0	1	1	0.121562	0.373978	0.987581	0.735166
chr12	102996417	102998917	chr12_102996417_102998917	Fbln5	chr12	102996988	102997243	chr12_102996988_102997243	0	0	1	1	-0.140188	0.0630278	0.830355	0.627139
chr19	20626161	20626861	chr19_20626161_20626861	Gm6684	chr19	20626808	20627278	chr19_20626808_20627278	0	0	-1	-1	-0.0723477	0.283988	-0.640147	-0.996483
chr1	59795117	59797217	chr1_59795117_59797217	Bmpr2	chr1	59795632	59796007	chr1_59795632_59796007	0	0	1	1	-0.246632	-0.217442	1.10644	1.07725
chr12	77155674	77156574	chr12_77155674_77156574	Syne2	chr12	77155625	77156122	chr12_77155625_77156122	0	0	1	1	-0.0118748	0.0640298	0.888774	0.812869
chr19	34671274	34674878	chr19_34671274_34674878	Gm14446	chr19	34673791	34674094	chr19_34673791_34674094	0	0	1	1	-0.227095	-0.378916	0.742308	0.894128
chr11	99997960	99998460	chr11_99997960_99998460	Krt15	chr11	99999145	99999539	chr11_99999145_99999539	0	0	-1	-1	0.136917	0.658813	-0.419999	-0.941895
chr10	79227691	79228791	chr10_79227691_79228791	Rnf126	chr10	79229477	79230472	chr10_79229477_79230472	0	0	-1	-1	0.187457	0.12062	-0.589037	-0.5222
chr11	117871593	117873093	chr11_117871593_117873093	Pgs1	chr11	117871231	117871816	chr11_117871231_117871816	0	0	1	1	-0.103353	-0.00725233	0.72281	0.626709
chr9	53137231	53139323	chr9_53137231_53139323	Exph5	chr9	53136872	53137251	chr9_53136872_53137251	0	0	1	1	-0.290265	-0.0594596	0.850528	0.619722
chr7	106249616	106250254	chr7_106249616_106250254	Uvrag	chr7	106250342	106250598	chr7_106250342_106250598	0	0	1	1	0.265536	-0.317152	0.533492	1.11618
chr5	53381410	53382710	chr5_53381410_53382710	SNORA42	chr5	53381877	53382388	chr5_53381877_53382388	0	0	1	1	-0.15955	0.162025	0.824049	0.502474
chr3	58176607	58177107	chr3_58176607_58177107	Tsc22d2	chr3	58176232	58177036	chr3_58176232_58177036	0	0	-1	-1	-0.0686886	0.296362	-0.603898	-0.968949
chr4	129062521	129063739	chr4_129062521_129063739	Gm12980	chr4	129062919	129063276	chr4_129062919_129063276	0	0	1	1	-0.109031	-0.028799	0.756956	0.676724
chr6	50205367	50206667	chr6_50205367_50206667	Dfna5	chr6	50204664	50205170	chr6_50204664_50205170	0	0	-1	-1	-0.195394	-0.209032	-0.740823	-0.727184
chr1	170638427	170640431	chr1_170638427_170640431	Pbx1	chr1	170638254	170638850	chr1_170638254_170638850	0	0	-1	-1	0.213996	0.126025	-0.735874	-0.647903
chr19	41418813	41423268	chr19_41418813_41423268	Pik3ap1	chr19	41419963	41420230	chr19_41419963_41420230	0	0	1	1	-0.302306	0.185229	1.14843	0.660899
chr9	85293598	85294898	chr9_85293598_85294898	SNORA42	chr9	85293985	85294417	chr9_85293985_85294417	0	0	1	1	-0.24716	-0.260389	0.769515	0.782745
chr7	119848138	119850190	chr7_119848138_119850190	Tead1	chr7	119849111	119850029	chr7_119849111_119850029	0	0	1	1	-0.225566	0.0585722	1.08917	0.805031
chr7	31136683	31138520	chr7_31136683_31138520	Lrfn3	chr7	31138209	31138751	chr7_31138209_31138751	0	0	1	1	0.154943	0.136025	0.733961	0.752878
chr8	96695785	96698285	chr8_96695785_96698285	Mt2	chr8	96696108	96696782	chr8_96696108_96696782	0	0	-1	-1	0.461632	0.151496	-1.42885	-1.11871
chr9	66029269	66030569	chr9_66029269_66030569	Dapk2	chr9	66030366	66030894	chr9_66030366_66030894	0	0	1	1	0.0874618	0.134699	0.630775	0.583537
chr9	70607661	70609736	chr9_70607661_70609736	Adam10	chr9	70608853	70609203	chr9_70608853_70609203	0	0	1	1	-0.353636	-0.0879408	0.961405	0.69571
chr5	73577003	73577703	chr5_73577003_73577703	Fryl	#N/A	#N/A	#N/A	#N/A	0	0	1	1	-0.364114	-0.357617	0.816794	0.810297
chr12	102237328	102237828	chr12_102237328_102237828	Ccdc88c	chr12	102236070	102236376	chr12_102236070_102236376	0	0	1	1	0.37798	-0.0591589	0.436143	0.873282
chr9	71965797	71967297	chr9_71965797_71967297	U6	chr9	71966366	71966746	chr9_71966366_71966746	0	0	1	1	-0.288947	-0.114283	0.824127	0.649463
chr8	81871883	81872983	chr8_81871883_81872983	Smad1	chr8	81871620	81871928	chr8_81871620_81871928	0	0	1	1	0.0367936	-0.0265728	0.631338	0.694704
chr11	117742577	117743277	chr11_117742577_117743277	Gm11725	chr11	117743235	117743545	chr11_117743235_117743545	0	0	1	1	-0.237374	-0.00669212	1.3223	1.09162
chr6	91512366	91514066	chr6_91512366_91514066	Lsm3	chr6	91512708	91513432	chr6_91512708_91513432	0	0	-1	-1	0.344318	0.177848	-0.96576	-0.799289
chr11	68712056	68713259	chr11_68712056_68713259	Rpl26	chr11	68712416	68712683	chr11_68712416_68712683	0	0	1	1	-0.424097	-0.214806	1.08871	0.879421
chrX	16418570	16419270	chrX_16418570_16419270	Maob	chrX	16418610	16418896	chrX_16418610_16418896	0	0	-1	-1	0.239254	0.335763	-0.637761	-0.73427
chr6	78320726	78324626	chr6_78320726_78324626	Reg3b	chr6	78320491	78320803	chr6_78320491_78320803	0	0	1	1	-0.426654	-0.378321	2.12368	2.07535
chr6	29724832	29725732	chr6_29724832_29725732	Ahcyl2	#N/A	#N/A	#N/A	#N/A	0	0	1	1	-0.220355	-0.0255971	0.717096	0.522337
chr6	78460325	78461025	chr6_78460325_78461025	Reg3g	chr6	78460307	78460979	chr6_78460307_78460979	0	0	1	1	0.301244	0.0142507	0.645374	0.932368
chr15	95682549	95684049	chr15_95682549_95684049	Ano6	#N/A	#N/A	#N/A	#N/A	0	0	-1	-1	0.425622	0.197613	-0.82577	-0.59776
chr10	17391938	17392638	chr10_17391938_17392638	Cited2	chr10	17392414	17392797	chr10_17392414_17392797	0	0	1	1	-0.0374948	-0.372482	0.525129	0.860116
chr13	96568958	96569658	chr13_96568958_96569658	Iqgap2	chr13	96569427	96569824	chr13_96569427_96569824	0	0	-1	-1	-0.0422568	0.220523	-0.644736	-0.907516
chr10	21724791	21726291	chr10_21724791_21726291	Sgk1	chr10	21724571	21724989	chr10_21724571_21724989	0	0	-1	-1	0.311066	0.354677	-1.04075	-1.08436
chr11	76431850	76432750	chr11_76431850_76432750	Abr	chr11	76431402	76431997	chr11_76431402_76431997	0	0	1	1	-0.133677	-0.262052	0.729175	0.857549
chr10	34251286	34252786	chr10_34251286_34252786	Frk	#N/A	#N/A	#N/A	#N/A	0	0	1	1	-0.20339	0.0630692	1.03105	0.764588
chr10	21723391	21724691	chr10_21723391_21724691	Sgk1	chr10	21724571	21724989	chr10_21724571_21724989	0	0	-1	-1	0.198248	0.212989	-1.00753	-1.02227
chr10	21721646	21721946	chr10_21721646_21721946	Sgk1	chr10	21721535	21721840	chr10_21721535_21721840	0	0	-1	-1	0.211475	0.567314	-0.748837	-1.10468
chr9	75213613	75214513	chr9_75213613_75214513	Mapk6	#N/A	#N/A	#N/A	#N/A	0	0	-1	-1	0.389249	0.259915	-1.00097	-0.871639
chr7	121331667	121332759	chr7_121331667_121332759	Copb1	chr7	121331391	121331774	chr7_121331391_121331774	0	0	1	1	-0.296968	-0.317086	0.861798	0.881916
chr6	137642929	137643551	chr6_137642929_137643551	Eps8	chr6	137642863	137643238	chr6_137642863_137643238	0	0	1	1	-0.354726	-0.10941	1.42866	1.18334
chr15	5395278	5397378	chr15_5395278_5397378	Ptger4	chr15	5396482	5396697	chr15_5396482_5396697	0	0	1	1	-0.350162	-0.199063	0.793382	0.642283
chr10	88887439	88887739	chr10_88887439_88887739	Gas2l3	chr10	88887650	88888032	chr10_88887650_88888032	0	0	-1	-1	-0.202282	0.112673	-0.622891	-0.937847
chr3	134960972	134962411	chr3_134960972_134962411	Bdh2	chr3	134961567	134962113	chr3_134961567_134962113	0	0	1	1	-0.182333	-0.12516	0.830481	0.773308
chr15	66899664	66901145	chr15_66899664_66901145	St3gal1	#N/A	#N/A	#N/A	#N/A	0	0	-1	-1	0.225318	-0.173586	-1.18572	-0.786815
chr3	57223661	57225919	chr3_57223661_57225919	Tm4sf4	chr3	57224259	57224527	chr3_57224259_57224527	0	0	-1	-1	-0.0517807	-0.350745	-1.38372	-1.08476
chr17	73169177	73169979	chr17_73169177_73169979	Ypel5	chr17	73169735	73170148	chr17_73169735_73170148	0	0	-1	-1	0.395357	0.22404	-1.20423	-1.03291
chr1_random	10523	11023	chr1_random_10523_11023	.	#N/A	#N/A	#N/A	#N/A	0	0	1	1	-0.03795	-0.322181	0.502338	0.786568
chr5	24559322	24560821	chr5_24559322_24560821	Prkag2	chr5	24559757	24560142	chr5_24559757_24560142	0	0	-1	-1	0.300434	-0.115425	-0.944952	-0.529093
chr6	117225252	117226131	chr6_117225252_117226131	Rpl28-ps4	chr6	117225894	117226277	chr6_117225894_117226277	0	0	-1	-1	0.474948	-0.385634	-1.54635	-0.685765
chr11	62280331	62280831	chr11_62280331_62280831	Pigl	chr11	62280115	62280575	chr11_62280115_62280575	0	0	1	1	-0.119476	-0.497186	0.468585	0.846295
chr13	8777148	8778186	chr13_8777148_8778186	Adarb2	chr13	8776979	8777361	chr13_8776979_8777361	0	0	1	1	-0.590162	-0.107927	1.62722	1.14499
chr15	10899399	10900239	chr15_10899399_10900239	C1qtnf3	chr15	10899250	10899584	chr15_10899250_10899584	0	0	-1	-1	-0.0627276	-0.139345	-0.901995	-0.825378
chr4	94662288	94663289	chr4_94662288_94663289	Gm12694	chr4	94662404	94662767	chr4_94662404_94662767	0	0	1	1	-0.706735	-0.446603	0.944804	0.684672
chr16	13621032	13622332	chr16_13621032_13622332	Parn	#N/A	#N/A	#N/A	#N/A	0	0	1	1	-0.333627	-0.424736	0.783441	0.87455
chr13	96139814	96140514	chr13_96139814_96140514	Aggf1	chr13	96139622	96140048	chr13_96139622_96140048	0	0	1	1	-0.119079	-0.376081	0.641169	0.898171
chr16	30494712	30495812	chr16_30494712_30495812	Tmem44	chr16	30495061	30495379	chr16_30495061_30495379	0	0	1	1	-0.322164	-0.156865	0.910384	0.745085
chrUn_random	1927051	1927751	chrUn_random_1927051_1927751	.	#N/A	#N/A	#N/A	#N/A	0	0	-1	-1	-0.0269618	0.0810625	-0.694822	-0.802846
chr10	68680734	68682034	chr10_68680734_68682034	Rhobtb1	chr10	68681463	68682193	chr10_68681463_68682193	0	0	-1	-1	0.730186	0.166024	-1.17977	-0.615612
chr10	21230758	21233784	chr10_21230758_21233784	snoU13	chr10	21232311	21232846	chr10_21232311_21232846	0	0	-1	-1	0.361125	0.0272086	-1.17438	-0.840467
chr3	57192447	57193997	chr3_57192447_57193997	U7	chr3	57193742	57194106	chr3_57193742_57194106	0	0	-1	-1	-0.077153	-0.161025	-1.15561	-1.07174
chr12	102991683	102992383	chr12_102991683_102992383	Fbln5	chr12	102991683	102991952	chr12_102991683_102991952	0	0	1	1	-0.124641	-0.407334	0.560974	0.843667
chr14	69916090	69917117	chr14_69916090_69917117	Synb	chr14	69916424	69916718	chr14_69916424_69916718	0	0	-1	-1	0.0219387	-0.293174	-0.917233	-0.60212
chr3	135153437	135154937	chr3_135153437_135154937	Manba	chr3	135154508	135154762	chr3_135154508_135154762	0	0	-1	-1	0.174735	-0.210977	-0.912093	-0.526382
chr4	71391486	71391986	chr4_71391486_71391986	Gm11232	chr4	71391310	71391700	chr4_71391310_71391700	0	0	-1	-1	-0.0997599	-0.0925148	-0.787074	-0.794319
chr7	126811636	126812336	chr7_126811636_126812336	Acsm1	chr7	126811352	126811784	chr7_126811352_126811784	0	0	-1	-1	0.238768	0.238416	-0.861833	-0.861481
chr17	14095451	14097751	chr17_14095451_14097751	Gm7168	chr17	14096867	14097072	chr17_14096867_14097072	0	0	-1	-1	0.0618797	-0.126478	-0.794936	-0.606578
chr9	48515272	48517372	chr9_48515272_48517372	Zbtb16	chr9	48515589	48516496	chr9_48515589_48516496	0	0	-1	-1	0.600697	0.328539	-0.900448	-0.628291
chr18	21205827	21207060	chr18_21205827_21207060	Rnf138	chr18	21206196	21206701	chr18_21206196_21206701	0	0	1	1	-0.306254	-0.237852	0.991785	0.923383
chr19	12622224	12623724	chr19_12622224_12623724	Fam111a	#N/A	#N/A	#N/A	#N/A	0	0	1	1	-0.254455	-0.203069	0.790343	0.738957
chr10	119573157	119573983	chr10_119573157_119573983	Irak3	chr10	119573069	119573428	chr10_119573069_119573428	0	0	1	1	-0.559886	-0.151652	1.18931	0.781076
chr8	117964805	117965493	chr8_117964805_117965493	Wwox	chr8	117965261	117965691	chr8_117965261_117965691	0	0	-1	-1	-0.174327	-0.357839	-0.888313	-0.704801
chr4	108803331	108804586	chr4_108803331_108804586	Osbpl9	chr4	108803519	108803855	chr4_108803519_108803855	0	0	1	1	-0.198909	-0.0780699	1.03966	0.918818
chr14	106192234	106192734	chr14_106192234_106192734	AC140340.1	chr14	106192286	106192890	chr14_106192286_106192890	0	0	-1	-1	-0.285015	-0.136847	-0.606218	-0.754386
chr13	93654740	93655820	chr13_93654740_93655820	Mtx3	chr13	93654896	93655316	chr13_93654896_93655316	0	0	1	1	0.129627	0.0142628	0.68088	0.796244
chr3	35892550	35895450	chr3_35892550_35895450	Mccc1	chr3	35893467	35893802	chr3_35893467_35893802	0	0	-1	-1	0.337656	-0.31479	-1.13689	-0.484442
chr9	122654734	122655757	chr9_122654734_122655757	D9Ertd402e	chr9	122655042	122655242	chr9_122655042_122655242	0	0	1	1	-0.294526	-0.129498	1.34658	1.18156
chr6	128595029	128595529	chr6_128595029_128595529	Gm5884	chr6	128594789	128595008	chr6_128594789_128595008	0	0	1	1	0.21089	-0.252232	0.523878	0.987001
chr1	132415754	132416764	chr1_132415754_132416764	Gm16083	chr1	132415979	132416264	chr1_132415979_132416264	0	0	1	1	-0.697716	-0.50918	0.807737	0.619201
chrX	83051418	83052118	chrX_83051418_83052118	Gm6964	chrX	83051209	83051488	chrX_83051209_83051488	0	0	-1	-1	-0.00696304	0.0464456	-0.793805	-0.847213
chr16	33019856	33020156	chr16_33019856_33020156	Gm17106	chr16	33019160	33019802	chr16_33019160_33019802	0	0	1	1	0.337299	-0.101378	0.603057	1.04173
chr19	6934747	6935977	chr19_6934747_6935977	Ccdc88b	chr19	6935252	6935590	chr19_6935252_6935590	0	0	1	1	-0.359497	-0.209104	1.0482	0.897806
chr6	47325523	47326746	chr6_47325523_47326746	Cntnap2	chr6	47325775	47326128	chr6_47325775_47326128	0	0	1	1	-0.324669	-0.341015	1.03494	1.05129
chr9	78104367	78104867	chr9_78104367_78104867	Gm3776	chr9	78103670	78104380	chr9_78103670_78104380	0	0	-1	-1	-0.248542	0.0666795	-0.444903	-0.760124
chr9	95962304	95964004	chr9_95962304_95964004	Xrn1	chr9	95961905	95962367	chr9_95961905_95962367	0	0	-1	-1	0.522132	-0.0870349	-0.963252	-0.354085
chr2	128163077	128163745	chr2_128163077_128163745	Gm14005	chr2	128162938	128163302	chr2_128162938_128163302	0	0	1	1	-0.0810183	-0.0155807	0.797133	0.731696
chr6	91984386	91985086	chr6_91984386_91985086	Fgd5	chr6	91984775	91985061	chr6_91984775_91985061	0	0	1	1	-0.167951	-0.205766	0.91688	0.954695
chr14	54724821	54726285	chr14_54724821_54726285	Trdd1	chr14	54727030	54727352	chr14_54727030_54727352	0	0	1	1	-0.354877	0.0423076	1.14764	0.750459
chr4	32417371	32418271	chr4_32417371_32418271	Bach2	#N/A	#N/A	#N/A	#N/A	0	0	-1	-1	-0.0366033	-0.527005	-1.02457	-0.534168
chr12	33412159	33412659	chr12_33412159_33412659	Nampt	chr12	33411791	33412275	chr12_33411791_33412275	0	0	1	1	-0.164484	0.0502953	1.07857	0.863789
chr2	154724476	154726176	chr2_154724476_154726176	a	#N/A	#N/A	#N/A	#N/A	0	0	1	1	-0.182194	0.1709	1.02385	0.670755
chr11	61084681	61085319	chr11_61084681_61085319	Aldh3a2	chr11	61085144	61085491	chr11_61085144_61085491	0	0	-1	-1	0.258477	0.279894	-0.816577	-0.837994
chr6	89407136	89407636	chr6_89407136_89407636	Chchd6	chr6	89407616	89408024	chr6_89407616_89408024	0	0	-1	-1	-0.396354	-0.208818	-0.590306	-0.777841
chr13	30013704	30014404	chr13_30013704_30014404	E2f3	chr13	30014197	30014580	chr13_30014197_30014580	0	0	1	1	0.0196338	-0.293859	0.636283	0.949776
chr19	36334884	36335784	chr19_36334884_36335784	Pcgf5	chr19	36335303	36335648	chr19_36335303_36335648	0	0	-1	-1	-0.258647	-0.209891	-0.774633	-0.823388
chr9	95975174	95977380	chr9_95975174_95977380	Xrn1	chr9	95975780	95976376	chr9_95975780_95976376	0	0	-1	-1	0.545103	0.168861	-1.01752	-0.641276
chr5	9033553	9033853	chr5_9033553_9033853	Gm15611	chr5	9033842	9034201	chr5_9033842_9034201	0	0	1	1	0.302634	-0.243635	0.555366	1.10163
chr10	88319180	88320824	chr10_88319180_88320824	Slc5a8	chr10	88319596	88319833	chr10_88319596_88319833	0	0	1	1	-0.459811	-0.3537	1.00686	0.900747
chr19	12877471	12878171	chr19_12877471_12878171	Lpxn	chr19	12877389	12877667	chr19_12877389_12877667	0	0	-1	-1	-0.142327	0.10904	-0.586852	-0.838219
chr5	76971880	76972780	chr5_76971880_76972780	Exoc1	chr5	76972712	76973149	chr5_76972712_76973149	0	0	1	1	-0.0728168	0.107879	0.786685	0.605989
chr2	75303807	75305913	chr2_75303807_75305913	Gm13660	chr2	75304059	75304764	chr2_75304059_75304764	0	0	-1	-1	0.31614	-0.219649	-1.46823	-0.932439
chr4	34445729	34446546	chr4_34445729_34446546	Gm12350	chr4	34445745	34446056	chr4_34445745_34446056	0	0	1	1	-0.0435078	-0.352459	0.997937	1.30689
chr10	69134821	69135321	chr10_69134821_69135321	Ank3	chr10	69135309	69135787	chr10_69135309_69135787	0	0	-1	-1	0.122832	0.388222	-0.670342	-0.935732
chr16	17113043	17113518	chr16_17113043_17113518	2610318N02Rik	#N/A	#N/A	#N/A	#N/A	0	0	-1	-1	0.188013	0.24173	-0.812838	-0.866555
chr12	4158230	4160255	chr12_4158230_4160255	Adcy3	chr12	4159167	4159598	chr12_4159167_4159598	0	0	1	1	-0.147211	0.298779	1.40126	0.955271
chr8	127687360	127688189	chr8_127687360_127688189	Disc1	chr8	127687336	127687781	chr8_127687336_127687781	0	0	-1	-1	0.0809742	-0.506971	-1.0411	-0.453156
chr12	87095791	87096491	chr12_87095791_87096491	Mfsd7c	chr12	87095587	87096097	chr12_87095587_87096097	0	0	-1	-1	-0.0992867	0.0372419	-0.618461	-0.754989
chr16	46117217	46117717	chr16_46117217_46117717	Cd96	chr16	46117723	46118240	chr16_46117723_46118240	0	0	-1	-1	-0.229393	-0.0426986	-0.602317	-0.789012
chr16	31925639	31927299	chr16_31925639_31927299	Gm15703	#N/A	#N/A	#N/A	#N/A	0	0	1	1	-0.493589	-0.172693	1.30688	0.985986
chr6	117561666	117562766	chr6_117561666_117562766	Gm9946	chr6	117562421	117562776	chr6_117562421_117562776	0	0	-1	-1	0.239836	-0.0736488	-1.02105	-0.707563
chr2	75575361	75576061	chr2_75575361_75576061	Gm13656	chr2	75575106	75575725	chr2_75575106_75575725	0	0	-1	-1	-0.41435	-0.389081	-0.973391	-0.99866
chr18	8942779	8944816	chr18_8942779_8944816	AC122826.1	chr18	8943315	8944306	chr18_8943315_8944306	0	0	-1	-1	0.0123524	-0.290085	-1.11107	-0.808629
chr2	138014534	138015766	chr2_138014534_138015766	Btbd3	chr2	138015486	138015862	chr2_138015486_138015862	0	0	-1	-1	-0.124953	-0.452194	-1.18759	-0.86035
chr6	117217008	117218043	chr6_117217008_117218043	Rpl28-ps4	chr6	117217782	117218432	chr6_117217782_117218432	0	0	-1	-1	0.3018	-0.0613388	-1.18363	-0.820492
chr7	13895534	13896034	chr7_13895534_13896034	Lig1	chr7	13895850	13896168	chr7_13895850_13896168	0	0	-1	-1	-0.348921	-0.24474	-0.805891	-0.910072
chr6	115720266	115721766	chr6_115720266_115721766	Cand2	chr6	115720868	115721347	chr6_115720868_115721347	0	0	1	1	-0.395387	-0.398892	0.86915	0.872654
chr6	34483336	34483836	chr6_34483336_34483836	Gm13860	chr6	34482844	34483426	chr6_34482844_34483426	0	0	1	1	-0.114459	-0.415345	0.802565	1.10345
chr6	90464326	90465426	chr6_90464326_90465426	Aldh1l1	chr6	90464850	90465366	chr6_90464850_90465366	0	0	-1	-1	0.131793	-0.0458426	-0.970602	-0.792966
chr10	19953581	19954081	chr10_19953581_19954081	Mtap7	chr10	19953299	19953532	chr10_19953299_19953532	0	0	1	1	0.142543	0.0394923	0.808292	0.911343
chr4	63343912	63344612	chr4_63343912_63344612	Gm11214	chr4	63343502	63343766	chr4_63343502_63343766	0	0	-1	-1	-0.0915332	-0.11873	-0.905561	-0.878364
chr18	21201712	21202562	chr18_21201712_21202562	Rnf138	#N/A	#N/A	#N/A	#N/A	0	0	1	1	-0.312288	-0.164655	1.25248	1.10485
chr13	22294293	22294993	chr13_22294293_22294993	AL645683.1	chr13	22294971	22295357	chr13_22294971_22295357	0	0	1	1	-0.256337	-0.159849	0.914205	0.817717
chr1	181581782	181582456	chr1_181581782_181582456	Sccpdh	#N/A	#N/A	#N/A	#N/A	0	0	1	1	-0.308941	-0.224169	0.865546	0.780774
chr15	76887712	76890812	chr15_76887712_76890812	Apol6	#N/A	#N/A	#N/A	#N/A	0	0	1	1	-0.0368896	-0.377006	0.742831	1.08295
chr1	89961870	89963369	chr1_89961870_89963369	Ugt1a10	chr1	89962466	89962700	chr1_89962466_89962700	0	0	-1	-1	0.407487	-0.172506	-1.35566	-0.775671
chr4	95052377	95052877	chr4_95052377_95052877	Gm830	chr4	95051964	95052574	chr4_95051964_95052574	0	0	1	1	-0.221302	-0.636521	0.550043	0.965262
chr2	123330956	123332856	chr2_123330956_123332856	Gm13988	chr2	123331909	123332246	chr2_123331909_123332246	0	0	-1	-1	-0.22626	-0.365631	-0.950645	-0.811273
chr7	132700750	132701450	chr7_132700750_132701450	Il4ra	#N/A	#N/A	#N/A	#N/A	0	0	1	1	0.226405	0.108972	0.80597	0.923403
chr11	24307586	24309056	chr11_24307586_24309056	Gm12068	chr11	24308345	24308874	chr11_24308345_24308874	0	0	1	1	-0.186028	-0.100537	1.17202	1.08653
chr6	144629764	144630793	chr6_144629764_144630793	Sox5	chr6	144630046	144630392	chr6_144630046_144630392	0	0	1	1	-0.305403	-0.136192	1.01888	0.849667
chr7	125313263	125315075	chr7_125313263_125315075	Smg1	#N/A	#N/A	#N/A	#N/A	0	0	1	1	-0.423355	-0.0249637	1.19748	0.799094
chr9	92113615	92115115	chr9_92113615_92115115	Plscr1	chr9	92113673	92113934	chr9_92113673_92113934	0	0	-1	-1	-0.143563	-0.157451	-1.04636	-1.03248
chr5	5319711	5320811	chr5_5319711_5320811	Cdk14	chr5	5319900	5320153	chr5_5319900_5320153	0	0	1	1	-0.569581	-0.476104	1.07127	0.977789
chr1_random	61847	62947	chr1_random_61847_62947	.	#N/A	#N/A	#N/A	#N/A	0	0	1	1	-0.0622184	-0.0934144	0.676362	0.707558
chr7	104524142	104525215	chr7_104524142_104525215	Alg8	chr7	104524654	104524867	chr7_104524654_104524867	0	0	1	1	-0.139237	-0.103213	0.867614	0.83159
chr2	62289150	62290250	chr2_62289150_62290250	Gm13561	chr2	62289613	62290032	chr2_62289613_62290032	0	0	-1	-1	0.199	-0.0472986	-0.845809	-0.59951
chr17	43579659	43580914	chr17_43579659_43580914	Gpr116	chr17	43579181	43579835	chr17_43579181_43579835	0	0	-1	-1	-0.162499	-0.376682	-1.16025	-0.94607
chr4	14939438	14940845	chr4_14939438_14940845	Necab1	#N/A	#N/A	#N/A	#N/A	0	0	1	1	-0.341417	-0.332833	0.956083	0.947498
chr15	79987463	79987763	chr15_79987463_79987763	Tab1	#N/A	#N/A	#N/A	#N/A	0	0	-1	-1	0.0132329	0.390036	-0.626081	-1.00288
chr1	159011672	159012172	chr1_159011672_159012172	1700057K13Rik	chr1	159011457	159011818	chr1_159011457_159011818	0	0	-1	-1	-0.175645	-0.00558119	-0.65619	-0.826254
chr2	122594218	122595081	chr2_122594218_122595081	Sqrdl	chr2	122593991	122594304	chr2_122593991_122594304	0	0	-1	-1	-0.00581267	-0.036355	-0.674774	-0.644231
chr9	78104967	78106667	chr9_78104967_78106667	Gm3776	chr9	78104744	78105070	chr9_78104744_78105070	0	0	-1	-1	0.12069	0.253087	-0.856294	-0.988691
chr11	78653090	78653990	chr11_78653090_78653990	1810012P15Rik	#N/A	#N/A	#N/A	#N/A	0	0	1	1	-0.0819101	-0.323704	0.798728	1.04052
chr17	15329219	15330718	chr17_15329219_15330718	Gm5091	chr17	15329717	15330220	chr17_15329717_15330220	0	0	1	1	-0.0591267	-0.0654456	0.871609	0.877928
chr8	118813230	118813930	chr8_118813230_118813930	U7	chr8	118814557	118815069	chr8_118814557_118815069	0	0	-1	-1	-0.155076	-0.0617169	-0.826365	-0.919724
chr8	119657389	119658655	chr8_119657389_119658655	Bcmo1	chr8	119657633	119657953	chr8_119657633_119657953	0	0	1	1	-0.330513	-0.401787	0.786805	0.858078
chr8	71833876	71835548	chr8_71833876_71835548	D130040H23Rik	chr8	71834521	71834807	chr8_71834521_71834807	0	0	-1	-1	0.217213	-0.320708	-1.26129	-0.723365
chr9	35067850	35069150	chr9_35067850_35069150	Fam118b	#N/A	#N/A	#N/A	#N/A	0	0	1	1	0.0193381	-0.0307128	0.742622	0.792673
chr10	43168559	43169179	chr10_43168559_43169179	Pdss2	chr10	43168473	43168813	chr10_43168473_43168813	0	0	-1	-1	-0.20957	0.00861906	-0.737022	-0.955211
chr10	82586687	82588187	chr10_82586687_82588187	Chst11	chr10	82587335	82587682	chr10_82587335_82587682	0	0	-1	-1	0.102748	0.162757	-0.842352	-0.902361
chr7	96856376	96857076	chr7_96856376_96857076	Me3	chr7	96856852	96857158	chr7_96856852_96857158	0	0	-1	-1	0.00236821	0.0225517	-0.908513	-0.928696
chr6	139928790	139929808	chr6_139928790_139929808	Plcz1	chr6	139929466	139930010	chr6_139929466_139930010	0	0	-1	-1	0.00949556	-0.107661	-0.969097	-0.85194
chr1	99922048	99923348	chr1_99922048_99923348	Pam	chr1	99922383	99922897	chr1_99922383_99922897	0	0	1	1	-0.0992028	-0.154043	0.768348	0.823188
chr2	24298669	24300569	chr2_24298669_24300569	Pax8	chr2	24299078	24299278	chr2_24299078_24299278	0	0	-1	-1	0.215677	-0.206442	-1.03826	-0.61614
chr2	152208139	152208639	chr2_152208139_152208639	Nrsn2	#N/A	#N/A	#N/A	#N/A	0	0	1	1	0.201536	-0.0518544	0.810208	1.0636
chr8	77434014	77434914	chr8_77434014_77434914	Isx	#N/A	#N/A	#N/A	#N/A	0	0	1	1	-0.423691	-0.0456218	1.27447	0.896396
chr11	71236551	71237051	chr11_71236551_71237051	Gm16013	chr11	71236789	71237143	chr11_71236789_71237143	0	0	1	1	-0.288385	-0.402167	0.620026	0.733809
chr13	4617451	4618904	chr13_4617451_4618904	Rpl29-ps2	chr13	4617894	4618171	chr13_4617894_4618171	0	0	-1	-1	0.138647	-0.667394	-1.56808	-0.762037
chr16	37589869	37590369	chr16_37589869_37590369	Hgd	chr16	37589856	37590181	chr16_37589856_37590181	0	0	1	1	0.0966396	-0.342273	0.526206	0.965119
chr18	11655672	11655972	chr18_11655672_11655972	Rbbp8	chr18	11655523	11655803	chr18_11655523_11655803	0	0	-1	-1	-0.429141	-0.0193078	-0.639566	-1.0494
chr10	79307392	79308237	chr10_79307392_79308237	E130317F20Rik	#N/A	#N/A	#N/A	#N/A	0	0	1	1	-0.330199	-0.0908858	1.32597	1.08666
chr9	92236794	92237894	chr9_92236794_92237894	1700057G04Rik	chr9	92237231	92237515	chr9_92237231_92237515	0	0	-1	-1	0.183729	-0.188638	-1.09814	-0.72577
chr5	35935154	35935854	chr5_35935154_35935854	Acox3	chr5	35935554	35935835	chr5_35935554_35935835	0	0	1	1	-0.0978454	-0.205091	0.61953	0.726776
chr11	66793453	66795153	chr11_66793453_66795153	9130409J20Rik	chr11	66794899	66795223	chr11_66794899_66795223	0	0	-1	-1	0.0144655	-0.386952	-0.998505	-0.597087
chr10	118622143	118622835	chr10_118622143_118622835	Cand1	chr10	118622104	118622358	chr10_118622104_118622358	0	0	1	1	-0.169395	-0.200436	0.779693	0.810734
chr11	29670515	29672548	chr11_29670515_29672548	Eml6	chr11	29671403	29671724	chr11_29671403_29671724	0	0	-1	-1	-0.00113462	-0.0172919	-1.19162	-1.17546
chr17	43275452	43275952	chr17_43275452_43275952	Tnfrsf21	chr17	43275321	43275825	chr17_43275321_43275825	0	0	-1	-1	-0.0811599	-0.0561027	-0.580372	-0.605429
chr6	137083877	137085537	chr6_137083877_137085537	Rerg	chr6	137084116	137084329	chr6_137084116_137084329	0	0	1	1	-0.152518	-0.117017	0.931941	0.896439
chr18	3670630	3671921	chr18_3670630_3671921	U6	chr18	3671046	3671558	chr18_3671046_3671558	0	0	-1	-1	0.432217	-0.463172	-1.81098	-0.915595
chr16	39753732	39756219	chr16_39753732_39756219	AC161816.1	#N/A	#N/A	#N/A	#N/A	0	0	-1	-1	-0.0558729	-0.472313	-1.3472	-0.930756
chr18	81643750	81645767	chr18_81643750_81645767	U6	chr18	81644120	81644524	chr18_81644120_81644524	0	0	-1	-1	0.333883	-0.198585	-1.33427	-0.801798
chr13	110029428	110030696	chr13_110029428_110030696	Pde4d	chr13	110030047	110030395	chr13_110030047_110030395	0	0	1	1	-0.0661881	0.118936	0.726389	0.541265
chr10	117038181	117039221	chr10_117038181_117039221	Kifc5c-ps	chr10	117038283	117038772	chr10_117038283_117038772	0	0	1	1	-0.288297	-0.256296	0.988302	0.956301
chr5	114903890	114905790	chr5_114903890_114905790	Mvk	chr5	114904684	114905298	chr5_114904684_114905298	0	0	-1	-1	0.522205	0.0860667	-1.34697	-0.91083
chr19	37167942	37168587	chr19_37167942_37168587	Cpeb3	chr19	37167642	37168140	chr19_37167642_37168140	0	0	-1	-1	0.220539	0.18552	-0.848363	-0.813344
chr9	66840338	66841638	chr9_66840338_66841638	U6	chr9	66840814	66841064	chr9_66840814_66841064	0	0	1	1	-0.226208	-0.405201	0.732581	0.911574
chr13	51121367	51122600	chr13_51121367_51122600	Y_RNA	chr13	51121690	51122272	chr13_51121690_51122272	0	0	1	1	-0.424972	-0.436911	1.07824	1.09018
chr5	117858717	117860532	chr5_117858717_117860532	Ksr2	chr5	117859316	117859630	chr5_117859316_117859630	0	0	-1	-1	0.29734	-0.0355946	-1.29816	-0.965224
chr13	76417710	76418190	chr13_76417710_76418190	Fam81b	chr13	76417388	76417828	chr13_76417388_76417828	0	0	1	1	-0.133936	-0.552779	0.661192	1.08003
chr18	7593372	7596272	chr18_7593372_7596272	Mpp7	chr18	7594175	7594376	chr18_7594175_7594376	0	0	-1	-1	0.34187	-0.516462	-1.66028	-0.801943
chr2	146415052	146416732	chr2_146415052_146416732	4933406D12Rik	chr2	146415560	146416138	chr2_146415560_146416138	0	0	1	1	-0.19793	0.0779019	0.923898	0.648066
chr4	151638064	151639164	chr4_151638064_151639164	Acot7	chr4	151637939	151638561	chr4_151637939_151638561	0	0	1	1	-0.14592	-0.224142	0.68811	0.766333
chr5	143125108	143125408	chr5_143125108_143125408	Wipi2	chr5	143125564	143125996	chr5_143125564_143125996	0	0	1	1	0.207261	-0.210904	0.628079	1.04624
chr4	80536160	80537060	chr4_80536160_80537060	D4Bwg0951e	#N/A	#N/A	#N/A	#N/A	0	0	1	1	-0.288611	-0.280783	0.913561	0.905733
chr19	55752915	55754355	chr19_55752915_55754355	4930552P12Rik	chr19	55753144	55753463	chr19_55753144_55753463	0	0	-1	-1	-0.286457	-0.429162	-0.907867	-0.765163
chr3	127423320	127424925	chr3_127423320_127424925	Alpk1	chr3	127423487	127423720	chr3_127423487_127423720	0	0	1	1	-0.146876	-0.159355	1.00922	1.0217
chr13	92113706	92114606	chr13_92113706_92114606	Rasgrf2	chr13	92115566	92115776	chr13_92115566_92115776	0	0	-1	-1	-0.156443	-0.432558	-0.790656	-0.514541
chr4	141670207	141670707	chr4_141670207_141670707	Kazn	chr4	141669639	141670395	chr4_141669639_141670395	0	0	1	1	0.163217	0.0864645	0.669929	0.746681
chr6	23967934	23968818	chr6_23967934_23968818	Tas2r118	chr6	23968337	23968713	chr6_23968337_23968713	0	0	-1	-1	0.291584	-0.24319	-1.23184	-0.697064
chr7	120116566	120117263	chr7_120116566_120117263	Rassf10	chr7	120116274	120116676	chr7_120116274_120116676	0	0	-1	-1	-0.318995	-0.518448	-1.23198	-1.03253
chr17	85546153	85547853	chr17_85546153_85547853	1700106N22Rik	chr17	85547702	85547971	chr17_85547702_85547971	0	0	1	1	-0.188563	-0.271329	1.1172	1.19997
chr9	75203960	75204660	chr9_75203960_75204660	Bcl2l10	chr9	75203613	75204010	chr9_75203613_75204010	0	0	-1	-1	0.0211651	0.042506	-0.844484	-0.865825
chr2	130836551	130837451	chr2_130836551_130837451	Atrn	chr2	130836298	130836871	chr2_130836298_130836871	0	0	1	1	-0.310304	-0.258549	0.912538	0.860783
chr9	45251857	45252957	chr9_45251857_45252957	Dscaml1	chr9	45252444	45252894	chr9_45252444_45252894	0	0	1	1	-0.278841	0.0282169	1.16103	0.853971
chr2	79359250	79360950	chr2_79359250_79360950	Gm17325	chr2	79359907	79360518	chr2_79359907_79360518	0	0	-1	-1	0.0178683	-0.0481583	-0.781107	-0.715081
chr4	10972342	10973033	chr4_10972342_10973033	2310030N02Rik	#N/A	#N/A	#N/A	#N/A	0	0	1	1	0.0408354	0.0606956	1.01958	0.999716
chr18	56863972	56864272	chr18_56863972_56864272	Lmnb1	chr18	56864226	56864497	chr18_56864226_56864497	0	0	-1	-1	-0.2004	0.264828	-0.579466	-1.04469
chr14	46009906	46010959	chr14_46009906_46010959	Gnpnat1	chr14	46008335	46009073	chr14_46008335_46009073	0	0	1	1	-0.445373	-0.205744	1.05571	0.816082
chr14	32344218	32344918	chr14_32344218_32344918	Colq	chr14	32344067	32344627	chr14_32344067_32344627	0	0	1	1	0.134451	0.0435697	0.751756	0.842637
chr13	30015504	30016004	chr13_30015504_30016004	E2f3	chr13	30014756	30015063	chr13_30014756_30015063	0	0	1	1	0.182105	-0.17447	0.705984	1.06256
chr16	4500713	4501913	chr16_4500713_4501913	Srl	chr16	4501727	4502016	chr16_4501727_4502016	0	0	1	1	-0.300987	0.112601	1.25916	0.845569
chr10	84407912	84408412	chr10_84407912_84408412	Ric8b	chr10	84407740	84408090	chr10_84407740_84408090	0	0	-1	-1	-0.0803498	-0.0489855	-1.0466	-1.07797
chr4	144966007	144967507	chr4_144966007_144967507	Gm13024	chr4	144966329	144966862	chr4_144966329_144966862	0	0	-1	-1	0.11665	0.270997	-0.71482	-0.869167
chr10	23793837	23794737	chr10_23793837_23794737	Taar8a	chr10	23794487	23794886	chr10_23794487_23794886	0	0	1	1	0.179854	-0.137315	0.705981	1.02315
chr7	149845895	149846795	chr7_149845895_149846795	Igf2	chr7	149845089	149845971	chr7_149845089_149845971	0	0	-1	-1	-0.467763	-0.616295	-1.00541	-0.856877
chr1	74724088	74725188	chr1_74724088_74725188	Ttll4	chr1	74724329	74724750	chr1_74724329_74724750	0	0	1	1	-0.186898	-0.395418	0.622688	0.831209
chr8	127455144	127457844	chr8_127455144_127457844	Egln1	chr8	127456206	127456672	chr8_127456206_127456672	0	0	-1	-1	0.366668	0.186833	-0.875286	-0.695452
chr13	4353698	4356375	chr13_4353698_4356375	Akr1c12	chr13	4353586	4353925	chr13_4353586_4353925	0	0	-1	-1	0.500702	-0.309543	-2.00122	-1.19098
chr13	99873337	99874581	chr13_99873337_99874581	Gm807	chr13	99873672	99873891	chr13_99873672_99873891	0	0	-1	-1	0.183048	-0.159522	-1.13742	-0.794855
chr1	170667952	170668452	chr1_170667952_170668452	Pbx1	chr1	170667459	170667968	chr1_170667459_170667968	0	0	-1	-1	-0.0472866	0.223804	-0.62206	-0.893151
chr5	99843159	99844642	chr5_99843159_99844642	A930011G23Rik	chr5	99843040	99843281	chr5_99843040_99843281	0	0	1	1	-0.205048	-0.300209	0.824041	0.919202
chr12	21608956	21609854	chr12_21608956_21609854	Gm4419	chr12	21608600	21609081	chr12_21608600_21609081	0	0	-1	-1	-0.132484	-0.414278	-0.947324	-0.665529
chr19	18889679	18890779	chr19_18889679_18890779	Trpm6	chr19	18890328	18890548	chr19_18890328_18890548	0	0	-1	-1	-0.120271	-0.262483	-0.962486	-0.820274
chr8	23090168	23092697	chr8_23090168_23092697	Ccdc70	chr8	23091163	23091393	chr8_23091163_23091393	0	0	-1	-1	0.325147	-0.340491	-1.42877	-0.763127
chr3	21010902	21011202	chr3_21010902_21011202	Gm7488	chr3	21010537	21010978	chr3_21010537_21010978	0	0	1	1	0.00344324	-0.405686	0.535976	0.945105
chr13	99869124	99871405	chr13_99869124_99871405	Gm807	chr13	99870422	99870742	chr13_99870422_99870742	0	0	-1	-1	0.394957	-0.140917	-1.17592	-0.640049
chr17	48533239	48534539	chr17_48533239_48534539	Nfya	#N/A	#N/A	#N/A	#N/A	0	0	1	1	-0.16277	-0.150598	0.720487	0.708315
chr6	50189136	50191836	chr6_50189136_50191836	Dfna5	chr6	50189894	50190251	chr6_50189894_50190251	0	0	-1	-1	-0.191122	-0.359438	-0.92433	-0.756014
chr11	82765268	82766926	chr11_82765268_82766926	1700003F17Rik	chr11	82765438	82766396	chr11_82765438_82766396	0	0	1	1	-0.447218	-0.318957	1.23191	1.10364
chr4	94326934	94327834	chr4_94326934_94327834	Ift74	#N/A	#N/A	#N/A	#N/A	0	0	1	1	-0.294096	-0.424041	0.666587	0.796532
chr1	196859835	196862523	chr1_196859835_196862523	A330023F24Rik	chr1	196861633	196861852	chr1_196861633_196861852	0	0	1	1	-0.237723	-0.0181028	0.761171	0.541551
chr6	72882253	72884473	chr6_72882253_72884473	Gm17554	chr6	72881562	72881879	chr6_72881562_72881879	0	0	1	1	-0.360072	-0.223883	1.12837	0.992183
chr11	97706625	97707125	chr11_97706625_97707125	B230217C12Rik	chr11	97706093	97706482	chr11_97706093_97706482	0	0	1	1	-0.159446	-0.304838	0.655018	0.80041
chr7	146322147	146323647	chr7_146322147_146323647	Stk32c	chr7	146322737	146323158	chr7_146322737_146323158	0	0	-1	-1	0.162494	-0.20458	-0.811751	-0.444677
chr2	30388754	30389396	chr2_30388754_30389396	Gm14487	chr2	30388795	30389235	chr2_30388795_30389235	0	0	1	1	-0.114726	-0.299919	0.864953	1.05015
chr2	50008688	50010388	chr2_50008688_50010388	Lypd6	chr2	50009485	50009698	chr2_50009485_50009698	0	0	-1	-1	0.103769	-0.149035	-0.988325	-0.735522
chr10	21282216	21286316	chr10_21282216_21286316	snoU13	chr10	21285288	21285523	chr10_21285288_21285523	0	0	-1	-1	0.00591262	-0.144014	-0.725133	-0.575207
chr19	29771941	29773241	chr19_29771941_29773241	Mlana	chr19	29772479	29772699	chr19_29772479_29772699	0	0	1	1	-0.167841	-0.0544257	0.903863	0.790447
chr8	95537854	95539305	chr8_95537854_95539305	Ces1a	chr8	95538293	95538695	chr8_95538293_95538695	0	0	-1	-1	-0.132186	-0.140666	-0.983587	-0.975108
chr3	127447082	127448498	chr3_127447082_127448498	Alpk1	chr3	127446540	127447209	chr3_127446540_127447209	0	0	1	1	-0.365019	-0.272127	1.23473	1.14184
chr19	10005400	10006629	chr19_10005400_10006629	AC132253.2	chr19	10005601	10006216	chr19_10005601_10006216	0	0	1	1	-0.147617	-0.188079	0.766548	0.807009
chr15	85550328	85551741	chr15_85550328_85551741	Mirlet7b	chr15	85550705	85551008	chr15_85550705_85551008	0	0	-1	-1	0.505536	-0.0182703	-1.07781	-0.554004
chr1	123354848	123355885	chr1_123354848_123355885	Ccdc93	chr1	123356734	123356934	chr1_123356734_123356934	0	0	1	1	-0.416117	-0.113546	1.11182	0.809251
chr13	4360166	4360842	chr13_4360166_4360842	Akr1c6	chr13	4360240	4360559	chr13_4360240_4360559	0	0	-1	-1	0.11622	-0.142318	-1.31059	-1.05205
chr8	129408813	129409707	chr8_129408813_129409707	Tomm20	chr8	129409485	129409819	chr8_129409485_129409819	0	0	1	1	-0.0272421	-0.0420358	0.723758	0.738552
chr8	129381283	129381983	chr8_129381283_129381983	Tomm20	chr8	129381240	129381569	chr8_129381240_129381569	0	0	1	1	0.0442381	-0.179802	0.649079	0.873119
chr3	104623334	104625434	chr3_104623334_104625434	Capza1	#N/A	#N/A	#N/A	#N/A	0	0	1	1	-0.434026	-0.327235	1.11274	1.00595
chr16	34942248	34943548	chr16_34942248_34943548	Mylk	chr16	34943277	34943575	chr16_34943277_34943575	0	0	1	1	0.0232731	-0.106942	0.750205	0.88042
chr2	122095398	122097088	chr2_122095398_122097088	Sord	chr2	122095531	122095858	chr2_122095531_122095858	0	0	1	1	-0.4435	-0.22437	1.09933	0.880197
chr12	104938117	104939417	chr12_104938117_104939417	Gm5656	chr12	104938608	104938991	chr12_104938608_104938991	0	0	1	1	-0.108434	-0.0544273	0.926581	0.872574
chr17	49447315	49448195	chr17_49447315_49448195	U1	chr17	49448399	49448810	chr17_49448399_49448810	0	0	1	1	-0.00645661	-0.033862	0.80214	0.829546
chr2	90385059	90386759	chr2_90385059_90386759	Ptprj	chr2	90385463	90385670	chr2_90385463_90385670	0	0	1	1	-0.184303	0.225174	1.11078	0.701307
chr19	27399321	27400421	chr19_27399321_27400421	Kcnv2	chr19	27399985	27400510	chr19_27399985_27400510	0	0	-1	-1	-0.164984	0.000371789	-0.667537	-0.832893
chr7	89934102	89935002	chr7_89934102_89935002	Eftud1	chr7	89933871	89934286	chr7_89933871_89934286	0	0	1	1	-0.659815	-0.374247	1.25202	0.966455
chr11	78737739	78738439	chr11_78737739_78738439	Nos2	chr11	78738549	78738907	chr11_78738549_78738907	0	0	1	1	-0.171744	-0.235202	0.915114	0.978572
chr17	28604657	28605357	chr17_28604657_28605357	Fkbp5	#N/A	#N/A	#N/A	#N/A	0	0	1	1	-0.263814	-0.450632	0.782062	0.96888
chr10	75649502	75650402	chr10_75649502_75650402	Slc5a4a	chr10	75650109	75650421	chr10_75650109_75650421	0	0	1	1	-0.0389907	-0.0529196	0.877808	0.891737
chr16	35764951	35766931	chr16_35764951_35766931	Dirc2	chr16	35764046	35764246	chr16_35764046_35764246	0	0	1	1	-0.142066	0.130074	1.2458	0.973657
chr16	20729813	20731218	chr16_20729813_20731218	Thpo	chr16	20730276	20730883	chr16_20730276_20730883	0	0	1	1	-0.240402	-0.0571487	1.13985	0.9566
chr16	17240017	17240517	chr16_17240017_17240517	Hic2	chr16	17239570	17239797	chr16_17239570_17239797	0	0	1	1	0.28101	0.0317723	0.68236	0.931597
chr6	18300076	18301976	chr6_18300076_18301976	Cttnbp2	chr6	18299498	18299809	chr6_18299498_18299809	0	0	1	1	-0.0856263	0.067854	1.19434	1.04086
chr11	110106237	110106737	chr11_110106237_110106737	Abca6	chr11	110105979	110106444	chr11_110105979_110106444	0	0	-1	-1	-0.161293	0.170389	-0.665888	-0.99757
chr9	66516893	66518148	chr9_66516893_66518148	Car12	chr9	66517400	66517790	chr9_66517400_66517790	0	0	1	1	-0.285259	0.298464	1.31239	0.72867
chr1	31090124	31091817	chr1_31090124_31091817	Gm5699	chr1	31090722	31090922	chr1_31090722_31090922	0	0	1	1	-0.281444	-0.0205589	0.933207	0.672322
chr10	94571615	94573315	chr10_94571615_94573315	Cradd	chr10	94572770	94573030	chr10_94572770_94573030	0	0	1	1	-0.668999	-0.325284	1.12096	0.777244
chr19	34691042	34693272	chr19_34691042_34693272	2010002M12Rik	#N/A	#N/A	#N/A	#N/A	0	0	1	1	-0.179655	0.0556227	0.928688	0.69341
chr10	82583999	82585099	chr10_82583999_82585099	Chst11	chr10	82583727	82584066	chr10_82583727_82584066	0	0	-1	-1	-0.0990701	-0.0306272	-0.702333	-0.770776
chr15	68198728	68199183	chr15_68198728_68199183	Mir30d	chr15	68198444	68198756	chr15_68198444_68198756	0	0	1	1	-0.0791709	-0.453947	0.588112	0.962888
chr3	27187278	27188578	chr3_27187278_27188578	Nceh1	chr3	27187547	27188133	chr3_27187547_27188133	0	0	1	1	-0.223217	0.0574334	0.946901	0.666251
chr1	187411578	187412278	chr1_187411578_187412278	Slc30a10	chr1	187411432	187412031	chr1_187411432_187412031	0	0	1	1	0.135022	-0.325122	0.509415	0.969559
chr14	57468695	57469395	chr14_57468695_57469395	U7	chr14	57468384	57468926	chr14_57468384_57468926	0	0	1	1	0.071976	-0.398634	0.47745	0.94806
chr9	77360611	77361311	chr9_77360611_77361311	Lrrc1	#N/A	#N/A	#N/A	#N/A	0	0	1	1	0.00665402	-0.127878	0.776196	0.910728
chr8	93378239	93379670	chr8_93378239_93379670	Chd9	chr8	93378597	93379080	chr8_93378597_93379080	0	0	1	1	-0.13564	0.08143	1.29202	1.07495
chr8	107570090	107570790	chr8_107570090_107570790	Ces3a	chr8	107569719	107570311	chr8_107569719_107570311	0	0	-1	-1	0.317759	0.200732	-0.684055	-0.567028
chr2	131321352	131322756	chr2_131321352_131322756	Smox	#N/A	#N/A	#N/A	#N/A	0	0	1	1	-0.421665	-0.13134	1.33177	1.04145
chr11	101796607	101798053	chr11_101796607_101798053	Rpl27-ps2	chr11	101797014	101797477	chr11_101797014_101797477	0	0	1	1	-0.338177	0.115437	1.12761	0.673992
chr17	28651192	28651692	chr17_28651192_28651692	Fkbp5	#N/A	#N/A	#N/A	#N/A	0	0	-1	-1	0.285807	0.700437	-0.540707	-0.955337
chrX	136052517	136054017	chrX_136052517_136054017	D330045A20Rik	chrX	136053836	136054067	chrX_136053836_136054067	0	0	1	1	-0.382301	-0.198558	0.808592	0.624849
chr17	48543029	48543929	chr17_48543029_48543929	Nfya	#N/A	#N/A	#N/A	#N/A	0	0	1	1	-0.415266	-0.405154	0.978946	0.968834
chr11	117587985	117588685	chr11_117587985_117588685	Tnrc6c	chr11	117588467	117588855	chr11_117588467_117588855	0	0	1	1	-0.197735	-0.323836	0.77533	0.901431
chr15	98314571	98315621	chr15_98314571_98315621	Lalba	chr15	98314698	98315316	chr15_98314698_98315316	0	0	1	1	-0.321696	-0.196126	1.03655	0.910978
chr9	78129408	78130508	chr9_78129408_78130508	Gm10639	chr9	78129747	78130631	chr9_78129747_78130631	0	0	-1	-1	0.0405725	-0.0432936	-0.707657	-0.623791
chr1	187332457	187333157	chr1_187332457_187333157	Slc30a10	chr1	187332915	187333317	chr1_187332915_187333317	0	0	1	1	0.00503991	-0.0930538	0.849153	0.947247
chr2	128184925	128185425	chr2_128184925_128185425	Gm14005	chr2	128184857	128185247	chr2_128184857_128185247	0	0	1	1	0.106364	-0.336278	0.514074	0.956716
chr2	157999580	158001080	chr2_157999580_158001080	D630003M21Rik	chr2	158000240	158000571	chr2_158000240_158000571	0	0	1	1	-0.13696	-0.0859614	0.871041	0.820043
chr17	46106331	46106831	chr17_46106331_46106831	Vegfa	#N/A	#N/A	#N/A	#N/A	0	0	1	1	-0.222735	-0.715194	0.667623	1.16008
chr13	107891166	107891866	chr13_107891166_107891866	3830408C21Rik	chr13	107891717	107892015	chr13_107891717_107892015	0	0	1	1	-0.270603	-0.085739	0.95637	0.771507
chr5	107725051	107725917	chr5_107725051_107725917	U6	chr5	107724772	107725141	chr5_107724772_107725141	0	0	-1	-1	-0.225727	-0.186694	-0.968969	-1.008
chr10	122468199	122470099	chr10_122468199_122470099	Mon2	chr10	122468618	122468834	chr10_122468618_122468834	0	0	1	1	-0.493636	-0.338978	1.08707	0.932413
chr4	108798537	108799369	chr4_108798537_108799369	Osbpl9	chr4	108798428	108799068	chr4_108798428_108799068	0	0	1	1	0.0766824	0.215373	0.913669	0.774979
chr3	146042415	146043468	chr3_146042415_146043468	U6	chr3	146042589	146043036	chr3_146042589_146043036	0	0	1	1	-0.505402	-0.2263	1.29564	1.01654
chr7	134430888	134432356	chr7_134430888_134432356	Gm17511	chr7	134431394	134431895	chr7_134431394_134431895	0	0	1	1	0.0172421	0.0759282	0.996652	0.937966
chr2	28352029	28353077	chr2_28352029_28353077	Gbgt1	chr2	28352155	28352447	chr2_28352155_28352447	0	0	1	1	-0.2272	0.203331	1.20219	0.771657
chr13	104495366	104496666	chr13_104495366_104496666	Srek1	chr13	104495569	104496068	chr13_104495569_104496068	0	0	1	1	-0.354686	-0.305479	0.967827	0.91862
chr16	16366731	16368552	chr16_16366731_16368552	Dnm1l	chr16	16367246	16367638	chr16_16367246_16367638	0	0	1	1	-0.432775	0.062153	1.21359	0.718663
chr19	57217677	57218977	chr19_57217677_57218977	Ablim1	chr19	57218108	57218467	chr19_57218108_57218467	0	0	1	1	-0.177665	-0.0927417	0.837032	0.752109
chr19	27386418	27388318	chr19_27386418_27388318	Kcnv2	chr19	27387136	27387822	chr19_27387136_27387822	0	0	-1	-1	0.203433	-0.0466157	-0.937918	-0.68787
chr8	129362151	129363651	chr8_129362151_129363651	Tomm20	chr8	129362960	129363185	chr8_129362960_129363185	0	0	1	1	0.108165	0.157325	0.630988	0.581828
chr3	137495258	137497488	chr3_137495258_137497488	H2afz	chr3	137495876	137496568	chr3_137495876_137496568	0	0	1	1	-0.427272	-0.0885153	1.15493	0.816171
chr2	72893419	72895319	chr2_72893419_72895319	Ola1	chr2	72894270	72894553	chr2_72894270_72894553	0	0	1	1	-0.301627	0.0131546	0.834248	0.519466
chr18	63857907	63861776	chr18_63857907_63861776	Txnl1	chr18	63860076	63860305	chr18_63860076_63860305	0	0	-1	-1	0.555167	-0.0511391	-1.12943	-0.523123
chr17	31666622	31666922	chr17_31666622_31666922	Ndufv3	chr17	31666350	31666619	chr17_31666350_31666619	0	0	1	1	-0.221476	-0.72673	0.651231	1.15648
chr6	78415434	78420532	chr6_78415434_78420532	Reg3g	chr6	78418768	78419183	chr6_78418768_78419183	0	0	1	1	-0.550012	-0.1875	2.01374	1.65123
chr6	29751719	29752787	chr6_29751719_29752787	Ahcyl2	chr6	29751725	29752241	chr6_29751725_29752241	0	0	1	1	-0.105655	-0.145245	0.768716	0.808306
chr11	58417724	58421017	chr11_58417724_58421017	2210407C18Rik	chr11	58418636	58419112	chr11_58418636_58419112	0	0	1	1	-0.115148	0.410182	1.03392	0.508586
chr4	138022616	138023894	chr4_138022616_138023894	Camk2n1	chr4	138023134	138023452	chr4_138023134_138023452	0	0	1	1	-0.293754	-0.0490979	1.25405	1.0094
chr9	31291137	31292837	chr9_31291137_31292837	Tmem45b	chr9	31291768	31292070	chr9_31291768_31292070	0	0	1	1	-0.232494	-0.0437531	0.955072	0.766331
chr13	74951019	74952490	chr13_74951019_74952490	Cast	chr13	74951054	74951329	chr13_74951054_74951329	0	0	1	1	-0.281126	-0.172073	1.16901	1.05996
chr5	99556483	99557783	chr5_99556483_99557783	Rasgef1b	chr5	99557557	99558073	chr5_99557557_99558073	0	0	1	1	0.00627872	-0.07574	0.74674	0.828759
chr9	63971632	63973705	chr9_63971632_63973705	Lctl	chr9	63972720	63972941	chr9_63972720_63972941	0	0	-1	-1	0.165498	0.146268	-0.732945	-0.713716
chr1	59451204	59453504	chr1_59451204_59453504	Cdk15	chr1	59450850	59451418	chr1_59450850_59451418	0	0	1	1	-0.0832611	-0.18022	0.98062	1.07758
chr3	145420965	145422465	chr3_145420965_145422465	Ddah1	chr3	145421462	145422100	chr3_145421462_145422100	0	0	-1	-1	-0.162298	-0.349751	-1.05068	-0.863229
chr16	18636752	18638252	chr16_18636752_18638252	44079	#N/A	#N/A	#N/A	#N/A	0	0	-1	-1	-0.120667	0.346906	-0.47111	-0.938682
chr12	102483714	102484614	chr12_102483714_102484614	U6	chr12	102484023	102484227	chr12_102484023_102484227	0	0	1	1	-0.275047	-0.372921	0.841122	0.938997
chr6	18252345	18254445	chr6_18252345_18254445	Cftr	chr6	18253234	18253670	chr6_18253234_18253670	0	0	1	1	0.0461066	0.0742669	0.766331	0.738171
chr5	149581846	149583546	chr5_149581846_149583546	4930505K14Rik	chr5	149582351	149582967	chr5_149582351_149582967	0	0	1	1	-0.311273	-0.0368143	0.837177	0.562718
chr4	152598955	152599434	chr4_152598955_152599434	Gm13174	chr4	152598639	152599014	chr4_152598639_152599014	0	0	1	1	0.113978	-0.0741226	0.666997	0.855098
chr10	4537409	4539909	chr10_4537409_4539909	Fbxo5	chr10	4540291	4541199	chr10_4540291_4541199	0	0	1	1	-0.0208491	-0.0261691	0.765756	0.771076
chr16	4381509	4382770	chr16_4381509_4382770	Adcy9	chr16	4381388	4381852	chr16_4381388_4381852	0	0	1	1	-0.250737	-0.112565	0.726966	0.588794
chr2	122126521	122128790	chr2_122126521_122128790	Duoxa2	chr2	122127043	122127269	chr2_122127043_122127269	0	0	1	1	-0.42573	-0.0586037	1.13418	0.767051
chr14	54727362	54729462	chr14_54727362_54729462	Trdd1	chr14	54728346	54728764	chr14_54728346_54728764	0	0	1	1	-0.064503	-0.000320903	0.761261	0.697079
chr4	114769049	114770093	chr4_114769049_114770093	Pdzk1ip1	chr4	114769446	114769743	chr4_114769446_114769743	0	0	1	1	-0.236359	-0.190249	1.00475	0.958639
chr19	25040005	25041505	chr19_25040005_25041505	Cbwd1	#N/A	#N/A	#N/A	#N/A	0	0	1	1	-0.172727	-0.0688596	0.859683	0.755815
chr12	72909213	72910313	chr12_72909213_72910313	Daam1	chr12	72909584	72910212	chr12_72909584_72910212	0	0	1	1	-0.097061	0.0465389	0.812855	0.669255
chr7	31005054	31005554	chr7_31005054_31005554	Tbcb	chr7	31004968	31005401	chr7_31004968_31005401	0	0	-1	-1	0.295209	0.594132	-0.718606	-1.01753
chr15	32122353	32122853	chr15_32122353_32122853	Tas2r119	chr15	32122641	32123057	chr15_32122641_32123057	0	0	-1	-1	0.164578	0.327075	-0.70771	-0.870207
chr2	90413960	90416260	chr2_90413960_90416260	Ptprj	#N/A	#N/A	#N/A	#N/A	0	0	1	1	-0.253478	0.188113	0.871971	0.430381
chr4	144393240	144394340	chr4_144393240_144394340	Prdx2-rs3	chr4	144393529	144394203	chr4_144393529_144394203	0	0	-1	-1	-0.0751546	-0.1557	-0.900523	-0.819978
chr7	139869211	139871216	chr7_139869211_139871216	Fgfr2	chr7	139870181	139870512	chr7_139870181_139870512	0	0	1	1	-0.170003	-0.0240524	0.820473	0.674522
chr9	65633795	65636045	chr9_65633795_65636045	Zfp609	chr9	65635152	65635586	chr9_65635152_65635586	0	0	1	1	-0.186033	0.0748074	0.877804	0.616964
chr13	104947065	104948929	chr13_104947065_104948929	2410002O22Rik	#N/A	#N/A	#N/A	#N/A	0	0	1	1	-0.333844	0.0886045	1.07453	0.652084
chr14	65519918	65520618	chr14_65519918_65520618	Hmbox1	chr14	65519940	65520158	chr14_65519940_65520158	0	0	1	1	0.194256	0.155596	0.7169	0.75556
chr5	20837215	20839237	chr5_20837215_20839237	Ccdc146	chr5	20837483	20837861	chr5_20837483_20837861	0	0	1	1	-0.196254	0.0948726	1.1024	0.811273
chr4	43352652	43352952	chr4_43352652_43352952	Atp8b5	chr4	43352894	43353338	chr4_43352894_43353338	0	0	-1	-1	-0.214459	0.213569	-0.673774	-1.1018
chr1	159183521	159184421	chr1_159183521_159184421	Rasal2	chr1	159183831	159184537	chr1_159183831_159184537	0	0	1	1	-0.0968892	-0.15124	0.63002	0.684371
chr6	34492589	34494065	chr6_34492589_34494065	Gm13860	chr6	34492838	34493784	chr6_34492838_34493784	0	0	1	1	-0.0625989	0.219688	1.08778	0.805491
chr3	57148060	57148560	chr3_57148060_57148560	U7	chr3	57148169	57148436	chr3_57148169_57148436	0	0	-1	-1	-0.189623	0.186301	-0.656677	-1.0326
chr18	21090972	21091472	chr18_21090972_21091472	Rnf125	chr18	21089665	21090166	chr18_21089665_21090166	0	0	1	1	-0.0166105	-0.292885	0.510061	0.786335
chr16	93818426	93820267	chr16_93818426_93820267	Dopey2	chr16	93817110	93817527	chr16_93817110_93817527	0	0	1	1	-0.173499	0.29107	1.05586	0.59129
chr1	53380686	53381786	chr1_53380686_53381786	Osgepl1	chr1	53381189	53381537	chr1_53381189_53381537	0	0	-1	-1	0.0505799	-0.199837	-0.900317	-0.6499
chr8	35118401	35119697	chr8_35118401_35119697	Gm9951	chr8	35118796	35119307	chr8_35118796_35119307	0	0	1	1	-0.225788	-0.147255	1.24014	1.16161
chr4	141533807	141536094	chr4_141533807_141536094	Fhad1	chr4	141534470	141534784	chr4_141534470_141534784	0	0	1	1	-0.175313	0.264585	0.962309	0.522411
chr9	92129471	92129971	chr9_92129471_92129971	Plscr1	chr9	92129794	92130260	chr9_92129794_92130260	0	0	-1	-1	-0.0472435	0.218781	-0.682387	-0.948412
chr9	55945208	55945908	chr9_55945208_55945908	Pstpip1	chr9	55945488	55946110	chr9_55945488_55946110	0	0	1	1	-0.310576	-0.190247	0.877349	0.757019
chr2	145638284	145639532	chr2_145638284_145639532	Rin2	#N/A	#N/A	#N/A	#N/A	0	0	1	1	0.0487146	0.184019	0.923132	0.787828
chr2	71703498	71705798	chr2_71703498_71705798	Pdk1	chr2	71704096	71704335	chr2_71704096_71704335	0	0	1	1	-0.349598	-0.0976336	0.93593	0.683966
chr7	106250271	106251571	chr7_106250271_106251571	Uvrag	chr7	106250342	106250598	chr7_106250342_106250598	0	0	1	1	-0.0625296	0.165754	0.982042	0.753758
chr2	152996350	152998050	chr2_152996350_152998050	Tm9sf4	chr2	152997762	152998032	chr2_152997762_152998032	0	0	1	1	0.0177866	0.329649	0.928744	0.616881
chr8	124944510	124946570	chr8_124944510_124946570	Gm20388	chr8	124945231	124945897	chr8_124945231_124945897	0	0	1	1	-0.156421	0.122393	1.13184	0.853028
chr7	81520706	81521406	chr7_81520706_81521406	Slco3a1	chr7	81520482	81520831	chr7_81520482_81520831	0	0	-1	-1	0.387452	0.530525	-0.670652	-0.813725
chr19	3550295	3550795	chr19_3550295_3550795	Ppp6r3	chr19	3550167	3550445	chr19_3550167_3550445	0	0	1	1	0.0621574	-0.249123	0.438562	0.749843
chr13	76393280	76394931	chr13_76393280_76394931	Fam81b	chr13	76393586	76394178	chr13_76393586_76394178	0	0	1	1	-0.280851	-0.187747	0.932186	0.839082
chr10	18754098	18755398	chr10_18754098_18755398	Tnfaip3	chr10	18754550	18754976	chr10_18754550_18754976	0	0	1	1	-0.31003	-0.428783	0.713145	0.831898
chr4	10861955	10864170	chr4_10861955_10864170	Gm11828	#N/A	#N/A	#N/A	#N/A	0	0	1	1	-0.193165	-0.144889	0.844193	0.795916
chr9	77276986	77279086	chr9_77276986_77279086	Lrrc1	chr9	77277048	77277297	chr9_77277048_77277297	0	0	1	1	-0.277303	-0.268792	0.782478	0.773967
chr9	72915499	72917199	chr9_72915499_72917199	Rab27a	chr9	72915962	72916872	chr9_72915962_72916872	0	0	1	1	-0.0998806	0.0497822	0.640175	0.490512
chr5	50422147	50424175	chr5_50422147_50424175	Gpr125	chr5	50422613	50422847	chr5_50422613_50422847	0	0	1	1	-0.101926	-0.11299	0.852661	0.863724
chr2	49666859	49667359	chr2_49666859_49667359	Lypd6b	chr2	49666828	49667160	chr2_49666828_49667160	0	0	-1	-1	0.148136	0.169923	-0.685574	-0.707361
chr13	98110976	98111876	chr13_98110976_98111876	AC160109.1	chr13	98111256	98111772	chr13_98111256_98111772	0	0	1	1	-0.0944753	-0.28934	0.523281	0.718145
chr12	27768672	27771172	chr12_27768672_27771172	Gm9866	chr12	27768980	27769388	chr12_27768980_27769388	0	0	-1	-1	-0.0322584	0.0428554	-0.88747	-0.962584
chr6	5955020	5955320	chr6_5955020_5955320	Dync1i1	chr6	5955717	5956481	chr6_5955717_5956481	0	0	1	1	-0.0843699	-0.47375	0.528979	0.918359
chr1	89462556	89463056	chr1_89462556_89463056	Ngef	chr1	89462355	89462816	chr1_89462355_89462816	0	0	-1	-1	-0.108208	0.107502	-0.572812	-0.788522
chr2	172882621	172883721	chr2_172882621_172883721	Rbm38	chr2	172882224	172882855	chr2_172882224_172882855	0	0	-1	-1	0.0165849	0.18643	-0.628804	-0.798649
chr15	82703805	82705006	chr15_82703805_82705006	Tcf20	chr15	82704215	82704521	chr15_82704215_82704521	0	0	1	1	-0.103822	-0.312557	0.744973	0.953708
chr3	97035518	97037397	chr3_97035518_97037397	Bcl9	chr3	97036339	97036651	chr3_97036339_97036651	0	0	1	1	-0.278295	0.0463023	1.21817	0.893574
chr6	136944235	136945535	chr6_136944235_136945535	Pde6h	chr6	136944943	136945188	chr6_136944943_136945188	0	0	1	1	-0.244637	-0.0325381	0.615696	0.403597
chr13	21850795	21852895	chr13_21850795_21852895	Hist1h2bn	#N/A	#N/A	#N/A	#N/A	0	0	1	1	-0.119878	0.068952	0.912453	0.723624
chr14	54747811	54749300	chr14_54747811_54749300	Trdj1	chr14	54748041	54748505	chr14_54748041_54748505	0	0	1	1	-0.0114225	0.0582991	0.879277	0.809555
chr2	20260395	20262483	chr2_20260395_20262483	Etl4	chr2	20261588	20262336	chr2_20261588_20262336	0	0	1	1	-0.351068	0.0474733	1.18401	0.785465
chr1	120543917	120545817	chr1_120543917_120545817	Tfcp2l1	chr1	120544551	120545026	chr1_120544551_120545026	0	0	1	1	-0.177426	-0.236136	0.894428	0.953138
chr7	146556764	146558064	chr7_146556764_146558064	Inpp5a	chr7	146557318	146557649	chr7_146557318_146557649	0	0	-1	-1	-0.0723046	-0.0244401	-0.592415	-0.64028
chr9	77384384	77384884	chr9_77384384_77384884	Lrrc1	chr9	77385183	77385408	chr9_77385183_77385408	0	0	1	1	0.264176	-0.302174	0.576142	1.14249
chr4	32187144	32189345	chr4_32187144_32189345	Gm11927	chr4	32187871	32188492	chr4_32187871_32188492	0	0	1	1	-0.491681	0.0506991	1.36947	0.827094
chr17	35322795	35323459	chr17_35322795_35323459	Lst1	chr17	35322937	35323456	chr17_35322937_35323456	0	0	1	1	0.228529	0.314797	0.85577	0.769502
chr15	76884508	76886208	chr15_76884508_76886208	Apol6	chr15	76885115	76885459	chr15_76885115_76885459	0	0	1	1	0.134816	0.0531736	1.04927	1.13091
chr12	60299440	60299935	chr12_60299440_60299935	Fbxo33	chr12	60299700	60300156	chr12_60299700_60300156	0	0	-1	-1	-0.22043	0.0740226	-0.571005	-0.865458
chr1	71144835	71145535	chr1_71144835_71145535	Bard1	#N/A	#N/A	#N/A	#N/A	0	0	1	1	-0.0427191	-0.244671	0.757203	0.959155
chr5	20946591	20947291	chr5_20946591_20947291	Fam185a	chr5	20946734	20947372	chr5_20946734_20947372	0	0	1	1	0.23037	-0.108054	0.548115	0.886539
chr8	119660805	119661905	chr8_119660805_119661905	Bcmo1	chr8	119661238	119661619	chr8_119661238_119661619	0	0	1	1	-0.0995504	-0.167752	0.680662	0.748864
chr5	31272387	31272687	chr5_31272387_31272687	Tcf23	chr5	31271790	31272289	chr5_31271790_31272289	0	0	-1	-1	0.00999324	0.394656	-0.560027	-0.94469
chr7	138174804	138181849	chr7_138174804_138181849	Fgfr2	chr7	138175305	138175551	chr7_138175305_138175551	0	0	1	1	-0.188498	0.480503	1.26957	0.600572
chr2	122123062	122126506	chr2_122123062_122126506	Duox2	chr2	122124208	122124809	chr2_122124208_122124809	0	0	1	1	-0.580557	0.0520727	1.82459	1.19196
chr4	43973408	43974231	chr4_43973408_43974231	Glipr2	#N/A	#N/A	#N/A	#N/A	0	0	1	1	0.0596683	0.103304	0.743899	0.700263
chr9	120260457	120260757	chr9_120260457_120260757	Myrip	chr9	120260131	120260579	chr9_120260131_120260579	0	0	1	1	-0.313679	-0.671884	0.62957	0.987775
chr4	81641442	81642742	chr4_81641442_81642742	Gm11264	chr4	81641088	81641568	chr4_81641088_81641568	0	0	1	1	-0.352579	-0.373711	0.854507	0.87564
chr2	77341347	77343002	chr2_77341347_77343002	Zfp385b	chr2	77341802	77342403	chr2_77341802_77342403	0	0	1	1	-0.308319	-0.293422	0.832987	0.81809
chr2	91156536	91157036	chr2_91156536_91157036	1110051M20Rik	chr2	91156846	91157387	chr2_91156846_91157387	0	0	1	1	0.3545	-0.11886	0.667477	1.14084
chr3	75108779	75110679	chr3_75108779_75110679	Serpini2	chr3	75109504	75109842	chr3_75109504_75109842	0	0	1	1	-0.303454	-0.024727	0.956559	0.677832
chr1	7487007	7489707	chr1_7487007_7489707	Gm16899	#N/A	#N/A	#N/A	#N/A	0	0	1	1	-0.352754	-0.00581064	1.04319	0.696247
chr4	88955005	88955705	chr4_88955005_88955705	Cdkn2b	chr4	88956385	88957237	chr4_88956385_88957237	-1	-1	1	0	-0.80921	-0.661897	0.434218	0.286905
chr9	76426821	76427921	chr9_76426821_76427921	Fam83b	chr9	76427713	76428071	chr9_76427713_76428071	-1	-1	-1	0	-0.573707	-0.878271	-0.454827	-0.150262
chr11	62943044	62943944	chr11_62943044_62943944	Pmp22	chr11	62942830	62943137	chr11_62942830_62943137	-1	-1	-1	0	-0.614486	-0.662005	-0.5032	-0.455681
chr7	149421999	149422699	chr7_149421999_149422699	Krtap5-5	chr7	149422593	149422797	chr7_149422593_149422797	-1	-1	1	0	-0.918168	-0.651322	0.59627	0.329424
chr6	50495853	50496553	chr6_50495853_50496553	SNORA17	chr6	50495480	50496003	chr6_50495480_50496003	-1	-1	-1	0	-0.445286	-0.643179	-0.147699	0.0501938
chr8	23121883	23124183	chr8_23121883_23124183	Atp7b	chr8	23123213	23124155	chr8_23123213_23124155	1	1	-1	0	0.506181	0.0816083	-0.832151	-0.407578
chr6	72533009	72534309	chr6_72533009_72534309	Elmod3	chr6	72534083	72534578	chr6_72534083_72534578	1	1	-1	0	0.69869	0.476295	-0.648621	-0.426225
chr15	10819485	10821585	chr15_10819485_10821585	C1qtnf3	chr15	10820036	10820483	chr15_10820036_10820483	1	-1	-1	0	0.215797	-0.452113	-0.725072	-0.0571631
chr14	47994308	47995208	chr14_47994308_47995208	Lgals3	chr14	47994057	47994395	chr14_47994057_47994395	-1	-1	-1	0	-0.509454	-0.543111	-0.404847	-0.37119
chr13	6106199	6108499	chr13_6106199_6108499	AC154816.1	chr13	6108216	6108891	chr13_6108216_6108891	-1	-1	-1	0	-0.833512	-0.812392	-0.534081	-0.555201
chr17	43700299	43700799	chr17_43700299_43700799	Pla2g7	chr17	43700602	43700912	chr17_43700602_43700912	-1	-1	1	0	-0.630239	-0.732694	0.50487	0.607326
chr4	148771904	148772604	chr4_148771904_148772604	Ube4b	chr4	148772592	148772829	chr4_148772592_148772829	1	1	-1	0	0.551709	0.504154	-0.186532	-0.138977
chr14	56088797	56090097	chr14_56088797_56090097	Dhrs4	chr14	56087952	56088260	chr14_56087952_56088260	1	1	-1	0	0.555606	0.476398	-0.523065	-0.443857
chr4	119331433	119332933	chr4_119331433_119332933	Guca2b	chr4	119331390	119331650	chr4_119331390_119331650	1	1	-1	0	0.235352	0.105025	-0.511366	-0.381039
chr11	115640401	115641101	chr11_115640401_115641101	2310067B10Rik	chr11	115640249	115640917	chr11_115640249_115640917	1	1	-1	0	0.187395	0.235258	-0.328141	-0.376004
chr6	72538809	72540109	chr6_72538809_72540109	Elmod3	chr6	72540155	72540653	chr6_72540155_72540653	1	1	-1	0	0.556157	0.461518	-0.445964	-0.351324
chr17	33912710	33917410	chr17_33912710_33917410	Angptl4	chr17	33912608	33912808	chr17_33912608_33912808	1	1	-1	0	0.822999	0.375086	-0.863635	-0.415722
chr12	40764027	40765127	chr12_40764027_40765127	Arl4a	chr12	40763869	40764892	chr12_40763869_40764892	-1	-1	-1	0	-0.528472	-0.823292	-0.348064	-0.0532448
chr6	137493247	137494147	chr6_137493247_137494147	Eps8	#N/A	#N/A	#N/A	#N/A	-1	-1	1	0	-0.540454	-0.493182	0.433046	0.385774
chr11	54601354	54602054	chr11_54601354_54602054	Cdc42se2	chr11	54600434	54601432	chr11_54600434_54601432	-1	-1	-1	0	-0.683149	-0.568316	-0.597111	-0.711944
chr17	37022576	37023476	chr17_37022576_37023476	Trim40	chr17	37022360	37022721	chr17_37022360_37022721	-1	-1	1	0	-0.486718	-0.527016	0.270544	0.310842
chr9	99040175	99041042	chr9_99040175_99041042	Pik3cb	chr9	99040093	99040963	chr9_99040093_99040963	-1	-1	-1	0	-0.690222	-0.951355	-0.360469	-0.0993361
chr9	64550181	64550681	chr9_64550181_64550681	Megf11	chr9	64550803	64551154	chr9_64550803_64551154	-1	-1	1	0	-0.845472	-0.720896	0.270759	0.146184
chr11	20730701	20731201	chr11_20730701_20731201	1110067D22Rik	chr11	20730745	20731594	chr11_20730745_20731594	-1	-1	-1	0	-0.666003	-0.834773	-0.345199	-0.176429
chr4	119959179	119960479	chr4_119959179_119960479	Foxo6	chr4	119959756	119960952	chr4_119959756_119960952	-1	-1	-1	0	-0.504672	-0.921983	-0.709571	-0.29226
chr5	116181944	116182644	chr5_116181944_116182644	Ccdc64	chr5	116181274	116182890	chr5_116181274_116182890	-1	-1	-1	0	-1.05843	-0.835111	-0.270965	-0.49428
chr10	77707201	77708615	chr10_77707201_77708615	Trappc10	chr10	77706851	77708042	chr10_77706851_77708042	-1	-1	-1	0	-0.367106	-0.54039	-0.502342	-0.329058
chr16	30069628	30070528	chr16_30069628_30070528	Hes1	chr16	30070182	30071009	chr16_30070182_30071009	-1	-1	1	0	-0.620127	-0.486415	0.381301	0.247588
chr3	108086791	108087491	chr3_108086791_108087491	Gm12523	chr3	108086770	108087787	chr3_108086770_108087787	-1	-1	1	0	-0.93961	-0.962075	0.558452	0.580918
chr18	70728065	70729365	chr18_70728065_70729365	Mbd2	chr18	70727649	70728729	chr18_70727649_70728729	-1	-1	1	0	-0.499456	0.0241777	0.525394	0.00176033
chr11	62094899	62095399	chr11_62094899_62095399	Ttc19	chr11	62094759	62095454	chr11_62094759_62095454	-1	-1	-1	0	-0.96841	-1.1056	-0.36742	-0.230231
chr17	26674277	26675177	chr17_26674277_26675177	Gm8225	chr17	26675062	26675431	chr17_26675062_26675431	-1	-1	1	0	-0.342553	-0.350625	0.592808	0.60088
chr7	149280781	149281481	chr7_149280781_149281481	Dusp8	chr7	149280690	149281639	chr7_149280690_149281639	-1	-1	1	0	-0.881779	-0.733517	0.241258	0.092996
chr16	22163069	22164730	chr16_22163069_22164730	Igf2bp2	chr16	22162361	22163539	chr16_22162361_22163539	-1	-1	1	0	-0.400309	-0.261111	0.544107	0.404909
chr18	76401180	76402480	chr18_76401180_76402480	Smad2	chr18	76400684	76402115	chr18_76400684_76402115	-1	-1	-1	0	-0.725599	-1.00239	-0.285585	-0.00879492
chr6	47997690	47998190	chr6_47997690_47998190	Zfp777	chr6	47997406	47998997	chr6_47997406_47998997	-1	-1	-1	0	-0.910595	-1.23112	-0.504121	-0.183596
chr5	134932231	134932731	chr5_134932231_134932731	Gtf2ird1	chr5	134931913	134932855	chr5_134931913_134932855	-1	-1	1	0	-0.810852	-0.626253	0.386219	0.201621
chr4	140843423	140843723	chr4_140843423_140843723	Gm13056	chr4	140843448	140844302	chr4_140843448_140844302	-1	-1	-1	0	-0.45584	-0.472236	-0.26651	-0.250114
chr14	29212245	29213745	chr14_29212245_29213745	Erc2	chr14	29212097	29212646	chr14_29212097_29212646	-1	-1	-1	0	-0.216035	-0.539613	-0.158898	0.16468
chr8	86522184	86522884	chr8_86522184_86522884	Samd1	chr8	86521507	86522519	chr8_86521507_86522519	-1	-1	-1	0	-0.318992	-0.558362	-0.532209	-0.292839
chr1	94806097	94807597	chr1_94806097_94807597	5033417F24Rik	chr1	94807004	94807481	chr1_94807004_94807481	-1	-1	-1	0	0.0039567	-0.326033	-0.451682	-0.121692
chr10	67011366	67012266	chr10_67011366_67012266	Ado	chr10	67011287	67012478	chr10_67011287_67012478	-1	-1	-1	0	-0.335149	-0.54083	-0.409708	-0.204027
chr5	100928864	100929764	chr5_100928864_100929764	Lin54	chr5	100929135	100929355	chr5_100929135_100929355	-1	-1	-1	0	-0.649598	-1.10412	-0.290266	0.164252
chr8	124172775	124176675	chr8_124172775_124176675	Gm20388	chr8	124173914	124174235	chr8_124173914_124174235	-1	-1	-1	0	0.0825429	-0.191922	-0.536226	-0.261761
chr9	118835458	118838158	chr9_118835458_118838158	Ctdspl	chr9	118835207	118835935	chr9_118835207_118835935	-1	-1	-1	0	-0.236421	-0.645275	-0.601701	-0.192847
chr4	129054763	129055463	chr4_129054763_129055463	Zbtb8a	chr4	129054459	129055532	chr4_129054459_129055532	-1	-1	1	0	-0.656053	-0.645675	0.29187	0.281492
chr6	131337768	131338268	chr6_131337768_131338268	Csda	chr6	131337875	131338710	chr6_131337875_131338710	-1	-1	1	0	-0.578957	-0.13933	0.389503	-0.0501232
chr13	112475747	112477047	chr13_112475747_112477047	Mier3	chr13	112475992	112477472	chr13_112475992_112477472	-1	-1	-1	0	-0.647261	-0.807127	-0.341554	-0.181687
chr11	23532819	23533719	chr11_23532819_23533719	0610010F05Rik	chr11	23532966	23533961	chr11_23532966_23533961	-1	-1	-1	0	-0.519807	-0.39518	-0.424408	-0.549036
chr2	84736388	84736888	chr2_84736388_84736888	Rtn4rl2	chr2	84735612	84736328	chr2_84735612_84736328	-1	-1	-1	0	-0.707893	-1.03127	-0.477196	-0.153818
chr7	65713903	65714603	chr7_65713903_65714603	AC102205.1	chr7	65713527	65713900	chr7_65713527_65713900	-1	-1	-1	0	-0.840957	-0.84611	-0.503478	-0.498325
chr17	28656974	28657874	chr17_28656974_28657874	E230001N04Rik	#N/A	#N/A	#N/A	#N/A	1	1	-1	0	0.847458	0.968427	-0.589379	-0.710349
chr14	55362407	55362907	chr14_55362407_55362907	Slc7a8	chr14	55363380	55363627	chr14_55363380_55363627	1	0	-1	0	0.777614	-0.138471	-0.413435	0.50265
chr10	62513390	62515620	chr10_62513390_62515620	Pbld2	chr10	62514917	62515157	chr10_62514917_62515157	1	0	-1	0	0.52643	-0.00817781	-0.778552	-0.243943
chr4	40128962	40131262	chr4_40128962_40131262	Aco1	chr4	40128705	40129428	chr4_40128705_40129428	1	0	-1	0	0.524241	0.304587	-0.609724	-0.390071
chr1	65202377	65204077	chr1_65202377_65204077	Idh1	chr1	65202076	65202482	chr1_65202076_65202482	1	0	-1	0	0.609895	0.00650425	-0.733948	-0.130557
chr14	66741432	66741932	chr14_66741432_66741932	Ephx2	#N/A	#N/A	#N/A	#N/A	1	0	-1	0	0.559029	0.0850711	-0.615226	-0.141267
chr11	4013146	4013846	chr11_4013146_4013846	Sec14l2	chr11	4012981	4013329	chr11_4012981_4013329	1	0	-1	0	0.750279	0.235024	-0.486978	0.028278
chr14	31425402	31426102	chr14_31425402_31426102	Prkcd	chr14	31425056	31425512	chr14_31425056_31425512	1	0	-1	0	0.760682	0.448457	-0.528877	-0.216651
chr13	23858115	23858815	chr13_23858115_23858815	Hist1h1a	chr13	23858749	23858994	chr13_23858749_23858994	1	0	-1	0	0.701767	-0.140359	-0.60081	0.241316
chr1	95615682	95616782	chr1_95615682_95616782	Thap4	chr1	95616649	95616866	chr1_95616649_95616866	1	0	-1	0	0.63573	-0.312664	-0.649619	0.298775
chr9	7857082	7857382	chr9_7857082_7857382	Birc3	#N/A	#N/A	#N/A	#N/A	1	0	-1	0	0.833752	0.174678	-0.547633	0.111441
chr8	74993527	74994427	chr8_74993527_74994427	Cherp	chr8	74992843	74993548	chr8_74992843_74993548	1	0	-1	0	0.685674	-0.0962923	-0.568812	0.213155
chr9	46009094	46010194	chr9_46009094_46010194	Sik3	chr9	46008997	46009366	chr9_46008997_46009366	1	0	-1	0	0.538712	-0.00649504	-0.713767	-0.16856
chr4	125834505	125835205	chr4_125834505_125835205	1700029G01Rik	chr4	125835226	125835561	chr4_125835226_125835561	1	0	-1	0	0.55694	-0.0612213	-0.642054	-0.0238927
chr2	181386569	181389400	chr2_181386569_181389400	Prpf6	chr2	181387802	181388627	chr2_181387802_181388627	1	0	-1	0	0.541391	0.00948148	-1.03394	-0.502035
chr5	108996510	108998810	chr5_108996510_108998810	Gak	chr5	108997612	108998087	chr5_108997612_108998087	1	0	-1	0	0.64243	-0.0878086	-0.601601	0.128638
chr5	9047041	9047341	chr5_9047041_9047341	Gm15611	chr5	9047183	9047736	chr5_9047183_9047736	1	0	-1	0	0.64376	-0.0936085	-0.457257	0.280112
chr14	41838101	41841401	chr14_41838101_41841401	5730469M10Rik	chr14	41838861	41839249	chr14_41838861_41839249	1	0	-1	0	0.421703	0.1444	-0.712744	-0.435441
chr7	26391744	26392244	chr7_26391744_26392244	Gm7092	chr7	26391816	26392032	chr7_26391816_26392032	1	0	-1	0	0.52244	0.213353	-0.507624	-0.198537
chr17	36283482	36283982	chr17_36283482_36283982	2410017I17Rik	chr17	36282788	36283221	chr17_36282788_36283221	1	0	-1	0	0.716037	-0.0414021	-0.449883	0.307556
chr11	119436465	119437565	chr11_119436465_119437565	Gm11762	chr11	119436134	119436498	chr11_119436134_119436498	1	0	-1	0	0.629953	0.416814	-0.632578	-0.41944
chr8	23124283	23125939	chr8_23124283_23125939	Atp7b	chr8	23124798	23125061	chr8_23124798_23125061	1	0	-1	0	0.573936	-0.0302951	-0.810231	-0.206
chr6	72519924	72521616	chr6_72519924_72521616	Elmod3	chr6	72520566	72520817	chr6_72520566_72520817	1	0	-1	0	0.768438	0.371372	-0.959868	-0.562802
chr16	32871835	32873535	chr16_32871835_32873535	1700021K19Rik	#N/A	#N/A	#N/A	#N/A	1	0	-1	0	0.548254	0.0400311	-0.724811	-0.216588
chr7	130517453	130517753	chr7_130517453_130517753	Lcmt1	#N/A	#N/A	#N/A	#N/A	1	0	-1	0	0.81325	-0.170646	-0.453505	0.530391
chr3	96623788	96625088	chr3_96623788_96625088	Cd160	chr3	96623788	96623990	chr3_96623788_96623990	1	0	-1	0	0.423768	0.0518971	-0.590144	-0.218274
chr15	98754672	98755172	chr15_98754672_98755172	Lmbr1l	chr15	98755185	98755482	chr15_98755185_98755482	1	0	-1	0	0.553514	0.0906635	-0.36869	0.0941608
chr19	55239172	55240272	chr19_55239172_55240272	Tectb	chr19	55239797	55240341	chr19_55239797_55240341	1	0	-1	0	0.474409	0.385662	-0.543835	-0.455087
chr5	9047441	9047941	chr5_9047441_9047941	Gm15611	chr5	9047183	9047736	chr5_9047183_9047736	1	0	-1	0	0.695553	-0.155512	-0.598912	0.252153
chr7	109130643	109132143	chr7_109130643_109132143	Numa1	chr7	109131310	109131782	chr7_109131310_109131782	1	0	-1	0	0.490587	0.165554	-0.602048	-0.277015
chr8	124482591	124483491	chr8_124482591_124483491	Gm20388	chr8	124482239	124482772	chr8_124482239_124482772	1	0	-1	0	0.617856	0.314226	-0.613075	-0.309445
chr12	3703063	3703563	chr12_3703063_3703563	Dtnb	chr12	3702905	3703317	chr12_3702905_3703317	1	0	-1	0	0.678863	-0.295744	-0.59285	0.381757
chr9	95958504	95962204	chr9_95958504_95962204	Xrn1	chr9	95961905	95962367	chr9_95961905_95962367	1	0	-1	0	0.432306	-0.162576	-0.948788	-0.353907
chr4	48327600	48328100	chr4_48327600_48328100	Invs	chr4	48327565	48328103	chr4_48327565_48328103	1	0	-1	0	0.610463	0.091492	-0.469364	0.0496071
chr7	106986368	106987068	chr7_106986368_106987068	Spcs2	chr7	106986141	106986590	chr7_106986141_106986590	1	0	-1	0	0.823941	0.340422	-0.481296	0.00222312
chr4	107701237	107704137	chr4_107701237_107704137	Podn	chr4	107703675	107703922	chr4_107703675_107703922	1	0	-1	0	0.440298	0.131578	-0.683758	-0.375038
chr1	74744841	74745941	chr1_74744841_74745941	Ttll4	chr1	74745346	74745818	chr1_74745346_74745818	1	0	-1	0	0.202492	-0.111611	-0.399534	-0.0854313
chr11	105824411	105826111	chr11_105824411_105826111	Gm11651	chr11	105825879	105826111	chr11_105825879_105826111	1	0	-1	0	0.206516	-0.169389	-0.669931	-0.294026
chr6	117247251	117250151	chr6_117247251_117250151	Rpl28-ps4	chr6	117247929	117248407	chr6_117247929_117248407	1	0	-1	0	0.476617	-0.19152	-1.13313	-0.464989
chr13	113595761	113596861	chr13_113595761_113596861	Ppap2a	chr13	113595821	113596087	chr13_113595821_113596087	1	0	-1	0	0.504726	0.21387	-0.466397	-0.175541
chr9	7855082	7855782	chr9_7855082_7855782	Birc3	chr9	7855368	7855687	chr9_7855368_7855687	1	0	-1	0	0.408358	0.298092	-0.460175	-0.349909
chr7	109392037	109393137	chr7_109392037_109393137	Rhog	chr7	109392883	109393170	chr7_109392883_109393170	1	0	-1	0	0.606369	0.0225091	-0.54927	0.0345893
chr15	75222072	75223772	chr15_75222072_75223772	9030619P08Rik	chr15	75222443	75222942	chr15_75222443_75222942	1	0	-1	0	0.392062	0.0515877	-0.603449	-0.262975
chr11	62944444	62945144	chr11_62944444_62945144	Pmp22	chr11	62944895	62945103	chr11_62944895_62945103	-1	0	-1	0	-0.565331	-0.499112	-0.640777	-0.706996
chr4	108064828	108065328	chr4_108064828_108065328	Gpx7	chr4	108065182	108065519	chr4_108065182_108065519	-1	0	1	0	-0.75983	-0.174236	0.497461	-0.0881331
chr9	61539446	61540146	chr9_61539446_61540146	Rplp1	chr9	61538603	61539462	chr9_61538603_61539462	-1	0	-1	0	-0.740288	-0.511078	-0.428822	-0.658033
chr5	137059739	137060439	chr5_137059739_137060439	Cux1	chr5	137059589	137059864	chr5_137059589_137059864	-1	0	1	0	-0.782641	-0.483675	0.626561	0.327595
chr10	79733031	79734531	chr10_79733031_79734531	Dazap1	chr10	79733599	79733997	chr10_79733599_79733997	1	0	-1	0	0.563383	0.149211	-0.514645	-0.100474
chr5	123249482	123251382	chr5_123249482_123251382	Anapc5	chr5	123250343	123250991	chr5_123250343_123250991	1	0	-1	0	0.544101	0.070917	-0.591663	-0.118479
chr4	53036161	53036661	chr4_53036161_53036661	Nipsnap3b	chr4	53036229	53036867	chr4_53036229_53036867	1	0	-1	0	0.638021	0.067217	-0.398819	0.171985
chr11	78102495	78103395	chr11_78102495_78103395	2610507B11Rik	chr11	78102715	78103231	chr11_78102715_78103231	1	0	-1	0	0.630057	0.0119179	-0.560938	0.0572006
chr12	80232060	80236960	chr12_80232060_80236960	Arg2	chr12	80231325	80232016	chr12_80231325_80232016	1	0	-1	0	0.446365	0.0512574	-0.642326	-0.247219
chr6	42195707	42196607	chr6_42195707_42196607	Gstk1	chr6	42195680	42196277	chr6_42195680_42196277	1	0	-1	0	0.516076	0.189679	-0.713813	-0.387416
chr5	100809629	100810529	chr5_100809629_100810529	Sec31a	chr5	100809285	100809741	chr5_100809285_100809741	1	0	-1	0	0.301703	0.122051	-0.384271	-0.204619
chr10	62522214	62523514	chr10_62522214_62523514	Pbld2	chr10	62523119	62523449	chr10_62523119_62523449	1	0	-1	0	0.711932	0.172238	-0.499986	0.0397083
chr15	83000069	83000369	chr15_83000069_83000369	Cyb5r3	#N/A	#N/A	#N/A	#N/A	1	0	-1	0	0.723225	0.17569	-0.44208	0.105456
chr2	172981200	172984500	chr2_172981200_172984500	Pck1	chr2	172984818	172985060	chr2_172984818_172985060	1	0	-1	0	0.630373	0.124735	-0.963856	-0.458218
chr15	97744482	97745782	chr15_97744482_97745782	Vdr	chr15	97744788	97745123	chr15_97744788_97745123	1	0	-1	0	0.446544	0.0353567	-0.58366	-0.172472
chr1	127415872	127416372	chr1_127415872_127416372	Slc35f5	chr1	127415664	127416246	chr1_127415664_127416246	1	0	-1	0	0.603745	0.218784	-0.432008	-0.047047
chr4	154745094	154746394	chr4_154745094_154746394	Prkcz	chr4	154744828	154745312	chr4_154744828_154745312	1	0	-1	0	0.467102	-0.161385	-0.445566	0.182921
chr2	4843457	4844157	chr2_4843457_4844157	Phyh	chr2	4843576	4843870	chr2_4843576_4843870	1	0	-1	0	0.268722	-0.0664079	-0.291925	0.0432047
chr10	34260911	34261611	chr10_34260911_34261611	Frk	chr10	34261529	34261854	chr10_34261529_34261854	1	0	-1	0	0.592508	0.0260267	-0.652685	-0.0862032
chr7	26175552	26176052	chr7_26175552_26176052	Lipe	chr7	26175049	26175438	chr7_26175049_26175438	1	0	-1	0	0.591287	0.347508	-0.355798	-0.112018
chr11	120438297	120439397	chr11_120438297_120439397	Arhgdia	chr11	120437984	120438258	chr11_120437984_120438258	1	0	-1	0	0.403758	0.258603	-0.361735	-0.216579
chr15	77228200	77228700	chr15_77228200_77228700	Apol7a	chr15	77227995	77228775	chr15_77227995_77228775	1	0	-1	0	0.489933	0.117551	-0.405877	-0.0334939
chr7	86416722	86418022	chr7_86416722_86418022	Abhd2	chr7	86417138	86418228	chr7_86417138_86418228	1	0	-1	0	0.328208	0.173082	-0.499822	-0.344696
chr11	98287089	98288789	chr11_98287089_98288789	Erbb2	chr11	98287956	98288284	chr11_98287956_98288284	1	0	-1	0	0.468058	0.325479	-0.435021	-0.292441
chr19	29230189	29233489	chr19_29230189_29233489	Gm5518	chr19	29230687	29231256	chr19_29230687_29231256	1	0	-1	0	0.527343	0.0401174	-0.636676	-0.14945
chr11	105808412	105811512	chr11_105808412_105811512	Cyb561	chr11	105808999	105809221	chr11_105808999_105809221	1	0	-1	0	0.159267	-0.148286	-0.496407	-0.188855
chr7	109207843	109208343	chr7_109207843_109208343	Rnf121	chr7	109207305	109207914	chr7_109207305_109207914	1	0	-1	0	0.687651	0.182458	-0.649204	-0.144012
chr8	125966563	125967663	chr8_125966563_125967663	Gm20388	chr8	125966632	125967777	chr8_125966632_125967777	1	0	-1	0	0.384935	0.365133	-0.453993	-0.434192
chr5	104465227	104466327	chr5_104465227_104466327	Nudt9	chr5	104464763	104465230	chr5_104464763_104465230	1	0	-1	0	0.737554	0.160154	-0.59998	-0.0225803
chr19	3823694	3825194	chr19_3823694_3825194	Gm16066	chr19	3825044	3825371	chr19_3825044_3825371	1	0	-1	0	0.404091	0.0427952	-0.466244	-0.104948
chr2	167972924	167974224	chr2_167972924_167974224	Gm14235	chr2	167973241	167973965	chr2_167973241_167973965	1	0	-1	0	0.622653	0.0250416	-0.62561	-0.0279981
chr1	36131901	36132401	chr1_36131901_36132401	Hs6st1	chr1	36131909	36132242	chr1_36131909_36132242	1	0	-1	0	0.55334	0.107319	-0.385653	0.0603673
chr7	108249466	108250766	chr7_108249466_108250766	Fchsd2	chr7	108249245	108249560	chr7_108249245_108249560	1	0	-1	0	0.557229	0.30868	-0.585485	-0.336936
chr10	126576236	126576936	chr10_126576236_126576936	U6atac	chr10	126575782	126576178	chr10_126575782_126576178	1	0	-1	0	0.642863	0.316552	-0.490722	-0.164411
chr7	130356572	130359672	chr7_130356572_130359672	Slc5a11	chr7	130357948	130358495	chr7_130357948_130358495	1	0	-1	0	0.393361	0.187415	-0.489848	-0.283902
chr17	25976099	25976799	chr17_25976099_25976799	Gm17480	chr17	25976426	25976722	chr17_25976426_25976722	1	0	-1	0	0.576188	0.161229	-0.456228	-0.0412681
chr1	186674983	186676283	chr1_186674983_186676283	Mosc2	chr1	186675047	186675288	chr1_186675047_186675288	1	0	-1	0	0.364416	0.081578	-0.450187	-0.167349
chr17	47600893	47601793	chr17_47600893_47601793	AI661453	chr17	47601276	47601490	chr17_47601276_47601490	1	0	-1	0	0.503819	0.119282	-0.56417	-0.179633
chr18	36822375	36823875	chr18_36822375_36823875	Ankhd1	chr18	36822415	36822693	chr18_36822415_36822693	1	0	-1	0	0.534802	-0.0145678	-0.543691	0.00567811
chr7	109393237	109395537	chr7_109393237_109395537	Rhog	chr7	109392883	109393170	chr7_109392883_109393170	1	0	-1	0	0.598948	-0.0415646	-0.507865	0.132647
chr8	72716755	72717255	chr8_72716755_72717255	Slc25a42	chr8	72717109	72717509	chr8_72717109_72717509	1	0	-1	0	0.604125	0.394801	-0.354605	-0.14528
chr3	88215266	88215966	chr3_88215266_88215966	Slc25a44	chr3	88215708	88215922	chr3_88215708_88215922	1	0	-1	0	0.474472	0.244922	-0.331743	-0.102193
chr1	107076082	107077182	chr1_107076082_107077182	Rnf152	chr1	107075839	107076350	chr1_107075839_107076350	1	0	-1	0	0.567674	0.274396	-0.510359	-0.217081
chr8	26951091	26952191	chr8_26951091_26952191	Ash2l	chr8	26950672	26951810	chr8_26950672_26951810	1	0	-1	0	0.335688	0.0234047	-0.412507	-0.100224
chr5	144651953	144652653	chr5_144651953_144652653	Eif2ak1	chr5	144651626	144652088	chr5_144651626_144652088	1	0	-1	0	0.58376	0.147241	-0.451104	-0.0145841
chr10	62523614	62525114	chr10_62523614_62525114	Pbld1	chr10	62523119	62523449	chr10_62523119_62523449	1	0	-1	0	0.782892	0.230538	-0.365309	0.187045
chr9	55099135	55100235	chr9_55099135_55100235	Nrg4	chr9	55098287	55099029	chr9_55098287_55099029	1	0	-1	0	0.62692	-0.0294541	-0.592624	0.0637507
chr7	52587060	52588360	chr7_52587060_52588360	Trpm4	chr7	52587551	52587858	chr7_52587551_52587858	1	0	-1	0	0.378392	0.278149	-0.380777	-0.280534
chr2	126381544	126382444	chr2_126381544_126382444	Slc27a2	chr2	126381281	126381659	chr2_126381281_126381659	1	0	-1	0	0.473609	0.233139	-0.409747	-0.169278
chr4	149594728	149595628	chr4_149594728_149595628	Gm13094	chr4	149594666	149595137	chr4_149594666_149595137	1	0	-1	0	0.324221	0.0614119	-0.312205	-0.0493955
chr11	94902606	94902906	chr11_94902606_94902906	Pdk2	chr11	94902549	94903027	chr11_94902549_94903027	1	0	-1	0	0.871462	0.3965	-0.423754	0.051208
chr8	96435935	96437635	chr8_96435935_96437635	Gnao1	chr8	96435735	96436234	chr8_96435735_96436234	1	0	-1	0	0.24728	0.0932972	-0.661007	-0.507024
chr11	120960409	120961309	chr11_120960409_120961309	Gm11791	chr11	120961177	120961442	chr11_120961177_120961442	1	0	-1	0	0.527246	0.0834981	-0.390024	0.053724
chr16	32723412	32725112	chr16_32723412_32725112	Muc4	chr16	32723085	32723611	chr16_32723085_32723611	1	0	-1	0	0.408265	0.0992633	-0.534786	-0.225784
chr19	57433509	57435209	chr19_57433509_57435209	B230217O12Rik	chr19	57434998	57435839	chr19_57434998_57435839	1	0	-1	0	0.609792	0.0589046	-0.813433	-0.262546
chrX	139132686	139133186	chrX_139132686_139133186	Tmem164	chrX	139132359	139132740	chrX_139132359_139132740	1	0	-1	0	0.457215	0.153446	-0.390262	-0.0864932
chr4	133107629	133110929	chr4_133107629_133110929	Nr0b2	chr4	133108571	133109241	chr4_133108571_133109241	1	0	-1	0	0.573113	-0.206	-1.12252	-0.343409
chr2	126378944	126380044	chr2_126378944_126380044	Gm16762	chr2	126378376	126378885	chr2_126378376_126378885	1	0	-1	0	0.692456	0.3334	-0.344609	0.0144471
chr2	126378544	126378844	chr2_126378544_126378844	Gm16762	chr2	126378376	126378885	chr2_126378376_126378885	1	0	-1	0	0.734825	0.061781	-0.374376	0.298668
chr11	101341926	101342626	chr11_101341926_101342626	Gm11625	chr11	101342235	101342701	chr11_101342235_101342701	1	0	-1	0	0.459728	0.0782507	-0.323939	0.0575382
chr2	150276008	150277308	chr2_150276008_150277308	Zfp442	chr2	150277017	150277696	chr2_150277017_150277696	1	0	-1	0	0.53523	0.143731	-0.554138	-0.16264
chr17	83781257	83781957	chr17_83781257_83781957	Eml4	chr17	83782201	83782455	chr17_83782201_83782455	1	0	-1	0	0.690091	0.263003	-0.455401	-0.0283125
chr2	126384252	126385952	chr2_126384252_126385952	Slc27a2	chr2	126384528	126384746	chr2_126384528_126384746	1	0	-1	0	0.583194	0.080203	-0.753045	-0.250054
chr16	8565027	8565727	chr16_8565027_8565727	Abat	chr16	8565824	8566062	chr16_8565824_8566062	1	0	-1	0	0.471855	0.210113	-0.335682	-0.0739408
chr7	108230618	108232518	chr7_108230618_108232518	Fchsd2	chr7	108232231	108232606	chr7_108232231_108232606	1	0	-1	0	0.658958	0.393984	-0.807197	-0.542224
chr14	41823268	41829168	chr14_41823268_41829168	5730469M10Rik	chr14	41825250	41825601	chr14_41825250_41825601	1	0	-1	0	0.409443	-0.0801887	-0.746208	-0.256576
chr6	72546670	72548570	chr6_72546670_72548570	Elmod3	chr6	72547898	72548215	chr6_72547898_72548215	1	0	-1	0	0.536715	0.304604	-0.626205	-0.394094
chr10	126414752	126415052	chr10_126414752_126415052	Ctdsp2	chr10	126415399	126416091	chr10_126415399_126416091	-1	0	1	0	-0.729124	0.0509613	0.63932	-0.140766
chr3	97100552	97102755	chr3_97100552_97102755	Gm17608	chr3	97100681	97102417	chr3_97100681_97102417	-1	0	1	0	-0.263264	0.111054	0.740076	0.365758
chr6	3349116	3349416	chr6_3349116_3349416	Samd9l	chr6	3349377	3349658	chr6_3349377_3349658	-1	0	1	0	-0.676311	-0.499691	0.533795	0.357175
chr15	102077602	102078302	chr15_102077602_102078302	Rarg	chr15	102077345	102078467	chr15_102077345_102078467	-1	0	1	0	-0.732435	-0.0422287	0.693384	0.00317761
chr5	65590329	65590629	chr5_65590329_65590629	Wdr19	chr5	65590585	65591308	chr5_65590585_65591308	-1	0	1	0	-0.725664	-0.384389	0.43664	0.0953651
chr4	155474864	155475564	chr4_155474864_155475564	9430015G10Rik	chr4	155474570	155474998	chr4_155474570_155474998	-1	0	1	0	-0.378229	-0.221735	0.483869	0.327375
chr11	108770597	108772097	chr11_108770597_108772097	Axin2	chr11	108772183	108772630	chr11_108772183_108772630	-1	0	1	0	-0.456667	0.0266812	0.614442	0.131094
chr11	108782556	108785841	chr11_108782556_108785841	Axin2	chr11	108781336	108781937	chr11_108781336_108781937	-1	0	1	0	-0.418338	0.295205	0.850226	0.136683
chr11	104987249	104987749	chr11_104987249_104987749	Mettl2	chr11	104987339	104988115	chr11_104987339_104988115	-1	0	1	0	-0.798569	-0.277036	0.46201	-0.0595229
chr8	112741902	112742551	chr8_112741902_112742551	Ftsjd1	chr8	112741463	112742167	chr8_112741463_112742167	-1	0	1	0	-0.653351	-0.347343	0.676716	0.370709
chr10	107765706	107766206	chr10_107765706_107766206	Pawr	chr10	107766134	107766358	chr10_107766134_107766358	-1	0	1	0	-0.769065	-0.329388	0.575432	0.135755
chr11	43341753	43342453	chr11_43341753_43342453	Ccnjl	chr11	43341655	43343097	chr11_43341655_43343097	-1	0	1	0	-0.396002	-0.222812	0.402475	0.229284
chr17	27192994	27194094	chr17_27192994_27194094	Itpr3	chr17	27193144	27193476	chr17_27193144_27193476	-1	0	1	0	-0.587655	-0.00774008	0.589175	0.00926075
chr7	152149764	152150464	chr7_152149764_152150464	Ccnd1	chr7	152149898	152150102	chr7_152149898_152150102	-1	0	1	0	-0.599167	0.0719012	0.501979	-0.169089
chr13	113802986	113804075	chr13_113802986_113804075	Gm6320	chr13	113803337	113803972	chr13_113803337_113803972	-1	0	1	0	-0.498847	-0.348121	0.81234	0.661614
chr16	10673698	10674398	chr16_10673698_10674398	Clec16a	chr16	10674112	10674464	chr16_10674112_10674464	-1	0	1	0	-0.51538	-0.0688447	0.496972	0.0504366
chr7	146341972	146343272	chr7_146341972_146343272	Stk32c	chr7	146342219	146343010	chr7_146342219_146343010	-1	0	1	0	-0.636975	-0.261647	0.752752	0.377423
chr19	7061655	7062155	chr19_7061655_7062155	Vegfb	#N/A	#N/A	#N/A	#N/A	-1	0	1	0	-0.638958	-0.144841	0.471293	-0.0228234
chr10	93684206	93686706	chr10_93684206_93686706	Ndufa12	chr10	93685212	93685887	chr10_93685212_93685887	1	0	-1	0	0.561021	0.0723183	-0.960307	-0.471604
chr4	138979391	138980291	chr4_138979391_138980291	Ubr4	chr4	138979249	138979594	chr4_138979249_138979594	1	0	-1	0	0.704234	-0.370677	-0.814566	0.260344
chr6	38776999	38777499	chr6_38776999_38777499	Hipk2	chr6	38777331	38778089	chr6_38777331_38778089	1	0	-1	0	0.595587	-0.205994	-0.451647	0.349934
chr17	20211448	20211948	chr17_20211448_20211948	Vmn2r-ps126	chr17	20211111	20211523	chr17_20211111_20211523	-1	0	-1	0	-0.653904	-0.545178	-0.519462	-0.628188
chr14	107112460	107114360	chr14_107112460_107114360	Gm17366	chr14	107113256	107113625	chr14_107113256_107113625	-1	0	1	0	-0.627819	-0.564882	0.894864	0.831928
chr2	131261769	131262669	chr2_131261769_131262669	Gm14304	chr2	131261851	131262622	chr2_131261851_131262622	-1	0	1	0	-0.580931	-0.325358	0.787236	0.531662
chr1	182570650	182571350	chr1_182570650_182571350	Lin9	chr1	182570720	182572237	chr1_182570720_182572237	-1	0	1	0	-0.509691	0.0107411	0.518273	-0.00215967
chr15	76170588	76172088	chr15_76170588_76172088	Rps6-ps1	#N/A	#N/A	#N/A	#N/A	0	1	-1	0	0.349254	0.18251	-0.716312	-0.549568
chr3	28599418	28600118	chr3_28599418_28600118	Slc2a2	#N/A	#N/A	#N/A	#N/A	0	1	1	0	0.146184	0.597021	0.60944	0.158603
chr19	32614179	32614679	chr19_32614179_32614679	Minpp1	chr19	32613530	32613839	chr19_32613530_32613839	0	1	1	0	0.866794	1.27096	0.526435	0.12227
chr3	3636836	3638136	chr3_3636836_3638136	Hnf4g	#N/A	#N/A	#N/A	#N/A	0	-1	-1	0	-0.192147	-0.518187	-0.475288	-0.149248
chr3	3638436	3638736	chr3_3638436_3638736	Hnf4g	#N/A	#N/A	#N/A	#N/A	0	-1	-1	0	0.0100535	-0.735872	-0.697931	0.0479946
chr1	74357712	74359812	chr1_74357712_74359812	Pnkd	chr1	74358990	74359275	chr1_74358990_74359275	0	-1	-1	0	-0.0777953	-0.466579	-0.738944	-0.350161
chr5	45871566	45873033	chr5_45871566_45873033	Lap3	chr5	45872820	45873266	chr5_45872820_45873266	0	-1	-1	0	-0.0654011	-0.613739	-0.485053	0.0632848
chr6	128616048	128616748	chr6_128616048_128616748	Clec2h	#N/A	#N/A	#N/A	#N/A	0	-1	-1	0	-0.274289	-0.503844	-0.559355	-0.3298
chr19	32133459	32134959	chr19_32133459_32134959	Asah2	chr19	32135849	32136117	chr19_32135849_32136117	0	-1	-1	0	-0.223363	-0.66244	-0.317257	0.12182
chr6	128617048	128617548	chr6_128617048_128617548	Clec2h	#N/A	#N/A	#N/A	#N/A	0	-1	-1	0	-0.247542	-0.660608	-0.633465	-0.220398
chr5	17333300	17335000	chr5_17333300_17335000	Cd36	chr5	17334608	17334893	chr5_17334608_17334893	0	-1	-1	0	0.0812822	-0.49166	-0.731174	-0.158231
chr8	58817532	58820432	chr8_58817532_58820432	Hpgd	chr8	58818454	58818688	chr8_58818454_58818688	0	-1	-1	0	0.0436612	-0.622935	-0.848058	-0.181462
chr19	32135459	32135959	chr19_32135459_32135959	Asah2	chr19	32135849	32136117	chr19_32135849_32136117	0	-1	-1	0	-0.0791619	-0.693352	-0.427422	0.186767
chr15	3225827	3226327	chr15_3225827_3226327	Sepp1	chr15	3224616	3224838	chr15_3224616_3224838	0	-1	-1	0	0.103632	-0.779823	-0.411321	0.472134
chrX	109609034	109611334	chrX_109609034_109611334	2010106E10Rik	chrX	109608718	109608975	chrX_109608718_109608975	0	-1	-1	0	-0.093658	-0.481567	-0.613563	-0.225654
chr15	3224027	3224927	chr15_3224027_3224927	Sepp1	chr15	3224616	3224838	chr15_3224616_3224838	0	-1	-1	0	0.0537867	-0.617497	-0.287226	0.384057
chr11	20015845	20018145	chr11_20015845_20018145	Actr2	chr11	20017463	20017719	chr11_20017463_20017719	0	-1	-1	0	-0.210178	-0.416855	-0.629289	-0.422612
chr10	66614165	66614865	chr10_66614165_66614865	Jmjd1c	chr10	66613968	66614168	chr10_66613968_66614168	0	-1	-1	0	0.354053	-0.617613	-0.518513	0.453153
chr1	128547605	128548105	chr1_128547605_128548105	Nckap5	chr1	128547429	128547753	chr1_128547429_128547753	0	-1	-1	0	-0.410023	-0.872954	-0.456693	0.00623738
chr2	79444056	79444756	chr2_79444056_79444756	Ssfa2	chr2	79443542	79443897	chr2_79443542_79443897	0	-1	-1	0	-0.242256	-0.572296	-0.536575	-0.206535
chr6	39223996	39224296	chr6_39223996_39224296	U6	chr6	39223667	39224185	chr6_39223667_39224185	0	-1	-1	0	-0.349995	-0.680337	-0.397404	-0.0670613
chr9	121959823	121961323	chr9_121959823_121961323	C85492	chr9	121960189	121960571	chr9_121960189_121960571	0	-1	-1	0	-0.211773	-0.463382	-0.524571	-0.272962
chr13	6117478	6118178	chr13_6117478_6118178	AC154816.1	chr13	6117094	6117305	chr13_6117094_6117305	0	-1	-1	0	-0.322597	-0.607938	-0.336297	-0.0509561
chr12	102023218	102023718	chr12_102023218_102023718	9030617O03Rik	chr12	102023513	102023943	chr12_102023513_102023943	0	-1	-1	0	0.193601	-0.543185	-0.614803	0.121983
chr19	24764469	24764969	chr19_24764469_24764969	Pgm5	chr19	24764089	24764430	chr19_24764089_24764430	0	-1	-1	0	0.0829142	-0.600008	-0.588669	0.0942529
chr14	59661735	59665635	chr14_59661735_59665635	1700129C05Rik	chr14	59662530	59663094	chr14_59662530_59663094	0	-1	-1	0	0.0385065	-0.381088	-0.919797	-0.500202
chr12	36953373	36954273	chr12_36953373_36954273	1700108M19Rik	chr12	36953455	36953855	chr12_36953455_36953855	0	-1	-1	0	-0.0395771	-0.582217	-0.53203	0.0106101
chr18	39827785	39828085	chr18_39827785_39828085	Pabpc2	chr18	39827258	39827610	chr18_39827258_39827610	0	-1	-1	0	-0.177092	-0.661248	-0.334112	0.150043
chr12	21622154	21622854	chr12_21622154_21622854	Gm4419	chr12	21622143	21623017	chr12_21622143_21623017	0	-1	-1	0	0.0880298	-0.310303	-0.446073	-0.0477406
chr11	62868537	62869437	chr11_62868537_62869437	Tekt3	chr11	62869247	62869598	chr11_62869247_62869598	0	-1	-1	0	-0.431522	-0.577738	-0.630629	-0.484413
chr10	74595990	74596490	chr10_74595990_74596490	Bcr	chr10	74596322	74596580	chr10_74596322_74596580	0	-1	-1	0	-0.27335	-0.567333	-0.492978	-0.198996
chr11	21500229	21502104	chr11_21500229_21502104	Wdpcp	chr11	21500036	21500412	chr11_21500036_21500412	0	-1	-1	0	0.261538	-0.392608	-0.947322	-0.293176
chr14	37783276	37785376	chr14_37783276_37785376	Gcap14	chr14	37784387	37784848	chr14_37784387_37784848	0	-1	-1	0	0.19485	-0.273628	-0.528789	-0.0603111
chr3	144635569	144636069	chr3_144635569_144636069	Clca6	chr3	144634546	144635205	chr3_144634546_144635205	0	-1	-1	0	-0.603486	-0.778596	-0.595124	-0.420014
chr1	162620342	162621242	chr1_162620342_162621242	Rabgap1l	#N/A	#N/A	#N/A	#N/A	0	-1	-1	0	0.494576	-0.543037	-0.657783	0.37983
chr2	59049204	59049704	chr2_59049204_59049704	Pkp4	chr2	59049149	59049377	chr2_59049149_59049377	0	-1	-1	0	0.0937733	-0.60535	-0.550226	0.148897
chr4	58161049	58162149	chr4_58161049_58162149	Svep1	chr4	58160775	58161479	chr4_58160775_58161479	0	-1	-1	0	0.365672	-0.459885	-0.882788	-0.057231
chr15	34897060	34897960	chr15_34897060_34897960	Stk3	chr15	34897001	34897540	chr15_34897001_34897540	0	-1	-1	0	-0.164939	-0.290834	-0.494207	-0.368313
chr1	192860830	192861530	chr1_192860830_192861530	1700022P22Rik	chr1	192860363	192861140	chr1_192860363_192861140	0	-1	-1	0	0.20492	-0.347221	-0.446689	0.105451
chr1	194339609	194339909	chr1_194339609_194339909	Hhat	chr1	194339234	194339662	chr1_194339234_194339662	0	-1	-1	0	-0.0997642	-0.617816	-0.453995	0.0640573
chr12	16837541	16838441	chr12_16837541_16838441	E2f6	chr12	16837888	16838253	chr12_16837888_16838253	0	-1	-1	0	0.0170176	-0.480611	-0.432086	0.0655422
chr1	162615240	162616340	chr1_162615240_162616340	Rabgap1l	chr1	162614306	162614784	chr1_162614306_162614784	0	-1	-1	0	0.217425	-0.506641	-0.547123	0.176943
chr2	133580881	133581781	chr2_133580881_133581781	U6	chr2	133579884	133580318	chr2_133579884_133580318	0	-1	-1	0	-0.1934	-0.636482	-0.553096	-0.110014
chr2	31949249	31949549	chr2_31949249_31949549	Ppapdc3	chr2	31949009	31949286	chr2_31949009_31949286	0	-1	-1	0	-0.0723009	-0.708596	-0.461315	0.17498
chr5	106115446	106116946	chr5_106115446_106116946	Lrrc8d	chr5	106116713	106117084	chr5_106116713_106117084	0	-1	-1	0	0.136404	-0.535226	-0.761563	-0.0899328
chr2	69221183	69222083	chr2_69221183_69222083	Dhrs9	chr2	69222031	69222251	chr2_69222031_69222251	0	-1	-1	0	0.098729	-0.528773	-0.626145	0.00135676
chr14	59643876	59644376	chr14_59643876_59644376	1700129C05Rik	chr14	59644478	59644916	chr14_59644478_59644916	0	-1	-1	0	-0.318674	-0.71284	-0.616048	-0.221881
chr8	58913037	58915737	chr8_58913037_58915737	SNORA17	chr8	58913693	58914027	chr8_58913693_58914027	0	-1	-1	0	0.12909	-0.465937	-0.958677	-0.36365
chr13	73795591	73800091	chr13_73795591_73800091	Slc6a18	chr13	73796290	73797102	chr13_73796290_73797102	0	-1	-1	0	-0.00649743	-0.388911	-0.714777	-0.332363
chr4	115496235	115496935	chr4_115496235_115496935	Gm12847	chr4	115495932	115496324	chr4_115495932_115496324	0	-1	-1	0	-0.0827261	-0.571609	-0.419976	0.0689066
chr1	120347573	120348873	chr1_120347573_120348873	Clasp1	chr1	120347605	120347933	chr1_120347605_120347933	0	-1	-1	0	0.0386326	-0.596555	-0.522232	0.112955
chr9	76428021	76429321	chr9_76428021_76429321	Fam83b	chr9	76427713	76428071	chr9_76427713_76428071	0	-1	-1	0	-0.395223	-0.786217	-0.489887	-0.0988923
chr16	58723123	58723423	chr16_58723123_58723423	Gpr15	chr16	58722413	58722885	chr16_58722413_58722885	0	-1	-1	0	0.110625	-0.969078	-0.604178	0.475524
chr13	52910053	52910953	chr13_52910053_52910953	Auh	chr13	52909844	52910244	chr13_52909844_52910244	0	-1	-1	0	0.118295	-0.732628	-0.507555	0.343368
chr13	52861179	52861479	chr13_52861179_52861479	Auh	chr13	52861324	52862047	chr13_52861324_52862047	0	-1	-1	0	0.289395	-0.770022	-0.495718	0.563699
chr1	107009901	107010801	chr1_107009901_107010801	Cdh20	chr1	107009733	107010111	chr1_107009733_107010111	0	-1	-1	0	-0.201788	-0.571481	-0.575127	-0.205434
chr6	116032058	116032358	chr6_116032058_116032358	Tmcc1	chr6	116032358	116032727	chr6_116032358_116032727	0	-1	-1	0	-0.189061	-0.598336	-0.514857	-0.105582
chr17	86922343	86924443	chr17_86922343_86924443	Prkce	chr17	86923129	86923754	chr17_86923129_86923754	0	-1	-1	0	0.253236	-0.315239	-0.486151	0.0823243
chr19	6476317	6478017	chr19_6476317_6478017	Nrxn2	chr19	6476924	6477458	chr19_6476924_6477458	0	-1	-1	0	0.223421	-0.414327	-0.84747	-0.209721
chr9	11427060	11429160	chr9_11427060_11429160	CT009748.1	chr9	11429033	11429371	chr9_11429033_11429371	0	-1	-1	0	-0.359447	-0.545956	-0.719394	-0.532885
chr13	75096045	75097945	chr13_75096045_75097945	Hnrnpa1l2-ps	chr13	75095809	75096109	chr13_75095809_75096109	0	-1	-1	0	-0.0586722	-0.294962	-0.57504	-0.33875
chr18	58823054	58823554	chr18_58823054_58823554	Isoc1	#N/A	#N/A	#N/A	#N/A	0	-1	-1	0	-0.255514	-0.828465	-0.583476	-0.0105242
chr18	72751693	72753393	chr18_72751693_72753393	Dcc	chr18	72751508	72751919	chr18_72751508_72751919	0	-1	-1	0	0.138689	-0.185305	-0.712411	-0.388417
chr13	112412986	112413486	chr13_112412986_112413486	Gm15286	chr13	112412634	112413010	chr13_112412634_112413010	0	-1	-1	0	-0.343851	-0.673277	-0.464537	-0.135111
chr13	20254559	20255059	chr13_20254559_20255059	Elmo1	chr13	20255215	20255957	chr13_20255215_20255957	0	-1	-1	0	-0.0948013	-0.718827	-0.656664	-0.0326378
chr7	133655046	133655546	chr7_133655046_133655546	Atxn2l	#N/A	#N/A	#N/A	#N/A	0	-1	-1	0	-0.190318	-0.56589	-0.749205	-0.373633
chr10	106039483	106040583	chr10_106039483_106040583	Ppfia2	chr10	106040471	106041190	chr10_106040471_106041190	0	-1	-1	0	0.17351	-0.468132	-0.59346	0.048182
chr7	134568430	134569930	chr7_134568430_134569930	Zfp688	chr7	134569891	134570188	chr7_134569891_134570188	0	-1	-1	0	0.238951	-0.135698	-0.789215	-0.414566
chr6	37347579	37348279	chr6_37347579_37348279	Creb3l2	chr6	37347215	37347646	chr6_37347215_37347646	0	-1	-1	0	-0.0789705	-0.495045	-0.363454	0.0526207
chr8	118153828	118156128	chr8_118153828_118156128	U6	chr8	118153665	118154143	chr8_118153665_118154143	0	-1	-1	0	0.0655027	-0.565528	-0.764369	-0.133338
chr1	13687943	13689043	chr1_13687943_13689043	Xkr9	chr1	13688088	13688563	chr1_13688088_13688563	0	-1	-1	0	-0.205318	-0.366145	-0.571292	-0.410465
chr5	65113614	65115714	chr5_65113614_65115714	AC122043.1	chr5	65114278	65114502	chr5_65114278_65114502	0	-1	-1	0	-0.0355306	-0.38752	-0.555277	-0.203288
chr10	74954910	74956010	chr10_74954910_74956010	1110038D17Rik	chr10	74954739	74955050	chr10_74954739_74955050	0	-1	-1	0	0.0729499	-0.631643	-0.936172	-0.23158
chr1	60716848	60717548	chr1_60716848_60717548	Gm11577	chr1	60716470	60716780	chr1_60716470_60716780	0	-1	-1	0	0.0162017	-0.681492	-0.714447	-0.0167526
chr16	35908587	35909287	chr16_35908587_35909287	Gm10237	chr16	35907566	35907881	chr16_35907566_35907881	0	-1	-1	0	-0.119677	-0.60863	-0.457157	0.0317961
chr15	77235036	77237136	chr15_77235036_77237136	Apol9a	chr15	77236110	77236504	chr15_77236110_77236504	0	-1	-1	0	0.0313052	-0.438239	-0.707784	-0.23824
chr11	62837172	62838472	chr11_62837172_62838472	4930452L02Rik	chr11	62837725	62838144	chr11_62837725_62838144	0	-1	-1	0	-0.267182	-0.515864	-0.795819	-0.547138
chr14	27943485	27943985	chr14_27943485_27943985	Il17rd	chr14	27944038	27944281	chr14_27944038_27944281	0	-1	-1	0	-0.380739	-0.67713	-0.546698	-0.250308
chr6	35285715	35286015	chr6_35285715_35286015	Fam180a	chr6	35285474	35285838	chr6_35285474_35285838	0	-1	-1	0	0.21716	-0.924078	-0.612905	0.528333
chr5	17515581	17516281	chr5_17515581_17516281	Gnat3	chr5	17516120	17516619	chr5_17516120_17516619	0	-1	-1	0	-0.144577	-0.771732	-0.873727	-0.246573
chr2	84735388	84735688	chr2_84735388_84735688	Rtn4rl2	chr2	84735612	84736328	chr2_84735612_84736328	0	-1	-1	0	-0.406449	-0.947102	-0.577616	-0.036963
chr17	91239945	91240645	chr17_91239945_91240645	Nrxn1	chr17	91239888	91240124	chr17_91239888_91240124	0	-1	-1	0	-0.19849	-0.438409	-0.528265	-0.288346
chr4	55688941	55689241	chr4_55688941_55689241	Gm12506	chr4	55689421	55689863	chr4_55689421_55689863	0	-1	-1	0	-0.418838	-0.774417	-0.565327	-0.209747
chr13	20486508	20486808	chr13_20486508_20486808	Elmo1	chr13	20486261	20486539	chr13_20486261_20486539	0	-1	-1	0	0.0162864	-0.904479	-0.635789	0.284976
chr5	104138463	104139163	chr5_104138463_104139163	Aff1	chr5	104138027	104138448	chr5_104138027_104138448	0	-1	-1	0	-0.431957	-0.769084	-0.453314	-0.116187
chr3	104893542	104893842	chr3_104893542_104893842	4930564D02Rik	chr3	104893915	104894256	chr3_104893915_104894256	0	-1	-1	0	-0.323792	-0.85941	-0.607282	-0.0716641
chr16	55528235	55528535	chr16_55528235_55528535	Mir5118	chr16	55527787	55528091	chr16_55527787_55528091	0	-1	-1	0	-0.156171	-0.784154	-0.567886	0.0600975
chr2	142582817	142584117	chr2_142582817_142584117	Kif16b	chr2	142583827	142584278	chr2_142583827_142584278	0	-1	-1	0	0.1001	-0.402745	-0.586577	-0.0837322
chr7	143639053	143640153	chr7_143639053_143640153	7SK	chr7	143638823	143639204	chr7_143638823_143639204	0	-1	-1	0	0.0438113	-0.4879	-0.63858	-0.106868
chr18	21316906	21317406	chr18_21316906_21317406	Fam59a	#N/A	#N/A	#N/A	#N/A	0	-1	-1	0	-0.388252	-0.738066	-0.607081	-0.257267
chr10	59000512	59001012	chr10_59000512_59001012	Ccdc109a	chr10	59000286	59000681	chr10_59000286_59000681	0	-1	-1	0	-0.307602	-0.708286	-0.438649	-0.0379649
chr4	80921739	80923039	chr4_80921739_80923039	Mpdz	chr4	80922225	80922540	chr4_80922225_80922540	0	-1	-1	0	-0.0484905	-0.648144	-0.721361	-0.121708
chr3	58038696	58039996	chr3_58038696_58039996	U6	chr3	58038783	58039549	chr3_58038783_58039549	0	-1	-1	0	-0.158638	-0.568689	-0.64954	-0.239488
chr5	99810907	99811387	chr5_99810907_99811387	A930011G23Rik	chr5	99810737	99810989	chr5_99810737_99810989	0	-1	-1	0	-0.112504	-0.757993	-0.646971	-0.00148228
chr15	76120861	76121361	chr15_76120861_76121361	Spatc1	chr15	76121125	76121503	chr15_76121125_76121503	0	-1	-1	0	-0.287565	-0.58209	-0.580847	-0.286322
chr6	86574710	86575810	chr6_86574710_86575810	Asprv1	chr6	86575168	86575562	chr6_86575168_86575562	0	-1	-1	0	-0.32544	-0.550155	-0.566046	-0.341332
chr17	63707132	63709432	chr17_63707132_63709432	Fbxl17	chr17	63708028	63708919	chr17_63708028_63708919	0	-1	-1	0	0.170702	-0.615402	-0.904966	-0.118862
chr16	87606692	87607992	chr16_87606692_87607992	ORF63	#N/A	#N/A	#N/A	#N/A	0	-1	-1	0	-0.340335	-0.647067	-0.808795	-0.502063
chr13	90661137	90661437	chr13_90661137_90661437	Atp6ap1l	chr13	90660563	90661219	chr13_90660563_90661219	0	-1	-1	0	-0.0271006	-0.684754	-0.509232	0.148421
chr1	39041939	39042839	chr1_39041939_39042839	Pdcl3	#N/A	#N/A	#N/A	#N/A	0	-1	-1	0	0.0600735	-0.662026	-0.628807	0.0932918
chr7	79645851	79646351	chr7_79645851_79646351	Gm10294	chr7	79646292	79646534	chr7_79646292_79646534	0	-1	1	0	-0.529886	-0.728767	0.348124	0.547005
chr7	146646641	146648311	chr7_146646641_146648311	Inpp5a	chr7	146647315	146647673	chr7_146647315_146647673	0	-1	-1	0	-0.227593	-0.500988	-0.619889	-0.346495
chr17	91331548	91334448	chr17_91331548_91334448	Nrxn1	chr17	91332834	91333149	chr17_91332834_91333149	0	-1	-1	0	0.033572	-0.415704	-0.759597	-0.310321
chr7	122928359	122928859	chr7_122928359_122928859	Sox6	chr7	122927852	122928417	chr7_122927852_122928417	0	-1	-1	0	-0.263547	-0.581427	-0.502681	-0.184801
chr6	100108558	100109058	chr6_100108558_100109058	Rybp	chr6	100108248	100108659	chr6_100108248_100108659	0	-1	-1	0	-0.214421	-0.711291	-0.538576	-0.0417062
chrX	96325669	96328569	chrX_96325669_96328569	Efnb1	chrX	96325487	96325970	chrX_96325487_96325970	0	-1	-1	0	0.285827	-0.561898	-0.82753	0.0201956
chr3	144462360	144464060	chr3_144462360_144464060	Clca2	chr3	144462864	144463220	chr3_144462864_144463220	0	-1	-1	0	-0.306384	-0.810109	-0.820517	-0.316792
chr11	86248494	86250394	chr11_86248494_86250394	U6	chr11	86249521	86250298	chr11_86249521_86250298	0	-1	-1	0	0.0319608	-0.54275	-1.1274	-0.552686
chr5	64843836	64844736	chr5_64843836_64844736	Tbc1d1	chr5	64843103	64843745	chr5_64843103_64843745	0	-1	-1	0	-0.290749	-0.654415	-0.733285	-0.369619
chr16	84806157	84806457	chr16_84806157_84806457	Jam2	chr16	84805856	84806268	chr16_84805856_84806268	0	-1	-1	0	-0.335265	-0.99328	-0.610927	0.0470885
chr12	75231313	75233213	chr12_75231313_75233213	Syt16	chr12	75231634	75232271	chr12_75231634_75232271	0	-1	-1	0	0.0632578	-0.639947	-0.650011	0.0531938
chrX	165082548	165083048	chrX_165082548_165083048	Msl3	chrX	165082359	165082560	chrX_165082359_165082560	0	-1	-1	0	-0.356821	-0.624343	-0.350777	-0.0832554
chr6	142521028	142521528	chr6_142521028_142521528	Kcnj8	chr6	142521412	142521837	chr6_142521412_142521837	0	-1	-1	0	-0.342716	-0.821749	-0.657543	-0.17851
chr3	79658186	79658486	chr3_79658186_79658486	Tmem144	chr3	79658451	79658738	chr3_79658451_79658738	0	-1	-1	0	-0.161992	-0.716476	-0.471724	0.0827607
chr13	75004713	75006599	chr13_75004713_75006599	Hnrnpa1l2-ps	chr13	75005206	75005906	chr13_75005206_75005906	0	-1	-1	0	0.3469	-0.680273	-1.13273	-0.105557
chr17	63688564	63689864	chr17_63688564_63689864	Fbxl17	chr17	63689159	63689359	chr17_63689159_63689359	0	-1	-1	0	-0.218584	-0.523455	-0.809929	-0.505059
chr17	86929931	86930431	chr17_86929931_86930431	Prkce	chr17	86930428	86930930	chr17_86930428_86930930	0	-1	-1	0	0.328763	-0.685966	-0.575714	0.439014
chr13	116354762	116355262	chr13_116354762_116355262	U6	chr13	116354512	116354956	chr13_116354512_116354956	0	-1	1	0	-0.72563	-0.855121	0.630795	0.760286
chr9	11429260	11429560	chr9_11429260_11429560	CT009748.1	chr9	11429033	11429371	chr9_11429033_11429371	0	-1	-1	0	-0.11399	-0.751458	-0.598392	0.0390771
chr2	142532680	142533580	chr2_142532680_142533580	Kif16b	chr2	142533441	142533827	chr2_142533441_142533827	0	-1	-1	0	0.111304	-0.443249	-0.621848	-0.067295
chr6	88201684	88201984	chr6_88201684_88201984	Eefsec	chr6	88201316	88201771	chr6_88201316_88201771	0	-1	-1	0	-0.0178831	-0.813033	-0.623058	0.172093
chr7	128123414	128124314	chr7_128123414_128124314	Cdr2	#N/A	#N/A	#N/A	#N/A	0	1	-1	0	0.452159	0.408226	-0.382202	-0.338268
chr4	119338633	119339733	chr4_119338633_119339733	Guca2b	chr4	119338771	119339322	chr4_119338771_119339322	0	1	-1	0	0.367094	0.373443	-0.470571	-0.47692
chr13	96598536	96599636	chr13_96598536_96599636	Iqgap2	chr13	96599407	96599743	chr13_96599407_96599743	0	1	1	0	0.027733	0.332494	0.661266	0.356505
chr7	106328296	106329996	chr7_106328296_106329996	Dgat2	chr7	106328709	106329003	chr7_106328709_106329003	0	1	1	0	0.154661	0.451856	0.598283	0.301088
chr2	160071281	160072181	chr2_160071281_160072181	Gm826	chr2	160072049	160072490	chr2_160072049_160072490	0	1	1	0	0.170443	0.659082	0.807592	0.318954
chr13	56696250	56698350	chr13_56696250_56698350	Tgfbi	chr13	56696596	56696956	chr13_56696596_56696956	0	-1	-1	0	0.0720817	-0.194606	-0.482717	-0.216029
chr15	64164845	64165745	chr15_64164845_64165745	Asap1	chr15	64165329	64165529	chr15_64165329_64165529	0	-1	-1	0	-0.281691	-0.502072	-0.480723	-0.260341
chr9	40272373	40273873	chr9_40272373_40273873	Gramd1b	chr9	40273189	40273635	chr9_40273189_40273635	0	-1	-1	0	-0.154229	-0.537053	-0.336284	0.0465397
chr8	84874177	84874677	chr8_84874177_84874677	Il15	chr8	84875287	84875784	chr8_84875287_84875784	0	-1	-1	0	0.00737881	-0.619432	-0.51531	0.111501
chr14	47965617	47967117	chr14_47965617_47967117	Mapk1ip1l	chr14	47966208	47966852	chr14_47966208_47966852	0	-1	-1	0	0.045505	-0.22771	-0.497601	-0.224385
chr1	107052109	107056409	chr1_107052109_107056409	Rnf152	chr1	107052088	107052289	chr1_107052088_107052289	0	-1	-1	0	0.0484944	-0.432097	-0.965216	-0.484625
chr5	67910526	67912826	chr5_67910526_67912826	Gm16714	chr5	67911464	67911852	chr5_67911464_67911852	0	-1	-1	0	0.0632505	-0.392768	-0.778864	-0.322845
chr15	36768666	36769366	chr15_36768666_36769366	Gm10384	chr15	36768443	36768705	chr15_36768443_36768705	0	-1	-1	0	-0.215943	-0.488198	-0.413176	-0.140921
chr5	67913526	67913826	chr5_67913526_67913826	Gm16714	chr5	67912626	67913129	chr5_67912626_67913129	0	-1	-1	0	-0.329742	-0.622343	-0.39011	-0.0975088
chr5	106119267	106121167	chr5_106119267_106121167	Lrrc8d	chr5	106119870	106120500	chr5_106119870_106120500	0	-1	-1	0	0.301796	-0.462354	-0.73316	0.0309901
chr11	79068365	79069022	chr11_79068365_79069022	Wsb1	chr11	79067877	79068552	chr11_79067877_79068552	0	-1	-1	0	-0.320682	-0.503298	-0.670006	-0.48739
chr3	63313112	63313612	chr3_63313112_63313612	U6	chr3	63312886	63313199	chr3_63312886_63313199	0	-1	-1	0	-0.210722	-0.497605	-0.446148	-0.159265
chr19	58934892	58935192	chr19_58934892_58935192	Hspa12a	chr19	58934820	58935775	chr19_58934820_58935775	0	-1	-1	0	-0.390206	-0.821491	-0.631357	-0.200071
chr16	4037153	4038053	chr16_4037153_4038053	Gm15879	chr16	4036767	4037183	chr16_4036767_4037183	0	-1	-1	0	0.206306	-0.58187	-0.387843	0.400334
chr8	26938376	26941276	chr8_26938376_26941276	Ash2l	chr8	26939331	26939898	chr8_26939331_26939898	0	-1	-1	0	0.232055	-0.401225	-0.698315	-0.0650348
chr13	31269175	31270275	chr13_31269175_31270275	Gm11372	chr13	31269901	31270564	chr13_31269901_31270564	0	-1	-1	0	-0.0671061	-0.761077	-0.474714	0.219256
chr2	25089385	25091685	chr2_25089385_25091685	Slc34a3	chr2	25090065	25090313	chr2_25090065_25090313	0	-1	-1	0	-0.222065	-0.52251	-0.622133	-0.321689
chr13	52924654	52924954	chr13_52924654_52924954	Auh	#N/A	#N/A	#N/A	#N/A	0	-1	-1	0	-0.00119013	-0.733482	-0.414047	0.318245
chr17	34682811	34683911	chr17_34682811_34683911	Btnl7	chr17	34683785	34684250	chr17_34683785_34684250	0	-1	-1	0	-0.19632	-0.838026	-0.515642	0.126065
chr14	69939344	69940444	chr14_69939344_69940444	Gm16677	chr14	69939796	69940527	chr14_69939796_69940527	0	-1	-1	0	-0.283314	-0.475703	-0.518443	-0.326053
chr8	108901212	108906312	chr8_108901212_108906312	Gm17245	chr8	108902179	108902882	chr8_108902179_108902882	0	-1	-1	0	-0.117655	-0.403499	-0.725801	-0.439957
chr10	9618650	9619150	chr10_9618650_9619150	Stxbp5	chr10	9618920	9619121	chr10_9618920_9619121	0	-1	-1	0	-0.28041	-0.597364	-0.553964	-0.23701
chr3	138399805	138402505	chr3_138399805_138402505	Tspan5	chr3	138402244	138402493	chr3_138402244_138402493	0	-1	-1	0	0.0900852	-0.298658	-0.639674	-0.250931
chr5	99809507	99809807	chr5_99809507_99809807	A930011G23Rik	chr5	99809095	99809608	chr5_99809095_99809608	0	-1	-1	0	-0.328766	-0.666703	-0.422955	-0.0850168
chr15	36769666	36773366	chr15_36769666_36773366	Gm10384	chr15	36770966	36771174	chr15_36770966_36771174	0	-1	-1	0	0.0716347	-0.336472	-0.521316	-0.113209
chr16	70214485	70215985	chr16_70214485_70215985	Gbe1	chr16	70214065	70214500	chr16_70214065_70214500	0	-1	-1	0	-0.0199216	-0.252619	-0.592045	-0.359348
chr19	3692688	3693988	chr19_3692688_3693988	Lrp5	chr19	3692488	3692813	chr19_3692488_3692813	0	-1	-1	0	-0.0976617	-0.440149	-0.585683	-0.243196
chr14	76471387	76472687	chr14_76471387_76472687	1200011I18Rik	chr14	76471889	76472118	chr14_76471889_76472118	0	-1	-1	0	-0.139915	-0.502264	-0.53882	-0.17647
chr1	64347296	64347996	chr1_64347296_64347996	AC167197.1	chr1	64347751	64348163	chr1_64347751_64348163	0	-1	-1	0	-0.397604	-0.599225	-0.623587	-0.421966
chr2	150753074	150753374	chr2_150753074_150753374	Gins1	chr2	150752759	150753138	chr2_150752759_150753138	0	-1	-1	0	-0.313988	-0.594551	-0.38567	-0.105108
chr1	172386388	172387088	chr1_172386388_172387088	Nos1ap	chr1	172386465	172387232	chr1_172386465_172387232	0	-1	-1	0	0.0665535	-0.539535	-0.379971	0.226117
chr4	126185365	126186865	chr4_126185365_126186865	Eif2c4	chr4	126185482	126186012	chr4_126185482_126186012	0	-1	-1	0	0.206246	-0.421105	-0.776609	-0.149258
chr16	34972693	34973393	chr16_34972693_34973393	Mylk	chr16	34972505	34973132	chr16_34972505_34973132	0	1	-1	0	0.317616	0.674205	-0.304278	-0.660867
chr5	143688539	143688839	chr5_143688539_143688839	Actb	#N/A	#N/A	#N/A	#N/A	0	1	1	0	-0.338491	0.903554	0.632457	-0.609588
chr11	78924588	78925088	chr11_78924588_78925088	Ksr1	chr11	78925441	78925774	chr11_78925441_78925774	0	1	1	0	-0.0561829	0.560203	0.581906	-0.0344798
chr17	87919379	87919879	chr17_87919379_87919879	SNORA17	chr17	87918939	87919529	chr17_87918939_87919529	0	1	1	0	0.090795	0.799494	0.712675	0.00397538
chr10	75146493	75147993	chr10_75146493_75147993	Cabin1	chr10	75146716	75147201	chr10_75146716_75147201	0	-1	-1	0	-0.00321608	-0.498902	-0.653519	-0.157833
chr16	66013971	66016071	chr16_66013971_66016071	7SK	chr16	66013925	66014160	chr16_66013925_66014160	0	-1	-1	0	-0.131647	-0.51822	-0.957407	-0.570834
chr17	28964725	28965225	chr17_28964725_28965225	Brpf3	chr17	28964467	28964711	chr17_28964467_28964711	0	-1	-1	0	-0.20881	-0.725566	-0.585112	-0.0683553
chr4	117318142	117318642	chr4_117318142_117318642	Eri3	chr4	117318513	117319004	chr4_117318513_117319004	0	-1	-1	0	0.137623	-0.695488	-0.350069	0.483042
chr7	124632990	124633490	chr7_124632990_124633490	Xylt1	chr7	124632484	124633000	chr7_124632484_124633000	0	-1	-1	0	0.268915	-0.600901	-0.277949	0.591868
chr2	84390559	84391859	chr2_84390559_84391859	Gm13710	chr2	84391820	84392320	chr2_84391820_84392320	0	-1	1	0	-0.499284	-0.402079	0.68567	0.588465
chr17	91334548	91335048	chr17_91334548_91335048	Nrxn1	chr17	91334250	91334625	chr17_91334250_91334625	0	-1	-1	0	-0.137871	-0.685361	-0.716746	-0.169255
chr7	29931791	29932291	chr7_29931791_29932291	Rasgrp4	chr7	29931641	29932314	chr7_29931641_29932314	0	-1	-1	0	-0.381865	-0.635291	-0.323851	-0.0704257
chr17	84758915	84759415	chr17_84758915_84759415	Thada	chr17	84759279	84759599	chr17_84759279_84759599	0	-1	-1	0	0.117439	-0.695916	-0.546912	0.266443
chr4	59336890	59338590	chr4_59336890_59338590	Susd1	chr4	59337162	59337588	chr4_59337162_59337588	0	-1	-1	0	-0.0899331	-0.398293	-0.477979	-0.169619
chr11	117709458	117710158	chr11_117709458_117710158	Birc5	chr11	117709924	117710168	chr11_117709924_117710168	0	1	-1	0	0.300282	0.253697	-0.303053	-0.256468
chr15	77759469	77760769	chr15_77759469_77760769	Txn2	chr15	77759092	77759709	chr15_77759092_77759709	0	1	-1	0	0.273109	0.326765	-0.393102	-0.446758
chr1	122016699	122017199	chr1_122016699_122017199	Dbi	chr1	122016741	122017128	chr1_122016741_122017128	0	1	-1	0	0.43927	0.528299	-0.211115	-0.300144
chr10	126595843	126598143	chr10_126595843_126598143	B4galnt1	chr10	126595325	126595833	chr10_126595325_126595833	0	1	-1	0	0.391191	0.345925	-0.676416	-0.63115
chr3	121578487	121579187	chr3_121578487_121579187	Abcd3	chr3	121578001	121578570	chr3_121578001_121578570	0	1	-1	0	0.329817	0.515809	-0.367142	-0.553134
chr11	77584077	77585177	chr11_77584077_77585177	Myo18a	chr11	77585780	77586301	chr11_77585780_77586301	0	1	-1	0	0.278556	0.362922	-0.371557	-0.455923
chr14	26312838	26314538	chr14_26312838_26314538	Zmiz1	chr14	26313268	26313726	chr14_26313268_26313726	0	1	-1	0	0.371316	0.39698	-0.549417	-0.575082
chr14	120710742	120711842	chr14_120710742_120711842	Mbnl2	chr14	120711938	120713008	chr14_120711938_120713008	0	1	-1	0	0.390593	0.486794	-0.36433	-0.460531
chr15	76024439	76025339	chr15_76024439_76025339	Plec	chr15	76024289	76024529	chr15_76024289_76024529	0	1	-1	0	0.361131	0.434773	-0.392899	-0.466541
chr8	26860517	26861017	chr8_26860517_26861017	Ddhd2	#N/A	#N/A	#N/A	#N/A	0	1	-1	0	0.384186	0.589154	-0.447292	-0.652261
chr7	126669021	126670721	chr7_126669021_126670721	Acsm5	chr7	126669545	126669818	chr7_126669545_126669818	0	1	-1	0	0.341531	0.233886	-0.475614	-0.367968
chr15	58216296	58217996	chr15_58216296_58217996	Anxa13	chr15	58215142	58215349	chr15_58215142_58215349	0	1	-1	0	0.343276	0.288434	-0.57745	-0.522608
chr6	50313189	50315689	chr6_50313189_50315689	Osbpl3	chr6	50313409	50313680	chr6_50313409_50313680	0	1	-1	0	0.169562	0.194632	-0.510738	-0.535807
chr12	81205078	81205778	chr12_81205078_81205778	Zfp36l1	chr12	81204233	81205173	chr12_81204233_81205173	0	1	-1	0	0.278778	0.388998	-0.371522	-0.481741
chr1	75008015	75008315	chr1_75008015_75008315	Nhej1	chr1	75008224	75008625	chr1_75008224_75008625	0	1	-1	0	0.248099	0.503722	-0.290638	-0.546261
chr10	126568836	126569736	chr10_126568836_126569736	U6atac	chr10	126569618	126569931	chr10_126569618_126569931	0	1	-1	0	0.36728	0.502674	-0.502403	-0.637796
chr19	5488379	5489479	chr19_5488379_5489479	Mus81	chr19	5488224	5488575	chr19_5488224_5488575	0	1	-1	0	0.382312	0.706231	-0.255506	-0.579424
chr1	186663743	186664643	chr1_186663743_186664643	Mosc2	#N/A	#N/A	#N/A	#N/A	0	1	-1	0	0.310232	0.438828	-0.423214	-0.551811
chr10	126573636	126575136	chr10_126573636_126575136	U6atac	chr10	126575782	126576178	chr10_126575782_126576178	0	1	-1	0	0.440015	0.594958	-0.385051	-0.539994
chr6	86497598	86498298	chr6_86497598_86498298	1600020E01Rik	chr6	86497734	86498426	chr6_86497734_86498426	0	1	-1	0	0.181849	0.123471	-0.368295	-0.309917
chr17	56135508	56136408	chr17_56135508_56136408	Fsd1	chr17	56135352	56135888	chr17_56135352_56135888	0	1	-1	0	0.455378	0.340948	-0.486882	-0.372453
chr11	98215387	98216287	chr11_98215387_98216287	Ppp1r1b	chr11	98215193	98215434	chr11_98215193_98215434	0	1	1	0	-0.0243605	0.510132	0.549538	0.0150453
chr7	152123733	152126405	chr7_152123733_152126405	Ccnd1	chr7	152123384	152123892	chr7_152123384_152123892	0	1	1	0	-0.424991	0.449526	0.94808	0.0735633
chr11	98214187	98215087	chr11_98214187_98215087	Ppp1r1b	chr11	98215193	98215434	chr11_98215193_98215434	0	1	1	0	0.0370353	0.624766	0.544509	-0.0432218
chr18	64505312	64505612	chr18_64505312_64505612	Onecut2	#N/A	#N/A	#N/A	#N/A	0	1	1	0	0.437723	0.889322	0.664303	0.212704
chr19	3296526	3297026	chr19_3296526_3297026	Mrpl21	chr19	3297805	3298313	chr19_3297805_3298313	0	1	1	0	-0.0648109	0.676346	0.434616	-0.306541
chr7	116663158	116663458	chr7_116663158_116663458	Rpl27a	chr7	116662141	116663194	chr7_116662141_116663194	0	1	1	0	0.0816084	0.641778	0.405637	-0.154532
chr2	32817357	32818257	chr2_32817357_32818257	Rpl12	chr2	32816820	32817574	chr2_32816820_32817574	0	1	1	0	-0.0718086	0.569714	0.520679	-0.120844
chr15	74784876	74788776	chr15_74784876_74788776	Ly6e	chr15	74785323	74786388	chr15_74785323_74786388	0	1	1	0	-0.0547013	0.753495	0.783777	-0.0244194
chr1	88423972	88424472	chr1_88423972_88424472	Ptma	chr1	88424807	88425050	chr1_88424807_88425050	0	1	1	0	0.0768309	0.613489	0.355645	-0.181013
chr6	127098481	127101154	chr6_127098481_127101154	Ccnd2	chr6	127100929	127101281	chr6_127100929_127101281	0	1	1	0	-0.257	0.713941	0.601735	-0.369206
chr18	64505912	64506612	chr18_64505912_64506612	Onecut2	chr18	64506849	64507061	chr18_64506849_64507061	0	1	1	0	0.160696	0.786181	0.638726	0.0132409
chr4	134024138	134024838	chr4_134024138_134024838	Stmn1	chr4	134024042	134024447	chr4_134024042_134024447	0	1	1	0	-0.179471	0.583076	0.527847	-0.234701
chr18	64501112	64502012	chr18_64501112_64502012	Onecut2	chr18	64502353	64502755	chr18_64502353_64502755	0	1	1	0	0.468353	0.569042	0.420379	0.31969
chr8	122364241	122365341	chr8_122364241_122365341	Cotl1	chr8	122364103	122364725	chr8_122364103_122364725	0	1	1	0	0.172116	0.747667	0.470432	-0.105119
chr18	64502712	64503212	chr18_64502712_64503212	Onecut2	chr18	64502353	64502755	chr18_64502353_64502755	0	1	1	0	0.560516	0.683915	0.442572	0.319174
chr2	29917606	29918106	chr2_29917606_29918106	Set	chr2	29918032	29918419	chr2_29918032_29918419	0	1	1	0	-0.000512016	0.578402	0.371051	-0.207863
chr8	122363641	122364141	chr8_122363641_122364141	Cotl1	chr8	122364103	122364725	chr8_122364103_122364725	0	1	1	0	0.525728	0.84977	0.40112	0.0770774
chr18	64503912	64504812	chr18_64503912_64504812	Onecut2	#N/A	#N/A	#N/A	#N/A	0	1	1	0	0.571102	0.977126	0.582717	0.176693
chr11	98206934	98207995	chr11_98206934_98207995	Ppp1r1b	chr11	98206561	98206847	chr11_98206561_98206847	0	1	1	0	-0.00807851	0.639441	0.675764	0.0282447
chr9	108177541	108178041	chr9_108177541_108178041	Dag1	chr9	108177454	108177690	chr9_108177454_108177690	0	1	1	0	0.102731	0.785629	0.391511	-0.291387
chr9	107536688	107536988	chr9_107536688_107536988	Gnai2	chr9	107537531	107538153	chr9_107537531_107538153	0	1	1	0	0.183271	0.619378	0.351673	-0.0844347
chr17	80324582	80325282	chr17_80324582_80325282	Atl2	chr17	80325154	80325598	chr17_80325154_80325598	0	1	1	0	0.417301	0.477471	0.558411	0.498241
chr11	100800774	100801794	chr11_100800774_100801794	Stat3	chr11	100800566	100801526	chr11_100800566_100801526	0	1	1	0	0.138798	0.38848	0.534633	0.284951
chr2	164282533	164283233	chr2_164282533_164283233	Sys1	chr2	164283446	164283778	chr2_164283446_164283778	0	1	1	0	0.096972	0.598793	0.46419	-0.0376307
chr1	135086196	135086496	chr1_135086196_135086496	Ppp1r15b	chr1	135087046	135087718	chr1_135087046_135087718	0	1	1	0	0.189627	0.690296	0.463635	-0.0370343
chr8	129109492	129109992	chr8_129109492_129109992	Gm16983	chr8	129108496	129108816	chr8_129108496_129108816	0	1	1	0	0.105714	0.595724	0.525576	0.035566
chr5	23932617	23933889	chr5_23932617_23933889	Slc4a2	chr5	23933801	23934227	chr5_23933801_23934227	0	1	1	0	-0.0208507	0.676656	0.455773	-0.241734
chr5	114587534	114588634	chr5_114587534_114588634	Ung	chr5	114588167	114588367	chr5_114588167_114588367	0	1	1	0	-0.0751225	0.703906	0.606698	-0.17233
chr4	134066774	134067274	chr4_134066774_134067274	2610002D18Rik	chr4	134066704	134067068	chr4_134066704_134067068	0	1	1	0	-0.134079	0.779128	0.49141	-0.421796
chr6	113646076	113646376	chr6_113646076_113646376	Tatdn2	chr6	113646571	113647616	chr6_113646571_113647616	0	1	1	0	0.0240992	0.7091	0.461121	-0.22388
chr13	21871409	21873109	chr13_21871409_21873109	Hist1h1b	chr13	21871132	21871660	chr13_21871132_21871660	0	1	1	0	-0.209423	0.493642	0.703301	0.000235286
chr6	82722232	82724332	chr6_82722232_82724332	Hk2	chr6	82724309	82724799	chr6_82724309_82724799	0	1	1	0	-0.21206	0.532861	0.725641	-0.0192804
chr19	54119111	54120411	chr19_54119111_54120411	Adra2a	chr19	54118921	54119914	chr19_54118921_54119914	0	1	1	0	-0.0267616	0.683097	0.772988	0.0631299
chr17	15966648	15967948	chr17_15966648_15967948	Rgmb	chr17	15967820	15968208	chr17_15967820_15968208	0	1	1	0	0.0948157	0.583303	0.422227	-0.0662611
chr2	20440853	20442953	chr2_20440853_20442953	Etl4	chr2	20441012	20441690	chr2_20441012_20441690	0	1	1	0	-0.0396628	0.369678	0.702226	0.292885
chr12	80108289	80108589	chr12_80108289_80108589	Tmem229b	chr12	80107428	80108428	chr12_80107428_80108428	0	1	1	0	0.100171	0.900449	0.649331	-0.150947
chr5	137790940	137792240	chr5_137790940_137792240	Ephb4	chr5	137791114	137791476	chr5_137791114_137791476	0	1	1	0	-0.0901315	0.681348	0.546614	-0.224865
chr4	11313049	11313549	chr4_11313049_11313549	Esrp1	chr4	11313498	11314196	chr4_11313498_11314196	0	1	1	0	-0.140851	0.486914	0.352582	-0.275182
chr1	88256131	88257431	chr1_88256131_88257431	C130036L24Rik	chr1	88255815	88256400	chr1_88255815_88256400	0	1	1	0	-0.0246734	0.575956	0.686918	0.086288
chr4	153733067	153733567	chr4_153733067_153733567	Prdm16	chr4	153733739	153734626	chr4_153733739_153734626	0	1	1	0	0.370923	0.71476	0.481837	0.138
chr5	118695542	118695842	chr5_118695542_118695842	2410131K14Rik	chr5	118694740	118695505	chr5_118694740_118695505	0	1	1	0	0.231958	0.674841	0.354124	-0.0887593
chr5	132013710	132014210	chr5_132013710_132014210	Auts2	chr5	132013824	132014862	chr5_132013824_132014862	0	1	1	0	-0.0537335	0.818083	0.448463	-0.423353
chr6	86446746	86448046	chr6_86446746_86448046	A430078I02Rik	chr6	86447172	86447372	chr6_86447172_86447372	0	1	1	0	0.298841	0.705561	0.654067	0.247348
chr18	82645636	82646136	chr18_82645636_82646136	Mbp	chr18	82645221	82645535	chr18_82645221_82645535	0	1	1	0	-0.062881	0.575182	0.414814	-0.223249
chr10	80877095	80877395	chr10_80877095_80877395	Nfic	chr10	80876651	80876896	chr10_80876651_80876896	0	1	1	0	0.0478494	0.767216	0.594209	-0.125157
chr10	67745094	67745994	chr10_67745094_67745994	Arid5b	chr10	67745822	67746200	chr10_67745822_67746200	0	1	1	0	0.262231	1.02993	0.68689	-0.0808106
chr5	117609281	117610581	chr5_117609281_117610581	Taok3	chr5	117609375	117609578	chr5_117609375_117609578	0	1	1	0	-0.0967106	0.46709	0.612124	0.0483224
chr17	35138207	35139907	chr17_35138207_35139907	D17H6S56E-5	chr17	35137629	35138366	chr17_35137629_35138366	0	1	1	0	0.109606	0.82616	0.587643	-0.128911
chr11	68931176	68932276	chr11_68931176_68932276	9130213A22Rik	chr11	68931355	68931747	chr11_68931355_68931747	0	1	1	0	-0.0204744	0.493126	0.48325	-0.0303502
chr18	55149205	55150505	chr18_55149205_55150505	Zfp608	#N/A	#N/A	#N/A	#N/A	0	1	1	0	0.108694	0.503171	0.589998	0.19552
chr2	165713165	165713865	chr2_165713165_165713865	Zmynd8	chr2	165713982	165714297	chr2_165713982_165714297	0	1	1	0	0.179136	0.667269	0.472635	-0.0154985
chr2	165710565	165712265	chr2_165710565_165712265	Zmynd8	chr2	165710095	165710421	chr2_165710095_165710421	0	1	1	0	0.164721	0.497386	0.50157	0.168906
chr6	97242576	97245276	chr6_97242576_97245276	Frmd4b	chr6	97243256	97243480	chr6_97243256_97243480	0	1	1	0	0.0533451	0.458354	0.697919	0.29291
chr18	70689248	70690148	chr18_70689248_70690148	Poli	chr18	70689607	70690175	chr18_70689607_70690175	0	1	1	0	0.0175612	0.573009	0.537962	-0.0174862
chr10	67739274	67740174	chr10_67739274_67740174	Arid5b	chr10	67738981	67740009	chr10_67738981_67740009	0	1	1	0	0.0316871	0.513723	0.414058	-0.0679778
chr16	32486474	32487374	chr16_32486474_32487374	Osta	chr16	32487290	32487590	chr16_32487290_32487590	0	1	1	0	0.0816916	0.789822	0.318914	-0.389216
chr11	51671200	51671900	chr11_51671200_51671900	Phf15	chr11	51671288	51671616	chr11_51671288_51671616	0	1	1	0	-0.221512	0.832362	0.613335	-0.44054
chr15	98437882	98438782	chr15_98437882_98438782	Adcy6	chr15	98439141	98440698	chr15_98439141_98440698	0	1	1	0	0.127922	0.565766	0.423472	-0.0143718
chr13	63665440	63665740	chr13_63665440_63665740	Ptch1	chr13	63664703	63664903	chr13_63664703_63664903	0	1	1	0	-0.00426992	0.584238	0.465994	-0.122514
chr4	154007412	154008312	chr4_154007412_154008312	Prdm16	#N/A	#N/A	#N/A	#N/A	0	1	1	0	0.446779	0.72951	0.584533	0.301802
chr1	88338023	88338923	chr1_88338023_88338923	1700019O17Rik	chr1	88338608	88338880	chr1_88338608_88338880	0	1	1	0	0.0924712	0.710794	0.609688	-0.00863525
chr17	4946674	4947174	chr17_4946674_4947174	Arid1b	chr17	4946385	4946951	chr17_4946385_4946951	0	1	1	0	0.256456	0.565214	0.501755	0.192997
chr12	33998670	34002170	chr12_33998670_34002170	Atxn7l1	chr12	33999011	33999342	chr12_33999011_33999342	0	1	1	0	-0.142565	0.306658	0.726653	0.27743
chr11	110338311	110339811	chr11_110338311_110339811	Map2k6	chr11	110337781	110338312	chr11_110337781_110338312	0	1	1	0	0.136839	0.445752	0.543573	0.23466
chrX	155691757	155693057	chrX_155691757_155693057	Rps6ka3	chrX	155692047	155692267	chrX_155692047_155692267	0	1	1	0	0.0883469	0.5373	0.663533	0.21458
chr7	52976751	52977451	chr7_52976751_52977451	Fam83e	chr7	52976272	52976634	chr7_52976272_52976634	0	1	1	0	-0.0337939	0.544548	0.443324	-0.135018
chr2	26357989	26358289	chr2_26357989_26358289	Notch1	chr2	26357886	26358125	chr2_26357886_26358125	0	1	1	0	-0.171573	0.785562	0.538448	-0.418687
chr7	135149141	135150241	chr7_135149141_135150241	Trim72	chr7	135148776	135148990	chr7_135148776_135148990	0	1	1	0	0.06262	0.395207	0.669842	0.337256
chr7	51779921	51782821	chr7_51779921_51782821	Mybpc2	chr7	51780509	51780903	chr7_51780509_51780903	0	1	1	0	-0.0821852	0.54798	0.856653	0.226488
chr14	61254019	61255719	chr14_61254019_61255719	Spata13	chr14	61252885	61254091	chr14_61252885_61254091	0	1	1	0	-0.0190228	0.666957	0.723442	0.0374622
chr19	3320601	3322901	chr19_3320601_3322901	Cpt1a	chr19	3321595	3321834	chr19_3321595_3321834	0	1	1	0	0.0931558	0.594617	0.677829	0.176368
chr7	17366642	17367342	chr7_17366642_17367342	Slc1a5	chr7	17366386	17366992	chr7_17366386_17366992	0	1	1	0	-0.179958	0.616631	0.589991	-0.206598
chr11	59926753	59927853	chr11_59926753_59927853	Rai1	chr11	59928506	59929255	chr11_59928506_59929255	0	1	1	0	-0.0385523	0.599691	0.50513	-0.133113
chr1	130255893	130256593	chr1_130255893_130256593	Mcm6	chr1	130255896	130256537	chr1_130255896_130256537	0	1	1	0	0.209507	0.707003	0.500957	0.00346057
chr4	73436193	73437293	chr4_73436193_73437293	Rasef	chr4	73436741	73437281	chr4_73436741_73437281	0	1	1	0	0.102013	0.533951	0.437472	0.00553359
chr3	84267992	84268823	chr3_84267992_84268823	Fhdc1	chr3	84267762	84268059	chr3_84267762_84268059	0	1	1	0	-0.184726	0.591793	0.730557	-0.0459619
chr2	26358389	26358889	chr2_26358389_26358889	Notch1	chr2	26358946	26359594	chr2_26358946_26359594	0	1	1	0	0.0722512	0.889728	0.406319	-0.411158
chr5	3341030	3343730	chr5_3341030_3343730	Cdk6	chr5	3341144	3341552	chr5_3341144_3341552	0	1	1	0	-0.0225275	0.769877	0.686937	-0.105467
chr6	86448946	86449646	chr6_86448946_86449646	A430078I02Rik	chr6	86449680	86450084	chr6_86449680_86450084	0	1	1	0	0.322841	0.67147	0.545425	0.196796
chr3	84265025	84265325	chr3_84265025_84265325	Fhdc1	chr3	84264916	84265518	chr3_84264916_84265518	0	1	1	0	-0.0421621	0.879821	0.770802	-0.151181
chr14	63905593	63906293	chr14_63905593_63906293	Gata4	chr14	63906065	63906492	chr14_63906065_63906492	0	1	1	0	0.123281	0.713079	0.439365	-0.150432
chr10	128241567	128242067	chr10_128241567_128242067	Tmem198b	chr10	128241870	128242950	chr10_128241870_128242950	0	1	1	0	0.00216126	0.581176	0.596172	0.0171574
chr6	94647719	94649419	chr6_94647719_94649419	Lrig1	chr6	94650068	94650570	chr6_94650068_94650570	0	1	1	0	0.160786	0.514428	0.4932	0.139558
chr7	150304659	150308959	chr7_150304659_150308959	Kcnq1	chr7	150306450	150306699	chr7_150306450_150306699	0	1	1	0	-0.0586269	0.517685	0.79049	0.214178
chr3	27052247	27052747	chr3_27052247_27052747	Ect2	chr3	27052626	27053104	chr3_27052626_27053104	0	1	1	0	-0.195257	0.637312	0.419612	-0.412957
chr5	114580807	114582307	chr5_114580807_114582307	Ung	chr5	114580643	114581266	chr5_114580643_114581266	0	1	1	0	-0.00477417	0.597267	0.687672	0.0856305
chr7	56005825	56007725	chr7_56005825_56007725	Zdhhc13	chr7	56004677	56005974	chr7_56004677_56005974	0	1	1	0	0.114266	0.541069	0.606818	0.180015
chr3	104473248	104473948	chr3_104473248_104473948	Slc16a1	chr3	104474138	104474597	chr3_104474138_104474597	0	1	1	0	0.126063	0.578253	0.445375	-0.00681505
chr7	20411255	20412755	chr7_20411255_20412755	Bcl3	chr7	20409992	20410378	chr7_20409992_20410378	0	1	1	0	-0.0177367	0.4075	0.632426	0.207189
chr15	101064424	101066524	chr15_101064424_101066524	Grasp	chr15	101064139	101064444	chr15_101064139_101064444	0	1	1	0	-0.14391	0.355617	0.593392	0.0938645
chr2	144003452	144004297	chr2_144003452_144004297	Gm5535	chr2	144003234	144003566	chr2_144003234_144003566	0	1	1	0	-0.0428453	0.462898	0.699068	0.193324
chr19	46413564	46414813	chr19_46413564_46414813	Cuedc2	chr19	46413014	46413485	chr19_46413014_46413485	0	1	1	0	0.0897104	0.739167	0.586222	-0.0632346
chr19	39005151	39005651	chr19_39005151_39005651	Hells	chr19	39005119	39006168	chr19_39005119_39006168	0	1	1	0	-0.121466	0.778886	0.475908	-0.424445
chr11	51691579	51692079	chr11_51691579_51692079	Phf15	chr11	51690441	51690990	chr11_51690441_51690990	0	1	1	0	0.0496684	0.591723	0.478367	-0.0636875
chr4	115749271	115750971	chr4_115749271_115750971	Lrrc41	chr4	115747924	115749311	chr4_115747924_115749311	0	1	1	0	0.167696	0.390207	0.48662	0.26411
chr12	102252097	102253997	chr12_102252097_102253997	Ccdc88c	chr12	102254189	102254492	chr12_102254189_102254492	0	1	1	0	0.166134	0.462377	0.548937	0.252694
chr5	124803075	124803775	chr5_124803075_124803775	Cdk2ap1	chr5	124803499	124804914	chr5_124803499_124804914	0	1	1	0	0.0517794	0.635443	0.333778	-0.249886
chr9	116083446	116085146	chr9_116083446_116085146	Tgfbr2	chr9	116083638	116084620	chr9_116083638_116084620	0	1	1	0	-0.124939	0.406442	0.570355	0.0389737
chr4	136389876	136391376	chr4_136389876_136391376	Ephb2	chr4	136391367	136391571	chr4_136391367_136391571	0	1	1	0	-0.140235	0.675765	0.692311	-0.123689
chr3	97817111	97818364	chr3_97817111_97818364	Notch2	chr3	97817024	97818181	chr3_97817024_97818181	0	1	1	0	0.0482563	0.643957	0.614001	0.0182997
chr19	10175747	10176447	chr19_10175747_10176447	Fads2	chr19	10175846	10176694	chr19_10175846_10176694	0	1	1	0	0.217814	1.13575	0.44743	-0.470508
chr9	44292268	44292968	chr9_44292268_44292968	C030014I23Rik	#N/A	#N/A	#N/A	#N/A	0	1	1	0	0.475247	0.737794	0.419051	0.156503
chr1	137100394	137101094	chr1_137100394_137101094	Gm4204	chr1	137101294	137101688	chr1_137101294_137101688	0	1	1	0	0.302232	0.647771	0.43511	0.0895711
chr19	8798073	8798573	chr19_8798073_8798573	Snhg1	chr19	8797375	8798069	chr19_8797375_8798069	0	1	1	0	0.0646559	0.50662	0.458171	0.0162071
chr15	82868498	82871563	chr15_82868498_82871563	Nfam1	chr15	82868185	82868665	chr15_82868185_82868665	0	1	1	0	-0.128514	0.430234	0.994799	0.436052
chr14	63906393	63907093	chr14_63906393_63907093	Gata4	chr14	63906065	63906492	chr14_63906065_63906492	0	1	1	0	0.349981	0.756923	0.399472	-0.00747014
chr11	79805737	79806037	chr11_79805737_79806037	Suz12	chr11	79805997	79807217	chr11_79805997_79807217	0	1	1	0	-0.0994646	1.02405	0.690767	-0.432748
chr5	138069039	138069539	chr5_138069039_138069539	Fbxo24	chr5	138069780	138070515	chr5_138069780_138070515	0	1	1	0	-0.144305	0.552544	0.685931	-0.0109183
chr1	138069957	138070657	chr1_138069957_138070657	Kif21b	chr1	138070670	138071064	chr1_138070670_138071064	0	1	1	0	0.0253942	0.583023	0.70853	0.150902
chr6	124670252	124672352	chr6_124670252_124672352	Ptpn6	chr6	124671043	124671299	chr6_124671043_124671299	0	1	1	0	0.0643639	0.76581	0.665223	-0.0362231
chr4	140257273	140257973	chr4_140257273_140257973	Rcc2	chr4	140257086	140257519	chr4_140257086_140257519	0	1	1	0	-0.433047	0.549903	0.565932	-0.417018
chr11	74457060	74457960	chr11_74457060_74457960	E130309D14Rik	chr11	74457851	74458236	chr11_74457851_74458236	0	1	1	0	0.302218	0.547116	0.440308	0.19541
chr9	108006772	108008272	chr9_108006772_108008272	Bsn	chr9	108007068	108007467	chr9_108007068_108007467	0	1	1	0	-0.138392	0.494719	0.654754	0.021643
chr6	113606997	113607897	chr6_113606997_113607897	Irak2	#N/A	#N/A	#N/A	#N/A	0	1	1	0	0.191455	0.710291	0.634042	0.115205
chr3	84265625	84266238	chr3_84265625_84266238	Fhdc1	chr3	84264916	84265518	chr3_84264916_84265518	0	1	1	0	-0.190949	0.704388	0.653521	-0.241817
chr18	67448837	67449537	chr18_67448837_67449537	Impa2	chr18	67448422	67449598	chr18_67448422_67449598	0	1	1	0	-0.171376	0.543839	0.606725	-0.108489
chr7	26064011	26064711	chr7_26064011_26064711	Cic	chr7	26063787	26064007	chr7_26063787_26064007	0	1	1	0	-0.12274	0.767705	0.673924	-0.216521
chr19	12575016	12575716	chr19_12575016_12575716	Dtx4	chr19	12575394	12575802	chr19_12575394_12575802	0	1	1	0	0.0509574	0.58519	0.621453	0.0872208
chr17	24833828	24835928	chr17_24833828_24835928	Noxo1	chr17	24832800	24833331	chr17_24832800_24833331	0	1	1	0	0.0749521	0.330875	0.52068	0.264757
chr5	123437798	123439298	chr5_123437798_123439298	Kdm2b	chr5	123438156	123438358	chr5_123438156_123438358	0	1	1	0	-0.126528	0.497814	0.592353	-0.0319888
chr5	135464590	135465890	chr5_135464590_135465890	Wbscr25	chr5	135465679	135466020	chr5_135465679_135466020	0	1	1	0	-0.000944189	0.29308	0.382965	0.0889415
chr15	77669413	77670113	chr15_77669413_77670113	Myh9	#N/A	#N/A	#N/A	#N/A	0	1	1	0	0.0259841	0.616404	0.439172	-0.151248
chr1	88339023	88339323	chr1_88339023_88339323	1700019O17Rik	chr1	88339102	88339345	chr1_88339102_88339345	0	1	1	0	0.0185323	0.632894	0.406042	-0.20832
chr5	64217659	64219359	chr5_64217659_64219359	0610040J01Rik	chr5	64219079	64219303	chr5_64219079_64219303	0	1	1	0	0.158685	0.50791	0.612275	0.26305
chr13	55431575	55431875	chr13_55431575_55431875	Mxd3	chr13	55431017	55431586	chr13_55431017_55431586	0	1	1	0	-0.253129	0.759377	0.582442	-0.430064
chr12	111736057	111737157	chr12_111736057_111737157	Ppp2r5c	chr12	111736758	111737117	chr12_111736758_111737117	0	1	1	0	0.093726	0.46044	0.453284	0.0865702
chr16	4558957	4559457	chr16_4558957_4559457	Tfap4	chr16	4558627	4558912	chr16_4558627_4558912	0	1	1	0	-0.295291	0.677543	0.602665	-0.37017
chr7	107613641	107615141	chr7_107613641_107615141	C2cd3	chr7	107613736	107614582	chr7_107613736_107614582	0	1	1	0	0.362708	0.864059	0.390181	-0.11117
chr17	27694319	27695619	chr17_27694319_27695619	Hmga1	chr17	27693296	27694132	chr17_27693296_27694132	0	1	1	0	-0.0814975	0.764256	0.609208	-0.236546
chr8	124840670	124841170	chr8_124840670_124841170	Gm20388	chr8	124841830	124842052	chr8_124841830_124842052	0	1	1	0	0.41576	0.631138	0.448693	0.233314
chr5	122974263	122974763	chr5_122974263_122974763	U6	chr5	122974914	122975197	chr5_122974914_122975197	0	1	1	0	-0.201496	0.51269	0.703367	-0.0108205
chr13	29050335	29050835	chr13_29050335_29050835	Sox4	chr13	29050169	29050544	chr13_29050169_29050544	0	1	1	0	-0.231394	0.680129	0.415694	-0.49583
chr1	182872193	182872693	chr1_182872193_182872693	Tmem63a	chr1	182871870	182873168	chr1_182871870_182873168	0	1	1	0	-0.0396414	0.468821	0.336945	-0.171517
chr14	55049076	55053176	chr14_55049076_55053176	Mmp14	chr14	55051010	55051385	chr14_55051010_55051385	0	1	1	0	0.161341	0.611355	0.658896	0.208883
chr1	183783158	183784439	chr1_183783158_183784439	Gm5533	chr1	183783190	183783495	chr1_183783190_183783495	0	1	1	0	-0.0210037	0.675153	0.687996	-0.00816017
chr10	127612834	127613934	chr10_127612834_127613934	Rbms2	chr10	127613035	127613463	chr10_127613035_127613463	0	1	1	0	-0.120154	0.53615	0.651357	-0.00494609
chr12	3890959	3891859	chr12_3890959_3891859	Dnmt3a	chr12	3891362	3891718	chr12_3891362_3891718	0	1	1	0	-0.0163605	0.761885	0.797517	0.0192715
chr1	193470429	193471929	chr1_193470429_193471929	Ints7	chr1	193469492	193470244	chr1_193469492_193470244	0	1	1	0	0.254737	0.361004	0.617096	0.510829
chr3	96367265	96369104	chr3_96367265_96369104	Gm15441	#N/A	#N/A	#N/A	#N/A	0	1	1	0	0.241704	0.778571	0.521728	-0.0151389
chr8	14994895	14995395	chr8_14994895_14995395	Arhgef10	chr8	14994407	14994659	chr8_14994407_14994659	0	1	1	0	-0.00524438	0.648157	0.549184	-0.104217
chr5	44252458	44253758	chr5_44252458_44253758	Cd38	chr5	44252251	44252628	chr5_44252251_44252628	0	1	1	0	0.347739	0.401989	0.610881	0.556631
chr11	59927953	59928453	chr11_59927953_59928453	Rai1	chr11	59928506	59929255	chr11_59928506_59929255	0	1	1	0	0.0646965	0.600562	0.360122	-0.175743
chr7	150292010	150294110	chr7_150292010_150294110	Kcnq1	chr7	150292864	150293359	chr7_150292864_150293359	0	1	1	0	-0.180472	0.52226	0.676509	-0.0262229
chr6	134878912	134880012	chr6_134878912_134880012	Cdkn1b	chr6	134878331	134879366	chr6_134878331_134879366	0	1	1	0	-0.478449	0.686507	0.756341	-0.408615
chr18	44821287	44821987	chr18_44821287_44821987	Mcc	chr18	44821397	44822156	chr18_44821397_44822156	0	1	1	0	-0.158511	0.845727	0.672462	-0.331776
chr4	62244073	62244773	chr4_62244073_62244773	Rgs3	chr4	62244280	62244800	chr4_62244280_62244800	0	1	1	0	0.0250558	0.716986	0.653167	-0.038764
chr11	112643646	112644146	chr11_112643646_112644146	Sox9	chr11	112643685	112643886	chr11_112643685_112643886	0	1	1	0	0.191901	0.680524	0.387025	-0.101598
chr5	137779892	137780592	chr5_137779892_137780592	Slc12a9	chr5	137779535	137779795	chr5_137779535_137779795	0	1	1	0	-0.0333939	0.678067	0.508073	-0.203389
chr19	3324201	3324701	chr19_3324201_3324701	Cpt1a	chr19	3325364	3325730	chr19_3325364_3325730	0	1	1	0	0.0690837	0.536982	0.356541	-0.111358
chr8	13677250	13677550	chr8_13677250_13677550	Rasa3	chr8	13677461	13678080	chr8_13677461_13678080	0	1	1	0	-0.34677	0.674607	0.495602	-0.525775
chr7	123340737	123343637	chr7_123340737_123343637	Plekha7	chr7	123340792	123341133	chr7_123340792_123341133	0	1	1	0	-0.039412	0.511428	0.70345	0.15261
chr4	131899598	131901298	chr4_131899598_131901298	Rcc1	chr4	131901186	131901761	chr4_131901186_131901761	0	1	1	0	-0.100493	0.562996	0.602661	-0.0608279
chr11	83266045	83266745	chr11_83266045_83266745	Mmp28	chr11	83265946	83266434	chr11_83265946_83266434	0	1	1	0	-0.0465768	0.385805	0.424521	-0.00786038
chr10	70799866	70800166	chr10_70799866_70800166	Cisd1	chr10	70800430	70801188	chr10_70800430_70801188	0	-1	-1	0	-0.195269	-0.759324	-0.517396	0.0466596
chr4	57966906	57967606	chr4_57966906_57967606	Txn1	chr4	57966724	57966933	chr4_57966724_57966933	0	-1	-1	0	-0.200386	-0.422697	-0.259022	-0.0367117
chr4	140518408	140519108	chr4_140518408_140519108	Sdhb	chr4	140518887	140519230	chr4_140518887_140519230	0	-1	-1	0	-0.0535633	-0.528249	-0.58161	-0.106925
chr11	21470208	21471108	chr11_21470208_21471108	Mdh1	chr11	21471730	21472448	chr11_21471730_21472448	0	-1	-1	0	-0.222263	-0.666171	-0.395757	0.0481513
chr11	12309846	12310346	chr11_12309846_12310346	Cobl	chr11	12309472	12309839	chr11_12309472_12309839	0	-1	-1	0	-0.314882	-0.595234	-0.323677	-0.0433253
chr7	17038260	17038760	chr7_17038260_17038760	Tmem160	chr7	17037934	17038641	chr7_17037934_17038641	0	-1	-1	0	-0.164695	-0.636302	-0.491726	-0.0201193
chr2	122060460	122063560	chr2_122060460_122063560	Sord	chr2	122060327	122061068	chr2_122060327_122061068	0	-1	-1	0	0.169637	-0.378202	-0.679758	-0.13192
chr11	6194988	6195288	chr11_6194988_6195288	Ogdh	chr11	6194709	6194934	chr11_6194709_6194934	0	-1	-1	0	-0.23383	-0.727907	-0.445437	0.0486396
chr5	45885084	45886584	chr5_45885084_45886584	Lap3	chr5	45884371	45884836	chr5_45884371_45884836	0	-1	-1	0	0.161038	-0.415975	-0.369939	0.207074
chr4	137918904	137919604	chr4_137918904_137919604	Cda	#N/A	#N/A	#N/A	#N/A	0	-1	-1	0	-0.105161	-0.420141	-0.499893	-0.184914
chr13	56731691	56732591	chr13_56731691_56732591	Tgfbi	chr13	56731415	56731799	chr13_56731415_56731799	0	-1	-1	0	0.021653	-0.346714	-0.506106	-0.137739
chr11	21468008	21468908	chr11_21468008_21468908	Mdh1	#N/A	#N/A	#N/A	#N/A	0	-1	-1	0	-0.188586	-0.682381	-0.515271	-0.0214763
chr8	46414910	46415810	chr8_46414910_46415810	Cyp4v3	chr8	46414727	46414995	chr8_46414727_46414995	0	-1	-1	0	-0.0862419	-0.596667	-0.539917	-0.0294917
chr11	12308446	12309746	chr11_12308446_12309746	Cobl	chr11	12309472	12309839	chr11_12309472_12309839	0	-1	-1	0	-0.199522	-0.632328	-0.445101	-0.0122953
chr11	21469408	21469908	chr11_21469408_21469908	Mdh1	#N/A	#N/A	#N/A	#N/A	0	-1	-1	0	-0.0682875	-0.561792	-0.391856	0.101649
chr6	129051174	129051874	chr6_129051174_129051874	Clec2e	chr6	129051745	129051948	chr6_129051745_129051948	0	-1	-1	0	0.0147399	-0.428558	-0.480432	-0.0371342
chr6	149050228	149050928	chr6_149050228_149050928	Dennd5b	chr6	149049896	149050327	chr6_149049896_149050327	0	-1	-1	0	-0.0258381	-0.534077	-0.46609	0.0421488
chr1	158869566	158871066	chr1_158869566_158871066	Ralgps2	chr1	158868853	158870250	chr1_158868853_158870250	0	-1	-1	0	-0.215635	-0.523173	-0.4576	-0.150062
chr5	4004360	4005060	chr5_4004360_4005060	Akap9	chr5	4004770	4005393	chr5_4004770_4005393	0	-1	-1	0	-0.344774	-0.642865	-0.363471	-0.0653791
chr4	147277136	147278036	chr4_147277136_147278036	Mfn2	chr4	147276952	147277275	chr4_147276952_147277275	0	-1	-1	0	-0.0194363	-0.357988	-0.377158	-0.0386056
chr12	103943293	103943793	chr12_103943293_103943793	Itpk1	chr12	103943039	103943652	chr12_103943039_103943652	0	-1	-1	0	-0.366135	-0.564856	-0.479053	-0.280332
chr1	135961478	135961978	chr1_135961478_135961978	Btg2	chr1	135961941	135962230	chr1_135961941_135962230	0	-1	-1	0	-0.306679	-0.581915	-0.523623	-0.248387
chr10	70862405	70863491	chr10_70862405_70863491	Ipmk	chr10	70862213	70862636	chr10_70862213_70862636	0	-1	-1	0	-0.238282	-0.515382	-0.642687	-0.365587
chr12	8516280	8517980	chr12_8516280_8517980	Rhob	chr12	8517064	8517648	chr12_8517064_8517648	0	-1	-1	0	0.0819273	-0.406375	-0.583435	-0.0951331
chr9	40130858	40132358	chr9_40130858_40132358	Gramd1b	chr9	40130580	40130996	chr9_40130580_40130996	0	-1	-1	0	-0.274723	-0.43714	-0.447226	-0.284809
chr1	155599369	155600869	chr1_155599369_155600869	Rnasel	chr1	155598855	155599257	chr1_155598855_155599257	0	-1	1	0	-0.440486	-0.379412	0.622391	0.561318
chr2	79474893	79475193	chr2_79474893_79475193	Ssfa2	chr2	79475061	79476191	chr2_79475061_79476191	0	-1	-1	0	-0.395637	-0.576411	-0.370976	-0.190202
chr10	115614578	115616078	chr10_115614578_115616078	Ptprr	chr10	115614308	115614831	chr10_115614308_115614831	0	-1	-1	0	-0.309499	-0.537804	-0.494011	-0.265706
chr10	115612978	115614478	chr10_115612978_115614478	Ptprr	chr10	115614308	115614831	chr10_115614308_115614831	0	-1	-1	0	-0.24732	-0.837487	-0.781488	-0.191321
chr12	86827821	86828321	chr12_86827821_86828321	Fos	chr12	86827705	86828067	chr12_86827705_86828067	0	-1	-1	0	-0.291743	-0.446516	-0.335177	-0.180403
chr11	99315610	99316310	chr11_99315610_99316310	Krt20	chr11	99315397	99315686	chr11_99315397_99315686	0	-1	-1	0	-0.373917	-0.630213	-0.397913	-0.141617
chr4	59203839	59204739	chr4_59203839_59204739	Ugcg	#N/A	#N/A	#N/A	#N/A	0	-1	-1	0	-0.357707	-0.455926	-0.504422	-0.406203
chr3	89103102	89104202	chr3_89103102_89104202	AC132327.1	chr3	89104020	89104422	chr3_89104020_89104422	0	-1	-1	0	0.21144	-0.222195	-0.382417	0.0512182
chr1	172519052	172520152	chr1_172519052_172520152	Nos1ap	chr1	172519599	172520252	chr1_172519599_172520252	0	-1	-1	0	-0.183241	-0.754293	-0.480761	0.0902917
chr11	3881976	3884276	chr11_3881976_3884276	Gal3st1	chr11	3882270	3882735	chr11_3882270_3882735	0	-1	-1	0	0.0998725	-0.141566	-0.440912	-0.199473
chr15	101930720	101931620	chr15_101930720_101931620	Tenc1	chr15	101930546	101931378	chr15_101930546_101931378	0	-1	-1	0	-0.315845	-0.542397	-0.670977	-0.444425
chr1	95590315	95590815	chr1_95590315_95590815	Bok	chr1	95590176	95590485	chr1_95590176_95590485	0	-1	-1	0	0.104732	-0.497237	-0.417113	0.184856
chr1	36994942	36996442	chr1_36994942_36996442	Tmem131	chr1	36996369	36997021	chr1_36996369_36997021	0	-1	-1	0	-0.349322	-0.651385	-0.413857	-0.111794
chr2	104583573	104584073	chr2_104583573_104584073	Depdc7	chr2	104582817	104583753	chr2_104582817_104583753	0	-1	-1	0	-0.253134	-0.49384	-0.412016	-0.171311
chr9	21029486	21030186	chr9_21029486_21030186	Gm16754	chr9	21029482	21030121	chr9_21029482_21030121	0	-1	-1	0	-0.180346	-0.35411	-0.519084	-0.34532
chr15	89041814	89042114	chr15_89041814_89042114	Gm17401	chr15	89041758	89042342	chr15_89041758_89042342	0	-1	-1	0	-0.268584	-0.615429	-0.45417	-0.107325
chr1	193731221	193732521	chr1_193731221_193732521	1700034H15Rik	chr1	193731362	193731603	chr1_193731362_193731603	0	-1	1	0	-0.414565	-0.448019	0.635086	0.66854
chr4	32326120	32327602	chr4_32326120_32327602	Bach2	chr4	32325975	32327047	chr4_32325975_32327047	0	-1	-1	0	-0.238662	-0.421375	-0.569291	-0.386579
chr9	114908648	114909148	chr9_114908648_114909148	Gm9846	chr9	114908865	114909386	chr9_114908865_114909386	0	-1	-1	0	0.00482091	-0.415331	-0.344666	0.0754861
chr5	40049391	40049891	chr5_40049391_40049891	Hs3st1	chr5	40049344	40050229	chr5_40049344_40050229	0	-1	-1	0	-0.0317961	-0.457087	-0.339349	0.0859419
chr8	129600325	129601425	chr8_129600325_129601425	Pard3	chr8	129600361	129600910	chr8_129600361_129600910	0	-1	-1	0	-0.052342	-0.337974	-0.383228	-0.0975956
chr1	72219734	72220034	chr1_72219734_72220034	Mreg	chr1	72219375	72219752	chr1_72219375_72219752	0	-1	-1	0	-0.103707	-0.671833	-0.42743	0.140697
chr14	54878940	54879440	chr14_54878940_54879440	Abhd4	chr14	54878742	54879304	chr14_54878742_54879304	0	-1	-1	0	-0.0575836	-0.622981	-0.441151	0.124247
chr18	60907856	60908956	chr18_60907856_60908956	Ndst1	chr18	60907313	60908477	chr18_60907313_60908477	0	-1	-1	0	-0.217479	-0.50153	-0.376085	-0.0920334
chrX	7151180	7151480	chrX_7151180_7151480	Ppp1r3f	chrX	7151077	7151753	chrX_7151077_7151753	0	-1	-1	0	-0.585966	-0.846614	-0.525667	-0.265019
chr3	51145185	51146270	chr3_51145185_51146270	Elf2	chr3	51145118	51145551	chr3_51145118_51145551	0	-1	1	0	-0.517318	-0.0464019	0.69443	0.223513
chr10	95403781	95404081	chr10_95403781_95404081	Eea1	chr10	95402657	95404004	chr10_95402657_95404004	0	-1	-1	0	-0.199532	-0.72192	-0.467612	0.0547754
chr13	98387664	98388164	chr13_98387664_98388164	5330416C01Rik	chr13	98387863	98388664	chr13_98387863_98388664	0	-1	-1	0	-0.481027	-0.578228	-0.278586	-0.181385
chr14	55495733	55496233	chr14_55495733_55496233	Ppp1r3e	chr14	55494745	55496156	chr14_55494745_55496156	0	-1	-1	0	-0.486372	-0.801477	-0.443928	-0.128823
chr8	129964449	129964749	chr8_129964449_129964749	Pard3	chr8	129964758	129965445	chr8_129964758_129965445	0	-1	-1	0	-0.333373	-0.445453	-0.280201	-0.168121
chr11	78212014	78215714	chr11_78212014_78215714	Gm11194	chr11	78214095	78214398	chr11_78214095_78214398	0	-1	-1	0	0.124523	-0.0888872	-0.606922	-0.393512
chr13	98219450	98220750	chr13_98219450_98220750	Gm11019	chr13	98219974	98220483	chr13_98219974_98220483	0	-1	-1	0	-0.107407	-0.575718	-0.622847	-0.154537
chr7	87178459	87178959	chr7_87178459_87178959	Zfp710	chr7	87178305	87178574	chr7_87178305_87178574	0	-1	1	0	-0.545673	-0.552721	0.456798	0.463846
chr1	159342119	159342619	chr1_159342119_159342619	Rasal2	chr1	159341806	159343216	chr1_159341806_159343216	0	-1	-1	0	-0.393005	-0.752798	-0.606312	-0.246519
chr10	21330127	21331227	chr10_21330127_21331227	1700020N01Rik	chr10	21329398	21329933	chr10_21329398_21329933	0	-1	-1	0	-0.0168869	-0.426352	-0.477944	-0.0684792
chr2	25036216	25036516	chr2_25036216_25036516	Nrarp	chr2	25035990	25036384	chr2_25035990_25036384	0	-1	-1	0	-0.43181	-0.730643	-0.40719	-0.108357
chr10	118303026	118304126	chr10_118303026_118304126	Dyrk2	#N/A	#N/A	#N/A	#N/A	0	-1	-1	0	-0.148231	-0.746589	-0.285375	0.312983
chr19	3686298	3686998	chr19_3686298_3686998	Lrp5	chr19	3685768	3686318	chr19_3685768_3686318	0	-1	-1	0	-0.461463	-0.72737	-0.415375	-0.149468
chr2	12845790	12846290	chr2_12845790_12846290	Pter	chr2	12845381	12846006	chr2_12845381_12846006	0	-1	-1	0	-0.383838	-0.727568	-0.274905	0.068825
chr11	83881726	83882226	chr11_83881726_83882226	Dusp14	chr11	83881362	83882439	chr11_83881362_83882439	0	-1	-1	0	-0.30662	-0.744321	-0.411437	0.0262641
chr6	119428932	119429432	chr6_119428932_119429432	Wnt5b	chr6	119428917	119429370	chr6_119428917_119429370	0	-1	-1	0	-0.110905	-0.522728	-0.424104	-0.0122804
chr2	19579233	19579933	chr2_19579233_19579933	Otud1	chr2	19579018	19580602	chr2_19579018_19580602	0	-1	-1	0	-0.411184	-0.952262	-0.499402	0.041676
chr11	19892799	19893299	chr11_19892799_19893299	Spred2	chr11	19892363	19892944	chr11_19892363_19892944	0	-1	-1	0	0.0247312	-0.462273	-0.342775	0.144229
chr2	160556791	160557691	chr2_160556791_160557691	Plcg1	chr2	160556694	160557657	chr2_160556694_160557657	0	-1	-1	0	-0.394008	-0.753459	-0.448177	-0.0887248
chr2	150729288	150730588	chr2_150729288_150730588	Abhd12	chr2	150730130	150730654	chr2_150730130_150730654	0	-1	-1	0	0.160893	-0.330989	-0.671222	-0.17934
chr4	148681571	148681871	chr4_148681571_148681871	Kif1b	chr4	148681114	148682562	chr4_148681114_148682562	0	-1	-1	0	-0.39955	-0.838675	-0.511772	-0.0726474
chr15	84859245	84861145	chr15_84859245_84861145	Upk3a	chr15	84858126	84858670	chr15_84858126_84858670	0	-1	-1	0	-0.184635	-0.360452	-0.435346	-0.259529
chr5	121670238	121670738	chr5_121670238_121670738	Gm15800	chr5	121670003	121671193	chr5_121670003_121671193	0	-1	-1	0	-0.446346	-0.717656	-0.430477	-0.159167
chr4	118028131	118030031	chr4_118028131_118030031	Hyi	chr4	118029224	118029649	chr4_118029224_118029649	0	-1	-1	0	0.0921827	-0.248441	-0.751844	-0.41122
chr6	86548889	86549589	chr6_86548889_86549589	AC158662.1	chr6	86548692	86549120	chr6_86548692_86549120	0	-1	-1	0	-0.0706584	-0.46068	-0.385951	0.00407052
chr2	19580033	19580733	chr2_19580033_19580733	Otud1	chr2	19579018	19580602	chr2_19579018_19580602	0	-1	-1	0	-0.144922	-0.851316	-0.695755	0.0106387
chr17	46140731	46141231	chr17_46140731_46141231	Vegfa	chr17	46140584	46140801	chr17_46140584_46140801	0	-1	-1	0	-0.0665855	-0.562153	-0.446317	0.0492501
chr8	126755160	126756460	chr8_126755160_126756460	Gm20388	chr8	126755051	126756191	chr8_126755051_126756191	0	-1	-1	0	-0.232521	-0.338308	-0.454877	-0.349091
chr5	29895596	29896096	chr5_29895596_29896096	Ube3c	chr5	29895383	29896475	chr5_29895383_29896475	0	-1	-1	0	-0.484542	-0.858647	-0.385534	-0.0114286
chr16	18343254	18343754	chr16_18343254_18343754	D16H22S680E	chr16	18343856	18344270	chr16_18343856_18344270	0	-1	-1	0	0.0269087	-0.515068	-0.386	0.155976
chr10	74904762	74905662	chr10_74904762_74905662	1110038D17Rik	chr10	74904626	74905123	chr10_74904626_74905123	0	-1	-1	0	0.0661158	-0.840037	-0.751914	0.154239
chr19	38911201	38912101	chr19_38911201_38912101	Tbc1d12	chr19	38910837	38912218	chr19_38910837_38912218	0	-1	-1	0	-0.201926	-0.485824	-0.480101	-0.196203
chr11	66865290	66865790	chr11_66865290_66865790	2310004I24Rik	chr11	66865254	66865455	chr11_66865254_66865455	0	-1	-1	0	-0.247278	-0.598271	-0.354298	-0.00330483
chr6	48815005	48815305	chr6_48815005_48815305	Gm7932	chr6	48814607	48815078	chr6_48814607_48815078	0	-1	-1	0	-0.0380886	-0.506354	-0.401674	0.0665905
chr6	136950521	136950821	chr6_136950521_136950821	Pde6h	chr6	136950098	136951088	chr6_136950098_136951088	0	-1	-1	0	0.052557	-0.592646	-0.366842	0.278361
chr16	35767971	35769471	chr16_35767971_35769471	Dirc2	chr16	35768354	35768581	chr16_35768354_35768581	0	-1	1	0	-0.441433	-0.52068	0.480531	0.559778
chr6	134513723	134517023	chr6_134513723_134517023	Lrp6	chr6	134514590	134514943	chr6_134514590_134514943	0	-1	-1	0	0.0672164	-0.428841	-0.596423	-0.100366
chr12	109502660	109503360	chr12_109502660_109503360	Ccdc85c	chr12	109503229	109503553	chr12_109503229_109503553	0	-1	-1	0	0.0380598	-0.802725	-0.551969	0.288816
chr1	179485699	179486399	chr1_179485699_179486399	Zfp238	chr1	179485510	179485936	chr1_179485510_179485936	0	-1	-1	0	-0.0905735	-0.491512	-0.379118	0.0218208
chr10	25080012	25081052	chr10_25080012_25081052	Epb4.1l2	chr10	25079035	25080468	chr10_25079035_25080468	0	-1	1	0	-0.388327	0.224403	0.8226	0.20987
chr1	145586061	145586761	chr1_145586061_145586761	Glrx2	chr1	145586383	145587027	chr1_145586383_145587027	0	-1	-1	0	-0.244714	-0.582723	-0.314538	0.0234714
chr13	59686664	59687764	chr13_59686664_59687764	Naa35	chr13	59686331	59687112	chr13_59686331_59687112	0	-1	-1	0	-0.128184	-0.398213	-0.474195	-0.204166
chr10	79399823	79400723	chr10_79399823_79400723	Arid3a	chr10	79399601	79400437	chr10_79399601_79400437	0	-1	1	0	-0.120206	-0.144521	0.667391	0.691707
chr4	155043339	155043639	chr4_155043339_155043639	Mib2	chr4	155042817	155043813	chr4_155042817_155043813	0	-1	-1	0	-0.208099	-0.443236	-0.437155	-0.202018
chr17	29577223	29578523	chr17_29577223_29578523	Gm16912	chr17	29576968	29577238	chr17_29576968_29577238	0	-1	-1	0	-0.260841	-0.28867	-0.426205	-0.398375
chr5	43623365	43623865	chr5_43623365_43623865	Cpeb2	chr5	43623950	43624600	chr5_43623950_43624600	0	-1	-1	0	-0.00349008	-0.566112	-0.490586	0.0720363
chr1	196705633	196706133	chr1_196705633_196706133	7SK	chr1	196705617	196706393	chr1_196705617_196706393	0	-1	1	0	-0.123441	-0.365658	0.406081	0.648299
chr11	66864290	66865190	chr11_66864290_66865190	2310004I24Rik	chr11	66865254	66865455	chr11_66865254_66865455	0	-1	-1	0	-0.326322	-0.528891	-0.293491	-0.0909227
chr8	10866477	10866777	chr8_10866477_10866777	3930402G23Rik	chr8	10866107	10866522	chr8_10866107_10866522	0	-1	-1	0	-0.190624	-0.534966	-0.312589	0.0317531
chr3	132292694	132296194	chr3_132292694_132296194	Gm5549	chr3	132292504	132292878	chr3_132292504_132292878	0	-1	-1	0	-0.122075	-0.500333	-0.646652	-0.268394
chr1	187434705	187435205	chr1_187434705_187435205	Slc30a10	chr1	187434459	187434847	chr1_187434459_187434847	0	-1	-1	0	-0.210837	-0.489244	-0.363528	-0.0851213
chr15	86017481	86017981	chr15_86017481_86017981	Gm15569	chr15	86017164	86017555	chr15_86017164_86017555	0	-1	-1	0	-0.345025	-0.531765	-0.225592	-0.0388522
chr11	49838309	49839009	chr11_49838309_49839009	Rnf130	chr11	49838299	49839251	chr11_49838299_49839251	0	-1	-1	0	-0.117411	-0.586964	-0.49299	-0.0234372
chr11	35793733	35794433	chr11_35793733_35794433	Wwc1	chr11	35793451	35793741	chr11_35793451_35793741	0	-1	-1	0	-0.344288	-0.827436	-0.281195	0.201953
chr16	66024117	66026121	chr16_66024117_66026121	7SK	chr16	66023709	66024106	chr16_66023709_66024106	0	-1	-1	0	-0.154963	-0.568365	-0.802699	-0.389297
chr14	35436822	35437522	chr14_35436822_35437522	Opn4	chr14	35436636	35437316	chr14_35436636_35437316	0	-1	-1	0	-0.313122	-0.567268	-0.402592	-0.148446
chr18	56823992	56826692	chr18_56823992_56826692	Lmnb1	chr18	56824827	56825131	chr18_56824827_56825131	0	-1	-1	0	0.0198106	-0.393636	-0.72608	-0.312633
chr17	30713079	30713379	chr17_30713079_30713379	Btbd9	chr17	30712783	30713653	chr17_30712783_30713653	0	-1	-1	0	-0.496735	-0.694771	-0.3716	-0.173564
chr14	58363791	58364491	chr14_58363791_58364491	Lats2	chr14	58364179	58365189	chr14_58364179_58365189	0	-1	-1	0	-0.17006	-0.437737	-0.532293	-0.264616
chr8	5030828	5032128	chr8_5030828_5032128	n-R5s93	chr8	5030646	5031051	chr8_5030646_5031051	0	-1	-1	0	-0.156702	-0.437396	-0.46025	-0.179556
chr2	5765887	5766187	chr2_5765887_5766187	Cdc123	chr2	5765866	5766117	chr2_5765866_5766117	0	-1	-1	0	-0.138559	-0.489036	-0.288033	0.0624443
chr5	76612940	76613240	chr5_76612940_76613240	Tmem165	chr5	76612462	76613653	chr5_76612462_76613653	0	-1	-1	0	-0.572621	-0.789794	-0.488081	-0.270909
chr14	67807584	67807884	chr14_67807584_67807884	RP23-177N16.1	chr14	67807190	67808121	chr14_67807190_67808121	0	-1	-1	0	-0.224879	-0.480843	-0.286861	-0.0308969
chr2	48668700	48669400	chr2_48668700_48669400	Acvr2a	chr2	48669069	48670019	chr2_48669069_48670019	0	-1	-1	0	-0.105654	-0.352734	-0.545581	-0.2985
chr9	96096270	96096970	chr9_96096270_96096970	Tfdp2	chr9	96096316	96097277	chr9_96096316_96097277	0	-1	-1	0	-0.34035	-0.704853	-0.365085	-0.000582075
chr3	152059515	152060015	chr3_152059515_152060015	Zzz3	chr3	152058528	152060021	chr3_152058528_152060021	0	-1	-1	0	-0.572832	-0.780943	-0.28223	-0.0741191
chr9	25358076	25358376	chr9_25358076_25358376	Eepd1	chr9	25357835	25358149	chr9_25357835_25358149	0	-1	-1	0	0.0333171	-0.460717	-0.28327	0.210764
chr19	56895768	56896268	chr19_56895768_56896268	A630007B06Rik	chr19	56896580	56897360	chr19_56896580_56897360	0	-1	-1	0	-0.184087	-0.580625	-0.475999	-0.0794611
chr7	82600490	82600790	chr7_82600490_82600790	Akap13	chr7	82600073	82601133	chr7_82600073_82601133	0	-1	-1	0	-0.400964	-0.712877	-0.362676	-0.0507631
chr10	82799636	82800936	chr10_82799636_82800936	Slc41a2	chr10	82799828	82800765	chr10_82799828_82800765	0	-1	-1	0	-0.270865	-0.44234	-0.445213	-0.273739
chr3	138403405	138405905	chr3_138403405_138405905	Tspan5	chr3	138405007	138405546	chr3_138405007_138405546	0	-1	-1	0	-0.104779	-0.471402	-0.64073	-0.274107
chr12	114252517	114254017	chr12_114252517_114254017	Pacs2	chr12	114252209	114253202	chr12_114252209_114253202	0	-1	-1	0	-0.144292	-0.518995	-0.671227	-0.296525
chr19	34681358	34682058	chr19_34681358_34682058	I830012O16Rik	chr19	34681921	34682699	chr19_34681921_34682699	0	-1	1	0	-0.452322	-0.543157	0.463974	0.554809
chr7	123431006	123431706	chr7_123431006_123431706	Plekha7	chr7	123430140	123430798	chr7_123430140_123430798	0	-1	-1	0	-0.0320352	-0.50667	-0.287101	0.187534
chr8	36650767	36652265	chr8_36650767_36652265	Gm16793	chr8	36650661	36651639	chr8_36650661_36651639	0	-1	1	0	-0.488839	-0.420501	0.544547	0.47621
chr13	45550898	45551398	chr13_45550898_45551398	U6	chr13	45550466	45551017	chr13_45550466_45551017	0	-1	-1	0	-0.122594	-0.465154	-0.304487	0.0380741
chr2	127953229	127953529	chr2_127953229_127953529	Bcl2l11	chr2	127952943	127953448	chr2_127952943_127953448	0	-1	-1	0	-0.259153	-0.765771	-0.488008	0.0186105
chr3	122015779	122016679	chr3_122015779_122016679	Mir760	chr3	122015772	122016449	chr3_122015772_122016449	0	-1	-1	0	-0.216331	-0.415126	-0.446872	-0.248078
chr5	151428460	151428760	chr5_151428460_151428760	N4bp2l2	chr5	151428100	151428519	chr5_151428100_151428519	0	-1	-1	0	-0.333539	-0.790275	-0.54644	-0.0897035
chr7	77505834	77506734	chr7_77505834_77506734	Nr2f2	chr7	77505731	77506425	chr7_77505731_77506425	0	-1	-1	0	-0.30478	-0.434368	-0.254811	-0.125223
chr3	58484283	58485983	chr3_58484283_58485983	Siah2	chr3	58484011	58484292	chr3_58484011_58484292	0	-1	-1	0	0.31	-0.308955	-0.530525	0.0884311
chr19	12040074	12040774	chr19_12040074_12040774	Osbp	chr19	12039525	12040863	chr19_12039525_12040863	0	-1	-1	0	-0.567899	-1.05157	-0.341834	0.141836
chr17	35261676	35262176	chr17_35261676_35262176	Gpank1	chr17	35261419	35261782	chr17_35261419_35261782	0	-1	-1	0	-0.0157171	-0.609976	-0.44597	0.148289
chr10	80855169	80855669	chr10_80855169_80855669	2210404O07Rik	chr10	80855076	80855354	chr10_80855076_80855354	0	-1	-1	0	-0.250401	-0.469345	-0.375078	-0.156134
chr1	95588915	95589415	chr1_95588915_95589415	Bok	chr1	95589374	95589649	chr1_95589374_95589649	0	-1	-1	0	0.19914	-0.417909	-0.442352	0.174697
chr2	38366713	38367213	chr2_38366713_38367213	Nek6	chr2	38367037	38367718	chr2_38367037_38367718	0	-1	-1	0	-0.407288	-0.498562	-0.461289	-0.370015
chr16	92464761	92465861	chr16_92464761_92465861	Rcan1	chr16	92464657	92465012	chr16_92464657_92465012	0	-1	-1	0	-0.251817	-0.701611	-0.42348	0.0263137
chr17	35029876	35030376	chr17_35029876_35030376	C2	chr17	35029914	35030326	chr17_35029914_35030326	0	-1	-1	0	-0.243683	-0.738922	-0.363919	0.13132
chr4	95461965	95462465	chr4_95461965_95462465	Fggy	chr4	95462325	95462782	chr4_95462325_95462782	0	-1	-1	0	-0.193483	-0.493467	-0.573017	-0.273033
chr17	7001189	7003289	chr17_7001189_7003289	Gm2885	chr17	7002723	7003558	chr17_7002723_7003558	0	-1	-1	0	0.0655592	-0.350283	-0.630381	-0.214539
chr11	62862937	62864237	chr11_62862937_62864237	Tekt3	chr11	62863925	62864373	chr11_62863925_62864373	0	-1	-1	0	-0.395424	-0.559436	-0.654793	-0.490781
chr14	46635580	46636880	chr14_46635580_46636880	Gm6580	chr14	46635358	46635633	chr14_46635358_46635633	0	-1	-1	0	-0.067111	-0.478255	-0.506923	-0.0957788
chr10	9619250	9621550	chr10_9619250_9621550	Stxbp5	chr10	9620424	9621190	chr10_9620424_9621190	0	-1	-1	0	-0.209724	-0.533122	-0.471451	-0.148053
chr5	93202312	93204212	chr5_93202312_93204212	Shroom3	chr5	93202618	93202855	chr5_93202618_93202855	0	-1	-1	0	-0.364439	-0.72994	-0.326152	0.0393487
[truncated: 32,568 more rows]
