# Supplementary material for: Transcriptional Integration of Distinct Microbial and Nutritional Signals by the Small Intestinal Epithelium
Source: Cell Mol Gastroenterol Hepatol. 2022 May 6;14(2):465–93. doi: 10.1016/j.jcmgh.2022.04.013 (PMC9305020; doi:10.1016/j.jcmgh.2022.04.013)
Supplement: Supplementary Table S5 [file mmc5.xlsx]

## Sheet: Sheet1
H3k27ac Interaction Windows						H3k27ac Interaction				H3k27ac windows traditional
chr	start	stop	Unique H3k27ac Interaction Window ID	Cluster	Closest Gene	interaction log2 fold change	interaction p-value	inx_padj	baseMean	GF+HFM/GF log2fc	CV+HFM/CV log2fc	CV+HFM/GF+HFM log2fc	CV/GF log2fc	GF+HFM/GF_padj	CV+HFM/CV_padj	CV+HFM/GF+HFM_padj	CV/GF_padj
chr7	124632990	124633290	chr7_124632990_124633290	1	Xylt1	-0.952439	0.000283039	0.999992	220.93	0.353925	-0.598513	-0.391515	0.560924	0.545055	0.0576925	0.0412303	0.260085
chr15	3226227	3226527	chr15_3226227_3226527	1	Sepp1	-1.27168	0.00105392	0.999992	69.201	0.454881	-0.816797	-0.545365	0.726313	0.638234	0.086826	0.0571562	0.376714
chr15	3226027	3226327	chr15_3226027_3226327	1	Sepp1	-1.18079	0.000879991	0.999992	101.72	0.226494	-0.954296	-0.566747	0.614042	0.850369	0.0160131	0.0291964	0.435969
chr1	58668122	58668422	chr1_58668122_58668422	1	Ndufb3	-1.23317	0.00247179	0.999992	44.4512	0.333933	-0.89924	-0.556849	0.676324	NA	0.0643697	0.0678758	0.477605
chr15	3226627	3226927	chr15_3226627_3226927	1	Sepp1	-1.3647	0.00077868	0.999992	48.7123	0.445576	-0.91912	-0.683023	0.681673	0.673183	0.0567206	0.0186616	0.469559
chr15	3226427	3226727	chr15_3226427_3226727	1	Sepp1	-1.12366	0.00755573	0.999992	59.0205	0.365763	-0.757897	-0.509934	0.613727	0.765415	0.175629	0.112899	0.575026
chr15	3224427	3224727	chr15_3224427_3224727	1	Sepp1	-0.809563	0.00388323	0.999992	125.025	0.134758	-0.674805	-0.360243	0.449319	0.900055	0.0403644	0.0909911	0.50259
chr15	3224227	3224527	chr15_3224227_3224527	1	Sepp1	-0.771164	0.00466223	0.999992	169.729	0.208902	-0.562262	-0.398355	0.372809	0.802244	0.104251	0.0473451	0.616135
chr19	37262964	37263264	chr19_37262964_37263264	1	Cpeb3	-1.37296	0.000813007	0.999992	47.6819	0.468429	-0.904531	-0.963396	0.409564	0.644362	0.0732508	0.000488053	0.773073
chr1	95590315	95590615	chr1_95590315_95590615	1	Bok	-0.670587	0.00447337	0.999992	376.987	0.107436	-0.563151	-0.440435	0.230152	0.904591	0.0464377	0.00827046	0.779706
chr8	26905723	26906023	chr8_26905723_26906023	1	Lsm1	-1.13642	0.00787138	0.999992	37.861	0.312549	-0.823874	-0.644643	0.49178	NA	0.135254	0.0393033	0.714521
chr1	162588909	162589209	chr1_162588909_162589209	1	Rabgap1l	-1.27636	0.00885193	0.999992	23.787	0.0103706	-1.26599	-0.957267	0.319092	NA	NA	0.00792192	NA
chr6	35285715	35286015	chr6_35285715_35286015	1	Fam180a	-1.37871	0.000648797	0.999992	40.4241	0.263851	-1.11486	-0.697239	0.681468	NA	0.0112467	0.0177122	0.460261
chr15	33237793	33238093	chr15_33237793_33238093	1	Pgcp	-1.30256	0.00502196	0.999992	29.2584	0.479255	-0.823306	-0.589753	0.712807	NA	NA	0.0886809	0.547206
chr5	43609117	43609417	chr5_43609117_43609417	1	Cpeb2	-0.762888	0.0046663	0.999992	169.553	0.122847	-0.640041	-0.31277	0.450117	0.905855	0.044979	0.136127	0.468909
chr5	149569466	149569766	chr5_149569466_149569766	1	n-R5s179	-0.964865	0.00256276	0.999992	73.8999	0.033994	-0.930871	-0.468602	0.496263	0.984406	0.00673898	0.0517952	0.525084
chr6	136950521	136950821	chr6_136950521_136950821	1	Pde6h	-0.688573	0.00286735	0.999992	261.987	0.0549389	-0.633634	-0.382327	0.306246	0.958544	0.0141431	0.0222682	0.633756
chr13	52910453	52910753	chr13_52910453_52910753	1	Auh	-0.972933	0.00312538	0.999992	84.3058	0.0469993	-0.925934	-0.563511	0.409423	0.976952	0.0109495	0.018831	0.669561
chr13	52910653	52910953	chr13_52910653_52910953	1	Auh	-1.02178	0.00739288	0.999992	53.679	0.0982468	-0.923535	-0.419178	0.602604	0.955609	0.0361921	0.168171	0.511948
chr4	117318342	117318642	chr4_117318342_117318642	1	Eri3	-0.928064	0.000502072	0.999992	157.122	0.17466	-0.753403	-0.507102	0.420962	0.844429	0.0103302	0.00689429	0.512844
chr16	18343254	18343554	chr16_18343254_18343554	1	D16H22S680E	-0.72221	0.000873094	0.999992	282.287	0.122176	-0.600034	-0.413984	0.308226	0.873164	0.0131221	0.00654995	0.590175
chr7	143639853	143640153	chr7_143639853_143640153	1	7SK	-1.52756	0.00836998	0.999992	18.9929	0.254825	-1.27273	-0.880346	0.647211	NA	NA	0.0454782	NA
chr10	74904962	74905262	chr10_74904962_74905262	1	1110038D17Rik	-1.27393	0.000565559	0.999992	115.345	-0.000558258	-1.27449	-0.973821	0.300112	0.999852	0.000779825	0.000104011	0.83297
chr8	26939776	26940076	chr8_26939776_26940076	1	Ash2l	-1.10208	0.00327908	0.999992	73.8236	-0.0709199	-1.173	-0.889765	0.212317	0.967939	0.00366936	0.00066166	0.900474
chr8	26939976	26940276	chr8_26939976_26940276	1	Ash2l	-1.11714	0.00346152	0.999992	77.8665	0.0635208	-1.05362	-0.841722	0.275419	0.972552	0.0143029	0.00160279	0.860777
chr10	74905162	74905462	chr10_74905162_74905462	1	1110038D17Rik	-1.15942	0.00734473	0.999992	86.3007	0.0102373	-1.14918	-0.983392	0.176029	0.996291	0.0209832	0.0010715	0.936457
chr8	58818132	58818432	chr8_58818132_58818432	1	Hpgd	-0.882576	0.00810494	0.999992	74.1776	-0.184549	-1.06713	-0.88	0.00257637	0.872787	0.00303831	0.000128066	0.999025
chr13	52910253	52910553	chr13_52910253_52910553	1	Auh	-1.0263	0.000783252	0.999992	101.507	0.151885	-0.87442	-0.638165	0.388139	0.894301	0.00914147	0.00272783	0.658801
chr6	149050428	149050728	chr6_149050428_149050728	1	Dennd5b	-0.70546	0.00619384	0.999992	162.648	0.0574009	-0.648059	-0.471724	0.233736	0.961529	0.031142	0.00997469	0.804328
chr1	95589115	95589415	chr1_95589115_95589415	1	Bok	-0.628139	0.00931415	0.999992	310.692	0.0581935	-0.569946	-0.497559	0.13058	0.957649	0.0511943	0.00303663	0.908182
chr13	24012719	24013019	chr13_24012719_24013019	1	Snrp1c-ps2	-1.2257	0.00808772	0.999992	36.2559	0.161158	-1.06455	-0.773701	0.452002	NA	0.0567248	0.0232333	0.778312
chr8	75609090	75609390	chr8_75609090_75609390	1	Large	-1.09678	0.00813461	0.999992	35.2594	0.193595	-0.903184	-0.772286	0.324493	NA	NA	0.00899444	0.845026
chr6	35285115	35285415	chr6_35285115_35285415	1	Fam180a	-1.45997	0.00298799	0.999992	29.6277	0.364377	-1.09559	-1.22491	0.235057	NA	NA	0.000270559	0.921291
chr2	120444574	120444874	chr2_120444574_120444874	1	Haus2	-0.775415	0.006682	0.999992	118.214	0.162985	-0.612431	-0.585387	0.190028	0.870052	0.0885126	0.00302128	0.878611
chr1	179389383	179389683	chr1_179389383_179389683	1	Zfp238	-1.08195	0.00191179	0.999992	62.6798	0.270371	-0.811584	-0.698206	0.383749	0.800239	0.0519283	0.00397276	0.734169
chr14	28375323	28375623	chr14_28375323_28375623	1	SNORA67	-0.786404	0.00698156	0.999992	140.254	0.225478	-0.560926	-0.523861	0.262543	0.798603	0.1448	0.010951	0.807464
chr4	147276736	147277036	chr4_147276736_147277036	1	Mfn2	-0.551605	0.00905866	0.999992	329.844	0.090727	-0.460878	-0.374568	0.177036	0.91217	0.08078	0.0126825	0.828022
chrX	118758661	118758961	chrX_118758661_118758961	1	SNORA17	-1.41834	0.00525762	0.999992	23.5786	-0.338648	-1.75699	-1.03609	0.382248	NA	NA	0.00834743	NA
chr17	13504908	13505208	chr17_13504908_13505208	1	Tcp10c	-0.980532	0.00745898	0.999992	59.4119	-0.316639	-1.29717	-0.805453	0.175079	0.75814	0.000553092	0.00244311	0.919889
chr17	34683611	34683911	chr17_34683611_34683911	1	Btnl7	-0.788707	0.00557437	0.999992	143.288	-0.227234	-1.01594	-0.413513	0.375193	0.788889	0.000364302	0.0564717	0.63251
chr13	52924654	52924954	chr13_52924654_52924954	1	Auh	-0.81307	0.00641854	0.999992	75.6457	-0.00430638	-0.817377	-0.444958	0.368112	0.997882	0.0131818	0.0458974	0.674295
chr1	192860830	192861130	chr1_192860830_192861130	1	1700022P22Rik	-0.634753	0.00892658	0.999992	157.55	-0.0128712	-0.647624	-0.414476	0.220277	0.991707	0.0185366	0.0178723	0.803923
chr13	31269375	31269675	chr13_31269375_31269675	1	Gm11372	-0.965973	0.00239604	0.999992	136.072	0.0708177	-0.895155	-0.61231	0.353663	0.961529	0.0113382	0.00662051	0.725849
chr8	58818332	58818632	chr8_58818332_58818632	1	Hpgd	-1.12174	0.00202618	0.999992	53.8964	0.111173	-1.01057	-0.739267	0.382477	0.94461	0.0122369	0.00407012	0.750188
chr8	26939576	26939876	chr8_26939576_26939876	1	Ash2l	-0.955186	0.00702392	0.999992	87.6532	-0.173926	-1.12911	-0.785222	0.169964	0.893904	0.0028216	0.00168599	0.920125
chr6	149050228	149050528	chr6_149050228_149050528	1	Dennd5b	-0.584606	0.00909733	0.999992	276.269	-0.0422825	-0.626888	-0.475739	0.108866	0.968067	0.0125727	0.00220521	0.919897
chr12	109502860	109503160	chr12_109502860_109503160	1	Ccdc85c	-0.935178	0.00027765	0.999992	198.324	0.00192151	-0.933257	-0.58921	0.345969	0.998862	0.000282516	0.000883774	0.622007
chr12	109502660	109502960	chr12_109502660_109502960	1	Ccdc85c	-0.874278	0.00309953	0.999992	127.579	0.0597328	-0.814545	-0.537439	0.336839	0.966272	0.0135268	0.0110247	0.714966
chr17	81076030	81076330	chr17_81076030_81076330	1	Map4k3	-0.706083	0.00268006	0.999992	249.048	0.141605	-0.564477	-0.381723	0.32436	0.861091	0.0435225	0.0248479	0.609609
chr13	31269175	31269475	chr13_31269175_31269475	1	Gm11372	-0.951455	0.00437798	0.999992	78.0184	0.0236974	-0.927757	-0.634416	0.317039	0.989764	0.0126426	0.007925	0.787946
chr4	132842151	132842451	chr4_132842151_132842451	1	Gm13259	-0.798271	0.00773536	0.999992	81.2074	-0.0819788	-0.88025	-0.550771	0.2475	0.951101	0.00700041	0.0110758	0.829746
chr12	75232313	75232613	chr12_75232313_75232613	1	Syt16	-1.0652	0.00134605	0.999992	85.6079	0.037411	-1.02779	-0.721546	0.34365	0.982551	0.00379357	0.00192354	0.756004
chr3	58485083	58485383	chr3_58485083_58485383	1	Siah2	-0.835759	0.00191982	0.999992	117.275	0.199592	-0.636167	-0.475758	0.360001	0.813955	0.0464341	0.0125431	0.632442
chr1	162615440	162615740	chr1_162615440_162615740	1	Rabgap1l	-0.993976	0.000974562	0.999992	93.1683	0.187357	-0.806619	-0.693399	0.300577	0.85472	0.0181091	0.000732848	0.772421
chr14	55412194	55412494	chr14_55412194_55412494	1	Slc7a8	-1.25204	0.00401208	0.999992	36.4412	0.322362	-0.929683	-0.711361	0.540684	NA	0.0821598	0.0240485	0.673986
chr14	46635780	46636080	chr14_46635780_46636080	1	Gm6580	-0.677154	0.00133301	0.999992	280.744	0.0809612	-0.596193	-0.50361	0.173544	0.925	0.0112601	0.000405497	0.832532
chr3	89109302	89109602	chr3_89109302_89109602	1	AC132327.1	-0.822783	0.00136128	0.999992	230.003	0.158249	-0.664533	-0.631154	0.191629	0.855113	0.0255233	0.000257145	0.855018
chr7	116776658	116776958	chr7_116776658_116776958	1	St5	-0.874981	0.00180346	0.999992	119.028	0.243458	-0.631523	-0.702383	0.172598	0.759005	0.0675773	0.000161885	0.89134
chr11	98275795	98276095	chr11_98275795_98276095	1	Erbb2	-0.702292	0.00297929	0.999992	299.999	0.160362	-0.541931	-0.523221	0.179071	0.833542	0.06047	0.00119509	0.852023
chr11	98275995	98276295	chr11_98275995_98276295	1	Erbb2	-0.688108	0.00394579	0.999992	249.419	0.142741	-0.545366	-0.463089	0.225019	0.861445	0.0608616	0.00550705	0.792982
chrX	96326469	96326769	chrX_96326469_96326769	1	Efnb1	-1.0113	0.00367468	0.999992	83.1691	0.0530787	-0.958222	-0.859614	0.151686	0.974729	0.015091	0.000300345	0.930363
chr4	33056167	33056467	chr4_33056167_33056467	1	Gm11942	-1.12187	0.00549106	0.999992	44.0794	-0.138527	-1.26039	-1.07514	0.0467297	NA	0.00451338	0.000141745	0.985245
chr8	84874377	84874677	chr8_84874377_84874677	1	Il15	-0.930366	0.0089105	0.999992	62.4828	0.0838139	-0.846552	-0.612193	0.318173	0.959203	0.0453443	0.0173683	0.80766
chr1	172519052	172519352	chr1_172519052_172519352	1	Nos1ap	-0.718307	0.00698892	0.999992	215.248	-0.0573996	-0.775706	-0.495139	0.223168	0.962932	0.00794245	0.00921047	0.826377
chr12	109503060	109503360	chr12_109503060_109503360	1	Ccdc85c	-0.942752	0.00106512	0.999992	137.764	0.0458107	-0.896941	-0.635821	0.306931	0.973676	0.00354175	0.00144467	0.745452
chr1	95590515	95590815	chr1_95590515_95590815	1	Bok	-0.604429	0.00611794	0.999992	466.616	0.109539	-0.49489	-0.427784	0.176645	0.892786	0.0689713	0.00564828	0.838784
chr1	164439842	164440142	chr1_164439842_164440142	1	Mettl13	-1.42047	7.21e-05	0.999992	59.067	0.208441	-1.21203	-0.863166	0.557304	0.868083	0.000841166	0.000475734	0.518139
chr18	9392904	9393204	chr18_9392904_9393204	1	Ccny	-0.875559	0.00857573	0.999992	65.9122	0.116939	-0.758621	-0.588607	0.286952	0.934303	0.0600518	0.0134687	0.819884
chr17	84759115	84759415	chr17_84759115_84759415	1	Thada	-0.913123	0.00337091	0.999992	98.5586	0.159887	-0.753236	-0.573792	0.339331	0.88855	0.040862	0.00929016	0.737376
chr17	84758915	84759215	chr17_84758915_84759215	1	Thada	-0.906097	0.00656068	0.999992	82.7532	0.0887208	-0.817376	-0.611738	0.294359	0.95265	0.0376572	0.0101659	0.811582
chr13	52861179	52861479	chr13_52861179_52861479	1	Auh	-1.24158	0.000464477	0.999992	73.3558	0.345319	-0.89626	-0.544887	0.696691	0.725029	0.0253763	0.0354388	0.332553
chr3	122295319	122295619	chr3_122295319_122295619	1	Fnbp1l	-1.26583	0.00255188	0.999992	35.886	0.344063	-0.921771	-0.579267	0.686568	NA	NA	0.0643636	0.49137
chr8	58817532	58817832	chr8_58817532_58817832	1	Hpgd	-1.59021	0.00344233	0.999992	18.9546	0.192471	-1.39774	-1.15304	0.437165	NA	NA	0.00369829	NA
chr5	17333900	17334200	chr5_17333900_17334200	1	Cd36	-1.21409	0.00414911	0.999992	43.5902	0.126665	-1.08742	-0.907895	0.306192	NA	0.0272353	0.00239392	0.860536
chr10	75147493	75147793	chr10_75147493_75147793	1	Cabin1	-1.4865	0.00135766	0.999992	25.8773	0.284708	-1.20179	-0.923981	0.562518	NA	NA	0.00557379	NA
chr10	75147693	75147993	chr10_75147693_75147993	1	Cabin1	-1.51215	0.00548316	0.999992	19.3854	0.178264	-1.33388	-1.01745	0.494695	NA	NA	0.0117067	NA
chr2	142533080	142533380	chr2_142533080_142533380	1	Kif16b	-1.06156	0.000320699	0.999992	99.938	0.146091	-0.915471	-0.780466	0.281096	0.894003	0.00379365	8.05e-05	0.787545
chr13	20486508	20486808	chr13_20486508_20486808	1	Elmo1	-1.04756	0.00275078	0.999992	53.3337	0.00440347	-1.04315	-0.703764	0.343792	0.99805	0.005859	0.00502979	0.774886
chr2	59049404	59049704	chr2_59049404_59049704	1	Pkp4	-0.877876	0.00620326	0.999992	67.0935	0.123593	-0.754283	-0.594296	0.28358	0.925508	0.0491828	0.00888864	0.812422
chr8	75608890	75609190	chr8_75608890_75609190	1	Large	-1.13998	0.00605348	0.999992	33.5708	0.218242	-0.921739	-0.86384	0.276141	NA	NA	0.00296284	0.878294
chr2	73222034	73222334	chr2_73222034_73222334	1	Gpr155	-1.16072	0.0061611	0.999992	40.1072	0.229955	-0.93076	-0.879503	0.281212	NA	0.0786434	0.00304579	0.878445
chr11	54733287	54733587	chr11_54733287_54733587	1	Tnip1	-0.895742	0.00919709	0.999992	61.2726	-0.127432	-1.02317	-0.54405	0.351692	0.929641	0.00584678	0.0357975	0.760049
chr1	120347773	120348073	chr1_120347773_120348073	1	Clasp1	-0.842194	0.00186557	0.999992	154.611	-0.125851	-0.968045	-0.609432	0.232762	0.90228	0.000394518	0.00123574	0.818167
chr16	4037153	4037453	chr16_4037153_4037453	1	Gm15879	-0.696695	0.00305469	0.999992	244.555	0.054272	-0.642423	-0.410859	0.285836	0.960024	0.0148517	0.014869	0.68273
chr3	58485283	58485583	chr3_58485283_58485583	1	Siah2	-0.875371	0.00427411	0.999992	99.9773	0.136237	-0.739133	-0.555399	0.319972	0.908913	0.0420128	0.010811	0.755337
chr19	32135659	32135959	chr19_32135659_32135959	1	Asah2	-0.711101	0.00179466	0.999992	286.515	-0.0901719	-0.801273	-0.47447	0.236631	0.921831	0.000525517	0.00292011	0.755536
chr12	75231313	75231613	chr12_75231313_75231613	1	Syt16	-0.693579	0.00656806	0.999992	133.308	-0.0357196	-0.729298	-0.519268	0.174311	0.977243	0.00992355	0.00370624	0.872549
chr9	25358076	25358376	chr9_25358076_25358376	1	Eepd1	-0.518677	0.00920633	0.999992	351.198	0.0342313	-0.484446	-0.292059	0.226618	0.971525	0.0403644	0.047599	0.717408
chr6	48846952	48847252	chr6_48846952_48847252	1	Abp1	-0.813614	0.0045374	0.999992	124.629	0.138814	-0.6748	-0.337221	0.476393	0.898895	0.0464341	0.129116	0.473525
chr16	58723123	58723423	chr16_58723123_58723423	1	Gpr15	-1.26842	0.000695306	0.999992	91.3507	0.126363	-1.14206	-0.673627	0.594793	0.937223	0.00415726	0.0126857	0.502098
chr19	32163553	32163853	chr19_32163553_32163853	1	Asah2	-1.02641	0.00421128	0.999992	51.8438	-0.0129481	-1.03936	-0.451245	0.575162	0.994426	0.00657597	0.109135	0.496189
chr5	45886084	45886384	chr5_45886084_45886384	1	Lap3	-0.794616	0.00116345	0.999992	201.119	0.271267	-0.523348	-0.413754	0.380861	0.659218	0.0856946	0.0174495	0.527328
chr2	163436769	163437069	chr2_163436769_163437069	1	Ttpal	-0.774366	0.00649531	0.999992	128.102	0.257057	-0.517309	-0.444669	0.329697	0.747647	0.175821	0.0302362	0.710413
chr9	107873762	107874062	chr9_107873762_107874062	1	Traip	-0.847381	0.00982428	0.999992	78.7114	0.204893	-0.642488	-0.479443	0.367938	0.855422	0.12971	0.0469045	0.725988
chr9	98246304	98246604	chr9_98246304_98246604	1	Nmnat3	-1.22752	0.00621776	0.999992	41.85	0.34536	-0.882159	-0.685488	0.542032	NA	0.125427	0.0371194	0.688281
chr13	46051077	46051377	chr13_46051077_46051377	1	Atxn1	-0.763316	0.00249977	0.999992	285.402	0.194399	-0.568918	-0.360969	0.402348	0.799955	0.0643909	0.0543749	0.504928
chr17	86840665	86840965	chr17_86840665_86840965	1	Prkce	-0.833175	0.00985793	0.999992	84.3174	0.195688	-0.637487	-0.423456	0.409719	0.861368	0.123507	0.0810858	0.66225
chr3	89108702	89109002	chr3_89108702_89109002	1	AC132327.1	-0.798797	0.00792941	0.999992	123.151	0.223392	-0.575405	-0.39753	0.401267	0.812601	0.143707	0.0782261	0.632683
chr9	119208517	119208817	chr9_119208517_119208817	1	Oxsr1	-1.27568	0.00904687	0.999992	36.4317	0.223316	-1.05236	-0.595578	0.680103	NA	0.0780543	0.118028	0.60276
chr7	105559768	105560068	chr7_105559768_105560068	1	Gucy2d	-1.04383	0.00250995	0.999992	64.8829	0.396388	-0.647438	-0.480941	0.562884	0.651591	0.14784	0.0570749	0.496491
chr4	137882092	137882392	chr4_137882092_137882392	1	Pink1	-1.06937	0.0022534	0.999992	349.541	0.394493	-0.674879	-0.610212	0.45916	0.644907	0.144289	0.0148439	0.638383
chr9	114951751	114952051	chr9_114951751_114952051	1	Osbpl10	-1.04621	0.00731494	0.999992	53.0553	0.428972	-0.617236	-0.625794	0.420413	0.666898	0.264684	0.023912	0.746982
chr17	81076230	81076530	chr17_81076230_81076530	1	Map4k3	-0.61612	0.00401575	0.999992	329.164	0.11577	-0.50035	-0.428147	0.187973	0.878462	0.0532971	0.00400926	0.813966
chr3	89103902	89104202	chr3_89103902_89104202	1	AC132327.1	-0.540022	0.0069319	0.999992	366.471	0.0500273	-0.489994	-0.395649	0.144372	0.955732	0.0392713	0.00454971	0.862151
chr4	140518408	140518708	chr4_140518408_140518708	1	Sdhb	-0.642772	0.00576621	0.999992	305.142	0.0377226	-0.60505	-0.63305	0.00972277	0.973139	0.0255304	4.06e-05	0.995078
chr7	129947646	129947946	chr7_129947646_129947946	1	Cacng3	-0.627197	0.00612079	0.999992	220.809	0.185359	-0.441838	-0.392158	0.23504	0.784899	0.14201	0.0157597	0.763219
chr1	162588709	162589009	chr1_162588709_162589009	1	Rabgap1l	-1.27694	0.00548006	0.999992	30.8528	0.321	-0.955935	-0.853556	0.423379	NA	NA	0.00895645	0.800267
chr13	3751822	3752122	chr13_3751822_3752122	1	Calml3	-0.686116	0.0052201	0.999992	272.161	0.246884	-0.439232	-0.382042	0.304074	0.702951	0.188722	0.0322266	0.67506
chr6	112250777	112251077	chr6_112250777_112251077	1	Lmcd1	-0.95487	0.00264583	0.999992	87.2761	0.363049	-0.59182	-0.628053	0.326817	0.644461	0.160427	0.00390313	0.763737
chr1	162616640	162616940	chr1_162616640_162616940	1	Rabgap1l	-0.922969	0.00848639	0.999992	66.9782	0.187858	-0.735111	-0.62742	0.295549	0.880949	0.0966158	0.011774	0.826291
chr11	113034148	113034448	chr11_113034148_113034448	1	2610035D17Rik	-0.863044	0.0085877	0.999992	205.595	0.138813	-0.72423	-0.371236	0.491808	0.914269	0.0731738	0.150356	0.551138
chr17	35262876	35263176	chr17_35262876_35263176	1	Gm20522	-0.564823	0.00771559	0.999992	607.107	0.101903	-0.46292	-0.281819	0.283004	0.897649	0.0799083	0.0793277	0.629668
chr6	34813199	34813499	chr6_34813199_34813499	1	Tmem140	-0.673778	0.0018234	0.999992	553.221	0.0511709	-0.622607	-0.184219	0.489558	0.958734	0.00860543	0.30982	0.209208
chr17	14240308	14240608	chr17_14240308_14240608	1	Gm7358	-1.07024	0.00185347	0.999992	62.8497	0.30364	-0.7666	-0.285686	0.784554	0.767909	0.0554671	0.314849	0.21244
chr11	102416058	102416358	chr11_102416058_102416358	1	Gpatch8	-0.964332	0.00413829	0.999992	66.5182	0.305105	-0.659228	-0.359492	0.604841	0.754743	0.119403	0.169708	0.41334
chr16	4037753	4038053	chr16_4037753_4038053	1	Gm15879	-0.952008	6.91e-05	0.999992	228.947	0.366972	-0.585036	-0.357657	0.594352	0.462971	0.0347652	0.0399182	0.143994
chr10	42568449	42568749	chr10_42568449_42568749	1	Scml4	-0.548121	0.00502719	0.999992	393.437	0.153997	-0.394124	-0.237546	0.310575	0.794128	0.116357	0.112174	0.50941
chr10	42568249	42568549	chr10_42568249_42568549	1	Scml4	-0.586466	0.00347373	0.999992	445.395	0.189132	-0.397334	-0.171755	0.414711	0.731893	0.125594	0.302226	0.287781
chr17	35262276	35262576	chr17_35262276_35262576	1	Gm20522	-0.646811	0.00903157	0.999992	203.747	0.096175	-0.550636	-0.275683	0.371128	0.924747	0.0689989	0.155946	0.554616
chr10	7434845	7435145	chr10_7434845_7435145	1	Lats1	-1.03873	0.00609072	0.999992	47.3224	0.165042	-0.873691	-0.570395	0.468337	NA	0.0521888	0.0420264	0.67494
chr6	131272210	131272510	chr6_131272210_131272510	1	Styk1	-0.568275	0.00708386	0.999992	309.758	0.11473	-0.453545	-0.190651	0.377623	0.879005	0.08353	0.270277	0.411845
chr11	120924651	120924951	chr11_120924651_120924951	1	Sectm1b	-0.578729	0.0057688	0.999992	369.167	0.171428	-0.407301	-0.221376	0.357353	0.781874	0.137121	0.181617	0.452687
chr19	32163353	32163653	chr19_32163353_32163653	1	Asah2	-0.87112	0.00619165	0.999992	79.7908	0.0980775	-0.773043	-0.283642	0.587479	0.945236	0.0344776	0.281728	0.385261
chr11	120924451	120924751	chr11_120924451_120924751	1	Sectm1b	-0.718649	0.00118367	0.999992	464.945	0.116916	-0.601733	-0.237042	0.481608	0.883272	0.0153982	0.178498	0.243598
chr5	140272402	140272702	chr5_140272402_140272702	1	Mafk	-0.814804	0.00730702	0.999992	95.3924	0.130349	-0.684455	-0.347973	0.466831	0.914274	0.060058	0.141065	0.535322
chr11	120924251	120924551	chr11_120924251_120924551	1	Sectm1b	-0.738603	0.000988464	0.999992	378.892	0.185244	-0.55336	-0.234027	0.504576	0.778552	0.0345441	0.189873	0.217225
chr10	83155133	83155433	chr10_83155133_83155433	1	1500009L16Rik	-0.774365	0.00320508	0.999992	125.288	0.199616	-0.574749	-0.209807	0.564558	0.810399	0.068571	0.339113	0.259628
chr11	120923851	120924151	chr11_120923851_120924151	1	Sectm1b	-0.700562	0.000808588	0.999992	393.47	0.127981	-0.572581	-0.234931	0.46563	0.858252	0.0139852	0.152121	0.225915
chr11	120924051	120924351	chr11_120924051_120924351	1	Sectm1b	-0.652887	0.00397206	0.999992	369.216	0.134698	-0.518189	-0.147153	0.505734	0.863771	0.0582545	0.464295	0.224378
chr10	118303626	118303926	chr10_118303626_118303926	1	Dyrk2	-0.712008	0.00593803	0.999992	119.593	-0.216551	-0.92856	-0.400998	0.31101	0.774745	0.000323265	0.0399153	0.684899
chr11	19892799	19893099	chr11_19892799_19893099	1	Spred2	-0.591148	0.00860207	0.999992	201.149	-0.0412308	-0.632379	-0.328964	0.262184	0.969294	0.0112207	0.0497424	0.705029
chr14	29211845	29212145	chr14_29211845_29212145	1	Erc2	-0.809944	9.54e-05	0.999992	275.206	0.0918326	-0.718111	-0.226195	0.583749	0.910607	0.000525517	0.16834	0.0720261
chr17	86636380	86636680	chr17_86636380_86636680	1	Prkce	-0.941131	0.00144213	0.999992	92.9223	0.0414783	-0.899653	-0.307184	0.633948	0.977934	0.00354965	0.197766	0.254442
chr5	149569266	149569566	chr5_149569266_149569566	1	n-R5s179	-1.04107	0.00192657	0.999992	82.578	-0.0397256	-1.0808	-0.411039	0.630035	0.982135	0.00166722	0.120089	0.36301
chr10	114687431	114687731	chr10_114687431_114687731	1	Tbc1d15	-0.629638	0.00767805	0.999992	203.748	0.00580466	-0.623834	-0.227775	0.401863	0.996193	0.0190099	0.236323	0.452178
chr10	118303226	118303526	chr10_118303226_118303526	1	Dyrk2	-0.879398	0.00211132	0.999992	136.727	0.0895707	-0.789827	-0.247602	0.631797	0.943888	0.0118001	0.300635	0.23289
chr13	55416647	55416947	chr13_55416647_55416947	1	Nsd1	-0.791578	0.00113374	0.999992	198.071	-0.0446451	-0.836223	-0.30733	0.484249	0.969334	0.000630621	0.102416	0.314718
chr8	81604221	81604521	chr8_81604221_81604521	1	Zfp827	-0.686048	0.00769435	0.999992	152.015	-0.0174913	-0.70354	-0.239608	0.446441	0.99024	0.0135262	0.258734	0.435231
chr2	60267278	60267578	chr2_60267278_60267578	1	Pla2r1	-0.987749	0.00499424	0.999992	63.0027	-0.037497	-1.02525	-0.355956	0.631793	0.984454	0.00617429	0.218841	0.40301
chr16	4037553	4037853	chr16_4037553_4037853	1	Gm15879	-0.924756	3.54e-05	0.999992	328.344	0.312351	-0.612405	-0.415468	0.509287	0.52125	0.0137215	0.00808766	0.207557
chr16	4037353	4037653	chr16_4037353_4037653	1	Gm15879	-0.807813	0.000333582	0.999992	353.989	0.15512	-0.652693	-0.431423	0.37639	0.830878	0.00795564	0.00638364	0.465758
chr7	48872837	48873137	chr7_48872837_48873137	1	2610021A01Rik	-0.840569	0.00882696	0.999992	66.0402	0.333083	-0.507485	-0.414011	0.426557	0.698191	0.259201	0.0797249	0.640961
chr5	75357656	75357956	chr5_75357656_75357956	1	Gm6116	-0.867893	0.00156039	0.999992	130.411	0.312515	-0.555378	-0.457796	0.410097	0.648117	0.110648	0.0186922	0.559639
chr5	73032345	73032645	chr5_73032345_73032645	1	Cnga1	-1.53643	0.00599054	0.999992	17.077	0.434522	-1.1019	-0.864666	0.67176	NA	NA	0.036187	NA
chr13	94199074	94199374	chr13_94199074_94199374	1	Jmy	-1.08506	0.00509802	0.999992	47.1689	0.226911	-0.858148	-0.681725	0.403333	NA	0.0695154	0.0139696	0.757074
chr11	49835555	49835855	chr11_49835555_49835855	1	Rnf130	-1.30246	0.00576204	0.999992	30.5054	0.361455	-0.941006	-0.728596	0.573865	NA	NA	0.0349935	0.686104
chr1	169250461	169250761	chr1_169250461_169250761	1	Tmco1	-1.7261	0.000146498	0.999992	50.1435	0.665236	-1.06086	-1.10939	0.616711	0.491021	0.0498142	0.00025755	0.620062
chr1	162620342	162620642	chr1_162620342_162620642	1	Rabgap1l	-1.09766	0.00769597	0.999992	53.179	0.392967	-0.704689	-0.633329	0.464327	0.729203	0.210866	0.0332718	0.723528
chr6	134644350	134644650	chr6_134644350_134644650	1	Loh12cr1	-1.53047	9.39e-05	0.999992	49.333	0.726502	-0.803965	-0.593903	0.936563	0.341664	0.0871377	0.031718	0.184459
chr14	70900944	70901244	chr14_70900944_70901244	1	Bmp1	-0.971039	0.00217247	0.999992	86.8604	0.406329	-0.56471	-0.38229	0.588749	0.586138	0.177266	0.107932	0.386247
chr17	7583978	7584278	chr17_7583978_7584278	1	Gm9992	-1.6704	0.00457523	0.999992	18.4423	0.699195	-0.971201	-0.84826	0.822136	NA	NA	0.0465999	NA
chr2	163586321	163586621	chr2_163586321_163586621	1	Ada	-0.749519	0.00350417	0.999992	174.744	0.303228	-0.446291	-0.364106	0.385413	0.627881	0.201904	0.0529629	0.555842
chr10	66614365	66614665	chr10_66614365_66614665	1	Jmjd1c	-1.20989	2.87e-05	0.999992	167.877	0.464389	-0.745502	-0.603343	0.606548	0.424044	0.0231781	0.0023075	0.275238
chr10	66614565	66614865	chr10_66614565_66614865	1	Jmjd1c	-0.975515	0.000918219	0.999992	138.222	0.404057	-0.571458	-0.581543	0.393972	0.532019	0.136086	0.00404694	0.631151
chr6	81874009	81874309	chr6_81874009_81874309	1	AW146020	-0.952968	0.00328142	0.999992	74.8692	0.427071	-0.525897	-0.383727	0.569241	0.572206	0.237341	0.113856	0.4364
chr2	73223634	73223934	chr2_73223634_73223934	1	Gpr155	-0.94063	0.00729289	0.999992	80.2948	0.344844	-0.595786	-0.527718	0.412912	0.716723	0.216453	0.038002	0.702858
chr7	149721740	149722040	chr7_149721740_149722040	1	Mrpl23	-1.14319	0.00258281	0.999992	48.0929	0.489365	-0.653821	-0.669279	0.473906	0.581066	0.202408	0.0107774	0.676251
chr2	172995440	172995740	chr2_172995440_172995740	1	Pck1	-1.11432	0.00469523	0.999992	59.5933	0.662763	-0.451554	-0.343321	0.770996	0.40938	0.471946	0.271123	0.349396
chr16	4037953	4038253	chr16_4037953_4038253	1	Dnase1	-0.738583	0.00844306	0.999992	159.968	0.341536	-0.397047	-0.252192	0.486391	0.611838	0.34245	0.266376	0.44131
chr6	6134496	6134796	chr6_6134496_6134796	1	Slc25a13	-1.3984	0.00641451	0.999992	26.3054	0.981296	-0.417107	-0.53652	0.861882	NA	NA	0.14741	NA
chr12	8538019	8538319	chr12_8538019_8538319	1	Slc7a15	-1.79622	0.00201908	0.999992	18.2504	0.796806	-0.999417	-1.25578	0.540445	NA	NA	0.00137334	NA
chr13	91882352	91882652	chr13_91882352_91882652	1	Acot12	-0.990115	0.00217129	0.999992	86.0628	0.606718	-0.383397	-0.705251	0.284865	0.294365	0.466943	0.000868586	0.816958
chr13	91882552	91882852	chr13_91882552_91882852	1	Acot12	-1.23665	0.00244955	0.999992	48.8945	0.661513	-0.575135	-0.691186	0.545462	0.427491	0.340019	0.0139792	0.63899
chr11	24016380	24016680	chr11_24016380_24016680	1	Bcl11a	-0.985812	0.00200458	0.999992	102.749	0.652666	-0.333147	-0.444583	0.541229	0.233917	0.539863	0.0514747	0.467712
chr6	35253123	35253423	chr6_35253123_35253423	1	Slc13a4	-1.35646	0.00343903	0.999992	38.1902	0.624201	-0.732261	-0.837916	0.518546	NA	0.263733	0.00888298	0.730326
chr4	117301629	117301929	chr4_117301629_117301929	1	Eri3	-1.09006	0.00156319	0.999992	104.652	0.42837	-0.661688	-0.707429	0.382629	0.59219	0.144135	0.00275177	0.729812
chr1	162587309	162587609	chr1_162587309_162587609	1	Rabgap1l	-1.40158	0.00872454	0.999992	26.7961	0.58568	-0.815896	-1.02842	0.373156	NA	NA	0.00526219	NA
chr10	83154933	83155233	chr10_83154933_83155233	1	1500009L16Rik	-0.923253	0.00403913	0.999992	102.586	0.481933	-0.44132	-0.334714	0.588539	0.483282	0.35761	0.177753	0.398978
chr11	101404803	101405103	chr11_101404803_101405103	1	Brca1	-0.927284	0.00877543	0.999992	82.6992	0.317655	-0.609629	-0.43442	0.492864	0.75274	0.20537	0.105663	0.606557
chr12	85374474	85374774	chr12_85374474_85374774	1	Acot4	-1.56623	0.00758067	0.999992	26.3269	1.08628	-0.47995	-0.767639	0.798595	NA	NA	0.0630134	NA
chr3	89109902	89110202	chr3_89109902_89110202	1	AC132327.1	-1.09758	0.000823069	0.999992	133.519	0.293648	-0.803937	-0.588434	0.509151	0.75049	0.0363881	0.011593	0.525859
chr8	26940176	26940476	chr8_26940176_26940476	1	Ash2l	-1.05149	0.0083086	0.999992	65.0604	0.206258	-0.845229	-0.60495	0.446537	0.887619	0.0892459	0.0396814	0.72355
chr13	75364346	75364646	chr13_75364346_75364646	1	Pcsk1	-0.83919	0.00381434	0.999992	153.708	0.321338	-0.517853	-0.417226	0.421964	0.659631	0.186103	0.0501993	0.576603
chr1	153144499	153144799	chr1_153144499_153144799	1	Y_RNA	-1.0779	0.00233307	0.999992	183.621	0.430454	-0.647444	-0.468326	0.609571	0.606737	0.172202	0.079094	0.441406
chr1	153144699	153144999	chr1_153144699_153144999	1	Y_RNA	-0.980971	0.00580262	0.999992	131.2	0.4109	-0.570071	-0.456412	0.524559	0.637908	0.25848	0.0889738	0.566134
chr13	24012519	24012819	chr13_24012519_24012819	1	Snrp1c-ps2	-1.44657	0.00422142	0.999992	31.4351	0.703564	-0.743003	-0.69224	0.754327	NA	NA	0.058816	0.568169
chr2	132521374	132521674	chr2_132521374_132521674	1	1110034G24Rik	-0.873094	0.00105286	0.999992	175.874	0.385502	-0.487592	-0.194723	0.678371	0.506983	0.163406	0.388968	0.130389
chr18	12458057	12458357	chr18_12458057_12458357	1	Ankrd29	-0.862999	0.00814032	0.999992	99.9085	0.361892	-0.501107	-0.206822	0.656178	0.666933	0.276733	0.467682	0.316546
chr14	12404079	12404379	chr14_12404079_12404379	1	Ptprg	-1.31018	0.0042232	0.999992	33.1039	0.416539	-0.893636	-0.562846	0.74733	NA	NA	0.105856	0.494812
chr2	119274282	119274582	chr2_119274282_119274582	1	Ino80	-1.00182	0.00450111	0.999992	63.4995	0.241156	-0.760666	-0.414895	0.586926	0.837943	0.0752832	0.1273	0.475193
chr11	120924851	120925151	chr11_120924851_120925151	1	Sectm1b	-0.687334	0.00658133	0.999992	365.272	0.323814	-0.36352	-0.246321	0.441013	0.573988	0.338817	0.226779	0.432654
chr1	158921242	158921542	chr1_158921242_158921542	1	Ralgps2	-0.963447	0.00523711	0.999992	151.278	0.447514	-0.515932	-0.426646	0.536801	0.568637	0.307406	0.103529	0.526913
chr6	35285915	35286215	chr6_35285915_35286215	1	Fam180a	-1.33911	0.00177294	0.999992	35.183	0.59989	-0.739224	-0.580839	0.758274	NA	NA	0.0610891	0.436754
chr6	112250577	112250877	chr6_112250577_112250877	1	Lmcd1	-0.95984	0.00177606	0.999992	110.977	0.313511	-0.646329	-0.384256	0.575584	0.702938	0.0885126	0.0982334	0.375114
chr9	54703641	54703941	chr9_54703641_54703941	1	Ireb2	-0.855973	0.00777357	0.999992	103.867	0.240731	-0.615242	-0.330612	0.525362	0.81237	0.140313	0.194891	0.488826
chr6	35285515	35285815	chr6_35285515_35285815	1	Fam180a	-1.59106	0.00460463	0.999992	26.0075	0.545481	-1.04558	-0.765434	0.825626	NA	NA	0.0676356	NA
chr2	128658859	128659159	chr2_128658859_128659159	1	Tmem87b	-0.866844	0.00508302	0.999992	129.499	0.364309	-0.502536	-0.363411	0.503433	0.630987	0.246333	0.12432	0.493128
chr1	58678383	58678683	chr1_58678383_58678683	1	Gm10068	-1.07544	0.00902487	0.999992	45.3021	0.500866	-0.574577	-0.433173	0.642269	NA	0.340661	0.170246	0.534515
chr4	57252038	57252338	chr4_57252038_57252338	1	Ptpn3	-1.12867	0.00562405	0.999992	67.0086	0.763482	-0.365191	-0.10759	1.02108	0.329275	0.610814	0.793049	0.149091
chr7	116989375	116989675	chr7_116989375_116989675	1	Scube2	-1.50939	0.00617462	0.999992	20.8717	0.854538	-0.654854	-0.191639	1.31775	NA	NA	0.706881	NA
chr7	151981865	151982165	chr7_151981865_151982165	1	AC149593.1	-1.05211	0.00493321	0.999992	103.193	0.243334	-0.808771	-0.321557	0.730548	0.847228	0.0773788	0.302332	0.33481
chr5	53498883	53499183	chr5_53498883_53499183	1	Sel1l3	-0.656886	0.00740732	0.999992	336.77	0.176448	-0.480438	-0.137306	0.51958	0.820388	0.131074	0.540882	0.265915
chr11	86806114	86806414	chr11_86806114_86806414	1	Ypel2	-0.884783	0.00576253	0.999992	127.96	0.200736	-0.684047	-0.278619	0.606164	0.855243	0.0837452	0.294388	0.36339
chr3	79654402	79654702	chr3_79654402_79654702	1	Tmem144	-0.618797	0.00926137	0.999992	209.787	0.167763	-0.451034	-0.220827	0.39797	0.82673	0.148049	0.251831	0.46946
chr1	132660666	132660966	chr1_132660666_132660966	1	AA986860	-0.905224	0.00935297	0.999992	259.947	0.300523	-0.604701	-0.202912	0.702313	0.762739	0.205996	0.521745	0.305179
chr6	141141740	141142040	chr6_141141740_141142040	1	Pde3a	-1.87175	0.00156617	0.999992	21.1475	1.17977	-0.691976	-0.365876	1.50587	NA	NA	0.446281	NA
chr5	75358056	75358356	chr5_75358056_75358356	1	Gm6116	-1.21492	0.00484387	0.999992	39.1879	0.522733	-0.69219	-0.336527	0.878396	NA	0.231811	0.342958	0.31521
chr7	109352753	109353053	chr7_109352753_109353053	1	Nup98	-1.46996	0.00331515	0.999992	25.3039	0.736932	-0.73303	-0.552644	0.917318	NA	NA	0.138053	NA
chr1	166568173	166568473	chr1_166568173_166568473	1	Gm16608	-1.47488	0.00525589	0.999992	22.0863	0.800969	-0.673907	-0.448205	1.02667	NA	NA	0.27543	NA
chrX	109619297	109619597	chrX_109619297_109619597	1	2010106E10Rik	-1.41194	0.00347035	0.999992	30.6766	0.870438	-0.541504	-0.334527	1.07742	NA	NA	0.391346	0.254321
chr10	23530832	23531132	chr10_23530832_23531132	1	1110021L09Rik	-0.939092	0.00699591	0.999992	71.8365	0.596218	-0.342874	-0.281593	0.657499	0.392776	0.56838	0.313675	0.38138
chr11	83831386	83831686	chr11_83831386_83831686	1	Synrg	-1.43928	0.00824582	0.999992	30.0259	0.874973	-0.564304	-0.294498	1.14478	NA	NA	0.533487	0.296345
chr10	24354474	24354774	chr10_24354474_24354774	1	Enpp1	-0.797554	0.0095571	0.999992	232.068	0.427799	-0.369755	-0.123471	0.674083	0.525966	0.456415	0.67983	0.241455
chr1	162614464	162614764	chr1_162614464_162614764	1	Rabgap1l	-1.14497	0.00122706	0.999992	67.9793	0.571261	-0.573708	-0.359141	0.785828	0.444224	0.231811	0.188888	0.242166
chr9	97015917	97016217	chr9_97015917_97016217	1	Slc25a36	-0.814469	0.00556274	0.999992	98.7593	0.439182	-0.375286	-0.211312	0.603157	0.493257	0.403505	0.387584	0.305098
chr9	42271927	42272227	chr9_42271927_42272227	1	Tbcel	-0.965123	0.00676362	0.999992	90.094	0.372439	-0.592684	-0.334921	0.630202	0.692684	0.226343	0.24283	0.425432
chr5	32556870	32557170	chr5_32556870_32557170	1	Plb1	-1.47437	0.0099455	0.999992	25.2034	0.458226	-1.01614	-0.635617	0.838749	NA	NA	0.156145	NA
chr7	56540063	56540363	chr7_56540063_56540363	1	Nav2	-1.59554	0.00317724	0.999992	26.4143	0.686634	-0.908906	-0.853728	0.741811	NA	NA	0.0272241	NA
chr2	59874544	59874844	chr2_59874544_59874844	1	Baz2b	-1.01648	0.000889776	0.999992	104.388	0.337831	-0.678646	-0.422619	0.593858	0.667223	0.0649481	0.0620883	0.345041
chr10	25315553	25315853	chr10_25315553_25315853	1	Epb4.1l2	-1.27035	0.0059419	0.999992	27.5359	0.418796	-0.851552	-0.579102	0.691246	NA	NA	0.0956835	0.564507
chr5	45886284	45886584	chr5_45886284_45886584	1	Lap3	-0.746544	0.0048212	0.999992	201.282	0.282595	-0.463949	-0.465459	0.281086	0.674309	0.202083	0.0129493	0.750188
chr6	37389614	37389914	chr6_37389614_37389914	1	Creb3l2	-1.32917	0.00925234	0.999992	23.6407	0.453363	-0.875806	-0.775488	0.553681	NA	NA	0.0367135	NA
chr1	169250661	169250961	chr1_169250661_169250961	1	Tmco1	-1.50868	0.00185669	0.999992	42.7482	0.386556	-1.12212	-1.16753	0.34115	NA	0.0578261	0.000423453	0.865943
chr4	43966500	43966800	chr4_43966500_43966800	1	Glipr2	-0.828806	0.00154997	0.999992	142.154	0.279695	-0.549111	-0.470691	0.358115	0.676997	0.0942113	0.0102868	0.618268
chr14	28372746	28373046	chr14_28372746_28373046	1	SNORA67	-0.881987	0.00687848	0.999992	99.0274	0.316278	-0.565708	-0.457987	0.423999	0.7227	0.203808	0.0570203	0.64965
chr5	106117246	106117546	chr5_106117246_106117546	1	Lrrc8d	-1.62097	0.00397756	0.999992	32.3459	0.358468	-1.26251	-1.19196	0.429014	NA	NA	0.00265957	0.849258
chr3	89109702	89110002	chr3_89109702_89110002	1	AC132327.1	-0.824932	0.00744748	0.999992	131.704	0.29027	-0.534662	-0.535806	0.289125	0.730902	0.208523	0.0142102	0.795617
chr17	14303377	14303677	chr17_14303377_14303677	1	Dact2	-1.67763	0.00165481	0.999992	27.165	0.707036	-0.970594	-0.673319	1.00431	NA	NA	0.0899478	NA
chr4	53036561	53036861	chr4_53036561_53036861	1	Nipsnap3b	-1.14016	0.00420759	0.999992	50.9804	0.381843	-0.758319	-0.530584	0.609578	0.732812	0.139689	0.0741656	0.544235
chr18	21088972	21089272	chr18_21088972_21089272	1	Rnf125	-1.16354	0.00644876	0.999992	59.4127	0.467567	-0.695968	-0.334628	0.828907	0.674478	0.233886	0.348517	0.34754
chr3	63216807	63217107	chr3_63216807_63217107	1	Mme	-0.899359	0.00932282	0.999992	99.2219	0.470958	-0.4284	-0.327639	0.571719	0.544941	0.43233	0.233745	0.483773
chr7	123017096	123017396	chr7_123017096_123017396	1	Sox6	-1.46642	0.00722976	0.999992	19.9654	0.47669	-0.989725	-0.630698	0.835717	NA	NA	0.134197	NA
chr13	52895118	52895418	chr13_52895118_52895418	1	Auh	-1.18416	0.00315664	0.999992	56.9891	0.300697	-0.883467	-0.30392	0.880245	0.816887	0.0624629	0.374506	0.241956
chr17	66204972	66205272	chr17_66204972_66205272	1	Ralbp1	-1.13871	0.00101062	0.999992	75.5454	0.779555	-0.359157	-0.502535	0.636176	0.162763	0.539194	0.0379334	0.406623
chr18	21089572	21089872	chr18_21089572_21089872	1	Rnf125	-0.841677	0.00241053	0.999992	158.849	0.539332	-0.302345	-0.388572	0.453105	0.271794	0.517885	0.0529553	0.493985
chr11	83830386	83830686	chr11_83830386_83830686	1	Synrg	-0.886133	0.0043154	0.999992	169.052	0.355275	-0.530858	-0.659034	0.227099	0.637993	0.2205	0.00190936	0.859776
chr15	33394255	33394555	chr15_33394255_33394555	1	Pgcp	-1.47987	0.00482146	0.999992	27.3501	0.723959	-0.755911	-0.875425	0.604445	NA	NA	0.0168523	0.719413
chr10	128038861	128039161	chr10_128038861_128039161	1	Erbb3	-0.876792	0.00694071	0.999992	146.241	0.55342	-0.323373	-0.40069	0.476102	0.375715	0.574118	0.100058	0.573725
chr1	133889527	133889827	chr1_133889527_133889827	1	Slc45a3	-1.1948	0.00155218	0.999992	73.6327	0.624868	-0.569929	-0.555651	0.639145	0.409378	0.291139	0.0401891	0.466157
chr1	133888527	133888827	chr1_133888527_133888827	1	Slc45a3	-1.02893	0.00707149	0.999992	73.2161	0.700897	-0.328036	-0.402558	0.626376	0.330398	0.641424	0.165196	0.496183
chr10	128038261	128038561	chr10_128038261_128038561	1	Erbb3	-0.865214	0.00404283	0.999992	245.569	0.489687	-0.375526	-0.386126	0.479088	0.408761	0.435221	0.0885367	0.50808
chr2	72723582	72723882	chr2_72723582_72723882	1	Sp3	-1.5603	0.00573206	0.999992	22.1376	0.923946	-0.636356	-0.651154	0.909149	NA	NA	0.112943	NA
chr18	82615928	82616228	chr18_82615928_82616228	1	Mbp	-1.89811	0.00628903	0.999992	15.8645	0.878765	-1.01934	-0.99585	0.902256	NA	NA	0.0481278	NA
chr13	52927254	52927554	chr13_52927254_52927554	1	Auh	-0.675725	0.00786489	0.999992	302.293	0.353989	-0.321736	-0.216911	0.458813	0.523153	0.425085	0.301568	0.405789
chr11	21466008	21466308	chr11_21466008_21466308	1	Mdh1	-1.06033	0.00230098	0.999992	83.6504	0.641859	-0.418475	-0.567337	0.492998	0.318862	0.452477	0.0192818	0.600626
chr11	62290128	62290428	chr11_62290128_62290428	1	Pigl	-0.818982	0.00801946	0.999992	111.447	0.449131	-0.36985	-0.445019	0.373963	0.497594	0.459118	0.0460496	0.690952
chr8	10878344	10878644	chr8_10878344_10878644	1	3930402G23Rik	-1.22147	0.00544355	0.999992	35.1118	0.699732	-0.521743	-0.545181	0.676293	NA	NA	0.0854273	0.553446
chr2	126376361	126376661	chr2_126376361_126376661	1	Gm16762	-1.441	0.00669253	0.999992	23.6585	0.845329	-0.595666	-0.778771	0.662224	NA	NA	0.0347509	NA
chr1	39042139	39042439	chr1_39042139_39042439	1	Pdcl3	-1.29888	0.00599584	0.999992	55.5603	0.383285	-0.915596	-0.839125	0.459756	0.784722	0.139906	0.0129972	0.781396
chr1	91227700	91228000	chr1_91227700_91228000	1	Agap1	-1.54846	0.00738524	0.999992	19.8968	0.708335	-0.840122	-0.898245	0.650212	NA	NA	0.0286439	NA
chr3	89110102	89110402	chr3_89110102_89110402	1	AC132327.1	-1.07472	0.00181792	0.999992	84.4418	0.322256	-0.752462	-0.396907	0.67781	0.740655	0.0700311	0.135893	0.332183
chr13	91903061	91903361	chr13_91903061_91903361	1	Acot12	-0.974822	0.00511366	0.999992	62.8362	0.420976	-0.553846	-0.291518	0.683304	0.630006	0.244709	0.300475	0.34323
chr7	49741351	49741651	chr7_49741351_49741651	1	Zfp141	-1.63103	0.00582123	0.999992	16.8211	0.368069	-1.26297	-0.848875	0.78216	NA	NA	0.059539	NA
chr19	37263564	37263864	chr19_37263564_37263864	1	Cpeb3	-1.11624	0.00886982	0.999992	33.8894	0.2552	-0.861036	-0.570114	0.546121	NA	NA	0.0761023	0.658455
chr13	107702550	107702850	chr13_107702550_107702850	1	Ipo11	-1.69147	0.00803352	0.999992	17.9698	0.724207	-0.967261	-0.432514	1.25895	NA	NA	0.424016	NA
chr2	93580251	93580551	chr2_93580251_93580551	1	Ext2	-1.13378	0.00871342	0.999992	37.565	0.536476	-0.597308	-0.167468	0.966316	NA	0.325556	0.680568	0.24117
chr11	121186060	121186360	chr11_121186060_121186360	1	Wdr45l	-1.36077	0.00875874	0.999992	23.0771	0.468262	-0.892504	-0.273957	1.08681	NA	NA	0.559227	NA
chr11	71101214	71101514	chr11_71101214_71101514	1	SNORA17	-1.6333	0.00335965	0.999992	21.8892	0.812852	-0.820452	-0.426343	1.20696	NA	NA	0.342903	NA
chr19	37620533	37620833	chr19_37620533_37620833	1	Exoc6	-0.999208	0.00648585	0.999992	65.4492	0.485472	-0.513736	-0.229266	0.769942	0.575077	0.333844	0.46902	0.286022
chr11	35780242	35780542	chr11_35780242_35780542	1	Wwc1	-1.72052	0.00912703	0.999992	15.7807	0.826018	-0.894498	-0.526762	1.19375	NA	NA	0.320894	NA
chr16	65566449	65566749	chr16_65566449_65566749	1	Chmp2b	-1.51724	0.00936786	0.999992	22.4728	0.498282	-1.01895	-0.746655	0.770581	NA	NA	0.0922248	NA
chr7	28752817	28753117	chr7_28752817_28753117	1	Zfp780b	-1.24969	0.000666608	0.999992	53.7165	0.483051	-0.766635	-0.642125	0.60756	0.572699	0.0888116	0.0122908	0.48403
chr15	12774854	12775154	chr15_12774854_12775154	1	Drosha	-1.38836	0.00963256	0.999992	19.644	0.34571	-1.04265	-0.830154	0.558207	NA	NA	0.03634	NA
chr17	13318323	13318623	chr17_13318323_13318623	1	Unc93a	-1.65582	0.00113397	0.999992	26.0618	0.70053	-0.955285	-0.992918	0.662897	NA	NA	0.00445173	NA
chr17	30554661	30554961	chr17_30554661_30554961	1	Btbd9	-0.713732	0.00335338	0.999992	187.93	0.367385	-0.346347	-0.345308	0.368425	0.471202	0.340621	0.0509152	0.551724
chr7	28752617	28752917	chr7_28752617_28752917	1	Zfp780b	-1.12619	0.0053017	0.999992	52.8996	0.5363	-0.589893	-0.731194	0.394999	0.557122	0.322417	0.0086143	0.783049
chr8	97050402	97050702	chr8_97050402_97050702	1	Nlrc5	-1.58518	0.00907541	0.999992	17.8243	0.399667	-1.18552	-0.594866	0.990318	NA	NA	0.2292	NA
chr5	44175892	44176192	chr5_44175892_44176192	1	Fbxl5	-0.747345	0.00902637	0.999992	159.133	0.260145	-0.4872	-0.240021	0.507324	0.747179	0.214129	0.311816	0.421195
chr9	47062566	47062866	chr9_47062566_47062866	1	U6	-1.00776	0.00404747	0.999992	69.4423	0.347398	-0.660362	-0.163036	0.844724	0.725056	0.134531	0.61776	0.170602
chr4	84908962	84909262	chr4_84908962_84909262	1	Sh3gl2	-1.52488	0.00511002	0.999992	21.1343	1.02977	-0.49511	-0.408788	1.11609	NA	NA	0.326246	NA
chr8	70020351	70020651	chr8_70020351_70020651	1	Nat2	-1.27354	0.00785408	0.999992	26.9543	0.716957	-0.556578	-0.289104	0.984431	NA	NA	0.468936	NA
chr9	108835499	108835799	chr9_108835499_108835799	1	Uqcrc1	-0.925586	0.00513227	0.999992	86.3831	0.421896	-0.50369	-0.324532	0.601054	0.589282	0.282763	0.211804	0.405789
chr9	108835299	108835599	chr9_108835299_108835599	1	Uqcrc1	-0.98275	0.00640929	0.999992	76.5439	0.413841	-0.568909	-0.273027	0.709723	0.651593	0.255097	0.365073	0.335391
chr6	34812999	34813299	chr6_34812999_34813299	1	Tmem140	-0.727834	0.000374454	0.999992	343.172	0.309588	-0.418246	-0.178899	0.548935	0.471202	0.105015	0.285235	0.0968392
chr17	5806024	5806324	chr17_5806024_5806324	1	Gm10231	-0.852236	0.00400946	0.999992	118.359	0.408275	-0.443961	-0.214547	0.637689	0.540615	0.293183	0.389621	0.260792
chr16	4039753	4040053	chr16_4039753_4040053	1	Dnase1	-1.16131	0.00494609	0.999992	41.4201	0.754331	-0.406982	-0.28342	0.877893	NA	0.551999	0.396143	0.290041
chr2	24941298	24941598	chr2_24941298_24941598	1	Noxa1	-0.958487	0.00289699	0.999992	70.9018	0.592272	-0.366215	-0.2544	0.704087	0.344564	0.47057	0.320508	0.259628
chr18	47490850	47491150	chr18_47490850_47491150	1	Sema6a	-0.667138	0.00121132	0.999992	334.8	0.288526	-0.378611	-0.192103	0.475035	0.523151	0.166598	0.247825	0.201593
chr5	121037376	121037676	chr5_121037376_121037676	1	Tpcn1	-0.794858	0.00418161	0.999992	207.45	0.357668	-0.437189	-0.318256	0.476601	0.572708	0.270157	0.136968	0.447322
chr17	47638628	47638928	chr17_47638628_47638928	1	Taf8	-0.698729	0.0079375	0.999992	138.253	0.375663	-0.323066	-0.265123	0.433606	0.514481	0.438045	0.195006	0.488235
chr17	85082770	85083070	chr17_85082770_85083070	1	Abcg8	-0.588538	0.00281921	0.999992	672.726	0.295791	-0.292747	-0.250242	0.338295	0.468208	0.31689	0.0945583	0.445538
chr2	4841257	4841557	chr2_4841257_4841557	1	Phyh	-1.32207	0.000814788	0.999992	44.1679	0.698341	-0.623726	-0.331415	0.990652	NA	0.231233	0.286465	0.154896
chr16	21781737	21782037	chr16_21781737_21782037	1	Ehhadh	-0.737652	0.00922682	0.999992	106.453	0.412752	-0.3249	-0.0781868	0.659465	0.513146	0.471072	0.784552	0.203147
chr1	133889327	133889627	chr1_133889327_133889627	1	Slc45a3	-1.05876	0.000831799	0.999992	115.008	0.617801	-0.440958	-0.277935	0.780824	0.281994	0.343701	0.272639	0.156062
chr5	89197124	89197424	chr5_89197124_89197424	1	Dck	-0.931627	0.00253927	0.999992	77.3769	0.528766	-0.402861	-0.33992	0.591707	0.392957	0.386788	0.140325	0.369239
chr8	129371533	129371833	chr8_129371533_129371833	1	Tomm20	-0.741572	0.00141287	0.999992	317.006	0.51524	-0.226332	-0.16193	0.579642	0.159473	0.583649	0.414424	0.143619
chr2	132522374	132522674	chr2_132522374_132522674	1	1110034G24Rik	-0.89212	0.00112247	0.999992	123.968	0.555968	-0.336152	-0.284653	0.607467	0.24819	0.430589	0.172078	0.242141
chr7	134126309	134126609	chr7_134126309_134126609	1	Cdipt	-0.961556	0.00293112	0.999992	117.655	0.565679	-0.395877	-0.465879	0.495678	0.357494	0.441477	0.045585	0.542975
chrX	12949735	12950035	chrX_12949735_12950035	1	Gm9434	-1.03017	0.00595743	0.999992	67.2375	0.608646	-0.421529	-0.274632	0.755543	0.435088	0.48321	0.373594	0.32161
chr5	75353539	75353839	chr5_75353539_75353839	1	Gm6116	-1.55673	0.00529921	0.999992	23.8746	1.03585	-0.520875	-0.36196	1.19477	NA	NA	0.420147	NA
chr14	78925075	78925375	chr14_78925075_78925375	1	Akap11	-1.24555	0.00725073	0.999992	32.1537	0.650526	-0.59502	-0.376721	0.868826	NA	NA	0.308287	0.392862
chrX	160869078	160869378	chrX_160869078_160869378	1	Piga	-1.11364	0.00171627	0.999992	62.8946	0.501521	-0.612115	-0.192841	0.920795	0.541941	0.182166	0.540417	0.124681
chr14	29211645	29211945	chr14_29211645_29211945	1	Erc2	-0.752722	0.00246227	0.999992	210.083	0.229218	-0.523505	-0.1455	0.607222	0.743822	0.0883736	0.51501	0.155722
chr11	72524570	72524870	chr11_72524570_72524870	1	Ankfy1	-1.4494	0.00437331	0.999992	26.2546	0.833068	-0.616334	-0.240044	1.20936	NA	NA	0.590469	NA
chr10	107792084	107792384	chr10_107792084_107792384	1	Pawr	-1.45698	0.00538373	0.999992	23.7547	0.797122	-0.659855	-0.142775	1.3142	NA	NA	0.779627	NA
chr10	53649928	53650228	chr10_53649928_53650228	1	Man1a	-0.985113	0.00542569	0.999992	63.783	0.450598	-0.534515	-0.377266	0.607847	0.595832	0.286649	0.165073	0.45738
chr1	192741575	192741875	chr1_192741575_192741875	1	Rps6kc1	-1.22788	0.00960911	0.999992	26.7585	0.565414	-0.662466	-0.423177	0.804702	NA	NA	0.256264	NA
chr11	62289328	62289628	chr11_62289328_62289628	1	Pigl	-0.828681	0.00660398	0.999992	82.5341	0.477788	-0.350893	-0.338617	0.490064	0.458198	0.475336	0.137887	0.513574
chr8	47533781	47534081	chr8_47533781_47534081	1	Acsl1	-0.797064	0.00508693	0.999992	136.649	0.440548	-0.356516	-0.271965	0.525098	0.458776	0.423222	0.225725	0.392542
chr4	122654783	122655083	chr4_122654783_122655083	1	4933421A08Rik	-1.01679	0.00244613	0.999992	132.909	0.560806	-0.455979	-0.306024	0.710761	0.397566	0.367618	0.255996	0.270997
chr6	116585805	116586105	chr6_116585805_116586105	1	Rassf4	-1.39162	8.79e-06	0.999992	115.089	0.802617	-0.589007	-0.483475	0.90815	0.0791088	0.139388	0.0281187	0.0649774
chr11	102374342	102374642	chr11_102374342_102374642	1	Gpatch8	-1.49196	0.00235924	0.999992	27.361	0.615052	-0.876907	-0.630062	0.861897	NA	NA	0.0825799	0.441503
chr4	106273031	106273331	chr4_106273031_106273331	1	BC055111	-1.365	0.00715437	0.999992	23.7345	0.537225	-0.827776	-0.688936	0.676065	NA	NA	0.0645647	NA
chr8	113788724	113789024	chr8_113788724_113789024	1	Glg1	-0.947434	0.00802255	0.999992	57.3505	0.495032	-0.452403	-0.372979	0.574455	0.543658	0.409225	0.170093	0.513371
chr2	103333586	103333886	chr2_103333586_103333886	1	Cat	-1.04168	0.00445349	0.999992	78.7266	0.464853	-0.576829	-0.505975	0.535707	0.587247	0.265909	0.0598187	0.575837
chr14	70900744	70901044	chr14_70900744_70901044	1	Bmp1	-0.897273	0.00344423	0.999992	109.144	0.503445	-0.393828	-0.457085	0.440188	0.411493	0.411027	0.0369713	0.591175
chr2	142523776	142524076	chr2_142523776_142524076	1	Kif16b	-1.09788	0.0051061	0.999992	44.3411	0.366955	-0.730929	-0.629242	0.468643	NA	0.154415	0.0247227	0.697262
chr11	55032628	55032928	chr11_55032628_55032928	1	Slc36a1	-1.45777	0.000370211	0.999992	44.2057	0.797892	-0.659875	-0.641907	0.815861	NA	0.231865	0.023307	0.33877
chr17	31725253	31725553	chr17_31725253_31725553	1	Pknox1	-0.903194	0.00355298	0.999992	87.22	0.482785	-0.420409	-0.486348	0.416847	0.454006	0.371083	0.0253806	0.634505
chr4	106401493	106401793	chr4_106401493_106401793	1	Heatr8	-1.98725	0.00137783	0.999992	18.7252	1.3441	-0.64315	-0.895487	1.09177	NA	NA	0.0310159	NA
chr17	12492451	12492751	chr17_12492451_12492751	1	Map3k4	-0.705215	0.00760044	0.999992	150.299	0.516041	-0.189175	-0.425954	0.279261	0.264475	0.724936	0.0204987	0.756004
chr3	122767560	122767860	chr3_122767560_122767860	1	Synpo2	-0.847967	0.00849615	0.999992	86.0761	0.416497	-0.43147	-0.315443	0.532524	0.580704	0.375075	0.210585	0.485672
chr18	12862032	12862332	chr18_12862032_12862332	1	Ttc39c	-0.785438	0.00831269	0.999992	96.1894	0.459991	-0.325448	-0.258828	0.52661	0.466696	0.50772	0.273048	0.432447
chr3	73472340	73472640	chr3_73472340_73472640	1	Bche	-1.64501	0.00398929	0.999992	19.9333	0.841177	-0.803832	-0.497672	1.14734	NA	NA	0.263453	NA
chr11	78351874	78352174	chr11_78351874_78352174	1	Ift20	-0.98006	0.00273768	0.999992	81.5612	0.638795	-0.341265	-0.303774	0.676286	0.287264	0.532375	0.23058	0.304017
chr14	51760715	51761015	chr14_51760715_51761015	1	Rnase1	-1.7319	0.00503695	0.999992	18.9133	0.971054	-0.760849	-0.534876	1.19703	NA	NA	0.264015	NA
chr8	85921575	85921875	chr8_85921575_85921875	1	Clgn	-1.43518	0.00759748	0.999992	25.3417	1.0095	-0.425685	-0.326612	1.10857	NA	NA	0.455842	NA
chr2	157177742	157178042	chr2_157177742_157178042	1	Ghrh	-1.49213	0.00293383	0.999992	25.8327	0.71542	-0.776708	-0.328711	1.16342	NA	NA	0.43432	NA
chr4	149923363	149923663	chr4_149923363_149923663	1	Rere	-1.63774	0.00478611	0.999992	19.2918	0.952162	-0.685582	-0.250758	1.38699	NA	NA	0.624588	NA
chr3	142406726	142407026	chr3_142406726_142407026	1	Ccbl2	-1.9031	0.00682949	0.999992	15.5036	1.21122	-0.691877	-0.332788	1.57031	NA	NA	0.581172	NA
chr13	93617002	93617302	chr13_93617002_93617302	1	Mtx3	-1.02037	0.00804333	0.999992	53.1637	0.5556	-0.464766	-0.430516	0.58985	0.517042	0.442327	0.13623	0.551035
chr16	58707670	58707970	chr16_58707670_58707970	1	Gpr15	-1.03137	0.00565102	0.999992	83.6437	0.805202	-0.226167	-0.536205	0.495165	0.183062	0.778622	0.0415356	0.643248
chr11	115295079	115295379	chr11_115295079_115295379	1	Kctd2	-0.880651	0.00664311	0.999992	83.4714	0.670892	-0.209759	-0.440131	0.440521	0.22538	0.757825	0.0550104	0.633583
chr17	46133563	46133863	chr17_46133563_46133863	1	Vegfa	-0.723452	0.00563657	0.999992	215.25	0.383516	-0.339937	-0.28609	0.437362	0.489943	0.405439	0.158001	0.471456
chr9	119208317	119208617	chr9_119208317_119208617	1	Oxsr1	-1.30574	0.0023733	0.999992	51.8045	0.853106	-0.452631	-0.355858	0.949879	0.283892	0.518725	0.294605	0.250249
chr13	69776816	69777116	chr13_69776816_69777116	1	Nsun2	-1.4143	0.00258251	0.999992	41.4996	0.970878	-0.443423	-0.245369	1.16893	NA	0.572306	0.542949	0.161906
chr9	119208117	119208417	chr9_119208117_119208417	1	Oxsr1	-1.06748	0.00313942	0.999992	92.1949	0.910999	-0.156478	-0.236395	0.831083	0.0902797	0.855141	0.430827	0.217227
chr13	69777016	69777316	chr13_69777016_69777316	1	Nsun2	-1.08244	0.00946236	0.999992	53.9705	0.817353	-0.265082	-0.246105	0.83633	0.292051	0.755144	0.484501	0.334452
chr17	86929931	86930231	chr17_86929931_86930231	1	Prkce	-1.21659	0.00042175	0.999992	70.8111	0.37071	-0.845882	-0.664616	0.551976	0.677969	0.0337705	0.00565706	0.505116
chr17	86930131	86930431	chr17_86930131_86930431	1	Prkce	-1.09056	0.00045241	0.999992	99.3771	0.376946	-0.713611	-0.584271	0.506287	0.61484	0.0542491	0.00691624	0.491828
chr5	29984262	29984562	chr5_29984262_29984562	1	Ube3c	-0.838172	0.005782	0.999992	80.4278	0.344755	-0.493417	-0.367297	0.470875	0.655772	0.238985	0.105117	0.536472
chr6	11970581	11970881	chr6_11970581_11970881	1	Phf14	-0.734252	0.00480279	0.999992	121.715	0.15167	-0.582581	-0.469166	0.265086	0.86717	0.0664924	0.0104624	0.766414
chr11	79973365	79973665	chr11_79973365_79973665	1	Adap2	-0.609952	0.00998734	0.999992	193.844	0.22453	-0.385422	-0.390105	0.219847	0.728148	0.250911	0.0204656	0.799085
chr5	121037176	121037476	chr5_121037176_121037476	1	Tpcn1	-0.86702	0.000812929	0.999992	250.02	0.383992	-0.483029	-0.346677	0.520344	0.481681	0.158286	0.0726503	0.311683
chr13	112477907	112478207	chr13_112477907_112478207	1	Mier3	-1.274	0.00752121	0.999992	28.6118	0.65935	-0.614653	-0.680721	0.593283	NA	NA	0.0434317	0.682416
chr9	40229028	40229328	chr9_40229028_40229328	1	Gramd1b	-0.980505	0.00200371	0.999992	79.2116	0.103107	-0.877399	-0.318928	0.661578	0.942101	0.0106509	0.214323	0.278708
chr17	5806224	5806524	chr17_5806224_5806524	1	Gm10231	-0.655576	0.00479975	0.999992	175.077	0.106801	-0.548775	-0.239077	0.416499	0.905628	0.0451453	0.195102	0.411847
chr15	5135301	5135601	chr15_5135301_5135601	1	Gm15938	-0.601152	0.00549688	0.999992	230.825	0.137401	-0.463751	-0.243176	0.357976	0.851447	0.0839588	0.148118	0.478795
chr18	33023690	33023990	chr18_33023690_33023990	1	Wdr36	-1.36875	0.00391423	0.999992	26.9614	0.464985	-0.903768	-0.588354	0.780399	NA	NA	0.10008	NA
chr18	74653735	74654035	chr18_74653735_74654035	1	Myo5b	-1.07725	0.00874666	0.999992	38.1099	0.284912	-0.792339	-0.540148	0.537103	NA	0.130809	0.0798646	0.647252
chr14	55260465	55260765	chr14_55260465_55260765	1	Gm17606	-1.25487	0.00540184	0.999992	28.0953	0.147874	-1.107	-0.537918	0.716956	NA	NA	0.131961	0.507521
chr14	37783276	37783576	chr14_37783276_37783576	1	Gcap14	-1.09836	0.000807105	0.999992	77.6812	0.336872	-0.761488	-0.550673	0.547687	0.701049	0.0490578	0.0184368	0.472355
chr5	45885884	45886184	chr5_45885884_45886184	1	Lap3	-0.840812	0.00121527	0.999992	199.06	0.226158	-0.614653	-0.4129	0.427911	0.761253	0.0465404	0.0283843	0.479789
chr12	16884082	16884382	chr12_16884082_16884382	1	Rock2	-0.729901	0.00518354	0.999992	223.125	0.188933	-0.540967	-0.291248	0.438653	0.818719	0.101195	0.153866	0.463839
chr17	74959636	74959936	chr17_74959636_74959936	1	Birc6	-1.06686	0.00576248	0.999992	50.9388	0.342311	-0.724544	-0.573092	0.493763	0.759331	0.150523	0.0415742	0.660118
chr2	126490498	126490798	chr2_126490498_126490798	1	Gabpb1	-1.27142	0.00198936	0.999992	40.5598	0.569514	-0.701907	-0.379495	0.891927	NA	0.187286	0.239956	0.263608
chr7	146055735	146056035	chr7_146055735_146056035	1	Ppp2r2d	-1.76302	0.00396636	0.999992	18.6932	0.878163	-0.884857	-0.80238	0.960641	NA	NA	0.0698758	NA
chr10	57768614	57768914	chr10_57768614_57768914	1	Gcc2	-1.07111	0.00915936	0.999992	37.9042	0.352661	-0.718451	-0.541605	0.529508	NA	0.189162	0.0757415	0.657785
chr2	37425223	37425523	chr2_37425223_37425523	1	Strbp	-1.53385	0.00937051	0.999992	20.1845	0.548936	-0.984913	-0.753061	0.780787	NA	NA	0.0904857	NA
chr2	59827352	59827652	chr2_59827352_59827652	1	Baz2b	-1.51637	0.00935222	0.999992	19.5184	0.366532	-1.14983	-0.83591	0.680457	NA	NA	0.0578372	NA
chr4	33071527	33071827	chr4_33071527_33071827	1	Rragd	-0.835504	0.00981197	0.999992	103.72	0.109691	-0.725813	-0.336244	0.49926	0.937531	0.0628783	0.193595	0.530792
chr4	45993338	45993638	chr4_45993338_45993638	1	Tdrd7	-0.883671	0.0036028	0.999992	86.9259	0.187023	-0.696648	-0.57699	0.30668	0.85732	0.0574503	0.00663641	0.76867
chr10	106040083	106040383	chr10_106040083_106040383	1	Ppfia2	-0.689011	0.00372086	0.999992	168.017	0.175421	-0.51359	-0.547013	0.141998	0.811492	0.0847903	0.000606299	0.895315
chr3	131046162	131046462	chr3_131046162_131046462	1	Sgms2	-1.20034	0.00645135	0.999992	54.9016	0.291506	-0.908836	-0.812394	0.387948	0.840597	0.105484	0.00941409	0.812422
chr8	23475770	23476070	chr8_23475770_23476070	1	Tpte	-0.797458	0.0072414	0.999992	127.982	0.306545	-0.490913	-0.469556	0.327903	0.692327	0.238572	0.0276286	0.733625
chr3	22082032	22082332	chr3_22082032_22082332	1	Tbl1xr1	-1.23672	0.00622126	0.999992	37.9962	0.447469	-0.789253	-0.671775	0.564947	NA	0.192025	0.0404686	0.672564
chr15	39769581	39769881	chr15_39769581_39769881	1	Lrp12	-1.59788	0.00665832	0.999992	17.1968	0.561761	-1.03612	-0.985772	0.61211	NA	NA	0.0194896	NA
chr7	91795847	91796147	chr7_91795847_91796147	1	Zfand6	-0.937606	0.00989841	0.999992	57.4602	0.342986	-0.59462	-0.371483	0.566123	0.739431	0.231377	0.190389	0.531698
chr11	62346986	62347286	chr11_62346986_62347286	1	Cenpv	-1.28189	0.00260023	0.999992	43.5794	0.474913	-0.80698	-0.51896	0.762933	NA	0.135024	0.105728	0.416139
chrX	160614170	160614470	chrX_160614170_160614470	1	Ace2	-1.66195	0.00687275	0.999992	15.4465	0.481028	-1.18093	-0.773096	0.888859	NA	NA	0.101769	NA
chr10	66614165	66614465	chr10_66614165_66614465	1	Jmjd1c	-1.04723	0.00021816	0.999992	157.358	0.313348	-0.733879	-0.470168	0.577059	0.661961	0.0219716	0.0207606	0.299136
chr9	108895951	108896251	chr9_108895951_108896251	1	Pfkfb4	-0.650681	0.008421	0.999992	170.779	0.246775	-0.403906	-0.278602	0.372079	0.709745	0.242672	0.142401	0.554577
chr17	46133763	46134063	chr17_46133763_46134063	1	Vegfa	-0.680156	0.00277709	0.999992	188.234	0.314207	-0.365949	-0.268031	0.412124	0.533973	0.250722	0.118597	0.407408
chr13	56733691	56733991	chr13_56733691_56733991	1	Tgfbi	-1.00512	0.00651207	0.999992	50.9165	0.486293	-0.518827	-0.444338	0.560783	0.575203	0.336874	0.103557	0.556876
chr7	104939039	104939339	chr7_104939039_104939339	1	Pak1	-1.0404	0.00350486	0.999992	77.4588	0.338475	-0.701923	-0.578341	0.462057	0.730697	0.125471	0.023708	0.64965
chr4	116318486	116318786	chr4_116318486_116318786	1	Akr1a1	-0.772573	0.00745626	0.999992	105.169	0.355446	-0.417126	-0.388935	0.383638	0.606713	0.327611	0.0657251	0.639752
chr13	24911495	24911795	chr13_24911495_24911795	1	Acot13	-1.19096	0.00578686	0.999992	40.3392	0.466088	-0.724873	-0.535442	0.655519	NA	0.212024	0.096904	0.551361
chr17	50772787	50773087	chr17_50772787_50773087	1	Plcl2	-1.38422	0.00835596	0.999992	20.7538	0.34416	-1.04006	-0.666057	0.718159	NA	NA	0.0979308	NA
chr5	45873451	45873751	chr5_45873451_45873751	1	Lap3	-0.831312	0.00385289	0.999992	126.011	0.205334	-0.625978	-0.559109	0.272203	0.821412	0.0796938	0.00522094	0.791652
chr8	26922036	26922336	chr8_26922036_26922336	1	Star	-1.05893	0.00430259	0.999992	47.867	0.145171	-0.913757	-0.638512	0.420416	0.924646	0.033735	0.0174741	0.718215
chr5	44198803	44199103	chr5_44198803_44199103	1	Fbxl5	-0.919947	0.00196212	0.999992	88.2216	0.342278	-0.577669	-0.507445	0.412502	0.644959	0.130797	0.0149505	0.611106
chr3	89109102	89109402	chr3_89109102_89109402	1	AC132327.1	-0.730075	0.00259657	0.999992	183.42	0.266325	-0.46375	-0.459043	0.271032	0.662077	0.146251	0.00627201	0.727569
chr4	96221222	96221522	chr4_96221222_96221522	1	Cyp2j6	-1.35489	0.00868218	0.999992	22.9668	0.568101	-0.786789	-0.902222	0.452668	NA	NA	0.0119963	NA
chr13	55472344	55472644	chr13_55472344_55472644	1	Rgs14	-1.02342	0.00863513	0.999992	48.4931	0.557026	-0.466398	-0.451061	0.572363	0.523588	0.446656	0.118242	0.58081
chr17	85058797	85059097	chr17_85058797_85059097	1	Abcg5	-0.830446	0.00614552	0.999992	111.083	0.405063	-0.425383	-0.326414	0.504032	0.557838	0.345559	0.162139	0.478956
chr5	121680943	121681243	chr5_121680943_121681243	1	Gm15800	-1.29728	0.00673472	0.999992	30.3589	0.663235	-0.63405	-0.852722	0.444563	NA	NA	0.0090695	0.802633
chr9	85275645	85275945	chr9_85275645_85275945	1	Fam46a	-0.869264	0.00799931	0.999992	103.087	0.429241	-0.440022	-0.453834	0.41543	0.565842	0.381844	0.0583025	0.66571
chr14	55363607	55363907	chr14_55363607_55363907	1	Slc7a8	-1.13117	0.000486066	0.999992	97.1863	0.470227	-0.660947	-0.46546	0.665715	0.505729	0.101936	0.0487273	0.297493
chr8	125537388	125537688	chr8_125537388_125537688	1	Gm20388	-1.83502	0.003592	0.999992	15.8284	1.02728	-0.807745	-0.462543	1.37248	NA	NA	0.352856	NA
chr14	47812288	47812588	chr14_47812288_47812588	1	Gch1	-1.53377	0.00885771	0.999992	17.408	0.851415	-0.682355	-0.366613	1.16716	NA	NA	0.447107	NA
chr8	47216171	47216471	chr8_47216171_47216471	1	Snx25	-0.895902	0.00113538	0.999992	136.179	0.675681	-0.22022	-0.440967	0.454935	0.0949717	0.676353	0.0203918	0.490877
chr5	30562792	30563092	chr5_30562792_30563092	1	Ept1	-1.0337	0.00206414	0.999992	63.9208	0.676261	-0.357437	-0.47038	0.563318	0.260742	0.520604	0.0445095	0.484402
chr11	79139372	79139672	chr11_79139372_79139672	1	Nf1	-1.88031	0.00192383	0.999992	19.3076	1.24187	-0.638437	-0.609504	1.2708	NA	NA	0.16323	NA
chr16	24439180	24439480	chr16_24439180_24439480	1	Lpp	-1.27477	0.0016929	0.999992	38.8042	0.634906	-0.639862	-0.453844	0.820924	NA	0.242295	0.133038	0.327957
chr9	57632786	57633086	chr9_57632786_57633086	1	Gm17231	-1.50418	0.000636424	0.999992	30.2808	0.724959	-0.779221	-0.663642	0.840538	NA	NA	0.0313574	0.380315
chr1	120299323	120299623	chr1_120299323_120299623	1	Clasp1	-1.7109	0.000546967	0.999992	24.9815	0.924065	-0.786833	-0.601351	1.10955	NA	NA	0.0903131	NA
chr7	48871437	48871737	chr7_48871437_48871737	1	2610021A01Rik	-0.975769	0.000824298	0.999992	104.031	0.474493	-0.501276	-0.384816	0.590953	0.427391	0.200226	0.0717044	0.31427
chr11	102402677	102402977	chr11_102402677_102402977	1	Gpatch8	-0.944494	0.00474667	0.999992	64.2307	0.511541	-0.432953	-0.291776	0.652718	0.484322	0.388709	0.268136	0.35369
chr10	23571641	23571941	chr10_23571641_23571941	1	Vnn3	-1.03794	0.00339745	0.999992	60.1049	0.471415	-0.566523	-0.465667	0.572271	0.567687	0.248289	0.0727029	0.50711
chr10	128024759	128025059	chr10_128024759_128025059	1	Erbb3	-0.800487	0.00119649	0.999992	228.514	0.463552	-0.336935	-0.370024	0.430463	0.297305	0.372069	0.0377164	0.438247
chr2	164257249	164257549	chr2_164257249_164257549	1	Sdc4	-0.552591	0.00301023	0.999992	649.765	0.299646	-0.252945	-0.297309	0.255282	0.415066	0.381748	0.0269871	0.614684
chr8	97714895	97715195	chr8_97714895_97715195	1	Cngb1	-1.05318	0.00335028	0.999992	61.7442	0.553131	-0.500051	-0.709134	0.344048	0.458681	0.357357	0.00332255	0.792103
chr4	40746522	40746822	chr4_40746522_40746822	1	B4galt1	-0.584175	0.00560997	0.999992	475.72	0.390247	-0.193927	-0.311683	0.272492	0.302305	0.620236	0.042934	0.652397
chr13	49041683	49041983	chr13_49041683_49041983	1	Fam120a	-0.996152	0.00974931	0.999992	50.7208	0.307919	-0.688233	-0.428713	0.567439	0.796551	0.177284	0.150791	0.57201
chr3	8960621	8960921	chr3_8960621_8960921	1	Tpd52	-1.59174	0.00325948	0.999992	25.7911	0.847086	-0.744653	-0.333716	1.25802	NA	NA	0.464842	NA
chr17	13713788	13714088	chr17_13713788_13714088	1	Tcte2	-1.42634	0.005499	0.999992	24.1309	0.725746	-0.700596	-0.620142	0.8062	NA	NA	0.0993478	NA
chr10	28107263	28107563	chr10_28107263_28107563	1	Ptprk	-1.04244	0.000214717	0.999992	125.598	0.555358	-0.487083	-0.292999	0.749442	0.274679	0.191627	0.176173	0.106768
chr8	122192964	122193264	chr8_122192964_122193264	1	Wfdc1	-1.2544	0.00312038	0.999992	39.5263	0.847823	-0.406577	-0.432145	0.822256	NA	0.572273	0.166764	0.37177
chr13	24911295	24911595	chr13_24911295_24911595	1	Acot13	-1.52878	0.00935587	0.999992	20.8734	0.70724	-0.821545	-0.638632	0.890153	NA	NA	0.15376	NA
chr9	104095438	104095738	chr9_104095438_104095738	1	Dnajc13	-1.60409	0.00938316	0.999992	17.6657	1.04864	-0.555452	-0.450566	1.15352	NA	NA	0.350027	NA
chr11	102377542	102377842	chr11_102377542_102377842	1	Gpatch8	-1.24585	0.00407636	0.999992	52.64	0.621894	-0.62396	-0.216276	1.02958	0.529911	0.308795	0.581744	0.186939
chr17	12489651	12489951	chr17_12489651_12489951	1	Map3k4	-0.800377	0.0037953	0.999992	152.754	0.285696	-0.514681	-0.346413	0.453963	0.694289	0.158258	0.0970602	0.484651
chr17	12489851	12490151	chr17_12489851_12490151	1	Map3k4	-0.679418	0.00397676	0.999992	291.235	0.293558	-0.385859	-0.277828	0.40159	0.593626	0.24562	0.124916	0.454983
chr14	12404479	12404779	chr14_12404479_12404779	1	Ptprg	-0.720658	0.00978466	0.999992	105.737	0.247164	-0.473494	-0.258647	0.462011	0.760296	0.211278	0.246626	0.482158
chr14	12404679	12404979	chr14_12404679_12404979	1	Ptprg	-0.873838	0.00233532	0.999992	130.633	0.377104	-0.496733	-0.28621	0.587627	0.569095	0.198331	0.205791	0.300461
chr17	86930331	86930631	chr17_86930331_86930631	1	Prkce	-0.903949	0.00462016	0.999992	86.2616	0.340527	-0.563422	-0.448805	0.455144	0.681427	0.189101	0.0549119	0.593273
chr4	98060163	98060463	chr4_98060163_98060463	1	Inadl	-1.46419	0.00589219	0.999992	22.1427	0.590585	-0.873602	-0.860721	0.603465	NA	NA	0.0225857	NA
chr5	38867922	38868222	chr5_38867922_38868222	1	Slc2a9	-1.64129	0.00540486	0.999992	16.646	0.581794	-1.05949	-0.783564	0.857724	NA	NA	0.0758001	NA
chr5	93195799	93196099	chr5_93195799_93196099	1	Shroom3	-1.39603	0.0085697	0.999992	20.6524	0.551535	-0.844497	-0.625038	0.770993	NA	NA	0.118431	NA
chr6	116585005	116585305	chr6_116585005_116585305	1	Rassf4	-1.2716	5.14e-05	0.999992	123.856	0.718227	-0.553377	-0.468963	0.802641	0.146411	0.183234	0.0362264	0.130322
chr1	135514043	135514343	chr1_135514043_135514343	1	Zc3h11a	-1.16047	0.00611296	0.999992	37.498	0.620118	-0.540349	-0.490746	0.669721	NA	0.398857	0.115702	0.530209
chr4	41335001	41335301	chr4_41335001_41335301	1	Ubap1	-1.18783	0.0075878	0.999992	39.8259	0.519186	-0.668645	-0.476162	0.71167	NA	0.287057	0.16407	0.513982
chr2	72607822	72608122	chr2_72607822_72608122	1	6430710C18Rik	-0.965738	0.00926446	0.999992	52.3071	0.406294	-0.559444	-0.398328	0.56741	0.675714	0.28711	0.16144	0.5495
chr4	98045877	98046177	chr4_98045877_98046177	1	Tm2d1	-1.79752	0.00431451	0.999992	16.0907	0.968238	-0.829281	-0.537032	1.26049	NA	NA	0.269989	NA
chr19	10611682	10611982	chr19_10611682_10611982	1	Cpsf7	-1.10862	0.00471377	0.999992	50.4616	0.406466	-0.702156	-0.395029	0.713594	0.703907	0.169426	0.199507	0.405493
chr12	8534483	8534783	chr12_8534483_8534783	1	Slc7a15	-1.83875	0.00573136	0.999992	15.1237	0.810177	-1.02858	-0.687757	1.151	NA	NA	0.179394	NA
chr9	99436328	99436628	chr9_99436328_99436628	1	Armc8	-2.26828	0.00116487	0.999992	15.019	1.58197	-0.686309	-0.569203	1.69907	NA	NA	0.263683	NA
chr2	68751230	68751530	chr2_68751230_68751530	1	Lass6	-1.16885	0.00267399	0.999992	53.0126	0.848507	-0.320342	-0.295053	0.873795	0.211082	0.647384	0.3363	0.244737
chr11	102374542	102374842	chr11_102374542_102374842	1	Gpatch8	-1.27858	0.00371459	0.999992	45.1573	0.652437	-0.626148	-0.396299	0.882286	NA	0.320641	0.255647	0.328726
chr3	38365914	38366214	chr3_38365914_38366214	1	Ankrd50	-1.35045	0.00445946	0.999992	30.1866	0.649406	-0.701044	-0.357526	0.992924	NA	NA	0.35531	0.297493
chr1	95616282	95616582	chr1_95616282_95616582	1	Thap4	-1.40747	9.06e-05	0.999992	77.6709	0.936291	-0.471181	-0.730535	0.676936	0.0680051	0.388409	0.0019738	0.38336
chr10	39801188	39801488	chr10_39801188_39801488	1	Slc16a10	-1.50004	0.00978826	0.999992	21.5657	0.876678	-0.623364	-1.07231	0.427735	NA	NA	0.00585957	NA
chr14	55362607	55362907	chr14_55362607_55362907	1	Slc7a8	-1.32831	0.000327427	0.999992	55.9976	0.940911	-0.387395	-0.551404	0.776903	0.0937527	0.522588	0.0275662	0.300255
chr13	34320038	34320338	chr13_34320038_34320338	1	Slc22a23	-1.20923	0.00979008	0.999992	29.3661	0.722347	-0.486887	-0.556002	0.653232	NA	NA	0.0994817	0.621254
chr1	95616082	95616382	chr1_95616082_95616382	1	Thap4	-1.26105	0.000880464	0.999992	54.6555	0.653162	-0.607885	-0.846306	0.414741	0.371294	0.256076	0.000684839	0.742104
chr8	95787284	95787584	chr8_95787284_95787584	1	Ces1f	-1.64052	0.00618421	0.999992	18.9103	1.00048	-0.64004	-1.06544	0.575083	NA	NA	0.00748864	NA
chr17	24238418	24238718	chr17_24238418_24238718	1	Pdpk1	-1.05494	0.0096842	0.999992	53.9883	0.70059	-0.354353	-0.64356	0.411382	0.375338	0.640171	0.0225139	0.774611
chr14	121863979	121864279	chr14_121863979_121864279	1	Slc15a1	-0.993985	0.00614743	0.999992	56.8686	0.734067	-0.259918	-0.317707	0.676278	0.266285	0.711818	0.251907	0.400984
chr18	33357920	33358220	chr18_33357920_33358220	1	Stard4	-1.08384	0.0090112	0.999992	47.4261	0.624884	-0.458951	-0.420191	0.663644	NA	0.497118	0.184581	0.518655
chr1	169249461	169249761	chr1_169249461_169249761	1	Tmco1	-2.22135	0.00127896	0.999992	16.0259	1.44491	-0.776437	-1.23342	0.987925	NA	NA	0.00615251	NA
chr1	172521052	172521352	chr1_172521052_172521352	1	Nos1ap	-1.17292	0.00935231	0.999992	30.9435	0.707985	-0.464932	-0.541705	0.631212	NA	NA	0.0945514	0.619896
chr5	44172092	44172392	chr5_44172092_44172392	1	Fbxl5	-0.675123	0.00705231	0.999992	173.899	0.432513	-0.24261	-0.36553	0.309593	0.366089	0.589575	0.0418411	0.68058
chr8	112330846	112331146	chr8_112330846_112331146	1	Ap1g1	-1.1754	0.00659612	0.999992	34.9417	0.769667	-0.405734	-0.247	0.928401	NA	NA	0.494555	0.287522
chr13	49042683	49042983	chr13_49042683_49042983	1	Fam120a	-1.53076	0.00769753	0.999992	19.8112	0.915073	-0.615692	-0.361205	1.16956	NA	NA	0.443508	NA
chr12	70469254	70469554	chr12_70469254_70469554	1	Gm9887	-1.02075	0.00282253	0.999992	78.1478	0.497182	-0.523573	-0.601092	0.419663	0.498771	0.287257	0.0112495	0.683847
chr1	120346373	120346673	chr1_120346373_120346673	1	Clasp1	-0.963222	0.00632435	0.999992	64.9904	0.508163	-0.455059	-0.414288	0.548934	0.514822	0.39981	0.114658	0.536948
chr17	74960036	74960336	chr17_74960036_74960336	1	Birc6	-1.0586	0.0032623	0.999992	87.5048	0.304915	-0.753689	-0.588442	0.470162	0.771433	0.0947137	0.0233256	0.643783
chr17	74959836	74960136	chr17_74959836_74960136	1	Birc6	-1.2884	0.000518771	0.999992	88.1102	0.442022	-0.846374	-0.692897	0.5955	0.623661	0.0571813	0.00769122	0.500423
chr7	122922209	122922509	chr7_122922209_122922509	1	Sox6	-1.81734	0.00556457	0.999992	16.9735	0.841572	-0.975769	-0.870061	0.947279	NA	NA	0.0699121	NA
chr6	116029858	116030158	chr6_116029858_116030158	1	Tmcc1	-1.52759	0.00394427	0.999992	23.1573	0.609547	-0.918048	-0.685315	0.84228	NA	NA	0.0806803	NA
chr9	108833499	108833799	chr9_108833499_108833799	1	Uqcrc1	-1.02148	0.000713137	0.999992	120.86	0.427679	-0.593802	-0.481943	0.539538	0.517122	0.123663	0.0252421	0.414813
chr16	24902491	24902791	chr16_24902491_24902791	1	Lpp	-1.30248	0.00833808	0.999992	27.7944	0.289007	-1.01347	-0.854798	0.447677	NA	NA	0.0169107	0.80439
chr8	124903820	124904120	chr8_124903820_124904120	1	Gm20388	-1.42715	0.0093377	0.999992	22.7497	0.725627	-0.701524	-0.628099	0.799053	NA	NA	0.123292	NA
chr11	102371350	102371650	chr11_102371350_102371650	1	Gpatch8	-1.6659	0.000332399	0.999992	64.2493	0.861609	-0.804294	-0.881892	0.784012	0.310565	0.197604	0.00558083	0.462481
chr11	102371150	102371450	chr11_102371150_102371450	1	Gpatch8	-1.50029	0.00558219	0.999992	61.378	0.476186	-1.02411	-1.06372	0.436579	0.752597	0.154226	0.00497457	0.835761
chr17	74959036	74959336	chr17_74959036_74959336	1	Birc6	-1.04203	0.00750867	0.999992	74.6411	0.43256	-0.609467	-0.510857	0.53117	0.66157	0.2721	0.0789515	0.621212
chr17	66207172	66207472	chr17_66207172_66207472	1	Ralbp1	-1.66485	0.000734115	0.999992	40.7277	1.01532	-0.649522	-0.86905	0.795796	NA	0.381654	0.00918045	0.509882
chr16	5015437	5015737	chr16_5015437_5015737	1	Glyr1	-1.88313	0.00299651	0.999992	19.0249	1.31168	-0.571453	-0.604802	1.27833	NA	NA	0.187352	NA
chr17	28848133	28848433	chr17_28848133_28848433	1	Mapk14	-1.51145	0.00670891	0.999992	25.6433	0.944751	-0.566701	-0.396692	1.11476	NA	NA	0.375852	NA
chr11	98548937	98549237	chr11_98548937_98549237	1	Psmd3	-2.10484	0.00101408	0.999992	20.8136	1.02509	-1.07975	-1.39286	0.711987	NA	NA	0.00116292	NA
chr17	66207372	66207672	chr17_66207372_66207672	1	Ralbp1	-1.67762	0.00383681	0.999992	33.1783	1.07969	-0.597931	-0.795237	0.882379	NA	NA	0.0534731	0.555286
chr5	106118667	106118967	chr5_106118667_106118967	1	Lrrc8d	-1.59857	0.00060785	0.999992	30.7511	0.841507	-0.757059	-0.940575	0.657991	NA	NA	0.00235232	0.610365
chr18	39163857	39164157	chr18_39163857_39164157	1	Arhgap26	-0.916917	0.00429687	0.999992	95.8324	0.478334	-0.438583	-0.468065	0.448852	0.484534	0.367317	0.0426317	0.607947
chr13	47289163	47289463	chr13_47289163_47289463	1	Rnf144b	-0.830009	0.00957675	0.999992	149.667	0.492897	-0.337112	-0.549195	0.280814	0.450774	0.545966	0.0148302	0.816329
chr14	61530337	61530637	chr14_61530337_61530637	1	Mipep	-1.15686	0.00537353	0.999992	58.854	0.647667	-0.509198	-0.706645	0.45022	0.449583	0.442657	0.0144002	0.745455
chr3	96528010	96528310	chr3_96528010_96528310	1	Polr3c	-1.1176	0.00627117	0.999992	49.1208	0.530227	-0.587377	-0.532293	0.585311	0.580325	0.324094	0.0758825	0.593676
chr2	172932802	172933102	chr2_172932802_172933102	1	Ctcfl	-1.33302	0.0016269	0.999992	39.8253	0.801648	-0.531371	-0.59521	0.737808	NA	0.407762	0.0438983	0.455519
chr6	37340960	37341260	chr6_37340960_37341260	1	Creb3l2	-1.15789	0.00316763	0.999992	49.8799	0.730189	-0.4277	-0.576373	0.581515	0.324287	0.508258	0.034634	0.577345
chr10	19910156	19910456	chr10_19910156_19910456	1	Mtap7	-1.3885	0.000193096	0.999992	72.58	0.867815	-0.520688	-0.59496	0.793544	0.139226	0.338033	0.0207501	0.276197
chr12	8534283	8534583	chr12_8534283_8534583	1	Slc7a15	-1.7081	0.00382613	0.999992	21.4329	1.00568	-0.702425	-1.01717	0.69093	NA	NA	0.0106565	NA
chr5	143105308	143105608	chr5_143105308_143105608	1	Wipi2	-0.842258	0.00507093	0.999992	114.494	0.643171	-0.199087	-0.444084	0.398173	0.189508	0.7511	0.0354308	0.64472
chr18	61651732	61652032	chr18_61651732_61652032	1	Arhgef37	-1.11205	0.00133461	0.999992	76.1053	0.798156	-0.313898	-0.369633	0.74242	0.151865	0.609509	0.15037	0.276037
chr7	117927987	117928287	chr7_117927987_117928287	1	Ampd3	-0.99484	0.00968822	0.999992	55.0263	0.705768	-0.289072	-0.383343	0.611496	0.338399	0.695455	0.18476	0.527246
chr16	33191886	33192186	chr16_33191886_33192186	1	Osbpl11	-1.10538	0.00286315	0.999992	73.8511	0.540122	-0.565256	-0.673982	0.431396	0.496294	0.291276	0.0085126	0.710194
chr7	132576204	132576504	chr7_132576204_132576504	1	Jmjd5	-1.2444	0.00377495	0.999992	49.1819	0.654759	-0.589641	-0.83399	0.41041	0.465769	0.367776	0.00418776	0.792249
chr5	117817389	117817689	chr5_117817389_117817689	1	Wsb2	-0.983964	0.00869185	0.999992	53.2483	0.408448	-0.575516	-0.544347	0.439617	0.673183	0.281841	0.043937	0.707911
chr11	98547137	98547437	chr11_98547137_98547437	1	Psmd3	-1.67017	0.00910887	0.999992	18.4779	1.05473	-0.615436	-0.961184	0.708982	NA	NA	0.0282155	NA
chr3	132297694	132297994	chr3_132297694_132297994	1	Gm5549	-1.45783	0.00408239	0.999992	33.1744	0.886764	-0.571069	-0.810677	0.647157	NA	NA	0.0203229	0.669719
chr17	29388498	29388798	chr17_29388498_29388798	1	Ppil1	-1.10341	0.00720942	0.999992	93.7413	0.695631	-0.407778	-0.470708	0.632701	0.382913	0.572365	0.131161	0.537555
chr9	63595109	63595409	chr9_63595109_63595409	1	Smad3	-0.912887	0.00197165	0.999992	140.825	0.400091	-0.512795	-0.599204	0.313683	0.537199	0.205596	0.00293691	0.749907
chr6	72303170	72303470	chr6_72303170_72303470	1	0610030E20Rik	-1.25286	0.00934594	0.999992	30.8952	0.600027	-0.652834	-0.613622	0.639239	NA	NA	0.0819266	0.644237
chr9	63594909	63595209	chr9_63594909_63595209	1	Smad3	-0.88239	0.00604755	0.999992	118.224	0.376975	-0.505415	-0.481839	0.400552	0.630419	0.27151	0.0386776	0.67304
chr12	8534083	8534383	chr12_8534083_8534383	1	Slc7a15	-1.64659	0.00499221	0.999992	19.9471	0.958812	-0.687779	-1.00352	0.643071	NA	NA	0.0111172	NA
chr15	75805671	75805971	chr15_75805671_75805971	1	Zfp707	-0.720175	0.00982569	0.999992	259.788	0.546493	-0.173682	-0.596717	0.123458	0.249847	0.776668	0.00153832	0.930036
chr9	102619641	102619941	chr9_102619641_102619941	1	Amotl2	-0.597176	0.00979397	0.999992	369.693	0.264956	-0.33222	-0.365379	0.231797	0.638044	0.341334	0.0289228	0.771104
chr2	18125259	18125559	chr2_18125259_18125559	1	Mllt10	-2.70614	0.000634432	0.999992	15.655	2.09861	-0.607527	-1.66793	1.03821	NA	NA	0.000503952	NA
chr4	138979791	138980091	chr4_138979791_138980091	1	Ubr4	-1.22336	0.00486292	0.999992	50.8234	1.00159	-0.22177	-0.922117	0.301242	0.127426	0.826623	0.000893508	0.874678
chr12	8538419	8538719	chr12_8538419_8538719	1	Slc7a15	-1.8301	0.00272014	0.999992	17.0853	1.11718	-0.712921	-1.17125	0.65885	NA	NA	0.00321221	NA
chr4	138979991	138980291	chr4_138979991_138980291	1	Ubr4	-1.34346	0.0097806	0.999992	24.1761	0.864812	-0.478644	-0.716274	0.627182	NA	NA	0.0466732	NA
chr14	55363407	55363707	chr14_55363407_55363707	1	Slc7a8	-1.0037	0.00452735	0.999992	72.7128	0.68499	-0.318706	-0.488549	0.515147	0.283879	0.619421	0.0512604	0.585703
chr1	58810720	58811020	chr1_58810720_58811020	1	Cflar	-2.01942	0.00415234	0.999992	17.2664	1.71251	-0.306907	-0.911996	1.10742	NA	NA	0.0463398	NA
chr3	28633410	28633710	chr3_28633410_28633710	1	1700112D23Rik	-1.40917	0.00996784	0.999992	25.1949	1.1838	-0.225363	-0.52739	0.881777	NA	NA	0.175695	NA
chr5	109103804	109104104	chr5_109103804_109104104	1	Idua	-2.22697	0.00104617	0.999992	16.0028	1.75001	-0.476962	-0.68007	1.5469	NA	NA	0.135689	NA
chr5	151411048	151411348	chr5_151411048_151411348	1	N4bp2l2	-1.52939	0.00720004	0.999992	20.3356	0.957143	-0.572245	-0.701622	0.827766	NA	NA	0.0809329	NA
chr2	172933202	172933502	chr2_172933202_172933502	1	Ctcfl	-1.51591	0.0061528	0.999992	30.2398	1.02783	-0.488078	-0.8157	0.70021	NA	NA	0.0330323	0.674994
chr8	26923036	26923336	chr8_26923036_26923336	1	Star	-1.2078	0.00755845	0.999992	36.387	0.672237	-0.535563	-0.637297	0.570503	NA	0.455697	0.0468528	0.674387
chr17	78788104	78788404	chr17_78788104_78788404	1	Fez2	-1.23601	0.00104728	0.999992	68.5851	0.743232	-0.49278	-0.644816	0.591196	0.268401	0.393758	0.0127872	0.530783
chr19	7531869	7532169	chr19_7531869_7532169	1	Rtn3	-1.54442	0.00658817	0.999992	31.0467	1.16975	-0.374669	-0.525649	1.01877	NA	NA	0.218626	0.435059
chr4	149789332	149789632	chr4_149789332_149789632	1	Rere	-1.22464	0.00265035	0.999992	82.2379	0.829045	-0.395595	-0.671644	0.552997	0.232162	0.585451	0.018024	0.627147
chr19	7532469	7532769	chr19_7532469_7532769	1	Rtn3	-1.83627	0.00481903	0.999992	23.2997	1.24642	-0.589851	-1.16256	0.673708	NA	NA	0.00747178	NA
chr5	108998310	108998610	chr5_108998310_108998610	1	Gak	-1.22853	0.00589357	0.999992	57.2166	1.0898	-0.138735	-0.663207	0.565324	0.100694	0.905953	0.0298819	0.674325
chr19	7531669	7531969	chr19_7531669_7531969	1	Rtn3	-1.41745	0.00903281	0.999992	41.4156	1.03298	-0.384467	-0.670126	0.747321	NA	0.722048	0.0888229	0.622414
chr5	108998710	108999010	chr5_108998710_108999010	1	Gak	-1.50565	0.00611731	0.999992	29.6181	1.33345	-0.172199	-0.562919	0.942731	NA	NA	0.146046	0.482809
chr5	108998510	108998810	chr5_108998510_108998810	1	Gak	-1.38456	0.00327161	0.999992	37.5594	1.15841	-0.226146	-0.66011	0.724448	NA	0.832782	0.0364914	0.56242
chr5	44285495	44285795	chr5_44285495_44285795	1	Cd38	-1.21579	0.00969684	0.999992	35.1625	0.981185	-0.234603	-0.609764	0.606024	NA	NA	0.0595443	0.671184
chr1	16103488	16103788	chr1_16103488_16103788	1	Rdh10	-2.4221	0.000415452	0.999992	16.9577	2.12101	-0.301088	-0.917193	1.5049	NA	NA	0.0255649	NA
chr5	108997910	108998210	chr5_108997910_108998210	1	Gak	-0.887579	0.00810447	0.999992	73.6634	0.711029	-0.17655	-0.486006	0.401573	0.203128	0.816409	0.0354277	0.703724
chr6	125319934	125320234	chr6_125319934_125320234	1	Plekhg6	-1.03378	0.00826597	0.999992	63.7073	1.00462	-0.0291624	-0.407908	0.625875	0.0795189	0.981177	0.150324	0.52715
chr11	65548387	65548687	chr11_65548387_65548687	1	Map2k4	-0.977076	0.00305045	0.999992	79.8064	0.449716	-0.52736	-0.373658	0.603418	0.549714	0.247814	0.135175	0.401455
chr12	101711277	101711577	chr12_101711277_101711577	1	Ttc7b	-0.962463	0.00425471	0.999992	78.9852	0.4924	-0.470063	-0.417409	0.545055	0.501064	0.346528	0.0943474	0.50368
chr5	64808255	64808555	chr5_64808255_64808555	1	Tbc1d1	-1.18853	0.00212431	0.999992	80.8066	0.65258	-0.535949	-0.653478	0.535051	0.386372	0.357627	0.0158318	0.613111
chr5	64808455	64808755	chr5_64808455_64808755	1	Tbc1d1	-1.20383	0.00442491	0.999992	58.0815	0.553936	-0.649895	-0.647615	0.556215	0.568207	0.282639	0.032835	0.643892
chr15	95674857	95675157	chr15_95674857_95675157	1	Ano6	-0.902683	0.00183296	0.999992	146.223	0.427082	-0.475602	-0.596345	0.306338	0.483282	0.244829	0.00247133	0.752147
chr5	75007076	75007376	chr5_75007076_75007376	1	Lnx1	-1.36208	0.00248578	0.999992	50.811	0.532205	-0.82987	-0.81691	0.545165	0.628677	0.164551	0.00969902	0.687663
chr10	59150359	59150659	chr10_59150359_59150659	1	Micu1	-1.17172	0.00143586	0.999992	56.1202	0.440093	-0.731624	-0.868231	0.303486	0.616525	0.124842	0.000385409	0.833226
chr5	53036807	53037107	chr5_53036807_53037107	1	Sepsecs	-1.09872	0.00610503	0.999992	60.0761	0.488128	-0.610589	-0.805899	0.292818	0.604908	0.297464	0.0031779	0.86096
chr2	119987468	119987768	chr2_119987468_119987768	1	Pla2g4e	-1.72382	0.00567947	0.999992	17.8749	1.01531	-0.708506	-0.80074	0.923075	NA	NA	0.0693122	NA
chr1	181522419	181522719	chr1_181522419_181522719	1	Cnst	-0.977527	0.00940198	0.999992	53.2508	0.57176	-0.405768	-0.501089	0.476438	0.477637	0.518727	0.0632991	0.672817
chr15	95670657	95670957	chr15_95670657_95670957	1	Ano6	-0.996303	0.00687982	0.999992	60.9472	0.828155	-0.168148	-0.548191	0.448112	0.159645	0.847554	0.0285893	0.69817
chr1	191866221	191866521	chr1_191866221_191866521	1	Prox1	-1.78992	0.00709508	0.999992	15.2077	1.43913	-0.350785	-0.72959	1.06033	NA	NA	0.101645	NA
chr1	162611446	162611746	chr1_162611446_162611746	1	Rabgap1l	-1.28007	0.00926811	0.999992	29.466	0.935409	-0.344659	-0.613037	0.667031	NA	NA	0.0742373	0.642766
chr4	124490613	124490913	chr4_124490613_124490913	1	Mtf1	-1.43097	0.00182055	0.999992	38.6996	0.733213	-0.697753	-0.677353	0.753614	NA	0.278541	0.0376258	0.496085
chr11	60017759	60018059	chr11_60017759_60018059	1	Srebf1	-1.92653	0.00137678	0.999992	20.3162	1.18019	-0.746336	-0.912063	1.01446	NA	NA	0.0257852	NA
chr12	29526403	29526703	chr12_29526403_29526703	1	Tssc1	-1.0919	0.00860896	0.999992	43.3671	0.5939	-0.497997	-0.543428	0.548468	NA	0.448502	0.0704928	0.648455
chr14	32976012	32976312	chr14_32976012_32976312	1	Ncoa4	-1.40715	0.00631099	0.999992	24.0653	0.852099	-0.555048	-0.530925	0.876222	NA	NA	0.161211	NA
chr16	32906242	32906542	chr16_32906242_32906542	1	Fyttd1	-1.55288	0.00866674	0.999992	17.4772	0.913545	-0.639331	-0.811043	0.741833	NA	NA	0.048969	NA
chr4	155125045	155125345	chr4_155125045_155125345	1	Atad3a	-1.51805	0.00222989	0.999992	31.2435	1.0151	-0.50295	-0.669956	0.848089	NA	NA	0.0518539	0.476997
chr5	45889684	45889984	chr5_45889684_45889984	1	Lap3	-1.5036	0.00889811	0.999992	23.538	0.903422	-0.600177	-0.854042	0.649558	NA	NA	0.0323815	NA
chr4	138978391	138978691	chr4_138978391_138978691	1	Ubr4	-1.24923	0.00541992	0.999992	49.8785	0.629614	-0.619616	-0.738072	0.511158	0.52444	0.361026	0.0195611	0.721715
chr11	116346151	116346451	chr11_116346151_116346451	1	Prpsap1	-1.49509	0.00722111	0.999992	24.3335	0.996523	-0.49857	-0.875981	0.619112	NA	NA	0.0198486	NA
chr3	97543490	97543790	chr3_97543490_97543790	1	Pde4dip	-2.0557	0.00215727	0.999992	17.249	1.46925	-0.586446	-0.516892	1.5388	NA	NA	0.299564	NA
chr9	98405656	98405956	chr9_98405656_98405956	1	Rbp2	-1.65777	0.00390475	0.999992	19.8166	0.953364	-0.704403	-0.519837	1.13793	NA	NA	0.233167	NA
chr7	17329932	17330232	chr7_17329932_17330232	1	Ap2s1	-1.59228	0.00619338	0.999992	22.4571	0.873187	-0.719095	-0.54942	1.04286	NA	NA	0.219013	NA
chr12	73092889	73093189	chr12_73092889_73093189	1	Daam1	-1.98257	0.00353865	0.999992	16.3471	0.921639	-1.06093	-0.821557	1.16101	NA	NA	0.104314	NA
chr2	5399308	5399608	chr2_5399308_5399608	1	Camk1d	-0.853018	0.00532627	0.999992	102.675	0.318827	-0.534191	-0.528899	0.324119	0.688539	0.201305	0.0141505	0.751991
chr13	75045919	75046219	chr13_75045919_75046219	1	Hnrnpa1l2-ps	-1.73	0.00212635	0.999992	24.0635	0.92513	-0.804874	-1.23997	0.490035	NA	NA	0.000859528	NA
chr1	166092388	166092688	chr1_166092388_166092688	1	F5	-0.971275	0.00516344	0.999992	70.2538	0.410806	-0.560469	-0.780679	0.190596	0.621752	0.260355	0.000751487	0.90758
chrX	10660362	10660662	chrX_10660362_10660662	1	Gm14485	-1.25635	0.000555039	0.999992	62.4058	0.389636	-0.866716	-0.836291	0.420062	0.675564	0.0447773	0.000680005	0.711008
chr12	78084399	78084699	chr12_78084399_78084699	1	Max	-0.529399	0.00978782	0.999992	332.626	0.169854	-0.359545	-0.341196	0.188202	0.775809	0.202084	0.0198337	0.801452
chr2	119274682	119274982	chr2_119274682_119274982	1	Ino80	-0.71446	0.00562524	0.999992	196.876	0.178142	-0.536319	-0.545531	0.168929	0.829385	0.104569	0.0020779	0.881294
chr2	119274882	119275182	chr2_119274882_119275182	1	Ino80	-0.657255	0.00773277	0.999992	157.575	0.10548	-0.551775	-0.495627	0.161628	0.912916	0.0695827	0.00371708	0.881294
chr9	40245758	40246058	chr9_40245758_40246058	1	Gramd1b	-0.611501	0.00570017	0.999992	277.087	0.14249	-0.469011	-0.421379	0.190122	0.846521	0.093284	0.00641892	0.820955
chr1	120347573	120347873	chr1_120347573_120347873	1	Clasp1	-1.08269	0.00745046	0.999992	48.7662	0.262131	-0.82056	-0.733151	0.349539	0.846607	0.113587	0.0107515	0.819647
chr4	142382115	142382415	chr4_142382115_142382415	1	Gm13018	-1.06715	0.00276438	0.999992	69.6056	0.461481	-0.605668	-0.661302	0.405847	0.572745	0.216907	0.00723704	0.720939
chr4	117301829	117302129	chr4_117301829_117302129	1	Eri3	-0.890715	0.00626843	0.999992	120.395	0.243131	-0.647583	-0.660206	0.230509	0.808056	0.127499	0.00344083	0.866056
chr7	134504175	134504475	chr7_134504175_134504475	1	Gm10586	-0.764564	0.00253192	0.999992	231.942	0.275787	-0.488777	-0.606124	0.15844	0.662277	0.145333	0.00034635	0.889281
chr10	115617778	115618078	chr10_115617778_115618078	1	Ptprr	-1.24771	0.00334454	0.999992	38.6063	0.335656	-0.912058	-0.978175	0.269539	NA	0.089742	0.000752238	0.88661
chr2	21167358	21167658	chr2_21167358_21167658	1	Gm13378	-0.918197	0.00419706	0.999992	89.2759	0.272618	-0.645579	-0.70266	0.215538	0.767054	0.120112	0.00126641	0.87699
chr1	162620542	162620842	chr1_162620542_162620842	1	Rabgap1l	-1.76345	1.06e-06	0.355799	83.9982	0.878138	-0.885315	-0.791537	0.971915	0.109313	0.0299201	0.000962978	0.0986706
chr5	44200203	44200503	chr5_44200203_44200503	1	Fbxl5	-2.16646	1.93e-05	0.999992	30.5552	1.1768	-0.989658	-1.04493	1.12153	NA	NA	0.00170808	0.255878
chr6	101014847	101015147	chr6_101014847_101015147	1	Pdzrn3	-1.59591	0.0049565	0.999992	21.7366	0.731236	-0.86467	-0.972812	0.623094	NA	NA	0.0140757	NA
chr17	13617655	13617955	chr17_13617655_13617955	1	U6	-0.907757	0.00638721	0.999992	117.997	0.392416	-0.515341	-0.643485	0.264272	0.623753	0.286532	0.005123	0.842126
chr9	96560470	96560770	chr9_96560470_96560770	1	Zbtb38	-0.82479	0.0089402	0.999992	96.3917	0.251823	-0.572968	-0.634736	0.190055	0.787953	0.181137	0.0034576	0.89426
chr6	5517334	5517634	chr6_5517334_5517634	1	Pdk4	-0.909795	0.00944085	0.999992	89.2874	0.38401	-0.525785	-0.609071	0.300724	0.6629	0.30762	0.0134884	0.822413
chr13	75005313	75005613	chr13_75005313_75005613	1	Hnrnpa1l2-ps	-1.20138	0.00185883	0.999992	76.9253	0.155785	-1.0456	-1.19422	0.00716356	0.917635	0.0191785	2.72e-06	0.997567
chr11	32238510	32238810	chr11_32238510_32238810	1	Sh3pxd2b	-1.01605	0.00340059	0.999992	191.03	0.234187	-0.781865	-1.10679	-0.0907344	0.832191	0.0705556	7.83e-07	0.962883
chr4	58161249	58161549	chr4_58161249_58161549	1	Svep1	-0.956751	0.00193115	0.999992	131.88	0.34596	-0.610792	-1.00687	-0.0501209	0.642514	0.13733	3e-07	0.978863
chr11	32239310	32239610	chr11_32239310_32239610	1	Sh3pxd2b	-1.02283	0.00534421	0.999992	147.406	0.256323	-0.76651	-1.18874	-0.165908	0.821835	0.108279	5.12e-07	0.927298
chr8	71766576	71766876	chr8_71766576_71766876	1	Zfp930	-1.60372	0.00101533	0.999992	25.334	0.398472	-1.20525	-1.6329	-0.0291815	NA	NA	5.32e-07	NA
chr10	74955510	74955810	chr10_74955510_74955810	1	1110038D17Rik	-1.15986	0.00482021	0.999992	51.7776	0.163875	-0.995987	-1.34101	-0.181153	0.917738	0.0518256	7.35e-07	0.929576
chr17	63708532	63708832	chr17_63708532_63708832	1	Fbxl17	-1.20762	0.00061075	0.999992	101.079	0.430138	-0.77748	-1.11643	0.0911896	0.594611	0.0795671	8.07e-07	0.963602
chr19	6476917	6477217	chr19_6476917_6477217	1	Nrxn2	-1.02108	0.00436325	0.999992	67.1561	0.440927	-0.580148	-0.981775	0.0393009	0.589244	0.265737	2.27e-05	0.986626
chr13	75004913	75005213	chr13_75004913_75005213	1	Hnrnpa1l2-ps	-1.33387	0.00197534	0.999992	41.9249	0.390371	-0.943496	-1.55221	-0.218343	NA	0.0970888	1.94e-08	0.914863
chr15	66896216	66896516	chr15_66896216_66896516	1	St3gal1	-0.887245	0.00495534	0.999992	141.077	0.251339	-0.635906	-1.0521	-0.164851	0.783447	0.128821	1.8e-07	0.912365
chr19	4820537	4820837	chr19_4820537_4820837	1	Ccs	-0.684866	0.00573072	0.999992	174.82	0.208968	-0.475898	-0.700188	-0.0153223	0.766496	0.152797	1.36e-05	0.992463
chrX	96325869	96326169	chrX_96325869_96326169	1	Efnb1	-1.17599	0.000609258	0.999992	68.1757	0.333757	-0.84223	-1.18874	-0.0127533	0.706498	0.0438762	5.27e-08	0.995494
chr8	118153028	118153328	chr8_118153028_118153328	1	U6	-0.741656	0.00795673	0.999992	141.021	0.0976765	-0.64398	-0.847913	-0.106257	0.933006	0.0631878	3.04e-06	0.942317
chr1	132942394	132942694	chr1_132942394_132942694	1	Mapkapk2	-0.864312	0.00164633	0.999992	154.644	0.287143	-0.577169	-0.921361	-0.0570494	0.675714	0.104525	1.16e-07	0.972261
chr1	132942594	132942894	chr1_132942594_132942894	1	Mapkapk2	-0.615077	0.00497697	0.999992	226.306	0.176755	-0.438322	-0.838336	-0.223259	0.777708	0.133796	5.58e-10	0.765661
chr18	82201638	82201938	chr18_82201638_82201938	1	Mir5127	-1.14367	0.00813717	0.999992	65.6216	0.104837	-1.03883	-2.04634	-0.902675	0.953676	0.0631679	4.52e-14	0.262021
chr13	75005513	75005813	chr13_75005513_75005813	1	Hnrnpa1l2-ps	-1.20855	0.00196737	0.999992	94.3719	0.562389	-0.646162	-1.23077	-0.0222185	0.485542	0.25112	7.8e-07	0.99325
chr15	81665787	81666087	chr15_81665787_81666087	1	Gm8444	-0.832047	0.00213889	0.999992	196.991	0.351581	-0.480466	-0.881456	-0.0494084	0.5573	0.202908	2.96e-07	0.976108
chr11	83576348	83576648	chr11_83576348_83576648	1	Heatr6	-0.698063	0.00322259	0.999992	236.385	0.328656	-0.369406	-0.643789	0.0542736	0.517843	0.287219	2.89e-05	0.969029
chr11	83576548	83576848	chr11_83576548_83576848	1	Heatr6	-0.76339	0.00284618	0.999992	193.257	0.477108	-0.286282	-0.825771	-0.0623807	0.285625	0.516801	2.43e-07	0.966622
chr14	55412594	55412894	chr14_55412594_55412894	1	Slc7a8	-0.812554	0.00443463	0.999992	117.73	0.455621	-0.356933	-0.825323	-0.0127692	0.413524	0.444715	5.1e-06	0.994777
chr4	133107829	133108129	chr4_133107829_133108129	1	Nr0b2	-1.27897	0.00153604	0.999992	51.1385	0.593587	-0.685378	-1.29574	-0.0167746	0.467765	0.238659	3.58e-07	0.995173
chr10	92988345	92988645	chr10_92988345_92988645	1	Amdhd1	-1.19014	0.00159996	0.999992	70.4632	0.619273	-0.570864	-1.15957	0.03057	0.386372	0.313787	1.13e-06	0.990029
chr1	121462663	121462963	chr1_121462663_121462963	1	Epb4.1l5	-1.25353	0.00934651	0.999992	48.0004	0.551959	-0.701568	-1.62044	-0.366913	0.616824	0.357489	1.21e-07	0.850528
chr8	24887298	24887598	chr8_24887298_24887598	1	Zmat4	-0.904321	0.00665876	0.999992	108.759	0.399079	-0.505242	-0.879953	0.0243675	0.608081	0.310064	5.46e-05	0.990877
chr2	122059860	122060160	chr2_122059860_122060160	1	Sord	-0.823532	0.00786286	0.999992	129.711	0.493678	-0.329854	-0.858272	-0.0347393	0.413903	0.546963	1.61e-05	0.986378
chr9	95963504	95963804	chr9_95963504_95963804	1	Xrn1	-1.55171	0.00312867	0.999992	26.9408	0.991926	-0.559785	-1.2732	0.278512	NA	NA	0.000127356	NA
chr8	10879744	10880044	chr8_10879744_10880044	1	3930402G23Rik	-0.60348	0.00520411	0.999992	314.009	0.282229	-0.321251	-0.509024	0.0944561	0.558281	0.319575	0.00041068	0.93133
chr2	119991668	119991968	chr2_119991668_119991968	1	Pla2g4e	-1.16221	0.00444389	0.999992	43.5069	0.625495	-0.53671	-1.01187	0.150332	NA	0.409497	0.000121187	0.945419
chr2	60247908	60248208	chr2_60247908_60248208	1	Gm13580	-0.778043	0.0043861	0.999992	144.745	0.543154	-0.234889	-0.616248	0.161794	0.241255	0.651684	0.00057943	0.897822
chr7	123018496	123018796	chr7_123018496_123018796	1	Sox6	-0.841096	0.00954681	0.999992	81.535	0.613768	-0.227329	-0.680876	0.16022	0.285868	0.736245	0.00133001	0.920366
chr4	58161449	58161749	chr4_58161449_58161749	1	Svep1	-0.925204	0.00154704	0.999992	139.863	0.460339	-0.464865	-0.969047	-0.0438433	0.421524	0.278136	1.29e-07	0.981013
chr7	126665438	126665738	chr7_126665438_126665738	1	Pdilt	-0.698926	0.00872283	0.999992	224.013	0.321391	-0.377536	-0.697819	0.00110758	0.604532	0.356923	6.73e-05	0.999472
chr4	150308314	150308614	chr4_150308314_150308614	1	Tnfrsf9	-0.736083	0.00648921	0.999992	179.754	0.348329	-0.387755	-0.7858	-0.0497173	0.562807	0.350565	6.22e-06	0.975898
chr12	3703263	3703563	chr12_3703263_3703563	1	Dtnb	-1.06789	0.00242518	0.999992	66.4136	0.601998	-0.465894	-0.697644	0.370247	0.377332	0.39301	0.00308727	0.758918
chr13	19481200	19481500	chr13_19481200_19481500	1	Stard3nl	-0.777069	0.00404965	0.999992	137.205	0.511096	-0.265973	-0.413042	0.364027	0.294656	0.579031	0.0302447	0.633977
chr10	21332727	21333027	chr10_21332727_21333027	1	1700020N01Rik	-0.902752	0.00585217	0.999992	128.97	0.575143	-0.327609	-0.561304	0.341448	0.348605	0.574094	0.0142067	0.759342
chr4	116124208	116124508	chr4_116124208_116124508	1	Mast2	-0.841078	0.00487903	0.999992	104.828	0.545995	-0.295083	-0.433447	0.40763	0.326514	0.575514	0.040993	0.626905
chr3	121950250	121950550	chr3_121950250_121950550	1	Gclm	-0.754128	0.00523096	0.999992	170.051	0.444762	-0.309366	-0.376001	0.378127	0.404172	0.488709	0.056228	0.605398
chr6	34363495	34363795	chr6_34363495_34363795	1	Akr1b7	-1.0626	0.00956535	0.999992	46.2503	0.733475	-0.329121	-0.442754	0.619843	NA	0.668218	0.143103	0.566049
chr7	116772807	116773107	chr7_116772807_116773107	1	St5	-1.00738	0.00202227	0.999992	67.1329	0.575898	-0.43148	-0.653504	0.353874	0.354909	0.391937	0.00248881	0.74837
chr13	58466469	58466769	chr13_58466469_58466769	1	Kif27	-0.51415	0.00599297	0.999992	434.429	0.273305	-0.240844	-0.337393	0.176757	0.487573	0.417774	0.00995013	0.79367
chr12	88245464	88245764	chr12_88245464_88245764	1	Gm17422	-0.941528	0.00435618	0.999992	76.814	0.55719	-0.384338	-0.615092	0.326437	0.386148	0.478067	0.00581396	0.781547
chr17	36196023	36196323	chr17_36196023_36196323	1	BC023719	-0.923102	0.00265498	0.999992	89.7668	0.574743	-0.348358	-0.615132	0.30797	0.301642	0.495663	0.00257742	0.776362
chr6	134683506	134683806	chr6_134683506_134683806	1	Dusp16	-1.06745	0.00616421	0.999992	49.1834	0.74484	-0.322611	-0.618235	0.449216	0.295994	0.659662	0.019341	0.723163
chr2	152063939	152064239	chr2_152063939_152064239	1	Csnk2a1	-0.894333	0.0014923	0.999992	140.418	0.69961	-0.194724	-0.567128	0.327205	0.0835343	0.738029	0.0023858	0.714819
chr9	121340923	121341223	chr9_121340923_121341223	1	Trak1	-0.848128	0.00558741	0.999992	104.162	0.596129	-0.251999	-0.570777	0.277351	0.266299	0.668575	0.00563501	0.809458
chr12	76784385	76784685	chr12_76784385_76784685	1	Wdr89	-1.42291	0.00417265	0.999992	29.4448	0.995704	-0.427208	-0.77831	0.644603	NA	NA	0.0194139	0.667403
chr16	32875933	32876233	chr16_32875933_32876233	1	1700021K19Rik	-0.889858	0.00901858	0.999992	87.5993	0.699881	-0.189977	-0.628411	0.261447	0.218405	0.805541	0.00596105	0.852916
chr8	97726610	97726910	chr8_97726610_97726910	1	Cngb1	-0.73182	0.00110098	0.999992	290.417	0.569998	-0.161822	-0.415346	0.316474	0.069141	0.723011	0.00684864	0.600388
chr3	145860398	145860698	chr3_145860398_145860698	1	Mcoln2	-0.86569	0.00391484	0.999992	133.335	0.536738	-0.328952	-0.534576	0.331113	0.335228	0.518192	0.00992521	0.736309
chr5	9047041	9047341	chr5_9047041_9047341	1	Gm15611	-0.798837	0.00201454	0.999992	163.597	0.700428	-0.0984094	-0.478042	0.320796	0.0427319	0.881131	0.00574444	0.681899
chr2	119057575	119057875	chr2_119057575_119057875	1	Ppp1r14d	-0.794215	0.00256372	0.999992	149.67	0.590711	-0.203504	-0.453589	0.340626	0.15118	0.693098	0.0117714	0.658062
chr2	160717359	160717659	chr2_160717359_160717659	1	Lpin3	-0.889452	0.00878114	0.999992	80.8698	0.652173	-0.237279	-0.529503	0.35995	0.283738	0.732394	0.0241996	0.756507
chr9	42272327	42272627	chr9_42272327_42272627	1	Tbcel	-1.00698	0.00530239	0.999992	68.3802	0.585098	-0.421882	-0.806366	0.200614	0.41118	0.482254	0.000684178	0.906727
chrX	83048418	83048718	chrX_83048418_83048718	1	Gm6964	-0.951382	0.00808805	0.999992	65.5832	0.798481	-0.152901	-0.746646	0.204736	0.153935	0.864678	0.00120698	0.904984
chr6	116129764	116130064	chr6_116129764_116130064	1	Tmcc1	-0.662666	0.00931832	0.999992	151.066	0.468609	-0.194057	-0.566949	0.0957168	0.306028	0.705122	0.000695798	0.943899
chr14	119034648	119034948	chr14_119034648_119034948	1	Abcc4	-0.953219	0.00778425	0.999992	104.478	0.664007	-0.289212	-0.778908	0.174311	0.298604	0.680791	0.00108302	0.920955
chr6	37389814	37390114	chr6_37389814_37390114	1	Creb3l2	-1.32757	0.0020592	0.999992	46.3541	1.01218	-0.315392	-0.691977	0.635594	NA	0.708343	0.0166174	0.585703
chr8	24366123	24366423	chr8_24366123_24366423	1	Golga7	-0.859282	0.00390732	0.999992	107.235	0.57268	-0.286601	-0.357675	0.501606	0.288724	0.586453	0.103203	0.474983
chr12	53546761	53547061	chr12_53546761_53547061	1	Arhgap5	-0.897706	0.00342738	0.999992	136.748	0.598997	-0.298709	-0.584059	0.313647	0.261253	0.588355	0.00519924	0.767168
chr12	3703063	3703363	chr12_3703063_3703363	1	Dtnb	-1.18959	0.000781971	0.999992	69.2628	0.982358	-0.207235	-0.587515	0.602078	0.0427476	0.784956	0.0121923	0.478315
chr5	9047241	9047541	chr5_9047241_9047541	1	Gm15611	-0.875549	0.00489846	0.999992	129.772	0.789963	-0.0855855	-0.416578	0.458971	0.075173	0.919982	0.0614529	0.576405
chr5	9047441	9047741	chr5_9047441_9047741	1	Gm15611	-1.14712	0.00489478	0.999992	70.7624	1.05534	-0.0917725	-0.705941	0.441175	0.0656526	0.937466	0.00945224	0.750192
chr12	53547561	53547861	chr12_53547561_53547861	1	Arhgap5	-0.832409	0.00643581	0.999992	148.93	0.760643	-0.0717669	-0.449365	0.383044	0.082781	0.934511	0.0374441	0.674701
chr3	35832989	35833289	chr3_35832989_35833289	1	Dcun1d1	-1.11079	0.00667068	0.999992	52.2073	0.862633	-0.248156	-0.648795	0.461994	0.211082	0.777996	0.0192432	0.733062
chr4	154746094	154746394	chr4_154746094_154746394	1	Prkcz	-0.897238	0.0042916	0.999992	100.636	0.868862	-0.0283765	-0.604059	0.29318	0.0361571	0.977609	0.00306425	0.803178
chr14	41828268	41828568	chr14_41828268_41828568	1	5730469M10Rik	-1.03241	0.00951723	0.999992	60.0645	1.04479	0.0123814	-0.817393	0.21502	0.0545189	0.992883	0.00111374	0.911864
chr2	152064139	152064439	chr2_152064139_152064439	1	Csnk2a1	-0.777303	0.00970599	0.999992	206.414	0.597856	-0.179446	-0.442453	0.33485	0.242954	0.786792	0.041753	0.730302
chr10	62617825	62618125	chr10_62617825_62618125	1	Mypn	-1.21792	0.00286273	0.999992	51.7815	0.742068	-0.475848	-0.500764	0.717151	0.346832	0.462377	0.0925247	0.443396
chr4	116123008	116123308	chr4_116123008_116123308	1	Mast2	-0.617259	0.00453117	0.999992	291.478	0.3386	-0.278659	-0.319416	0.297844	0.445201	0.417377	0.0430229	0.617857
chr9	97017117	97017417	chr9_97017117_97017417	1	Slc25a36	-0.988436	0.0023129	0.999992	105.675	0.435135	-0.553302	-0.636016	0.35242	0.546706	0.217589	0.00433106	0.74173
chr9	97016917	97017217	chr9_97016917_97017217	1	Slc25a36	-1.11522	0.00257851	0.999992	114.824	0.407364	-0.707853	-0.632824	0.482393	0.660699	0.145812	0.0165927	0.644733
chr3	63216207	63216507	chr3_63216207_63216507	1	Mme	-0.771096	0.00814529	0.999992	107.212	0.347828	-0.423268	-0.352106	0.41899	0.626675	0.323236	0.107612	0.58928
chr15	31458938	31459238	chr15_31458938_31459238	1	43896	-1.02036	0.00369815	0.999992	66.4316	0.703074	-0.317287	-0.806872	0.213488	0.239383	0.629076	0.000344319	0.895342
chr7	47073467	47073767	chr7_47073467_47073767	1	U6	-1.42223	0.00386034	0.999992	31.5714	0.854169	-0.568058	-0.903351	0.518876	NA	NA	0.00614609	0.760321
chr11	94495080	94495380	chr11_94495080_94495380	1	Lrrc59	-0.714203	0.00719348	0.999992	234.011	0.523653	-0.19055	-0.514679	0.199524	0.248567	0.727585	0.00465395	0.855165
chr13	101139462	101139762	chr13_101139462_101139762	1	Naip3	-0.877366	0.00446055	0.999992	98.1948	0.442515	-0.434851	-0.618725	0.258641	0.501725	0.352455	0.00303193	0.830182
chr10	74963313	74963613	chr10_74963313_74963613	1	1110038D17Rik	-0.74753	0.00964532	0.999992	125.941	0.306364	-0.441166	-0.640646	0.106884	0.674393	0.301053	0.000974021	0.944371
chr10	62619025	62619325	chr10_62619025_62619325	1	Mypn	-0.991169	0.000796891	0.999992	110.572	0.482389	-0.50878	-0.576677	0.414492	0.413642	0.207667	0.00415039	0.604821
chrY	random	2821627	chrY_random_2821627_2821927	1	#N/A	-1.80303	0.00273172	0.999992	16.1015	0.663889	-1.13914	-1.42748	0.375551	NA	NA	0.000530733	NA
chr8	60128719	60129019	chr8_60128719_60129019	1	Galnt7	-0.876679	0.00660334	0.999992	98.0887	0.373455	-0.503224	-0.744952	0.131727	0.631871	0.286532	0.000544308	0.93748
chr6	134551412	134551712	chr6_134551412_134551712	1	Mansc1	-0.88383	0.00537754	0.999992	103.664	0.42585	-0.45798	-0.600253	0.283576	0.546558	0.33647	0.00603573	0.811543
chr4	43966300	43966600	chr4_43966300_43966600	1	Glipr2	-0.787625	0.00844194	0.999992	101.331	0.425824	-0.361801	-0.490497	0.297128	0.510642	0.453892	0.0191237	0.777982
chr1	95588915	95589215	chr1_95588915_95589215	1	Bok	-0.690494	0.00674879	0.999992	326.789	0.365116	-0.325378	-0.429014	0.261479	0.499035	0.423536	0.0183581	0.763191
chr17	36395008	36395308	chr17_36395008_36395308	1	Rpp21	-0.894957	0.00933648	0.999992	65.5096	0.465379	-0.429578	-0.542809	0.352148	0.548287	0.430442	0.024636	0.768755
chr10	62618825	62619125	chr10_62618825_62619125	1	Mypn	-0.73438	0.00968317	0.999992	119.456	0.41896	-0.31542	-0.508603	0.225777	0.484365	0.511571	0.00925216	0.8438
chr9	63032856	63033156	chr9_63032856_63033156	1	Map2k5	-0.927327	0.00719272	0.999992	79.3742	0.543023	-0.384303	-0.579535	0.347792	0.442341	0.507291	0.0156019	0.773558
chr13	5919358	5919658	chr13_5919358_5919658	1	Klf6	-0.699288	0.00762433	0.999992	208.837	0.246905	-0.452383	-0.457251	0.242037	0.729924	0.21281	0.013893	0.799916
chr17	30553061	30553361	chr17_30553061_30553361	1	Btbd9	-0.715303	0.00998493	0.999992	130.476	0.279813	-0.43549	-0.447156	0.268147	0.703599	0.275721	0.0239226	0.786139
chr17	63708332	63708632	chr17_63708332_63708632	1	Fbxl17	-1.10824	0.00361542	0.999992	85.0386	0.416466	-0.691778	-0.941383	0.166861	0.658955	0.184383	0.000208707	0.93075
chr11	32239110	32239410	chr11_32239110_32239410	1	Sh3pxd2b	-1.0725	0.00494138	0.999992	98.277	0.31125	-0.761254	-0.840489	0.232016	0.779559	0.126508	0.00130011	0.892468
chr4	142381715	142382015	chr4_142381715_142382015	1	Gm13018	-1.21603	0.00597787	0.999992	49.0641	0.568866	-0.647162	-0.808128	0.407899	0.574928	0.323252	0.00835235	0.801825
chr1	133889127	133889427	chr1_133889127_133889427	1	Slc45a3	-0.784928	0.0044731	0.999992	223.321	0.388824	-0.396105	-0.382875	0.402054	0.514167	0.338643	0.0608175	0.575872
chr1	172386788	172387088	chr1_172386788_172387088	1	Nos1ap	-0.837603	0.00996102	0.999992	112.182	0.383283	-0.45432	-0.490219	0.347384	0.627279	0.355977	0.0368504	0.748877
chr10	62618025	62618325	chr10_62618025_62618325	1	Mypn	-0.902438	0.00400333	0.999992	80.3437	0.403751	-0.498687	-0.51104	0.391398	0.579291	0.259853	0.0203652	0.675874
chr1	164444475	164444775	chr1_164444475_164444775	1	Mettl13	-1.29578	0.00915726	0.999992	24.7286	0.542905	-0.752878	-0.857137	0.438645	NA	NA	0.0134957	NA
chr1	39161988	39162288	chr1_39161988_39162288	1	Npas2	-0.76435	0.00511918	0.999992	202.85	0.392148	-0.372203	-0.384569	0.379781	0.501323	0.374567	0.0553998	0.607384
chr1	39162188	39162488	chr1_39162188_39162488	1	Npas2	-0.662123	0.0080131	0.999992	319.922	0.250326	-0.411797	-0.362144	0.299978	0.703412	0.243875	0.0495864	0.690129
chr11	21446958	21447258	chr11_21446958_21447258	1	Mdh1	-1.17273	0.00118896	0.999992	55.0085	0.505359	-0.667367	-0.966919	0.205807	0.51616	0.173688	3.58e-05	0.903176
chr15	10820485	10820785	chr15_10820485_10820785	1	C1qtnf3	-0.71223	0.000685885	0.999992	294.208	0.176225	-0.536005	-0.721259	-0.00902958	0.767909	0.0298131	5.27e-08	0.99493
chr15	10820285	10820585	chr15_10820285_10820585	1	C1qtnf3	-0.788848	0.000577323	0.999992	197.953	0.299172	-0.489677	-0.788043	0.000804973	0.553582	0.0941922	3.86e-08	0.999568
chr10	84586355	84586655	chr10_84586355_84586655	1	Mterfd3	-0.716775	0.00163032	0.999992	205.821	0.273826	-0.442949	-0.679339	0.0374364	0.606508	0.142944	3.04e-06	0.978578
chr19	32679248	32679548	chr19_32679248_32679548	1	Papss2	-0.901982	0.00422863	0.999992	82.3234	0.311044	-0.590938	-0.92097	-0.0189876	0.703688	0.170587	5.74e-06	0.992747
chr5	135220030	135220330	chr5_135220030_135220330	1	Eln	-0.827073	0.00180022	0.999992	169.676	0.426111	-0.400963	-0.696678	0.130395	0.412815	0.306839	5.17e-05	0.919387
chr13	34319238	34319538	chr13_34319238_34319538	1	Slc22a23	-1.60784	0.00269302	0.999992	21.0186	0.627848	-0.979992	-1.29185	0.315989	NA	NA	0.000325965	NA
chr10	106039883	106040183	chr10_106039883_106040183	1	Ppfia2	-0.909162	0.000619281	0.999992	125.214	0.260502	-0.64866	-0.630139	0.279023	0.714749	0.0385508	0.00038931	0.754036
chr7	28751817	28752117	chr7_28751817_28752117	1	Zfp780b	-0.826325	0.00473573	0.999992	99.5457	0.29704	-0.529286	-0.64282	0.183505	0.697715	0.183253	0.00108486	0.889448
chr17	63688964	63689264	chr17_63688964_63689264	1	Fbxl17	-1.12092	0.0051825	0.999992	37.4898	-0.0845815	-1.2055	-1.14006	-0.0191416	NA	0.00769732	4.33e-05	0.994304
chr2	147660029	147660329	chr2_147660029_147660329	1	U6	-1.31579	0.000982273	0.999992	44.9107	0.0245295	-1.29126	-1.48699	-0.171199	NA	0.00377662	2.28e-08	0.930673
chr11	111548250	111548550	chr11_111548250_111548550	1	Gm11677	-0.798977	0.00689394	0.999992	105.224	0.111859	-0.687118	-1.07679	-0.277813	0.923885	0.0652924	8.94e-09	0.792982
chr15	10820685	10820985	chr15_10820685_10820985	1	C1qtnf3	-0.8714	0.00042257	0.999992	201.379	0.303613	-0.567787	-0.857621	0.0137795	0.590607	0.0623247	3.45e-08	0.993411
chr8	126496970	126497270	chr8_126496970_126497270	1	Gm20388	-0.681187	0.00228348	0.999992	255.389	0.281347	-0.39984	-0.611445	0.0697425	0.579162	0.19241	2.54e-05	0.954427
chr10	106039683	106039983	chr10_106039683_106039983	1	Ppfia2	-0.830654	0.00833576	0.999992	70.3127	0.138471	-0.692183	-0.832256	-0.00160179	0.907923	0.0832433	6.72e-05	0.999375
chr6	47257934	47258234	chr6_47257934_47258234	1	Cntnap2	-0.698613	0.00731935	0.999992	160.63	0.24537	-0.453244	-0.696865	0.0017485	0.72588	0.213745	4.24e-05	0.999144
chr2	21167558	21167858	chr2_21167558_21167858	1	Gm13378	-0.833686	0.00992707	0.999992	71.5455	0.285183	-0.548503	-0.766628	0.0670581	0.751403	0.230675	0.00035323	0.972493
chr11	32238310	32238610	chr11_32238310_32238610	1	Sh3pxd2b	-1.15415	0.000798355	0.999992	199.955	0.114392	-1.03976	-1.31721	-0.163062	0.936518	0.00601714	1.4e-09	0.921949
chr11	32238110	32238410	chr11_32238110_32238410	1	Sh3pxd2b	-0.862172	0.00950496	0.999992	127.872	0.0841089	-0.778063	-1.37719	-0.515017	0.953456	0.0631679	3.18e-11	0.523063
chr6	101165269	101165569	chr6_101165269_101165569	1	Pdzrn3	-0.782254	0.009271	0.999992	145.323	0.137161	-0.645093	-1.04715	-0.264896	0.902165	0.0973258	4.28e-08	0.812126
chr15	77235436	77235736	chr15_77235436_77235736	1	Apol9a	-0.927708	0.00844139	0.999992	72.4181	-0.049695	-0.977403	-1.25353	-0.325825	0.975963	0.0180892	4.73e-08	0.79471
chr15	86019281	86019581	chr15_86019281_86019581	1	Gm15569	-0.707236	0.00258847	0.999992	350.89	0.214886	-0.492349	-0.486788	0.220448	0.739529	0.0992798	0.0026437	0.793921
chr7	35723452	35723752	chr7_35723452_35723752	1	Pepd	-0.860603	0.00318036	0.999992	118.711	0.332535	-0.528068	-0.686359	0.174243	0.640815	0.184119	0.000412229	0.895621
chr6	73206886	73207186	chr6_73206886_73207186	1	Suclg1	-1.45248	0.000836185	0.999992	34.0197	0.532313	-0.920164	-0.935265	0.517212	NA	NA	0.00156028	0.700072
chr1	90044811	90045111	chr1_90044811_90045111	1	Ugt1a10	-1.60415	0.00766114	0.999992	15.412	0.526308	-1.07785	-1.10724	0.496917	NA	NA	0.00975397	NA
chr11	54166612	54166912	chr11_54166612_54166912	1	Acsl6	-1.47404	0.00313834	0.999992	30.4881	0.557849	-0.916192	-1.19619	0.277849	NA	NA	0.000362477	0.905253
chr16	96822580	96822880	chr16_96822580_96822880	1	Dscam	-1.0171	0.0034059	0.999992	60.9014	0.321483	-0.695622	-0.700163	0.316942	0.739529	0.119665	0.00334846	0.804423
chr15	3227027	3227327	chr15_3227027_3227327	1	Sepp1	-1.02268	0.00841054	0.999992	48.8995	0.33966	-0.683024	-0.791304	0.23138	0.757301	0.200794	0.00292237	0.896029
chr7	35723652	35723952	chr7_35723652_35723952	1	Pepd	-0.998453	0.00485742	0.999992	62.8767	0.287031	-0.711422	-0.897161	0.101292	0.780821	0.12695	0.000139859	0.958595
chr2	84332925	84333225	chr2_84332925_84333225	1	Gm13710	-1.24709	0.00685597	0.999992	29.9862	0.268965	-0.978122	-0.930971	0.316116	NA	NA	0.0041865	0.872273
chr6	101005201	101005501	chr6_101005201_101005501	1	Pdzrn3	-1.2003	0.00210259	0.999992	46.4476	0.342175	-0.85812	-0.867628	0.332667	NA	0.0754951	0.00112201	0.82358
chr3	136644538	136644838	chr3_136644538_136644838	1	Gm10955	-1.33022	0.00239903	0.999992	47.8798	0.3932	-0.937023	-0.96095	0.369273	0.74773	0.0884174	0.0014073	0.82582
chr2	142582817	142583117	chr2_142582817_142583117	1	Kif16b	-1.305	0.00539802	0.999992	28.4904	0.220928	-1.08407	-1.01652	0.288482	NA	NA	0.00207828	0.890089
chr12	102023218	102023518	chr12_102023218_102023518	1	9030617O03Rik	-0.978656	0.00155926	0.999992	80.8172	0.25466	-0.723996	-0.828405	0.150251	0.77591	0.05428	4.81e-05	0.920316
chr3	32279450	32279750	chr3_32279450_32279750	1	4930429B21Rik	-1.21533	0.00947868	0.999992	28.9495	0.305387	-0.90994	-0.952677	0.262651	NA	NA	0.00364223	0.904097
chr4	58161049	58161349	chr4_58161049_58161349	1	Svep1	-1.07953	0.00176554	0.999992	109.13	0.232077	-0.847452	-1.04461	0.0349195	0.833345	0.041577	3.62e-06	0.987424
chr10	34284275	34284575	chr10_34284275_34284575	1	Frk	-0.933207	0.00936953	0.999992	56.1719	0.326597	-0.60661	-0.752015	0.181192	0.742945	0.229321	0.00203102	0.916615
chr17	86922543	86922843	chr17_86922543_86922843	1	Prkce	-0.913396	0.000268399	0.999992	181.634	0.372499	-0.540898	-0.629724	0.283673	0.476684	0.0840824	0.000137881	0.722011
chr11	21503618	21503918	chr11_21503618_21503918	1	Wdpcp	-1.4792	0.00419919	0.999992	22.3011	0.55843	-0.920772	-1.10993	0.369274	NA	NA	0.00164984	NA
chr14	46637980	46638280	chr14_46637980_46638280	1	Gm6580	-0.702847	0.00423947	0.999992	244.334	0.303231	-0.399617	-0.673858	0.028989	0.590014	0.25909	2.58e-05	0.985289
chr5	38144081	38144381	chr5_38144081_38144381	1	Cytl1	-0.717844	0.00478839	0.999992	173.52	0.340463	-0.377381	-0.645756	0.0720879	0.540743	0.322647	0.000104971	0.959337
chr4	126185765	126186065	chr4_126185765_126186065	1	Eif2c4	-0.876022	0.00232542	0.999992	153.082	0.402473	-0.473549	-0.92786	-0.0518383	0.506454	0.253872	3.43e-07	0.976459
chr16	18342654	18342954	chr16_18342654_18342954	1	D16H22S680E	-0.706345	0.00509022	0.999992	225.46	0.258584	-0.447761	-0.647621	0.0587243	0.68936	0.198598	0.000100836	0.968484
chr14	46638180	46638480	chr14_46638180_46638480	1	Gm6580	-0.782084	0.00357075	0.999992	168.245	0.257057	-0.525027	-0.685061	0.0970232	0.721179	0.139147	0.000113248	0.945791
chr10	84586555	84586855	chr10_84586555_84586855	1	Mterfd3	-0.70762	0.00860649	0.999992	124.32	0.219985	-0.487634	-0.666582	0.0410373	0.778254	0.187222	0.000181011	0.98069
chr16	28928656	28928956	chr16_28928656_28928956	1	1600021P15Rik	-0.799321	0.00521889	0.999992	154.115	0.340895	-0.458425	-0.641726	0.157594	0.615296	0.266438	0.000857394	0.906684
chr9	108895151	108895451	chr9_108895151_108895451	1	Pfkfb4	-0.655422	0.00212911	0.999992	244.518	0.211426	-0.443996	-0.431634	0.223788	0.70959	0.101675	0.00320338	0.755498
chr7	116773007	116773307	chr7_116773007_116773307	1	St5	-1.1214	0.00134791	0.999992	56.1053	0.328438	-0.792959	-0.965428	0.155969	0.728635	0.0678707	2.66e-05	0.929576
chr16	28927656	28927956	chr16_28927656_28927956	1	1600021P15Rik	-0.793783	0.00844954	0.999992	79.6621	0.21709	-0.576693	-0.763643	0.0301397	0.81588	0.155749	0.000123654	0.987674
chr5	45885284	45885584	chr5_45885284_45885584	1	Lap3	-0.542436	0.00914792	0.999992	365.206	0.153139	-0.389297	-0.362009	0.180427	0.812555	0.162751	0.014451	0.818608
chr7	137735787	137736087	chr7_137735787_137736087	1	Fgfr2	-1.365	0.00757671	0.999992	28.4598	0.469624	-0.895377	-0.929358	0.435642	NA	NA	0.00991719	0.824172
chr15	79103228	79103528	chr15_79103228_79103528	1	Baiap2l2	-0.849589	0.00498216	0.999992	95.6459	0.346541	-0.503048	-0.477683	0.371906	0.645996	0.230797	0.0266285	0.681899
chr13	34319838	34320138	chr13_34319838_34320138	1	Slc22a23	-1.02752	0.00679217	0.999992	52.1326	0.479409	-0.54811	-0.667658	0.359862	0.589244	0.330149	0.0108856	0.79531
chr11	86341072	86341372	chr11_86341072_86341372	1	Rps6kb1	-1.3005	0.00115504	0.999992	43.6824	0.771366	-0.529134	-0.769242	0.531258	NA	0.384374	0.00361552	0.648022
chrX	96326269	96326569	chrX_96326269_96326569	1	Efnb1	-1.22253	0.00276329	0.999992	47.3338	0.586962	-0.635565	-0.89103	0.331497	NA	0.281879	0.00106582	0.838934
chr19	32722950	32723250	chr19_32722950_32723250	1	Papss2	-1.06698	0.00600558	0.999992	48.5855	0.504545	-0.562433	-0.599577	0.467402	0.577671	0.323369	0.029043	0.697232
chr15	39774226	39774526	chr15_39774226_39774526	1	Lrp12	-0.762912	0.0084448	0.999992	121.566	0.406223	-0.35669	-0.473457	0.289455	0.519774	0.442601	0.0201492	0.775022
chr1	135967823	135968123	chr1_135967823_135968123	1	Btg2	-0.715544	0.00853554	0.999992	141.201	0.337702	-0.377842	-0.441901	0.273643	0.595859	0.361407	0.0218252	0.772362
chr17	30553461	30553761	chr17_30553461_30553761	1	Btbd9	-0.79507	0.00014824	0.999992	357.105	0.389391	-0.405679	-0.567265	0.227805	0.296801	0.142071	3.2e-05	0.740139
chr3	95071625	95071925	chr3_95071625_95071925	1	Prune	-1.02199	0.0032234	0.999992	64.6869	0.517743	-0.504246	-0.768422	0.253567	0.475688	0.330483	0.000785156	0.862168
chr18	60930317	60930617	chr18_60930317_60930617	1	Rps14	-0.672486	0.00574459	0.999992	192.485	0.459706	-0.212781	-0.492194	0.180292	0.28636	0.643311	0.00263744	0.858948
chr7	104465954	104466254	chr7_104465954_104466254	1	Usp35	-1.17344	0.00622806	0.999992	47.6114	0.388216	-0.785222	-1.16046	0.0129791	0.738029	0.186336	4.09e-05	0.996482
chr17	36250253	36250553	chr17_36250253_36250553	1	BC023719	-0.886037	0.00489944	0.999992	90.286	0.440195	-0.445842	-0.932397	-0.0463596	0.506003	0.362613	2.99e-06	0.981506
chr17	36171400	36171700	chr17_36171400_36171700	1	A930015D03Rik	-0.701168	0.00683585	0.999992	157.117	0.376579	-0.324589	-0.679582	0.0215859	0.485886	0.441087	5.1e-05	0.989747
chr8	28147964	28148264	chr8_28147964_28148264	1	Erlin2	-0.701355	0.00348592	0.999992	196.982	0.430547	-0.270807	-0.519345	0.18201	0.329674	0.504294	0.00118082	0.853941
chr15	73128764	73129064	chr15_73128764_73129064	1	Ptk2	-0.71048	0.00925357	0.999992	141.751	0.426942	-0.283538	-0.620268	0.0902118	0.434958	0.557584	0.000576229	0.951594
chr4	154745494	154745794	chr4_154745494_154745794	1	Prkcz	-0.747359	0.00163458	0.999992	330.821	0.463364	-0.283994	-0.423515	0.323843	0.257718	0.463836	0.0107618	0.61863
chr4	154745294	154745594	chr4_154745294_154745594	1	Prkcz	-0.638531	0.00219695	0.999992	482.658	0.31318	-0.325352	-0.464572	0.173959	0.465938	0.283938	0.0010042	0.829157
chr12	118669471	118669771	chr12_118669471_118669771	1	Rapgef5	-0.953954	0.00942693	0.999992	56.2758	0.482218	-0.471736	-0.638716	0.315238	0.56519	0.413786	0.011585	0.824979
chr2	172960655	172960955	chr2_172960655_172960955	1	1300015D01Rik	-1.11373	0.00651122	0.999992	55.695	0.542292	-0.57144	-0.945864	0.167867	0.547051	0.364349	0.000475956	0.937081
chr8	112411159	112411459	chr8_112411159_112411459	1	Phlpp2	-0.877463	0.00883795	0.999992	79.9046	0.478707	-0.398756	-0.677098	0.200366	0.501903	0.468516	0.00260746	0.896307
chr13	52861979	52862279	chr13_52861979_52862279	1	Auh	-0.861048	0.00220621	0.999992	148.233	0.313824	-0.547225	-0.670574	0.190475	0.651593	0.140313	0.000357897	0.875681
chr12	8519480	8519780	chr12_8519480_8519780	1	Rhob	-1.00363	0.00505929	0.999992	59.6085	0.313716	-0.689914	-0.957947	0.0456833	0.751782	0.152725	4.6e-05	0.984009
chr5	17444694	17444994	chr5_17444694_17444994	1	Gnat3	-1.32703	0.00557515	0.999992	37.5257	0.159232	-1.1678	-1.57329	-0.246263	NA	0.052005	8.56e-07	0.912554
chr13	75006113	75006413	chr13_75006113_75006413	1	Hnrnpa1l2-ps	-1.79698	0.000801618	0.999992	19.6241	0.449005	-1.34797	-1.43881	0.358171	NA	NA	0.000107521	NA
chr19	20731139	20731439	chr19_20731139_20731439	1	Aldh1a1	-0.70361	0.00827374	0.999992	177.534	0.232389	-0.471221	-0.602717	0.100892	0.756163	0.199937	0.000800379	0.942857
chr8	58914037	58914337	chr8_58914037_58914337	1	SNORA17	-0.798554	0.00282383	0.999992	126.617	-0.015751	-0.814305	-1.15279	-0.354234	0.990916	0.00688046	5.17e-12	0.629925
chr2	138018554	138018854	chr2_138018554_138018854	1	Btbd3	-1.21941	0.00250591	0.999992	49.037	0.209196	-1.01021	-1.74014	-0.520733	0.875013	0.0491436	1.08e-11	0.641475
chr2	138018754	138019054	chr2_138018754_138019054	1	Btbd3	-1.18391	0.00958286	0.999992	39.4472	0.0757772	-1.10814	-1.8077	-0.623782	NA	0.0617875	1.36e-09	0.602555
chr15	66895016	66895316	chr15_66895016_66895316	1	St3gal1	-1.13368	0.00730459	0.999992	57.7411	0.576415	-0.557261	-1.3845	-0.250823	0.511297	0.421329	1.9e-07	0.896444
chr17	12580322	12580622	chr17_12580322_12580622	1	Plg	-1.23648	0.00784382	0.999992	42.9259	0.502794	-0.733684	-1.35933	-0.122854	NA	0.292476	6.48e-06	0.962791
chr12	75232513	75232813	chr12_75232513_75232813	1	Syt16	-1.14215	0.00051913	0.999992	92.2279	0.111226	-1.03092	-0.948733	0.193416	0.936148	0.00366857	1.54e-05	0.896224
chr8	26999403	26999703	chr8_26999403_26999703	1	Kcnu1	-1.12211	0.00393518	0.999992	105.268	0.283902	-0.838208	-1.02791	0.094201	0.812112	0.089742	7.42e-05	0.966484
chr15	95675457	95675757	chr15_95675457_95675757	1	Ano6	-1.01165	0.00784227	0.999992	57.3839	0.241109	-0.770544	-0.982745	0.0289082	0.846874	0.124982	0.000110473	0.990541
chr15	95675657	95675957	chr15_95675657_95675957	1	Ano6	-1.02482	0.00818824	0.999992	53.9118	0.230171	-0.794645	-0.901889	0.122927	0.861289	0.115085	0.000626051	0.953409
chr17	21155496	21155796	chr17_21155496_21155796	1	Zfp160	-0.909131	0.0049472	0.999992	102.81	0.170119	-0.739012	-0.776181	0.13295	0.882142	0.0629812	0.000387028	0.936306
chr18	56824992	56825292	chr18_56824992_56825292	1	Lmnb1	-0.905627	0.00519374	0.999992	166.985	0.0381684	-0.867459	-0.941142	-0.0355149	0.981517	0.020265	1.09e-05	0.986511
chr5	106116246	106116546	chr5_106116246_106116546	1	Lrrc8d	-1.13975	0.00149593	0.999992	88.3572	0.267561	-0.872191	-0.86055	0.279202	0.807632	0.0412299	0.000393747	0.845612
chr5	106116446	106116746	chr5_106116446_106116746	1	Lrrc8d	-0.996922	0.00212003	0.999992	86.4241	0.277576	-0.719346	-0.860719	0.136203	0.762353	0.075571	5.83e-05	0.934763
chr17	12493451	12493751	chr17_12493451_12493751	1	Map3k4	-0.893626	0.00229013	0.999992	103.05	0.389703	-0.503923	-0.658916	0.23471	0.550494	0.213852	0.000726959	0.841324
chr9	96559670	96559970	chr9_96559670_96559970	1	Zbtb38	-1.50395	0.00650097	0.999992	18.9181	0.417153	-1.0868	-1.13961	0.364342	NA	NA	0.0034095	NA
chr4	24472043	24472343	chr4_24472043_24472343	1	Mms22l	-1.27166	0.00969132	0.999992	26.5332	0.412148	-0.859509	-1.1628	0.108856	NA	NA	0.000459938	NA
chr17	12913618	12913918	chr17_12913618_12913918	1	Igf2r	-1.23226	0.00984754	0.999992	25.5104	0.452059	-0.7802	-0.980864	0.251395	NA	NA	0.00259029	NA
chr5	38143881	38144181	chr5_38143881_38144181	1	Cytl1	-0.809847	0.00286395	0.999992	163.018	0.333423	-0.476424	-0.910733	-0.100885	0.588356	0.211929	9.96e-08	0.943851
chr17	86840265	86840565	chr17_86840265_86840565	1	Prkce	-0.762925	0.00834011	0.999992	107.796	0.215824	-0.547102	-0.724719	0.0382058	0.806161	0.160494	0.000153293	0.983304
chr17	63708732	63709032	chr17_63708732_63709032	1	Fbxl17	-0.933303	0.00113123	0.999992	113.161	0.230712	-0.702591	-1.041	-0.107692	0.778504	0.0442166	8e-09	0.942952
chr4	126186165	126186465	chr4_126186165_126186465	1	Eif2c4	-0.746583	0.00541029	0.999992	161.896	0.09662	-0.649963	-0.930318	-0.183735	0.929965	0.0471821	5.23e-08	0.87226
chr8	121958883	121959183	chr8_121958883_121959183	1	Osgin1	-0.751197	0.00498682	0.999992	210.894	0.217012	-0.534185	-0.736074	0.0151233	0.779943	0.128649	2.74e-05	0.993282
chr2	122060860	122061160	chr2_122060860_122061160	1	Sord	-0.673337	0.00886247	0.999992	360.959	0.114843	-0.558494	-0.724637	-0.0512999	0.906121	0.085938	1.84e-05	0.973281
chr14	121898108	121898408	chr14_121898108_121898408	1	Slc15a1	-0.694874	0.00920642	0.999992	140.275	0.0303461	-0.664528	-0.846428	-0.151554	0.982244	0.0392955	9.68e-07	0.901675
chr18	20964006	20964306	chr18_20964006_20964306	1	Trappc8	-1.30292	0.00183736	0.999992	43.8703	0.39494	-0.907977	-1.25629	0.0466302	NA	0.0917946	4.37e-06	0.986283
chr11	101168923	101169223	chr11_101168923_101169223	1	Gm11617	-0.986751	0.00514748	0.999992	88.5354	0.216705	-0.770046	-1.25212	-0.265372	0.850224	0.0917946	2.43e-08	0.852381
chr18	20963806	20964106	chr18_20963806_20964106	1	Trappc8	-0.985005	0.0076206	0.999992	73.8564	0.35924	-0.625766	-1.01021	-0.0252077	0.708991	0.235367	2.79e-05	0.991568
chr8	27050184	27050484	chr8_27050184_27050484	1	Kcnu1	-0.746152	0.00953813	0.999992	127.195	0.217435	-0.528716	-0.751321	-0.00516958	0.801599	0.180397	7.48e-05	0.997694
chr15	66896016	66896316	chr15_66896016_66896316	1	St3gal1	-0.913511	0.00795344	0.999992	148.137	0.431824	-0.481687	-1.1285	-0.214991	0.573323	0.371721	2.41e-07	0.889355
chr7	26653826	26654126	chr7_26653826_26654126	1	AC160471.1	-0.825626	0.00912268	0.999992	79.4566	0.334334	-0.491293	-0.941194	-0.115567	0.669655	0.301376	3.08e-06	0.945423
chr7	116772407	116772707	chr7_116772407_116772707	1	St5	-0.801144	0.00929864	0.999992	131.082	0.215527	-0.585618	-0.928378	-0.127234	0.821573	0.161822	3.21e-06	0.936098
chr11	117911349	117911649	chr11_117911349_117911649	1	Dnahc17	-0.932212	0.0058348	0.999992	155.276	0.293305	-0.638907	-0.541588	0.390624	0.760296	0.154383	0.0271087	0.709317
chr11	117015458	117015758	chr11_117015458_117015758	1	Sec14l1	-0.994746	0.00774697	0.999992	102.929	0.197552	-0.797194	-0.903225	0.0915205	0.880772	0.0940507	0.000358684	0.966044
chr11	117015658	117015958	chr11_117015658_117015958	1	Sec14l1	-0.981785	0.00925316	0.999992	137.907	0.402055	-0.57973	-0.791363	0.190422	0.672393	0.295608	0.00227504	0.916104
chr8	124917301	124917601	chr8_124917301_124917601	1	Gm20388	-1.17554	0.00326396	0.999992	45.2958	0.359928	-0.815616	-0.779554	0.395991	NA	0.108478	0.00498488	0.776319
chr5	73230376	73230676	chr5_73230376_73230676	1	Tec	-1.25883	0.0045925	0.999992	32.8936	0.239262	-1.01957	-0.977951	0.280881	NA	NA	0.00159537	0.886084
chr16	13835108	13835408	chr16_13835108_13835408	1	Ntan1	-0.970173	0.00422615	0.999992	77.7664	0.322425	-0.647747	-0.664733	0.305439	0.727847	0.147157	0.00451382	0.807941
chr10	93634518	93634818	chr10_93634518_93634818	1	Nr2c1	-0.863748	0.00427365	0.999992	110.517	0.272312	-0.591437	-0.567583	0.296166	0.747349	0.132991	0.00705388	0.780055
chr10	7408374	7408674	chr10_7408374_7408674	1	Lats1	-1.22595	0.00446786	0.999992	47.9393	0.356155	-0.869798	-1.08814	0.137809	0.77326	0.124046	0.000163954	0.952759
chr10	7408574	7408874	chr10_7408574_7408874	1	Lats1	-1.46103	0.00482484	0.999992	43.4837	0.632785	-0.828248	-1.23717	0.223866	NA	0.26991	0.00035577	0.932164
chr13	73830522	73830822	chr13_73830522_73830822	1	Slc6a19	-1.14091	0.00784871	0.999992	58.1826	0.469867	-0.671045	-1.16078	-0.0198707	0.652901	0.29173	3.57e-05	0.994546
chr13	73829322	73829622	chr13_73829322_73829622	1	Slc6a19	-1.21772	0.00982789	0.999992	58.6999	0.521568	-0.696153	-1.2769	-0.0591825	0.647218	0.332956	3.66e-05	0.984326
chr1	21318600	21318900	chr1_21318600_21318900	1	Khdc1a	-0.688528	0.00478746	0.999992	169.033	0.278383	-0.410145	-0.207475	0.481053	0.650892	0.219263	0.298263	0.334171
chr17	31725653	31725953	chr17_31725653_31725953	1	Pknox1	-0.951645	0.00879039	0.999992	51.7207	0.367911	-0.583734	-0.361519	0.590126	0.71401	0.24107	0.202359	0.501667
chr17	21154296	21154596	chr17_21154296_21154596	1	Zfp160	-1.17867	0.00231686	0.999992	55.8799	0.576888	-0.601783	-0.583873	0.594799	0.49107	0.269932	0.0340583	0.545524
chr7	123017296	123017596	chr7_123017296_123017596	1	Sox6	-1.38429	0.00295618	0.999992	35.5199	0.576131	-0.808161	-0.656811	0.727481	NA	NA	0.0530599	0.531935
chr2	59827152	59827452	chr2_59827152_59827452	1	Baz2b	-1.62324	0.00249998	0.999992	23.8703	0.70994	-0.913304	-0.810903	0.812341	NA	NA	0.035106	NA
chr1	162611246	162611546	chr1_162611246_162611546	1	Rabgap1l	-1.43473	0.00670617	0.999992	26.9092	0.645466	-0.789261	-0.863175	0.571551	NA	NA	0.0209584	NA
chr19	42054328	42054628	chr19_42054328_42054628	1	Mms19	-1.6496	0.00744518	0.999992	15.205	0.340004	-1.3096	-0.986216	0.663383	NA	NA	0.0339002	NA
chr19	24763469	24763769	chr19_24763469_24763769	1	Pgm5	-1.13148	0.00644291	0.999992	49.6057	0.430181	-0.701301	-0.455953	0.67553	0.701195	0.211421	0.155591	0.497217
chr2	29338100	29338400	chr2_29338100_29338400	1	Med27	-0.991187	0.00435409	0.999992	72.2818	0.434672	-0.556515	-0.420587	0.5706	0.602743	0.249885	0.107036	0.491162
chr5	75357456	75357756	chr5_75357456_75357756	1	Gm6116	-0.754362	0.0052065	0.999992	118.699	0.316879	-0.437483	-0.371655	0.382707	0.634308	0.247101	0.0597319	0.597931
chr11	86731313	86731613	chr11_86731313_86731613	1	Ypel2	-1.58884	0.00104761	0.999992	33.1735	0.745921	-0.842918	-0.618371	0.970468	NA	NA	0.0826724	0.331142
chr6	40186908	40187208	chr6_40186908_40187208	1	Gm5567	-0.826841	0.00316367	0.999992	146.027	0.394249	-0.432592	-0.245225	0.581616	0.524958	0.276696	0.280466	0.289593
chr18	85569743	85570043	chr18_85569743_85570043	1	Fbxo15	-1.16239	0.00253873	0.999992	53.3772	0.309152	-0.853235	-0.538917	0.62347	0.79466	0.0645942	0.0603167	0.497174
chr8	122137448	122137748	chr8_122137448_122137748	1	Adad2	-0.912602	0.00496539	0.999992	85.4343	0.411888	-0.500714	-0.545766	0.366836	0.585893	0.284507	0.0167477	0.725431
chr9	41962182	41962482	chr9_41962182_41962482	1	Sorl1	-0.805669	0.00330865	0.999992	141.376	0.428427	-0.377242	-0.390779	0.41489	0.449084	0.363691	0.0492169	0.554068
chr9	62888583	62888883	chr9_62888583_62888883	1	U1	-1.46609	0.00947883	0.999992	19.625	0.642163	-0.823923	-0.677408	0.788678	NA	NA	0.108769	NA
chr2	128597110	128597410	chr2_128597110_128597410	1	Mertk	-1.94325	0.000717395	0.999992	19.2501	0.96689	-0.976356	-0.735606	1.20764	NA	NA	0.07576	NA
chr14	8701175	8701475	chr14_8701175_8701475	1	Flnb	-1.58834	0.00396241	0.999992	19.117	0.521946	-1.06639	-0.917471	0.67087	NA	NA	0.0210894	NA
chr16	57124318	57124618	chr16_57124318_57124618	1	Tomm70a	-1.46012	0.00952518	0.999992	20.1348	0.598512	-0.861605	-0.522214	0.937904	NA	NA	0.242988	NA
chr16	49886996	49887296	chr16_49886996_49887296	1	Cd47	-1.32341	0.00463783	0.999992	27.3105	0.598712	-0.724702	-0.375435	0.947979	NA	NA	0.317864	0.326892
chr9	115271483	115271783	chr9_115271483_115271783	1	Mir467h	-0.721797	0.00527453	0.999992	124.574	0.290971	-0.430826	-0.199423	0.522374	0.661367	0.220791	0.353194	0.315969
chr1	164462997	164463297	chr1_164462997_164463297	1	Mettl13	-1.27066	0.00886054	0.999992	24.9648	0.391071	-0.879589	-0.938819	0.331842	NA	NA	0.00568968	NA
chr8	112426407	112426707	chr8_112426407_112426707	1	Phlpp2	-1.36459	0.00912423	0.999992	22.0711	0.540662	-0.823931	-0.927773	0.436821	NA	NA	0.0112839	NA
chr10	127078587	127078887	chr10_127078587_127078887	1	Stat6	-1.44992	0.00384085	0.999992	26.364	0.5884	-0.861525	-0.997341	0.452584	NA	NA	0.00371295	NA
chr12	88245664	88245964	chr12_88245664_88245964	1	Gm17422	-0.763643	0.00984931	0.999992	114.054	0.382565	-0.381078	-0.539771	0.223872	0.569215	0.415852	0.00826648	0.854496
chr7	123017496	123017796	chr7_123017496_123017796	1	Sox6	-1.42167	0.00038474	0.999992	51.628	0.848373	-0.5733	-0.769518	0.652155	0.212514	0.324812	0.00383875	0.505112
chr11	21466208	21466508	chr11_21466208_21466508	1	Mdh1	-1.04858	0.000711745	0.999992	110.036	0.474259	-0.574316	-0.69562	0.352955	0.4586	0.164254	0.000778843	0.719413
chr13	113628411	113628711	chr13_113628411_113628711	1	Ppap2a	-1.44509	0.00329101	0.999992	26.5088	0.580325	-0.864765	-0.940216	0.504874	NA	NA	0.00558863	NA
chr14	61529737	61530037	chr14_61529737_61530037	1	Mipep	-1.07515	0.00628225	0.999992	43.0389	0.446653	-0.6285	-0.663285	0.411868	NA	0.257108	0.015961	0.760049
chr18	36542483	36542783	chr18_36542483_36542783	1	0610010O12Rik	-0.743306	0.00335698	0.999992	145.03	0.348272	-0.395034	-0.417756	0.32555	0.534405	0.276624	0.0191459	0.659068
chr2	77380697	77380997	chr2_77380697_77380997	1	Zfp385b	-0.991409	0.00779137	0.999992	44.6339	0.420439	-0.57097	-0.483936	0.507473	NA	0.276515	0.0756162	0.628906
chr5	30562392	30562692	chr5_30562392_30562692	1	Ept1	-0.906586	0.00551121	0.999992	63.4847	0.401744	-0.504843	-0.555633	0.350954	0.608787	0.279611	0.0141575	0.749962
chr11	70443106	70443406	chr11_70443106_70443406	1	Gm12315	-1.19344	0.000770184	0.999992	62.6389	0.842354	-0.351084	-0.684898	0.50854	0.121648	0.570657	0.00311348	0.601616
chr10	44820581	44820881	chr10_44820581_44820881	1	Prep	-1.00431	0.00919886	0.999992	47.7087	0.607924	-0.396388	-0.525042	0.47927	0.452823	0.547161	0.0547306	0.683398
chr15	10763452	10763752	chr15_10763452_10763752	1	4930556M19Rik	-0.729637	0.00947103	0.999992	161.045	0.574455	-0.155183	-0.303578	0.426059	0.228222	0.806381	0.156317	0.554897
chr15	99579584	99579884	chr15_99579584_99579884	1	Lass5	-1.53433	0.0070164	0.999992	21.9906	1.25416	-0.280179	-0.602006	0.932329	NA	NA	0.127298	NA
chr8	122436116	122436416	chr8_122436116_122436416	1	Usp10	-0.833442	0.00803938	0.999992	88.2809	0.779117	-0.0543255	-0.31274	0.520702	0.0973728	0.953023	0.178997	0.49748
chr10	128022359	128022659	chr10_128022359_128022659	1	Erbb3	-0.864323	0.00421416	0.999992	87.8753	0.728563	-0.13576	-0.28247	0.581853	0.118485	0.847963	0.213316	0.37202
chr10	128022559	128022859	chr10_128022559_128022859	1	Erbb3	-0.803976	0.00720033	0.999992	93.2306	0.630186	-0.17379	-0.349745	0.454231	0.212783	0.789341	0.107267	0.560654
chr15	10820085	10820385	chr15_10820085_10820385	1	C1qtnf3	-1.39397	0.000371578	0.999992	66.9418	1.10417	-0.289802	-0.642553	0.751418	0.0379875	0.701893	0.0143256	0.374655
chr19	29898512	29898812	chr19_29898512_29898812	1	Ranbp6	-0.972777	0.00684767	0.999992	66.6365	0.65101	-0.321768	-0.482087	0.49069	0.339578	0.623759	0.0604098	0.629514
chr11	8402872	8403172	chr11_8402872_8403172	1	Tns3	-0.761399	0.00896315	0.999992	141.881	0.480922	-0.280477	-0.461906	0.299493	0.400103	0.594481	0.0250725	0.765354
chr17	31725453	31725753	chr17_31725453_31725753	1	Pknox1	-0.985578	0.00151397	0.999992	85.1002	0.555311	-0.430267	-0.474086	0.511492	0.350909	0.352235	0.0298114	0.49326
chr6	134675706	134676006	chr6_134675706_134676006	1	Dusp16	-1.14594	0.00838219	0.999992	35.5694	0.823783	-0.322153	-0.444538	0.701398	NA	NA	0.160795	0.52532
chr11	62289528	62289828	chr11_62289528_62289828	1	Pigl	-0.851214	0.00548064	0.999992	85.6318	0.485933	-0.365281	-0.388934	0.46228	0.44586	0.45456	0.0817204	0.561001
chr13	69774616	69774916	chr13_69774616_69774916	1	Nsun2	-1.39317	0.00620651	0.999992	27.289	1.0304	-0.362773	-0.619277	0.773895	NA	NA	0.080074	0.572119
chr7	87222052	87222352	chr7_87222052_87222352	1	Zfp710	-0.676915	0.00865737	0.999992	141.082	0.457877	-0.219038	-0.410467	0.266448	0.34438	0.653374	0.0224078	0.765199
chr1	167524340	167524640	chr1_167524340_167524640	1	Mpzl1	-0.772685	0.00996346	0.999992	94.527	0.610987	-0.161698	-0.468952	0.303733	0.232815	0.812297	0.0226271	0.774449
chr6	17659381	17659681	chr6_17659381_17659681	1	St7	-1.18547	0.00547502	0.999992	44.7674	0.645341	-0.54013	-0.624609	0.560862	NA	0.414388	0.0390626	0.649866
chr2	118369283	118369583	chr2_118369283_118369583	1	Bmf	-1.57147	0.00932861	0.999992	23.2348	1.20393	-0.367543	-0.601859	0.969612	NA	NA	0.16937	NA
chr6	71148572	71148872	chr6_71148572_71148872	1	Fabp1	-1.18312	0.00823776	0.999992	36.9053	0.824673	-0.358447	-0.396042	0.787078	NA	0.661691	0.244112	0.452113
chr2	31929155	31929455	chr2_31929155_31929455	1	Fam78a	-0.789491	0.00799255	0.999992	106.252	0.52818	-0.261311	-0.462663	0.326828	0.346575	0.637611	0.0262	0.740923
chr7	35812935	35813235	chr7_35812935_35813235	1	Pepd	-0.570755	0.00932225	0.999992	293.343	0.419258	-0.151497	-0.220621	0.350134	0.282709	0.738694	0.198854	0.511577
chr4	138979591	138979891	chr4_138979591_138979891	1	Ubr4	-1.36281	9.84e-05	0.999992	89.5013	0.916322	-0.446485	-0.998923	0.363883	0.054738	0.419224	4.87e-06	0.762099
chr10	9629376	9629676	chr10_9629376_9629676	1	Stxbp5	-1.34149	0.000566148	0.999992	44.1666	0.712732	-0.628757	-0.925081	0.416409	NA	0.250176	0.000221474	0.753165
chr2	120537123	120537423	chr2_120537123_120537423	1	Stard9	-1.19586	0.00330527	0.999992	45.3395	0.752513	-0.443348	-0.862439	0.333423	NA	0.520193	0.00109759	0.838536
chr6	17659581	17659881	chr6_17659581_17659881	1	St7	-1.25147	0.00524373	0.999992	32.6733	0.627071	-0.624396	-0.714185	0.537282	NA	NA	0.0218467	0.701308
chr8	129629227	129629527	chr8_129629227_129629527	1	Pard3	-1.95148	0.00117859	0.999992	17.6426	0.864535	-1.08695	-1.19585	0.755632	NA	NA	0.00368038	NA
chr11	55929945	55930245	chr11_55929945_55930245	1	Gm12239	-1.69924	0.00144066	0.999992	21.9084	0.878174	-0.821069	-0.962457	0.736787	NA	NA	0.00754782	NA
chr10	74875058	74875358	chr10_74875058_74875358	1	1110038D17Rik	-0.731943	0.00314751	0.999992	204.905	0.354028	-0.377915	-0.379217	0.352726	0.506373	0.293183	0.0335007	0.592888
chr13	3580303	3580603	chr13_3580303_3580603	1	BC016423	-1.79845	0.00436771	0.999992	15.9542	0.900685	-0.897766	-1.2098	0.588648	NA	NA	0.00456899	NA
chr1	162620742	162621042	chr1_162620742_162621042	1	Rabgap1l	-1.21358	7.5e-05	0.999992	113.564	0.627835	-0.58574	-0.772166	0.441409	0.221438	0.143963	0.00010656	0.586754
chr1	21259787	21260087	chr1_21259787_21260087	1	Gm7094	-1.18191	0.00157239	0.999992	49.754	0.729984	-0.45193	-0.660553	0.521361	0.283892	0.442343	0.00811373	0.618618
chrY	random	20116013	chrY_random_20116013_20116313	1	#N/A	-1.8123	0.0033599	0.999992	15.5267	0.960394	-0.851903	-0.822866	0.989431	NA	NA	0.059948	NA
chr9	66584696	66584996	chr9_66584696_66584996	1	Car12	-0.655029	0.00302514	0.999992	252.542	0.278804	-0.376225	-0.446039	0.20899	0.581494	0.220859	0.00315351	0.793137
chr5	121693080	121693380	chr5_121693080_121693380	1	Gm15800	-1.19631	0.00322638	0.999992	39.3905	0.604102	-0.592209	-0.750744	0.445567	NA	0.318639	0.00618603	0.74321
chr7	28378878	28379178	chr7_28378878_28379178	1	Akt2	-0.909234	0.00458335	0.999992	76.9155	0.530734	-0.3785	-0.428114	0.48112	0.413321	0.460085	0.0632374	0.565438
chr7	134125109	134125409	chr7_134125109_134125409	1	Cdipt	-0.708126	0.00848344	0.999992	145.569	0.314404	-0.393721	-0.484627	0.223499	0.630217	0.325959	0.00960374	0.831756
chr18	21247215	21247515	chr18_21247215_21247515	1	Mep1b	-0.986093	0.00886286	0.999992	47.6568	0.543598	-0.442495	-0.511485	0.474609	0.51492	0.462887	0.0570161	0.676032
chr8	47471774	47472074	chr8_47471774_47472074	1	Acsl1	-1.63126	0.0028604	0.999992	25.3075	1.21571	-0.415554	-1.01872	0.612542	NA	NA	0.0036218	NA
chr9	70399235	70399535	chr9_70399235_70399535	1	Sltm	-1.24071	0.0053849	0.999992	36.5318	1.14733	-0.0933749	-0.668594	0.572112	NA	0.940728	0.0199676	0.679201
chr11	121187060	121187360	chr11_121187060_121187360	1	Wdr45l	-0.802855	0.00364485	0.999992	119.963	0.548992	-0.253863	-0.374957	0.427898	0.258513	0.612257	0.0580762	0.541427
chr9	48790072	48790372	chr9_48790072_48790372	1	Usp28	-0.774779	0.00592375	0.999992	113.697	0.607342	-0.167438	-0.409035	0.365745	0.18483	0.784565	0.0377811	0.65835
chr12	53548561	53548861	chr12_53548561_53548861	1	Arhgap5	-0.808808	0.00239704	0.999992	133.24	0.684515	-0.124293	-0.403312	0.405496	0.0708672	0.844218	0.0280805	0.5573
chr2	120442574	120442874	chr2_120442574_120442874	1	Haus2	-0.839987	0.00340522	0.999992	150.964	0.597401	-0.242586	-0.46738	0.372607	0.20911	0.655069	0.0196925	0.653627
chr10	128038461	128038761	chr10_128038461_128038761	1	Erbb3	-0.745788	0.00782	0.999992	273.142	0.612968	-0.13282	-0.383006	0.362782	0.162758	0.844045	0.0634568	0.652434
chr10	128035061	128035361	chr10_128035061_128035361	1	Erbb3	-0.72437	0.0036174	0.999992	241.255	0.580937	-0.143432	-0.377022	0.347347	0.11915	0.796537	0.0335429	0.608252
chr11	78102895	78103195	chr11_78102895_78103195	1	2610507B11Rik	-1.11637	0.00762477	0.999992	49.8679	1.01147	-0.104904	-0.642974	0.473399	0.110305	0.927877	0.0207741	0.734447
chr13	23858315	23858615	chr13_23858315_23858615	1	Hist1h1a	-1.06328	0.00088082	0.999992	85.5462	0.933523	-0.129759	-0.735223	0.328059	0.0222259	0.871123	0.000227409	0.772421
chr5	108997710	108998010	chr5_108997710_108998010	1	Gak	-1.03244	0.00687531	0.999992	53.8842	1.02595	-0.00648351	-0.717303	0.315132	0.0502379	0.995649	0.00278783	0.841378
chr13	23858115	23858415	chr13_23858115_23858415	1	Hist1h1a	-1.15481	0.00580848	0.999992	49.7898	1.07033	-0.0844781	-0.671257	0.483556	0.0781336	0.944077	0.0145915	0.726098
chr9	110030765	110031065	chr9_110030765_110031065	1	Smarcc1	-1.40528	0.00973337	0.999992	24.9232	1.28747	-0.117813	-0.908663	0.496619	NA	NA	0.00735733	NA
chr16	58707870	58708170	chr16_58707870_58708170	1	Gpr15	-1.20103	0.000600483	0.999992	82.6536	0.786677	-0.414349	-0.560141	0.640885	0.159706	0.457049	0.0207505	0.40595
chr11	77918451	77918751	chr11_77918451_77918751	1	BC017647	-1.25549	0.00298097	0.999992	43.7008	0.628799	-0.626689	-0.808938	0.44655	NA	0.310741	0.00481145	0.756647
chr1	95618882	95619182	chr1_95618882_95619182	1	Thap4	-1.23299	0.00246886	0.999992	44.878	0.763836	-0.469153	-0.872324	0.360666	NA	0.48488	0.00098982	0.818311
chr19	29585507	29585807	chr19_29585507_29585807	1	A930007I19Rik	-1.23059	0.00192177	0.999992	51.2998	0.601138	-0.629452	-0.896281	0.334309	0.467464	0.268734	0.000638777	0.829217
chr14	8870062	8870362	chr14_8870062_8870362	1	Abhd6	-0.727259	0.00684253	0.999992	142.522	0.451308	-0.275951	-0.533157	0.194102	0.383384	0.56133	0.0032856	0.864381
chr8	129628277	129628577	chr8_129628277_129628577	1	Pard3	-1.01775	0.000341345	0.999992	146.69	0.438275	-0.579476	-0.682217	0.335534	0.450011	0.110543	0.000296348	0.700963
chr8	129628077	129628377	chr8_129628077_129628377	1	Pard3	-1.00869	0.00136267	0.999992	93.0816	0.555897	-0.452797	-0.632276	0.376418	0.349816	0.333201	0.00279054	0.698964
chr2	120441574	120441874	chr2_120441574_120441874	1	Haus2	-0.968036	0.00749325	0.999992	58.6773	0.548453	-0.419583	-0.483611	0.484425	0.478783	0.472283	0.0630153	0.639707
chr19	56632506	56632806	chr19_56632506_56632806	1	Nhlrc2	-0.945823	0.00781466	0.999992	56.9213	0.388745	-0.557078	-0.520987	0.424836	0.672542	0.268531	0.0415276	0.699119
chr1	133889727	133890027	chr1_133889727_133890027	1	Slc45a3	-1.16652	0.000551471	0.999992	96.3427	0.558861	-0.607662	-0.736295	0.430228	0.399165	0.181465	0.00115764	0.661821
chr2	120442774	120443074	chr2_120442774_120443074	1	Haus2	-0.846054	0.00410698	0.999992	161.103	0.534388	-0.311666	-0.521596	0.324458	0.322639	0.541496	0.0109193	0.736484
chr9	102991980	102992280	chr9_102991980_102992280	1	Slco2a1	-0.792615	0.00938765	0.999992	180.573	0.404194	-0.388422	-0.503154	0.289462	0.551253	0.423962	0.020818	0.791524
chr4	116320086	116320386	chr4_116320086_116320386	1	Akr1a1	-0.717916	0.00576618	0.999992	233.651	0.439293	-0.278622	-0.44537	0.272545	0.377099	0.534786	0.0150096	0.756154
chr4	116320286	116320586	chr4_116320286_116320586	1	Akr1a1	-0.825561	0.00701907	0.999992	166.064	0.51633	-0.309232	-0.491524	0.334038	0.379645	0.569366	0.0240199	0.739963
chr8	97054802	97055102	chr8_97054802_97055102	1	Cpne2	-1.05717	0.0048244	0.999992	49.685	0.577215	-0.479959	-0.850627	0.206547	0.452717	0.422516	0.000498899	0.908195
chr5	77079755	77080055	chr5_77079755_77080055	1	Cep135	-1.23271	0.00426838	0.999992	36.1057	0.752597	-0.480109	-1.01377	0.218935	NA	NA	0.000229892	0.917771
chr11	100942456	100942756	chr11_100942456_100942756	1	Hsd17b1	-0.816853	0.00716657	0.999992	139.839	0.545671	-0.271182	-0.782768	0.0340849	0.319769	0.63829	6.89e-05	0.986385
chr17	88865717	88866017	chr17_88865717_88866017	1	Foxn2	-0.89361	0.00259372	0.999992	112.211	0.706346	-0.187264	-0.466123	0.427488	0.114534	0.766492	0.0226107	0.59379
chr2	173986136	173986436	chr2_173986136_173986436	1	Gm10714	-0.870126	0.00526785	0.999992	95.1736	0.624476	-0.24565	-0.525207	0.344919	0.247505	0.685052	0.013699	0.739198
chr14	69927747	69928047	chr14_69927747_69928047	1	Synb	-1.45842	0.00931576	0.999992	19.3855	0.888995	-0.569422	-0.848444	0.609972	NA	NA	0.0264538	NA
chr9	42272127	42272427	chr9_42272127_42272427	1	Tbcel	-0.910778	0.00677477	0.999992	109.682	0.355751	-0.555027	-0.657725	0.253052	0.677656	0.244337	0.00472535	0.854496
chr15	100292482	100292782	chr15_100292482_100292782	1	5330439K02Rik	-0.839929	0.00783937	0.999992	86.1373	0.50557	-0.334359	-0.393454	0.446475	0.435953	0.532457	0.0892502	0.604322
chr10	92987745	92988045	chr10_92987745_92988045	1	Amdhd1	-1.72367	5.26e-05	0.999992	48.478	0.866266	-0.857405	-1.46462	0.259049	0.214959	0.125359	3.43e-08	0.893573
chr10	92987945	92988245	chr10_92987945_92988245	1	Amdhd1	-1.34183	0.00274637	0.999992	39.8284	0.788195	-0.553639	-1.01869	0.323142	NA	0.44232	0.000464363	0.865651
chr12	56038912	56039212	chr12_56038912_56039212	1	Baz1a	-1.14875	0.0076388	0.999992	36.0287	0.782354	-0.366394	-0.822066	0.326682	NA	NA	0.00337656	0.857394
chr9	123552053	123552353	chr9_123552053_123552353	1	Slc6a20a	-1.12478	0.00849691	0.999992	49.9583	0.927475	-0.197309	-0.68666	0.438123	0.181786	0.846313	0.0167355	0.771705
chr1	95812534	95812834	chr1_95812534_95812834	1	Gm9994	-0.953961	0.00991976	0.999992	64.8399	0.598232	-0.355729	-0.756005	0.197956	0.413412	0.59765	0.00209591	0.911334
chr16	57081148	57081448	chr16_57081148_57081448	1	2310005G13Rik	-1.81231	0.00375371	0.999992	18.64	1.49428	-0.318038	-0.848739	0.963576	NA	NA	0.0366277	NA
chr2	131706573	131706873	chr2_131706573_131706873	1	Erv3	-0.998647	0.00935845	0.999992	56.5845	0.757484	-0.241164	-0.539795	0.458852	0.271271	0.767359	0.0441748	0.70646
chr11	35584735	35585035	chr11_35584735_35585035	1	Pank3	-0.761706	0.00778349	0.999992	139.339	0.516568	-0.245138	-0.595985	0.165721	0.323288	0.653675	0.0018515	0.90076
chr9	97017917	97018217	chr9_97017917_97018217	1	Slc25a36	-1.59038	0.00120207	0.999992	30.6106	1.01229	-0.578088	-0.820573	0.769809	NA	NA	0.0127782	0.54483
chr9	97017717	97018017	chr9_97017717_97018017	1	Slc25a36	-1.23572	0.00402407	0.999992	41.6505	0.553374	-0.682344	-0.586869	0.64885	NA	0.252372	0.0609972	0.559055
chr10	90602968	90603268	chr10_90602968_90603268	1	Tmpo	-0.868799	0.00381008	0.999992	127.925	0.38358	-0.485219	-0.428636	0.440163	0.580637	0.251298	0.0509642	0.57345
chr8	106914092	106914392	chr8_106914092_106914392	1	Cmtm4	-0.752767	0.00524047	0.999992	157.749	0.393586	-0.35918	-0.500159	0.252608	0.490049	0.392822	0.00718383	0.797195
chr18	61454162	61454462	chr18_61454162_61454462	1	Ppargc1b	-0.638037	0.00884757	0.999992	218.481	0.302869	-0.335168	-0.366431	0.271607	0.593644	0.369938	0.0378393	0.729683
chr7	97242944	97243244	chr7_97242944_97243244	1	Gm5341	-0.965189	0.00903576	0.999992	52.8646	0.494935	-0.470254	-0.378174	0.587015	0.566684	0.404988	0.180468	0.523301
chr10	66613965	66614265	chr10_66613965_66614265	1	Jmjd1c	-0.933234	0.00503966	0.999992	94.0998	0.522889	-0.410344	-0.344438	0.588796	0.450011	0.431322	0.179461	0.429154
chr15	81670187	81670487	chr15_81670187_81670487	1	Gm8444	-0.974368	0.00100378	0.999992	107.964	0.664689	-0.309679	-0.468221	0.506147	0.157635	0.538303	0.0222315	0.463209
chr6	134644550	134644850	chr6_134644550_134644850	1	Loh12cr1	-1.32815	0.00730438	0.999992	30.8327	1.05104	-0.277112	-0.408283	0.919866	NA	NA	0.271462	0.413268
chr9	66584496	66584796	chr9_66584496_66584796	1	Car12	-0.702461	0.0041407	0.999992	171.841	0.443718	-0.258743	-0.388299	0.314162	0.329058	0.539782	0.0241822	0.6613
chr7	123288353	123288653	chr7_123288353_123288653	1	Plekha7	-1.17183	0.00947356	0.999992	39.8733	0.7585	-0.413331	-0.677916	0.493915	NA	0.613021	0.0305677	0.745786
chr1	59009627	59009927	chr1_59009627_59009927	1	Trak2	-0.986365	0.00755571	0.999992	57.3281	0.698457	-0.287908	-0.504151	0.482213	0.305747	0.684147	0.0515728	0.657646
chr10	34258911	34259211	chr10_34258911_34259211	1	Frk	-1.0032	0.00726503	0.999992	50.9755	0.650109	-0.353089	-0.4201	0.583097	0.382843	0.589547	0.124811	0.542975
chr3	95898261	95898561	chr3_95898261_95898561	1	Otud7b	-1.183	0.00961567	0.999992	30.3544	0.848628	-0.334367	-0.365031	0.817965	NA	NA	0.294618	0.44465
chr7	134160822	134161122	chr7_134160822_134161122	1	2900092E17Rik	-1.07969	0.00459306	0.999992	54.5783	0.672154	-0.40754	-0.623084	0.45661	0.359056	0.526126	0.0169911	0.701335
chr9	69851745	69852045	chr9_69851745_69852045	1	Bnip2	-1.01064	0.00811943	0.999992	47.9441	0.626507	-0.384129	-0.436445	0.57419	0.429376	0.554282	0.117796	0.568493
chr6	35125944	35126244	chr6_35125944_35126244	1	Nup205	-1.45201	0.00979455	0.999992	20.6845	1.00897	-0.443041	-0.872034	0.579978	NA	NA	0.0195198	NA
chr13	19482200	19482500	chr13_19482200_19482500	1	Stard3nl	-1.08401	0.00485156	0.999992	72.3405	0.899456	-0.184557	-0.465099	0.618914	0.131703	0.836692	0.0940908	0.516301
chr10	62523414	62523714	chr10_62523414_62523714	1	Pbld1	-0.817035	0.00768116	0.999992	184.275	0.682531	-0.134504	-0.389928	0.427107	0.152723	0.857954	0.0855735	0.608453
chr2	59050404	59050704	chr2_59050404_59050704	1	Pkp4	-1.28459	0.00629551	0.999992	38.467	1.01394	-0.270656	-0.554604	0.729988	NA	0.787189	0.0960292	0.551695
chr7	137739718	137740018	chr7_137739718_137740018	1	Fgfr2	-1.08971	0.00637408	0.999992	60.3596	0.924276	-0.16543	-0.543765	0.545941	0.139859	0.86557	0.0505938	0.631992
chr6	73207086	73207386	chr6_73207086_73207386	1	Suclg1	-1.40432	0.000699228	0.999992	37.8928	0.74792	-0.656396	-0.774724	0.629593	NA	0.251516	0.00513384	0.561001
chr2	31057608	31057908	chr2_31057608_31057908	1	Gpr107	-1.27109	0.000815253	0.999992	45.4593	0.746482	-0.524605	-0.653053	0.618034	NA	0.345586	0.0103426	0.510641
chr4	149870915	149871215	chr4_149870915_149871215	1	Rere	-0.793714	0.00501654	0.999992	98.9147	0.537991	-0.255723	-0.413524	0.38019	0.295309	0.620134	0.0365803	0.638349
chr6	112249977	112250277	chr6_112249977_112250277	1	Lmcd1	-0.812237	0.00361664	0.999992	109.769	0.523145	-0.289091	-0.494099	0.318138	0.301635	0.549944	0.00915053	0.723781
chr18	4986972	4987272	chr18_4986972_4987272	1	Svil	-1.792	0.00400776	0.999992	15.3699	1.09851	-0.693499	-0.83076	0.961244	NA	NA	0.0527249	NA
chr11	101169123	101169423	chr11_101169123_101169423	1	Gm11617	-1.42441	0.000306274	0.999992	46.9614	0.690816	-0.733592	-0.798202	0.626205	NA	0.152012	0.00254612	0.523114
chr4	122654383	122654683	chr4_122654383_122654683	1	4933421A08Rik	-0.763018	0.00294707	0.999992	159.819	0.410068	-0.35295	-0.486096	0.276922	0.425693	0.368709	0.00563544	0.746276
chr11	98548537	98548837	chr11_98548537_98548837	1	Psmd3	-1.69298	0.0030182	0.999992	25.174	0.900404	-0.792578	-1.256	0.436979	NA	NA	0.000911467	NA
chr6	124957398	124957698	chr6_124957398_124957698	1	Zfp384	-1.10974	0.00219165	0.999992	54.6646	0.592569	-0.517175	-0.740124	0.36962	0.414615	0.337807	0.00207212	0.770372
chr5	106120667	106120967	chr5_106120667_106120967	1	Lrrc8d	-1.09512	0.00965108	0.999992	43.7332	0.564685	-0.530438	-0.872243	0.22288	NA	0.435779	0.00206564	0.912947
chr11	98548737	98549037	chr11_98548737_98549037	1	Psmd3	-1.81724	0.00328918	0.999992	26.0005	1.24979	-0.56745	-1.29473	0.522517	NA	NA	0.00120859	NA
chr6	88838654	88838954	chr6_88838654_88838954	1	Mcm2	-1.48299	0.00414348	0.999992	35.3536	0.890979	-0.592012	-0.975136	0.507854	NA	NA	0.00505094	0.783277
chr6	35119471	35119771	chr6_35119471_35119771	1	Nup205	-0.867549	0.0039498	0.999992	94.7135	0.680247	-0.187302	-0.67555	0.192	0.140835	0.774952	0.000454837	0.889276
chr5	135219830	135220130	chr5_135219830_135220130	1	Eln	-0.864236	0.00740382	0.999992	83.6994	0.643079	-0.221157	-0.65491	0.209326	0.244559	0.743128	0.00198838	0.885819
chr6	72323036	72323336	chr6_72323036_72323336	1	Vamp5	-0.716233	0.00555258	0.999992	174.699	0.477025	-0.239209	-0.38746	0.328774	0.311107	0.613052	0.0353691	0.665039
chr8	70020551	70020851	chr8_70020551_70020851	1	Nat2	-1.21895	0.00562906	0.999992	32.7247	0.602147	-0.616799	-0.846103	0.372843	NA	NA	0.00429046	0.829701
chr11	98307197	98307497	chr11_98307197_98307497	1	Grb7	-0.597094	0.00516386	0.999992	420.948	0.307505	-0.289588	-0.448101	0.148993	0.495352	0.384284	0.00213681	0.869496
chr3	95328491	95328791	chr3_95328491_95328791	1	Ctss	-0.672996	0.00697194	0.999992	221.339	0.30825	-0.364746	-0.541187	0.131809	0.592165	0.330314	0.00134337	0.911499
chr7	116772207	116772507	chr7_116772207_116772507	1	St5	-1.1304	0.000511679	0.999992	64.2781	0.517519	-0.612884	-0.889935	0.240468	0.427491	0.158556	1.89e-05	0.860131
chr15	3227227	3227527	chr15_3227227_3227527	1	Sepp1	-1.23895	0.000847125	0.999992	46.654	0.626216	-0.612739	-0.757842	0.481113	NA	0.230754	0.00207859	0.660145
chr5	106119467	106119767	chr5_106119467_106119767	1	Lrrc8d	-1.3224	1.71e-05	0.999992	90.0684	0.548039	-0.774358	-0.962269	0.360128	0.336614	0.0303305	8.07e-07	0.706328
chr16	65585327	65585627	chr16_65585327_65585627	1	Chmp2b	-1.5873	0.00436999	0.999992	19.8276	0.694731	-0.892566	-1.23735	0.349948	NA	NA	0.000933885	NA
chr9	123408167	123408467	chr9_123408167_123408467	1	Limd1	-0.947988	0.00314882	0.999992	82.6271	0.385274	-0.562714	-0.726775	0.221214	0.613797	0.202558	0.000687928	0.872792
chr18	39668207	39668507	chr18_39668207_39668507	1	Nr3c1	-1.6077	0.00329223	0.999992	21.6395	0.550359	-1.05734	-1.55578	0.0519136	NA	NA	1.97e-05	NA
chr10	83148868	83149168	chr10_83148868_83149168	1	1500009L16Rik	-0.949165	0.00611341	0.999992	68.0665	0.495374	-0.453791	-0.840395	0.10877	0.497287	0.409819	0.000186439	0.954454
chr12	75232713	75233013	chr12_75232713_75233013	1	Syt16	-1.0159	0.00413666	0.999992	60.0277	0.333106	-0.682792	-1.10632	-0.0904234	0.721386	0.158716	1.1e-06	0.964364
chr10	7435045	7435345	chr10_7435045_7435345	1	Lats1	-1.00828	0.00689084	0.999992	54.721	0.331926	-0.676355	-0.82838	0.179901	0.750065	0.184482	0.00102081	0.921486
chr15	36903815	36904115	chr15_36903815_36904115	1	Zfp706	-1.00856	0.00976446	0.999992	50.0569	0.523786	-0.484776	-0.870341	0.13822	0.54084	0.445528	0.000720774	0.947833
chr12	8538219	8538519	chr12_8538219_8538519	1	Slc7a15	-1.54854	0.0071241	0.999992	18.1874	0.791603	-0.756935	-1.12727	0.421267	NA	NA	0.00345854	NA
chr10	83148668	83148968	chr10_83148668_83148968	1	1500009L16Rik	-0.961882	0.00853277	0.999992	62.3024	0.551058	-0.410823	-0.666656	0.295226	0.471604	0.502596	0.00730831	0.841061
chr1	95618682	95618982	chr1_95618682_95618982	1	Thap4	-1.13942	0.000750349	0.999992	68.3012	0.825434	-0.313989	-0.871989	0.267434	0.0936342	0.613356	3.25e-05	0.848519
chr19	24333779	24334079	chr19_24333779_24334079	1	Fxn	-1.3945	0.00457769	0.999992	27.7604	1.00873	-0.385773	-1.14378	0.250724	NA	NA	0.00016943	0.918298
chr8	96405443	96405743	chr8_96405443_96405743	1	Gnao1	-1.32218	0.00139927	0.999992	49.0765	0.825309	-0.496875	-1.50196	-0.179776	0.20739	0.484303	1.67e-09	0.932661
chr8	96405243	96405543	chr8_96405243_96405543	1	Gnao1	-1.19127	0.00150337	0.999992	84.8687	0.688303	-0.502965	-1.43085	-0.23958	0.284659	0.407908	4.05e-10	0.885893
chr12	32199321	32199621	chr12_32199321_32199621	1	Slc26a4	-0.988656	0.00760864	0.999992	52.9263	0.688917	-0.299739	-1.19991	-0.211256	0.269541	0.691593	7.43e-08	0.904075
chr6	35119871	35120171	chr6_35119871_35120171	1	Nup205	-1.1552	0.00380583	0.999992	49.0093	0.876813	-0.278389	-1.06545	0.0897545	0.153311	0.741212	1.41e-05	0.970063
chr8	58914637	58914937	chr8_58914637_58914937	1	SNORA17	-1.08675	0.00718153	0.999992	71.2751	0.651028	-0.435725	-1.55942	-0.472669	0.37908	0.555555	2.28e-10	0.706165
chr2	4791819	4792119	chr2_4791819_4792119	1	Sephs1	-1.14507	0.00996895	0.999992	36.9732	0.594742	-0.550327	-1.55569	-0.410618	NA	0.477786	1.34e-08	0.800751
chr5	106119667	106119967	chr5_106119667_106119967	1	Lrrc8d	-1.03948	0.00150047	0.999992	121.468	0.588388	-0.451095	-1.03791	0.00157379	0.314857	0.378748	4.71e-07	0.999391
chr9	122044670	122044970	chr9_122044670_122044970	1	Snrk	-0.74676	0.00782811	0.999992	219.934	0.413439	-0.33332	-0.619299	0.127461	0.477918	0.473362	0.00107794	0.927517
chr11	100942856	100943156	chr11_100942856_100943156	1	Coasy	-0.903136	0.00607643	0.999992	141.171	0.553819	-0.349317	-0.820557	0.0825785	0.373709	0.545649	0.000144926	0.965149
chrX	41053020	41053320	chrX_41053020_41053320	1	Gm14580	-1.46844	8.8e-05	0.999992	53.9584	0.744927	-0.723514	-1.35086	0.117577	0.228498	0.152909	4.1e-09	0.954454
chr8	27050584	27050884	chr8_27050584_27050884	1	Kcnu1	-0.821047	0.000908665	0.999992	232.018	0.521296	-0.299751	-0.884281	-0.0632337	0.178843	0.465563	6.71e-09	0.964458
chr2	167713159	167713459	chr2_167713159_167713459	1	Gm14319	-0.573119	0.00964018	0.999992	256.993	0.348879	-0.224239	-0.593681	-0.0205626	0.425645	0.574338	3.31e-05	0.98868
chrX	41053620	41053920	chrX_41053620_41053920	1	Gm14580	-1.05264	0.00502865	0.999992	51.6647	0.593338	-0.459298	-1.43519	-0.38255	0.385225	0.481713	1.81e-10	0.767999
chr11	94496280	94496580	chr11_94496280_94496580	1	Lrrc59	-0.788358	0.00662535	0.999992	127.885	0.322033	-0.466326	-1.00423	-0.215872	0.644461	0.276978	3.27e-08	0.856569
chr4	107040146	107040446	chr4_107040146_107040446	1	Tmem48	-0.620275	0.00629412	0.999992	213.885	0.370226	-0.250049	-0.462884	0.157391	0.405449	0.518796	0.00249963	0.872134
chr4	138979391	138979691	chr4_138979391_138979691	1	Ubr4	-1.17047	0.000708169	0.999992	69.3778	0.602454	-0.568021	-0.986606	0.183869	0.348346	0.250153	6.83e-06	0.911515
chr12	56039712	56040012	chr12_56039712_56040012	1	Baz1a	-0.820972	0.00403953	0.999992	101.512	0.480574	-0.340398	-0.694737	0.126235	0.377811	0.470322	0.000162152	0.931135
chr11	60023750	60024050	chr11_60023750_60024050	1	Srebf1	-0.712086	0.00994671	0.999992	116.022	0.44122	-0.270866	-0.612041	0.100045	0.42028	0.588837	0.000743414	0.946244
chr11	6011502	6011802	chr11_6011502_6011802	1	Nudcd3	-0.606018	0.00655472	0.999992	274.194	0.481963	-0.124055	-0.694994	-0.088976	0.160977	0.810256	6.34e-07	0.939518
chr8	60128919	60129219	chr8_60128919_60129219	1	Galnt7	-0.770052	0.00762258	0.999992	101	0.610499	-0.159553	-0.759854	0.0101983	0.179991	0.81146	2.5e-05	0.995899
chr5	24545520	24545820	chr5_24545520_24545820	1	Prkag2	-1.0878	0.00617008	0.999992	54.1945	0.832743	-0.255057	-1.02182	0.0659759	0.187275	0.769008	3.64e-05	0.9788
chr12	33418490	33418790	chr12_33418490_33418790	1	Nampt	-0.695679	0.0082566	0.999992	140.759	0.538252	-0.157427	-0.673324	0.0223546	0.211995	0.789893	5.84e-05	0.989587
chr7	105502969	105503269	chr7_105502969_105503269	1	Tsku	-1.29386	0.00972464	0.999992	33.3866	0.92197	-0.371894	-1.30889	-0.0150213	NA	NA	2.66e-05	0.996605
chr1	173455915	173456215	chr1_173455915_173456215	1	Itln1	-1.48138	0.000539122	0.999992	38.3879	1.09156	-0.38982	-1.05108	0.430293	NA	0.61783	5.76e-05	0.782466
chr5	24542320	24542620	chr5_24542320_24542620	1	Prkag2	-0.691116	0.00460451	0.999992	220.434	0.411875	-0.279241	-0.709506	-0.01839	0.368543	0.500775	5.16e-06	0.990664
chrX	41052820	41053120	chrX_41052820_41053120	1	Gm14580	-1.15537	0.00172463	0.999992	77.083	0.615024	-0.540349	-1.64731	-0.49194	0.346304	0.357489	8.55e-14	0.632012
chrX	41052620	41052920	chrX_41052620_41052920	1	Gm14580	-1.27418	0.00623849	0.999992	57.0137	0.866915	-0.407267	-1.62819	-0.354002	0.266796	0.659333	1.22e-08	0.852832
chr2	4795097	4795397	chr2_4795097_4795397	1	Sephs1	-1.02129	0.00527947	0.999992	83.8207	0.791419	-0.229872	-1.182	-0.160706	0.153246	0.779339	1.36e-07	0.931871
chr8	58922041	58922341	chr8_58922041_58922341	1	SNORA17	-1.17651	0.00712889	0.999992	38.5815	0.567926	-0.608582	-1.51192	-0.335414	NA	0.396074	2.54e-08	0.850156
chr5	89061971	89062271	chr5_89061971_89062271	1	Rufy3	-0.848427	0.00794566	0.999992	71.0149	0.27027	-0.578157	-1.16645	-0.318023	0.754708	0.207172	4.45e-09	0.773883
chr9	98212562	98212862	chr9_98212562_98212862	1	Nmnat3	-1.13558	0.009584	0.999992	40.8349	0.613408	-0.522176	-1.26106	-0.12548	NA	0.486785	5.59e-06	0.958918
chr9	55091170	55091470	chr9_55091170_55091470	1	Nrg4	-0.977012	0.00981085	0.999992	49.745	0.60301	-0.374003	-0.881081	0.0959316	0.42028	0.586907	0.000291287	0.965287
chr10	127303864	127304164	chr10_127303864_127304164	1	BC089597	-1.10897	0.00100859	0.999992	78.1298	0.753109	-0.355862	-1.12335	-0.0143829	0.134983	0.555214	4.2e-08	0.995061
chr10	127303664	127303964	chr10_127303664_127303964	1	BC089597	-0.95793	0.00261014	0.999992	107.981	0.778006	-0.179924	-0.919646	0.0382835	0.0829524	0.805541	3.23e-06	0.985196
chr18	82617328	82617628	chr18_82617328_82617628	1	Mbp	-0.977957	0.00734641	0.999992	85.9972	0.581055	-0.396902	-1.15334	-0.175383	0.405534	0.539615	4.65e-07	0.922095
chr18	82612850	82613150	chr18_82612850_82613150	1	Mbp	-1.25747	0.00744904	0.999992	37.2942	0.821296	-0.436171	-1.40287	-0.145404	NA	0.630016	1.36e-06	0.955589
chr11	20389839	20390139	chr11_20389839_20390139	1	Gm12034	-1.17983	0.00166242	0.999992	68.1979	0.642588	-0.53724	-1.45095	-0.271122	0.334913	0.366398	1.85e-10	0.862831
chr2	76312356	76312656	chr2_76312356_76312656	1	Osbpl6	-0.932325	0.00835149	0.999992	67.1602	0.558962	-0.373363	-1.42352	-0.491194	0.383807	0.572537	1.38e-11	0.609585
chr7	123018296	123018596	chr7_123018296_123018596	1	Sox6	-0.691805	0.00873979	0.999992	166.719	0.404308	-0.287496	-0.825854	-0.134049	0.44186	0.534969	6.41e-07	0.916185
chr4	133109829	133110129	chr4_133109829_133110129	1	Nr0b2	-1.23069	0.00928289	0.999992	60.3134	0.921199	-0.309492	-1.63578	-0.40509	0.22315	0.769998	1.41e-08	0.823376
chr18	61316480	61316780	chr18_61316480_61316780	1	Hmgxb3	-1.21265	0.00541435	0.999992	37.2923	0.633058	-0.579588	-1.1175	0.0951509	NA	0.40541	6.69e-05	0.970729
chr13	76113036	76113336	chr13_76113036_76113336	1	Spata9	-0.861763	0.00935766	0.999992	83.1382	0.389771	-0.471992	-0.760801	0.100963	0.622838	0.351885	0.000546484	0.955978
chr7	109394837	109395137	chr7_109394837_109395137	1	Rhog	-0.982433	0.000239842	0.999992	222.336	0.660562	-0.321872	-0.634383	0.34805	0.0829524	0.459178	0.000312139	0.649595
chr11	8403272	8403572	chr11_8403272_8403572	1	Tns3	-0.84593	0.000778673	0.999992	248.866	0.57128	-0.27465	-0.6429	0.20303	0.131805	0.525792	8.77e-05	0.839124
chr7	109394637	109394937	chr7_109394637_109394937	1	Rhog	-0.859971	0.00140097	0.999992	181.195	0.68286	-0.177112	-0.725454	0.134517	0.0665375	0.759414	2.28e-05	0.918319
chr5	104465827	104466127	chr5_104465827_104466127	1	Nudt9	-1.39394	0.0011121	0.999992	44.0612	1.22071	-0.173235	-0.777396	0.616546	NA	0.867612	0.00385273	0.607553
chr7	109393237	109393537	chr7_109393237_109393537	1	Rhog	-0.813913	0.00181818	0.999992	217.05	0.741254	-0.0726594	-0.477363	0.336551	0.0267086	0.919575	0.00712804	0.658455
chr7	122923209	122923509	chr7_122923209_122923509	1	Sox6	-1.46273	0.00139096	0.999992	43.8503	0.880883	-0.581849	-0.93355	0.529181	NA	0.415442	0.00205779	0.717408
chr15	88696874	88697174	chr15_88696874_88697174	1	Pim3	-0.891455	0.00682874	0.999992	147.463	0.534898	-0.356557	-0.602296	0.289159	0.408203	0.5289	0.00845989	0.815781
chr4	124465885	124466185	chr4_124465885_124466185	1	Inpp5b	-0.954098	0.00456836	0.999992	75.3289	0.62008	-0.334018	-0.702451	0.251647	0.310461	0.577553	0.00148787	0.857869
chr5	96803005	96803305	chr5_96803005_96803305	1	Fras1	-1.24256	0.00510671	0.999992	42.5482	0.704468	-0.538089	-1.12443	0.118131	NA	0.463572	8.1e-05	0.962883
chr13	76113236	76113536	chr13_76113236_76113536	1	Spata9	-1.00912	0.0018077	0.999992	100.556	0.6977	-0.311415	-0.814538	0.194577	0.169109	0.596878	8.19e-05	0.89574
chr4	124466085	124466385	chr4_124466085_124466385	1	Inpp5b	-0.936041	0.00891054	0.999992	91.689	0.709051	-0.226989	-0.78227	0.153771	0.241988	0.77063	0.000867041	0.933778
chr18	60900496	60900796	chr18_60900496_60900796	1	Ndst1	-0.887758	0.00486832	0.999992	108.877	0.602851	-0.284907	-0.678677	0.20908	0.275424	0.62858	0.00112388	0.880908
chr4	122652583	122652883	chr4_122652583_122652883	1	4933421A08Rik	-0.751745	0.00894963	0.999992	155.787	0.597907	-0.153838	-0.504104	0.247641	0.205239	0.816409	0.0107835	0.823217
chr19	55416997	55417297	chr19_55416997_55417297	1	Vti1a	-0.964475	0.00455217	0.999992	105.149	0.728852	-0.235623	-0.808124	0.156351	0.17319	0.741158	0.000243134	0.927226
chr19	57433909	57434209	chr19_57433909_57434209	1	B230217O12Rik	-1.36229	0.00524876	0.999992	64.6102	1.15662	-0.205674	-1.43149	-0.069201	0.0945617	0.869205	2.33e-06	0.982326
chr11	60031912	60032212	chr11_60031912_60032212	1	Srebf1	-0.786827	0.00869829	0.999992	113.464	0.637731	-0.149096	-0.554295	0.232531	0.187275	0.833193	0.00587717	0.850496
chr9	96560670	96560970	chr9_96560670_96560970	1	Zbtb38	-0.895076	0.00206126	0.999992	134.164	0.413678	-0.481398	-0.610406	0.28467	0.505114	0.238241	0.00188803	0.780661
chr11	93811887	93812187	chr11_93811887_93812187	1	Nme2	-0.948264	0.00289145	0.999992	108.081	0.549398	-0.398866	-0.686136	0.262127	0.360685	0.432973	0.00120555	0.834453
chr12	53096306	53096606	chr12_53096306_53096606	1	6530401N04Rik	-0.757626	0.00636957	0.999992	204.534	0.500356	-0.257269	-0.546901	0.210724	0.323074	0.616595	0.00391882	0.852753
chr14	76892644	76892944	chr14_76892644_76892944	1	Tsc22d1	-1.29086	0.00435361	0.999992	36.2421	0.721151	-0.569712	-0.932506	0.358357	NA	0.427833	0.00183082	0.846594
chr8	129628477	129628777	chr8_129628477_129628777	1	Pard3	-0.927523	0.00656665	0.999992	84.185	0.615134	-0.312389	-0.666424	0.261099	0.328912	0.620371	0.00353846	0.852753
chr10	80097832	80098132	chr10_80097832_80098132	1	Csnk1g2	-0.885098	0.00491712	0.999992	140.222	0.529353	-0.355746	-0.616241	0.268858	0.379645	0.501517	0.00411553	0.823998
chr17	29098988	29099288	chr17_29098988_29099288	1	Kctd20	-1.01624	0.00865557	0.999992	61.081	0.563595	-0.452649	-0.69362	0.322625	0.495127	0.475929	0.00894652	0.832146
chr5	96926912	96927212	chr5_96926912_96927212	1	Fras1	-1.85896	0.00496709	0.999992	18.6947	0.788827	-1.07013	-1.81929	0.0396657	NA	NA	3.51e-05	NA
chr11	100943056	100943356	chr11_100943056_100943356	1	Coasy	-0.801206	0.00661858	0.999992	252.807	0.425796	-0.37541	-0.767081	0.0341252	0.489241	0.429658	7.97e-05	0.98553
chr4	138978591	138978891	chr4_138978591_138978891	1	Ubr4	-1.05361	0.0082692	0.999992	58.1432	0.593193	-0.460414	-0.795547	0.25806	0.477338	0.488709	0.00306862	0.885113
chr18	42738869	42739169	chr18_42738869_42739169	1	Gpr151	-1.04296	0.00604237	0.999992	56.5548	0.615677	-0.427287	-0.728359	0.314605	0.418017	0.501517	0.00424376	0.834958
chr11	8423696	8423996	chr11_8423696_8423996	1	Tns3	-1.03636	0.00781994	0.999992	49.641	0.690376	-0.345981	-0.812325	0.224032	0.343377	0.636243	0.00136272	0.903299
chr10	92987545	92987845	chr10_92987545_92987845	1	Amdhd1	-2.02568	4.23e-05	0.999992	28.1506	1.02472	-1.00095	-1.71873	0.306945	NA	NA	2.53e-08	0.891511
chr6	108072408	108072708	chr6_108072408_108072708	1	Sumf1	-1.25617	0.00744298	0.999992	28.9213	0.666156	-0.590012	-1.08159	0.174574	NA	NA	0.000393716	0.944787
chr9	55099535	55099835	chr9_55099535_55099835	1	Nrg4	-0.920788	0.00356617	0.999992	126.554	0.753338	-0.167451	-0.870585	0.0502033	0.097182	0.821127	1.27e-05	0.979823
chr12	118668471	118668771	chr12_118668471_118668771	1	Rapgef5	-1.32158	0.000396187	0.999992	57.5775	0.867009	-0.454573	-0.923083	0.398499	0.1272	0.446517	8.64e-05	0.755081
chr11	20391239	20391539	chr11_20391239_20391539	1	Gm12034	-1.25547	0.0099691	0.999992	28.4312	0.695373	-0.560099	-1.12478	0.130693	NA	NA	0.00036942	0.96281
chr10	92988545	92988845	chr10_92988545_92988845	1	Amdhd1	-1.25911	0.00152889	0.999992	51.1237	0.696702	-0.562408	-1.41224	-0.153133	0.319002	0.373552	6e-09	0.942097
chr11	101530504	101530804	chr11_101530504_101530804	1	Arl4d	-0.976846	0.00816997	0.999992	70.0248	0.511857	-0.464989	-1.25332	-0.276477	0.499035	0.451335	4.46e-08	0.855237
chr10	84586155	84586455	chr10_84586155_84586455	1	Mterfd3	-0.672481	0.0081823	0.999992	180.01	0.294855	-0.377627	-0.770397	-0.097916	0.625667	0.326821	2e-06	0.941777
chr18	20606286	20606586	chr18_20606286_20606586	1	Dsg4	-1.32068	0.00629211	0.999992	36.278	0.568257	-0.752422	-1.49778	-0.177098	NA	0.30762	1.35e-06	0.94456
chr10	39781028	39781328	chr10_39781028_39781328	1	Slc16a10	-1.30354	0.00382632	0.999992	32.0103	0.641432	-0.662109	-1.13809	0.16545	NA	NA	9.22e-05	0.94548
chr3	35894750	35895050	chr3_35894750_35895050	1	Mccc1	-1.30994	0.00995444	0.999992	29.1575	0.874481	-0.435457	-1.45297	-0.143034	NA	NA	3.57e-06	0.960261
chr6	25754534	25754834	chr6_25754534_25754834	1	Pot1a	-1.21145	0.00892355	0.999992	34.9637	0.686845	-0.524604	-1.18891	0.0225379	NA	NA	5.94e-05	0.994372
chr13	91102456	91102756	chr13_91102456_91102756	1	Atg10	-0.985084	0.00249847	0.999992	91.4098	0.532471	-0.452612	-0.822073	0.163011	0.400309	0.367138	9.9e-05	0.917866
chr11	105813812	105814112	chr11_105813812_105814112	1	Cyb561	-0.814706	0.00775509	0.999992	99.4987	0.435217	-0.379489	-0.674869	0.139837	0.502679	0.443238	0.000876851	0.927511
chr18	60900296	60900596	chr18_60900296_60900596	1	Ndst1	-0.913731	0.00634003	0.999992	92.948	0.705875	-0.207856	-0.634555	0.279176	0.195525	0.77451	0.00451468	0.833204
chr4	122654583	122654883	chr4_122654583_122654883	1	4933421A08Rik	-0.714187	0.00778725	0.999992	180.449	0.434536	-0.279651	-0.437153	0.277035	0.413524	0.55036	0.0211123	0.762629
chr19	29232989	29233289	chr19_29232989_29233289	1	Gm5518	-0.789613	0.00296513	0.999992	154.049	0.723041	-0.0665722	-0.680121	0.109493	0.0373985	0.930118	4.82e-05	0.937686
chr9	55099735	55100035	chr9_55099735_55100035	1	Nrg4	-0.883525	0.00551893	0.999992	120.511	0.875897	-0.00762761	-0.728881	0.154643	0.0348375	0.994258	0.00034767	0.922281
chr9	46009694	46009994	chr9_46009694_46009994	1	Sik3	-0.881837	0.00720724	0.999992	120.883	0.83576	-0.0460769	-0.879475	0.002362	0.0609986	0.964033	1.96e-05	0.999054
chr10	39788988	39789288	chr10_39788988_39789288	1	Slc16a10	-1.24716	0.00147704	0.999992	50.2091	0.862231	-0.384933	-0.759951	0.487214	0.175549	0.57535	0.00293424	0.685895
chr7	109392837	109393137	chr7_109392837_109393137	1	Rhog	-0.908501	0.00178602	0.999992	155.049	0.731917	-0.176584	-0.505251	0.40325	0.0771049	0.780338	0.0112538	0.614595
chr1	187110864	187111164	chr1_187110864_187111164	1	Iars2	-0.724835	0.00846416	0.999992	133.159	0.57673	-0.148104	-0.427377	0.297457	0.204751	0.813417	0.0255534	0.748572
chr16	65582727	65583027	chr16_65582727_65583027	1	Chmp2b	-1.52498	0.00458521	0.999992	26.5301	0.901178	-0.623804	-1.14683	0.37815	NA	NA	0.00113663	NA
chr9	121341323	121341623	chr9_121341323_121341623	1	Trak1	-0.791209	0.006921	0.999992	105.113	0.587857	-0.203352	-0.597637	0.193572	0.23677	0.738366	0.00193183	0.882516
chr9	122044270	122044570	chr9_122044270_122044570	1	Snrk	-0.675141	0.00904927	0.999992	161.21	0.450234	-0.224907	-0.487274	0.187866	0.354517	0.645247	0.00560287	0.863276
chrX	96326069	96326369	chrX_96326069_96326369	1	Efnb1	-1.16422	0.00756387	0.999992	46.806	0.548993	-0.615228	-1.03168	0.132544	NA	0.359549	0.000342862	0.956016
chr19	3824494	3824794	chr19_3824494_3824794	1	Gm16066	-0.659823	0.00454984	0.999992	329.045	0.621947	-0.0378765	-0.511504	0.148319	0.0427241	0.957278	0.000939414	0.886885
chr11	94495880	94496180	chr11_94495880_94496180	1	Lrrc59	-0.751226	0.00647007	0.999992	181.449	0.577833	-0.173394	-0.684747	0.0664797	0.190638	0.774443	0.000131348	0.967204
chr1	74744041	74744341	chr1_74744041_74744341	1	Ttll4	-0.77408	0.00664565	0.999992	155.369	0.601969	-0.17211	-0.635499	0.138581	0.187253	0.785267	0.00071246	0.921323
chr17	35836792	35837092	chr17_35836792_35837092	1	Ddr1	-0.671133	0.0081296	0.999992	341.194	0.460423	-0.21071	-0.720899	-0.0497669	0.309488	0.670865	1.09e-05	0.973866
chr10	39773890	39774190	chr10_39773890_39774190	1	Slc16a10	-0.73004	0.00967092	0.999992	115.05	0.465096	-0.264944	-0.742205	-0.0121652	0.387194	0.615138	3.71e-05	0.995011
chr7	87429416	87429716	chr7_87429416_87429716	1	Vps33b	-0.912355	0.00232031	0.999992	111.893	0.423911	-0.488443	-0.647295	0.26506	0.510094	0.249843	0.00128523	0.813633
chr11	93823611	93823911	chr11_93823611_93823911	1	Gm20390	-0.776502	0.00541671	0.999992	113.289	0.402932	-0.37357	-0.625985	0.150517	0.495872	0.392653	0.000689339	0.909956
chr3	98957895	98958195	chr3_98957895_98958195	1	Wars2	-1.34101	0.00576671	0.999992	30.1469	0.786664	-0.554347	-0.961606	0.379405	NA	NA	0.00270417	0.849943
chr15	76059826	76060126	chr15_76059826_76060126	1	Plec	-0.79221	0.00850716	0.999992	124.274	0.494556	-0.297654	-0.552146	0.240064	0.401459	0.581024	0.00749815	0.842927
chr10	74756970	74757270	chr10_74756970_74757270	1	Specc1l	-0.698248	0.00987565	0.999992	227.292	0.524713	-0.173535	-0.447171	0.251077	0.264638	0.76607	0.0191698	0.799905
chr6	86548689	86548989	chr6_86548689_86548989	1	AC158662.1	-1.3851	0.00491185	0.999992	48.9879	1.26917	-0.115923	-0.341681	1.04342	0.0878585	0.931063	0.384154	0.292966
chr19	32137432	32137732	chr19_32137432_32137732	1	Asah2	-1.86999	0.00449073	0.999992	15.0619	1.42642	-0.443568	-0.469273	1.40071	NA	NA	0.333556	NA
chr9	97018074	97018374	chr9_97018074_97018374	1	Slc25a36	-1.71991	0.00770194	0.999992	20.4826	1.35378	-0.366137	-0.685594	1.03432	NA	NA	0.135117	NA
chr2	25011192	25011492	chr2_25011192_25011492	1	Gm13387	-0.779367	0.00671431	0.999992	153.447	0.839193	0.0598258	-0.0758606	0.703507	0.0258646	0.941727	0.791114	0.167829
chr16	31081525	31081825	chr16_31081525_31081825	1	AI480653	-1.54273	0.00272362	0.999992	26.3154	0.804757	-0.737972	-0.40789	1.13484	NA	NA	0.322067	NA
chr13	19481000	19481300	chr13_19481000_19481300	1	Stard3nl	-0.994148	0.00383244	0.999992	109.633	0.507699	-0.486449	-0.319313	0.674834	0.49306	0.339007	0.245891	0.337464
chr10	128040461	128040761	chr10_128040461_128040761	1	Gm9182	-1.03542	0.00717339	0.999992	63.8907	0.80607	-0.229353	-0.13313	0.902294	0.2404	0.774667	0.713481	0.206608
chr13	52895318	52895618	chr13_52895318_52895618	1	Auh	-1.24603	0.00606343	0.999992	42.8614	0.692688	-0.553337	-0.32585	0.920175	NA	0.426151	0.386157	0.321593
chr1	127434489	127434789	chr1_127434489_127434789	1	Slc35f5	-0.861274	0.007158	0.999992	113.826	0.474436	-0.386838	-0.140299	0.720975	0.495691	0.44268	0.640057	0.226144
chr1	174008036	174008336	chr1_174008036_174008336	1	Ncstn	-0.970717	0.00516649	0.999992	89.186	0.533801	-0.436916	-0.206191	0.764526	0.472495	0.413666	0.497503	0.245043
chr6	129134713	129135013	chr6_129134713_129135013	1	Clec2d	-0.883304	0.00602174	0.999992	121.21	0.504613	-0.378692	-0.210241	0.673063	0.451503	0.462906	0.448253	0.28456
chr10	128040061	128040361	chr10_128040061_128040361	1	Gm9182	-1.10558	0.00368741	0.999992	173.713	0.732453	-0.37313	-0.375356	0.730226	0.274772	0.581912	0.214759	0.353442
chr2	132521574	132521874	chr2_132521574_132521874	1	1110034G24Rik	-0.864838	0.00205657	0.999992	142.917	0.585736	-0.279102	-0.26085	0.603988	0.217761	0.567347	0.236488	0.263892
chr9	98386108	98386408	chr9_98386108_98386408	1	Rbp2	-1.62551	0.00449561	0.999992	21.7927	1.22501	-0.400498	-0.319586	1.30592	NA	NA	0.485454	NA
chr11	117776106	117776406	chr11_117776106_117776406	1	Gm11726	-1.21183	0.00552517	0.999992	38.4391	0.769372	-0.442455	-0.40278	0.809046	NA	0.54089	0.226172	0.405686
chr1	158657621	158657921	chr1_158657621_158657921	1	Fam20b	-0.841458	0.00989847	0.999992	74.6042	0.497854	-0.343604	-0.311287	0.530171	0.477208	0.530618	0.217923	0.504928
chr3	122767760	122768060	chr3_122767760_122768060	1	Synpo2	-0.901967	0.00760164	0.999992	74.3996	0.582504	-0.319463	-0.421234	0.480733	0.378367	0.595395	0.0864837	0.601013
chr6	136950921	136951221	chr6_136950921_136951221	1	Pde6h	-1.15203	0.000249857	0.999992	104.744	0.627891	-0.524139	-0.496098	0.655932	0.258255	0.221467	0.0251936	0.289083
chr2	72896819	72897119	chr2_72896819_72897119	1	Ola1	-0.74725	0.00991663	0.999992	89.3807	0.372455	-0.374796	-0.261687	0.485563	0.587192	0.3975	0.253088	0.478128
chr8	60059726	60060026	chr8_60059726_60060026	1	Galnt7	-1.30231	0.00546342	0.999992	39.76	0.940653	-0.361656	-0.568183	0.734127	NA	0.68399	0.0904528	0.541806
chr10	74826864	74827164	chr10_74826864_74827164	1	1110038D17Rik	-0.912867	0.00864341	0.999992	88.9928	0.607385	-0.305482	-0.0119804	0.900887	0.382031	0.62313	0.977245	0.125829
chr9	63033056	63033356	chr9_63033056_63033356	1	Map2k5	-1.22175	0.00502883	0.999992	51.7804	0.716168	-0.505578	-0.447942	0.773804	0.42478	0.465552	0.1789	0.430201
chr10	93543609	93543909	chr10_93543609_93543909	1	Fgd6	-0.972149	0.0049056	0.999992	87.0915	0.675172	-0.296977	-0.17646	0.795689	0.286962	0.635964	0.565036	0.213527
chr6	136950721	136951021	chr6_136950721_136951021	1	Pde6h	-0.856027	0.0056002	0.999992	126.362	0.510194	-0.345833	-0.229041	0.626986	0.411826	0.496507	0.374673	0.31076
chr3	148085721	148086021	chr3_148085721_148086021	1	SNORA17	-1.56489	0.00576525	0.999992	26.8882	1.29391	-0.270982	-0.259496	1.3054	NA	NA	0.586211	NA
chr14	99887467	99887767	chr14_99887467_99887767	1	U1	-1.30955	0.00878151	0.999992	32.7176	1.08497	-0.224579	-0.361773	0.947773	NA	NA	0.349866	0.395684
chr1	134215852	134216152	chr1_134215852_134216152	1	Nuak2	-0.972739	0.0063506	0.999992	122.91	0.91063	-0.062109	-0.114591	0.858147	0.0779205	0.952444	0.741105	0.17601
chr9	119124537	119124837	chr9_119124537_119124837	1	Slc22a13b	-1.08632	0.00799522	0.999992	45.0341	0.632528	-0.453788	-0.258822	0.827494	NA	0.484617	0.452481	0.327258
chr11	62290728	62291028	chr11_62290728_62291028	1	Pigl	-0.852359	0.00518869	0.999992	129.446	0.544735	-0.307624	-0.0171578	0.835201	0.357248	0.553398	0.962448	0.0907677
chr19	17489175	17489475	chr19_17489175_17489475	1	Rfk	-0.84407	0.00178263	0.999992	189.185	0.497867	-0.346203	-0.317245	0.526825	0.316454	0.41241	0.121303	0.343486
chr9	97017517	97017817	chr9_97017517_97017817	1	Slc25a36	-1.48253	0.0021021	0.999992	41.8676	0.867237	-0.61529	-0.443591	1.03894	NA	0.393411	0.237745	0.269817
chr5	99489967	99490267	chr5_99489967_99490267	1	Prkg2	-1.18374	0.00431093	0.999992	43.7823	0.815754	-0.367986	-0.329221	0.854519	NA	0.612606	0.310347	0.316974
chr3	107032962	107033262	chr3_107032962_107033262	1	Prok1	-1.07958	0.00697692	0.999992	56.916	0.643329	-0.436251	-0.164893	0.914687	0.452717	0.497247	0.6572	0.221451
chr11	65549387	65549687	chr11_65549387_65549687	1	Map2k4	-0.848181	0.00607621	0.999992	121.545	0.437564	-0.410616	-0.240658	0.607522	0.522109	0.383355	0.348649	0.337676
chr13	58488243	58488543	chr13_58488243_58488543	1	2210016F16Rik	-1.26319	0.00374669	0.999992	38.9917	0.656832	-0.60636	-0.150502	1.11269	NA	0.315172	0.717379	0.141651
chr4	62041234	62041534	chr4_62041234_62041534	1	Slc31a1	-0.844633	0.00708988	0.999992	120.484	0.405068	-0.439565	-0.145214	0.69942	0.581089	0.34195	0.619114	0.231829
chr17	74340827	74341127	chr17_74340827_74341127	1	SNORA48	-1.08128	0.00308446	0.999992	51.3466	0.469502	-0.611783	-0.396957	0.684327	0.596327	0.209483	0.153557	0.386578
chr8	109972339	109972639	chr8_109972339_109972639	1	Wwp2	-0.667918	0.00872924	0.999992	248.307	0.384075	-0.283843	-0.173449	0.494469	0.471645	0.505922	0.430025	0.34503
chr3	116266168	116266468	chr3_116266168_116266468	1	Lrrc39	-1.67705	0.00270588	0.999992	23.0613	1.20245	-0.474609	-0.118149	1.5589	NA	NA	0.82662	NA
chr17	25368343	25368643	chr17_25368343_25368643	1	Unkl	-1.8815	0.00724745	0.999992	15.0333	1.44946	-0.432039	0.0200418	1.90154	NA	NA	0.979069	NA
chr10	79791352	79791652	chr10_79791352_79791652	1	Pcsk4	-1.0596	0.006881	0.999992	52.8984	0.56555	-0.494054	-0.22479	0.834814	0.52646	0.402275	0.509676	0.27777
chr9	31271068	31271368	chr9_31271068_31271368	1	Tmem45b	-0.490449	0.00980096	0.999992	714.32	0.296576	-0.193873	-0.156847	0.333602	0.439689	0.564868	0.323025	0.427042
chr17	26049085	26049385	chr17_26049085_26049385	1	Gm17480	-1.32577	0.0040844	0.999992	37.6688	1.00439	-0.321376	-0.138964	1.1868	NA	0.70729	0.747502	0.147477
chr17	28897997	28898297	chr17_28897997_28898297	1	Mapk13	-1.21478	0.00464334	0.999992	41.9967	0.823517	-0.391261	-0.366961	0.847816	NA	0.598868	0.266966	0.351117
chr4	147807881	147808181	chr4_147807881_147808181	1	Ubiad1	-1.0292	0.00763353	0.999992	57.2663	0.565599	-0.463605	-0.351946	0.677258	0.50699	0.441564	0.245265	0.439857
chr17	3230591	3230891	chr17_3230591_3230891	1	Scaf8	-1.88662	0.000258211	0.999992	24.8819	1.25745	-0.629179	-0.527736	1.35889	NA	NA	0.149286	NA
chr1	167555355	167555655	chr1_167555355_167555655	1	Mpzl1	-1.80345	0.00160376	0.999992	20.2697	1.14972	-0.65373	-0.44664	1.35681	NA	NA	0.30592	NA
chr5	28726274	28726574	chr5_28726274_28726574	1	Rbm33	-0.788152	0.00893911	0.999992	94.8205	0.615321	-0.17283	-0.144958	0.643194	0.251485	0.789516	0.58733	0.279382
chr15	75048390	75048690	chr15_75048390_75048690	1	BC025446	-1.40152	0.000662949	0.999992	40.1092	0.97241	-0.429108	-0.24485	1.15667	NA	0.500102	0.46367	0.0956675
chr12	101714277	101714577	chr12_101714277_101714577	1	Ttc7b	-0.755132	0.00583585	0.999992	100.716	0.491228	-0.263905	-0.169744	0.585388	0.358605	0.577496	0.462983	0.276381
chr5	33481764	33482064	chr5_33481764_33482064	1	Slc5a1	-1.67418	0.00407567	0.999992	19.0407	1.24332	-0.430862	-0.199411	1.47477	NA	NA	0.693268	NA
chr14	63883555	63883855	chr14_63883555_63883855	1	Gata4	-0.789629	0.00602525	0.999992	147.629	0.889648	0.100019	-0.0589887	0.730641	0.0138333	0.890148	0.840826	0.142601
chr12	32605370	32605670	chr12_32605370_32605670	1	Cog5	-0.927975	0.00838739	0.999992	66.7091	0.910486	-0.0174888	-0.0427793	0.885196	0.0921701	0.987608	0.908347	0.160389
chr10	125430738	125431038	chr10_125430738_125431038	1	Lrig3	-1.28607	0.00838891	0.999992	29.9811	1.07967	-0.206393	-0.166953	1.11911	NA	NA	0.699387	0.245382
chr2	166463259	166463559	chr2_166463259_166463559	1	Prex1	-1.99859	0.000576957	0.999992	25.8679	2.11582	0.117238	-0.31414	1.68445	NA	NA	0.437049	NA
chr7	117792903	117793203	chr7_117792903_117793203	1	Adm	-0.610185	0.00511275	0.999992	251.765	0.658029	0.0478441	-0.173735	0.43645	0.0151518	0.938823	0.319725	0.329268
chr5	100980083	100980383	chr5_100980083_100980383	1	Plac8	-1.77517	0.00697405	0.999992	17.3675	1.82821	0.0530451	-0.122217	1.65295	NA	NA	0.828082	NA
chr18	77953270	77953570	chr18_77953270_77953570	1	4930465K10Rik	-1.45218	0.00855012	0.999992	26.4396	1.65196	0.199783	-0.353918	1.09826	NA	NA	0.365481	NA
chr17	74340627	74340927	chr17_74340627_74340927	1	SNORA48	-1.04875	0.00528739	0.999992	52.1747	0.918675	-0.130071	-0.340373	0.708373	0.120509	0.889126	0.219289	0.400559
chr6	38850082	38850382	chr6_38850082_38850382	1	Tbxas1	-0.661756	0.0093005	0.999992	137.327	0.718135	0.056379	-0.103375	0.558381	0.037662	0.937139	0.651192	0.2608
chr9	106805055	106805355	chr9_106805055_106805355	1	Dock3	-1.18874	0.00928128	0.999992	34.1199	1.08314	-0.105602	-0.18298	1.00576	NA	NA	0.638545	0.278667
chr17	66019231	66019531	chr17_66019231_66019531	1	Rab31	-1.31555	0.00580641	0.999992	30.5157	0.927464	-0.388091	-0.321553	0.994002	NA	NA	0.395893	0.314849
chr11	60054054	60054354	chr11_60054054_60054354	1	Tom1l2	-0.991395	0.00726269	0.999992	59.8963	0.826499	-0.164896	-0.326655	0.66474	0.174602	0.848136	0.242156	0.430554
chr1	21319200	21319500	chr1_21319200_21319500	1	Khdc1a	-0.994251	0.00954945	0.999992	50.9868	0.676625	-0.317626	-0.128601	0.865651	0.388032	0.642121	0.721802	0.238775
chr7	88097002	88097302	chr7_88097002_88097302	1	Sec11a	-0.936527	0.00828389	0.999992	67.3852	0.630564	-0.305963	-0.33849	0.598037	0.361176	0.636594	0.213194	0.477141
chr16	98050536	98050836	chr16_98050536_98050836	1	Prdm15	-2.46	0.00024055	0.999992	17.4609	1.94344	-0.516565	-0.526751	1.93325	NA	NA	0.253088	NA
chr2	31930955	31931255	chr2_31930955_31931255	1	Fam78a	-1.02384	0.00323507	0.999992	65.1735	0.583879	-0.439963	-0.250682	0.77316	0.417461	0.400309	0.379421	0.243809
chr11	120951673	120951973	chr11_120951673_120951973	1	Gm11792	-1.20252	0.000105852	0.999992	112.199	0.856479	-0.346042	-0.16536	1.03716	0.0507085	0.479875	0.540389	0.0229047
chr7	35893465	35893765	chr7_35893465_35893765	1	5S_rRNA	-1.15712	0.00159622	0.999992	69.2484	0.792574	-0.36455	-0.16656	0.990563	0.21462	0.549352	0.612064	0.104748
chr16	21405108	21405408	chr16_21405108_21405408	1	Vps8	-1.42907	0.00747515	0.999992	29.5666	1.30467	-0.124405	-0.328614	1.10046	NA	NA	0.431007	0.334653
chr13	21492687	21492987	chr13_21492687_21492987	1	Zkscan3	-1.43848	0.00703491	0.999992	24.9801	1.12966	-0.308822	-0.422145	1.01633	NA	NA	0.291135	NA
chr17	85062570	85062870	chr17_85062570_85062870	1	Abcg5	-1.87841	0.00222937	0.999992	19.4472	1.46621	-0.412196	-0.0796346	1.79877	NA	NA	0.895783	NA
chr1	167915631	167915931	chr1_167915631_167915931	1	Pou2f1	-1.09121	0.00429381	0.999992	69.3742	0.770812	-0.320398	-0.313033	0.778177	0.260225	0.647207	0.303011	0.31674
chr1	21317400	21317700	chr1_21317400_21317700	1	Khdc1a	-0.833641	0.00741989	0.999992	136.599	0.580648	-0.252994	-0.256048	0.577594	0.310007	0.669683	0.312428	0.389415
chr11	62290328	62290628	chr11_62290328_62290628	1	Pigl	-0.843624	0.00699293	0.999992	98.1528	0.568085	-0.275539	-0.355673	0.487951	0.335228	0.632357	0.127754	0.535495
chr11	120926451	120926751	chr11_120926451_120926751	1	Sectm1b	-1.22835	0.00890777	0.999992	32.2848	0.897165	-0.331185	-0.474132	0.754218	NA	NA	0.166475	0.527705
chr11	6031938	6032238	chr11_6031938_6032238	1	Nudcd3	-1.38199	0.00712828	0.999992	23.5834	0.897406	-0.484587	-0.505295	0.876698	NA	NA	0.179913	NA
chr12	37973923	37974223	chr12_37973923_37974223	1	Agmo	-1.55773	0.00642205	0.999992	21.4017	1.27281	-0.284914	-0.398717	1.15901	NA	NA	0.353097	NA
chr8	74993727	74994027	chr8_74993727_74994027	1	Cherp	-1.47697	3.09e-05	0.999992	67.4204	1.1627	-0.314263	-0.657439	0.819527	0.00830246	0.616238	0.00371967	0.226144
chr8	41609672	41609972	chr8_41609672_41609972	1	Vps37a	-0.989443	0.00437706	0.999992	68.7302	0.863054	-0.126389	-0.609762	0.379681	0.0904256	0.886232	0.00730372	0.74905
chr17	26054865	26055165	chr17_26054865_26055165	1	Gm17480	-0.868565	0.00556518	0.999992	132.645	0.748335	-0.12023	-0.384926	0.483639	0.110569	0.879046	0.0937759	0.542842
chr11	98306997	98307297	chr11_98306997_98307297	1	Grb7	-0.680237	0.0072111	0.999992	210.139	0.527159	-0.153077	-0.319223	0.361014	0.209474	0.781993	0.0882305	0.5947
chr10	62524214	62524514	chr10_62524214_62524514	1	Pbld1	-0.58369	0.00801703	0.999992	315.12	0.724945	0.141255	-0.33294	0.25075	0.0040649	0.764859	0.0311704	0.723528
chr10	62524414	62524714	chr10_62524414_62524714	1	Pbld1	-0.623044	0.00669143	0.999992	328.674	0.841405	0.218361	-0.398782	0.224262	0.000798554	0.602053	0.0109953	0.78499
chr10	62524614	62524914	chr10_62524614_62524914	1	Pbld1	-0.662436	0.00751984	0.999992	271.788	1.10372	0.441283	-0.470558	0.191878	1.05e-05	0.190001	0.00375419	0.852002
chr7	109393437	109393737	chr7_109393437_109393737	1	Rhog	-0.875793	0.00087868	0.999992	232.21	0.834033	-0.04176	-0.49029	0.385503	0.00715862	0.958097	0.00588618	0.577653
chr7	109393637	109393937	chr7_109393637_109393937	1	Rhog	-0.707616	0.00845162	0.999992	223.486	0.861424	0.153808	-0.501831	0.205785	0.00575582	0.799665	0.00539531	0.852809
chr9	70399635	70399935	chr9_70399635_70399935	1	Sltm	-1.16546	0.00875975	0.999992	41.2945	1.30303	0.137574	-0.336474	0.828983	NA	0.90193	0.297477	0.422774
chr6	38777199	38777499	chr6_38777199_38777499	1	Hipk2	-0.996951	0.00502441	0.999992	66.5974	0.966619	-0.0303318	-0.349319	0.647632	0.0553986	0.978198	0.175403	0.425458
chr7	148525921	148526221	chr7_148525921_148526221	1	Eps8l2	-0.654236	0.00769496	0.999992	250.773	0.630937	-0.0232993	-0.295349	0.358887	0.0656526	0.97631	0.105882	0.578915
chr11	72620993	72621293	chr11_72620993_72621293	1	Zzef1	-0.89802	0.00892691	0.999992	82.09	0.943214	0.0451939	-0.32142	0.5766	0.0464216	0.965185	0.208105	0.48882
chrX	50998298	50998598	chrX_50998298_50998598	1	4933416I08Rik	-1.51077	0.00346216	0.999992	26.1894	1.31632	-0.194449	-0.508155	1.00262	NA	NA	0.152263	NA
chr14	61530137	61530437	chr14_61530137_61530437	1	Mipep	-1.23826	0.00318984	0.999992	47.5127	0.904431	-0.333831	-0.633877	0.604385	NA	0.674069	0.0269869	0.599396
chr17	30636235	30636535	chr17_30636235_30636535	1	Btbd9	-1.0065	0.00911191	0.999992	47.0213	0.858995	-0.147507	-0.393127	0.613375	NA	0.875765	0.156082	0.537824
chr17	47597093	47597393	chr17_47597093_47597393	1	AI661453	-0.903068	0.00936998	0.999992	70.871	0.779655	-0.123413	-0.436272	0.466796	0.16203	0.888909	0.0757146	0.642958
chr9	119207917	119208217	chr9_119207917_119208217	1	Oxsr1	-1.28097	9.88e-05	0.999992	104.769	1.02253	-0.258442	-0.377949	0.903022	0.0141997	0.674069	0.113781	0.0951783
chr17	36283482	36283782	chr17_36283482_36283782	1	2410017I17Rik	-1.11409	0.00288263	0.999992	62.7172	1.06032	-0.0537682	-0.448748	0.665343	0.0380738	0.960864	0.0829624	0.445154
chr3	107844395	107844695	chr3_107844395_107844695	1	Gstm4	-1.73901	0.00212308	0.999992	22.5239	1.44939	-0.289622	-0.617843	1.12117	NA	NA	0.103513	NA
chr2	72746730	72747030	chr2_72746730_72747030	1	Sp3	-1.1459	0.00872462	0.999992	49.8174	1.045	-0.100909	-0.529869	0.616036	0.120513	0.934104	0.0832516	0.614595
chr2	112491247	112491547	chr2_112491247_112491547	1	Ryr3	-1.42497	0.00882553	0.999992	27.5921	1.51831	0.0933488	-0.678356	0.74661	NA	NA	0.0506219	0.650221
chr7	139970883	139971183	chr7_139970883_139971183	1	Fgfr2	-0.903695	0.00410893	0.999992	107.821	0.890836	-0.0128598	-0.370986	0.532709	0.0337985	0.990327	0.101023	0.477588
chr7	133419469	133419769	chr7_133419469_133419769	1	Sbk1	-1.48669	0.00864611	0.999992	23.8447	1.39129	-0.095394	-0.28171	1.20498	NA	NA	0.527615	NA
chr5	104226995	104227295	chr5_104226995_104227295	1	Aff1	-0.631536	0.00436344	0.999992	239.751	0.559705	-0.0718312	-0.12183	0.509706	0.0802762	0.901594	0.531481	0.211579
chr7	4758564	4758864	chr7_4758564_4758864	1	Ube2s	-1.52842	0.00930641	0.999992	18.9846	1.28567	-0.242755	-0.411837	1.11658	NA	NA	0.341914	NA
chr17	85089332	85089632	chr17_85089332_85089632	1	Abcg8	-1.1104	0.00353155	0.999992	63.4631	0.896337	-0.214059	-0.402336	0.70806	0.136451	0.795218	0.150438	0.401266
chr17	46946555	46946855	chr17_46946555_46946855	1	Gm16736	-0.910393	0.0071762	0.999992	81.1312	0.858836	-0.0515576	-0.21156	0.698833	0.0908738	0.958729	0.446655	0.313113
chr2	132524174	132524474	chr2_132524174_132524474	1	1110034G24Rik	-0.824089	0.00221381	0.999992	155.258	0.746449	-0.0776395	-0.170878	0.653211	0.0411618	0.913271	0.449342	0.173436
chr17	80338012	80338312	chr17_80338012_80338312	1	Atl2	-0.709556	0.00821267	0.999992	216.502	0.582106	-0.12745	-0.229424	0.480131	0.174596	0.8418	0.290274	0.417704
chr13	24943582	24943882	chr13_24943582_24943882	1	D130043K22Rik	-0.624391	0.00664202	0.999992	202.197	0.570745	-0.0536457	-0.250628	0.373763	0.0882286	0.934789	0.14569	0.503904
chr7	109393037	109393337	chr7_109393037_109393337	1	Rhog	-0.784459	0.00931481	0.999992	156.553	0.772003	-0.0124554	-0.340661	0.443798	0.0696585	0.990329	0.130464	0.576796
chr7	130517253	130517553	chr7_130517253_130517553	1	Arhgap17	-1.39239	0.000303051	0.999992	61.7342	1.02034	-0.372054	-0.52255	0.869841	0.0703281	0.57196	0.0512008	0.239131
chr7	130517453	130517753	chr7_130517453_130517753	1	Lcmt1	-1.1547	0.000724315	0.999992	100.446	0.956167	-0.198528	-0.488808	0.665888	0.0373967	0.788475	0.0404694	0.354538
chr5	100804229	100804529	chr5_100804229_100804529	1	Sec31a	-1.51687	0.00147518	0.999992	36.3616	1.0602	-0.456672	-0.476038	1.04083	NA	0.5676	0.174908	0.271563
chr11	108197037	108197337	chr11_108197037_108197337	1	Prkca	-1.27666	0.00655884	0.999992	34.2176	0.806279	-0.470377	-0.414635	0.862021	NA	NA	0.251917	0.413768
chr16	33059186	33059486	chr16_33059186_33059486	1	Gm17106	-1.23797	0.0094986	0.999992	31.827	0.89859	-0.339381	-0.411107	0.826864	NA	NA	0.255559	0.468703
chr1	95616482	95616782	chr1_95616482_95616782	1	Thap4	-1.26268	0.000617321	0.999992	80.8828	1.05267	-0.210008	-0.619878	0.642804	0.0312382	0.794377	0.0120969	0.452683
chr5	24516523	24516823	chr5_24516523_24516823	1	Prkag2	-1.26227	0.00850151	0.999992	37.154	0.889408	-0.372865	-0.475167	0.787106	NA	0.678098	0.185354	0.504281
chr19	53355782	53356082	chr19_53355782_53356082	1	Mxi1	-0.80698	0.00638802	0.999992	106.36	0.493237	-0.313743	-0.388532	0.418448	0.400375	0.53246	0.0706447	0.602004
chr19	7531469	7531769	chr19_7531469_7531769	1	Rtn3	-1.67241	0.00874383	0.999992	26.8861	1.18117	-0.491244	-0.689304	0.983105	NA	NA	0.141747	NA
chr2	30259060	30259360	chr2_30259060_30259360	1	Crat	-1.73247	0.00509731	0.999992	17.8397	1.17352	-0.558959	-0.690168	1.04231	NA	NA	0.113347	NA
chr13	92993994	92994294	chr13_92993994_92994294	1	Msh3	-1.36716	0.00709949	0.999992	34.2631	1.21268	-0.154485	-0.551198	0.815964	NA	NA	0.122817	0.530977
chr4	153864156	153864456	chr4_153864156_153864456	1	Prdm16	-1.028	0.00737658	0.999992	68.7036	0.982758	-0.0452434	-0.405965	0.622036	0.0794664	0.96907	0.14569	0.514171
chr2	167973724	167974024	chr2_167973724_167974024	1	Gm14235	-1.18108	0.00111572	0.999992	63.0888	1.14234	-0.0387442	-0.691429	0.489651	0.0108117	0.972199	0.00221926	0.647003
chr2	126378544	126378844	chr2_126378544_126378844	1	Gm16762	-0.72854	0.00317623	0.999992	217.879	0.796678	0.0681381	-0.389751	0.338789	0.00582916	0.920152	0.0220321	0.62432
chr4	116393313	116393613	chr4_116393313_116393613	1	Ccdc163	-0.945373	0.00703533	0.999992	69.5065	0.788618	-0.156756	-0.366189	0.579185	0.165431	0.849542	0.155722	0.499307
chrX	50994298	50994598	chrX_50994298_50994598	1	4933416I08Rik	-1.27878	0.00715978	0.999992	33.4639	1.08458	-0.194194	-0.391685	0.887092	NA	NA	0.26783	0.41334
chr16	50092922	50093222	chr16_50092922_50093222	2	Bbx	-1.03522	0.00615503	0.999992	52.6378	0.283716	-0.751509	-0.361874	0.673351	0.815948	0.1106	0.233663	0.420018
chr11	86806314	86806614	chr11_86806314_86806614	2	Ypel2	-0.848382	0.000586205	0.999992	236.844	0.096938	-0.751444	-0.259718	0.588664	0.924097	0.00408465	0.187727	0.169125
chr18	30663493	30663793	chr18_30663493_30663793	2	Gm7936	-1.11167	0.0095456	0.999992	38.0505	0.031916	-1.07975	-0.492785	0.618885	NA	0.0261986	0.15143	0.576214
chr12	88256262	88256562	chr12_88256262_88256562	2	Gm17422	-1.53214	0.00229596	0.999992	24.1702	0.344227	-1.18792	-0.475321	1.05682	NA	NA	0.249838	NA
chr11	86806514	86806814	chr11_86806514_86806814	2	Ypel2	-0.649402	0.00653242	0.999992	299.661	0.0488501	-0.600551	-0.131847	0.517555	0.965955	0.0294109	0.549369	0.246197
chr2	51671196	51671496	chr2_51671196_51671496	2	Gm13492	-0.995838	0.00563469	0.999992	80.2664	0.478057	-0.517781	-0.2883	0.707537	0.566684	0.321407	0.330371	0.338028
chr13	101364666	101364966	chr13_101364666_101364966	2	Marveld2	-1.22055	0.00895597	0.999992	32.2395	0.284524	-0.936029	-0.434923	0.78563	NA	NA	0.254226	0.467463
chr13	84488364	84488664	chr13_84488364_84488664	2	Tmem161b	-1.09332	0.00956506	0.999992	49.272	0.712515	-0.380805	-0.324273	0.769047	0.410577	0.611408	0.340716	0.413788
chr10	34261711	34262011	chr10_34261711_34262011	2	Frk	-0.915596	0.000868088	0.999992	171.012	0.386736	-0.52886	-0.391711	0.523885	0.521028	0.138808	0.0523028	0.360548
chr10	34261911	34262211	chr10_34261911_34262211	2	Frk	-0.983094	0.00527996	0.999992	103.479	0.485868	-0.497226	-0.385648	0.597446	0.535374	0.343628	0.156961	0.462014
chr11	117038138	117038438	chr11_117038138_117038438	2	Sec14l1	-1.39141	0.0015354	0.999992	43.1177	0.793042	-0.598372	-0.150853	1.24056	NA	0.329114	0.717938	0.0840779
chr11	76667915	76668215	chr11_76667915_76668215	2	Cpd	-0.720918	0.00430025	0.999992	163.884	0.358028	-0.362889	-0.159697	0.561221	0.522336	0.325921	0.466455	0.23598
chr11	117066008	117066308	chr11_117066008_117066308	2	44083	-0.921054	0.00615898	0.999992	441.105	0.269104	-0.65195	-0.325289	0.595765	0.786282	0.140647	0.234974	0.414491
chr10	17019253	17019553	chr10_17019253_17019553	2	U6	-0.91445	0.000862292	0.999992	180.736	0.256543	-0.657906	-0.364675	0.549775	0.736505	0.0419	0.0774818	0.314034
chr5	46648357	46648657	chr5_46648357_46648657	2	Gm7931	-1.14917	0.00583051	0.999992	39.6204	0.157297	-0.991874	-0.414216	0.734955	NA	0.0385676	0.223355	0.424506
chr14	23933609	23933909	chr14_23933609_23933909	2	Gm10248	-0.687763	0.0078267	0.999992	174.061	0.13238	-0.555383	-0.23989	0.447872	0.890323	0.0823229	0.255316	0.439567
chr8	24886698	24886998	chr8_24886698_24886998	2	Zmat4	-1.1829	0.00269715	0.999992	59.501	0.287723	-0.895181	-0.634283	0.548621	0.818879	0.0590131	0.0272241	0.604928
chr1	162615240	162615540	chr1_162615240_162615540	2	Rabgap1l	-0.995041	0.00403975	0.999992	70.4106	0.155314	-0.839727	-0.54677	0.448271	0.90885	0.038666	0.0313289	0.64864
chr2	119274082	119274382	chr2_119274082_119274382	2	Ino80	-1.30505	0.000308112	0.999992	51.5289	0.333429	-0.971617	-0.493071	0.811975	0.753231	0.0127661	0.0692993	0.226144
chr16	21780737	21781037	chr16_21780737_21781037	2	Ehhadh	-0.788697	0.00328169	0.999992	114.162	0.280327	-0.50837	-0.228477	0.56022	0.696652	0.139626	0.296292	0.286279
chr13	64413045	64413345	chr13_64413045_64413345	2	1110018J18Rik	-0.793334	0.00887462	0.999992	77.517	0.332248	-0.461086	-0.318814	0.47452	0.674309	0.283822	0.171559	0.531204
chr19	10612082	10612382	chr19_10612082_10612382	2	Cpsf7	-1.55121	0.00269144	0.999992	24.1833	0.618025	-0.933181	-0.603895	0.947311	NA	NA	0.123337	NA
chr3	132416149	132416449	chr3_132416149_132416449	2	Tbck	-1.26109	0.00806409	0.999992	28.3854	0.391268	-0.86982	-0.485812	0.775277	NA	NA	0.197215	0.498802
chr7	74659531	74659831	chr7_74659531_74659831	2	Lrrc28	-0.962175	0.0094353	0.999992	47.2608	0.284525	-0.67765	-0.32459	0.637585	NA	0.155838	0.281622	0.453587
chr13	58484643	58484943	chr13_58484643_58484943	2	2210016F16Rik	-0.961233	0.00523203	0.999992	85.8466	0.393954	-0.567279	-0.244734	0.716499	0.653858	0.227279	0.403951	0.28853
chr11	102416458	102416758	chr11_102416458_102416758	2	Gpatch8	-0.849212	0.00311792	0.999992	185.135	0.367049	-0.482163	-0.14507	0.704142	0.583772	0.220769	0.58511	0.15451
chr4	149776636	149776936	chr4_149776636_149776936	2	Rere	-0.623301	0.00850612	0.999992	298.277	0.224678	-0.398623	-0.151676	0.471625	0.730016	0.225001	0.468678	0.320893
chr9	108834899	108835199	chr9_108834899_108835199	2	Uqcrc1	-1.25107	0.0007652	0.999992	62.5897	0.448924	-0.802141	-0.292835	0.958231	0.633674	0.0667805	0.344179	0.124573
chr12	106991733	106992033	chr12_106991733_106992033	2	Ak7	-1.22253	0.000258925	0.999992	152.692	0.399574	-0.822956	-0.220676	1.00185	0.62681	0.0316322	0.45318	0.0473116
chr15	3225027	3225327	chr15_3225027_3225327	2	Sepp1	-1.50062	0.000435811	0.999992	62.0225	0.437409	-1.06321	-0.392753	1.10787	0.707426	0.0256515	0.259567	0.115259
chr11	116998279	116998579	chr11_116998279_116998579	2	Sec14l1	-0.990153	0.000403205	0.999992	206.748	0.188131	-0.802022	-0.228594	0.761559	0.839206	0.00795564	0.333535	0.0864931
chr11	116998079	116998379	chr11_116998079_116998379	2	Sec14l1	-0.960166	0.00077376	0.999992	223.729	0.13535	-0.824816	-0.201777	0.758389	0.901467	0.00753694	0.419307	0.0986524
chr11	116998479	116998779	chr11_116998479_116998779	2	Sec14l1	-0.923803	0.00155786	0.999992	298.365	0.0695762	-0.854227	-0.196863	0.72694	0.958544	0.00688046	0.447003	0.138023
chr11	116999479	116999779	chr11_116999479_116999779	2	Sec14l1	-0.752704	0.00728309	0.999992	457.527	0.161391	-0.591313	-0.242703	0.510001	0.868105	0.0954216	0.300479	0.394635
chr11	117001279	117001579	chr11_117001279_117001579	2	Sec14l1	-1.2704	0.00496266	0.999992	39.9921	0.22685	-1.04355	-0.189083	1.08131	NA	0.0425266	0.66858	0.17236
chr11	116997679	116997979	chr11_116997679_116997979	2	Sec14l1	-0.77642	0.00876013	0.999992	319.381	0.140141	-0.636279	-0.25024	0.526181	0.900581	0.0857491	0.314646	0.413654
chr11	116997879	116998179	chr11_116997879_116998179	2	Sec14l1	-0.79014	0.00938979	0.999992	349.271	0.105345	-0.684794	-0.199739	0.590401	0.934939	0.0653304	0.460825	0.337347
chr11	117095032	117095332	chr11_117095032_117095332	2	44083	-1.90727	0.00144851	0.999992	21.1519	0.560193	-1.34708	-0.464547	1.44273	NA	NA	0.361018	NA
chr11	117000879	117001179	chr11_117000879_117001179	2	Sec14l1	-1.08026	0.0023701	0.999992	100.544	0.445382	-0.634878	-0.292502	0.787758	0.599999	0.177065	0.320122	0.234715
chr11	117000679	117000979	chr11_117000679_117000979	2	Sec14l1	-0.949863	0.00809498	0.999992	143.924	0.39106	-0.558803	-0.272597	0.677265	0.668648	0.27563	0.370892	0.365909
chr11	117000479	117000779	chr11_117000479_117000779	2	Sec14l1	-0.822121	0.00964327	0.999992	177.095	0.297893	-0.524228	-0.206301	0.61582	0.734825	0.236764	0.461517	0.343172
chr9	80026961	80027261	chr9_80026961_80027261	2	Myo6	-1.69248	0.00400988	0.999992	21.1029	0.92643	-0.76605	-0.138093	1.55439	NA	NA	0.814741	NA
chr1	82975138	82975438	chr1_82975138_82975438	2	Slc19a3	-1.08219	0.00598408	0.999992	53.2887	0.516611	-0.565581	0.107853	1.19004	0.601373	0.292066	0.785692	0.0518595
chr11	117039538	117039838	chr11_117039538_117039838	2	Sec14l1	-1.17017	0.00400962	0.999992	131.411	0.240745	-0.929423	0.159151	1.32932	0.866749	0.0521423	0.691388	0.022441
chr11	117001479	117001779	chr11_117001479_117001779	2	Sec14l1	-1.52671	0.00250641	0.999992	29.108	0.360764	-1.16594	-0.0961913	1.43052	NA	NA	0.862745	0.0745814
chr11	117039938	117040238	chr11_117039938_117040238	2	Sec14l1	-1.01867	0.00866268	0.999992	58.7931	0.168105	-0.850565	0.186515	1.20518	0.918204	0.054629	0.608878	0.0369897
chr11	117069408	117069708	chr11_117069408_117069708	2	44083	-1.47011	0.00570035	0.999992	34.4921	0.567272	-0.902842	0.140693	1.61081	NA	NA	0.796348	0.049566
chr11	117040938	117041238	chr11_117040938_117041238	2	44083	-1.43546	0.00615427	0.999992	32.3941	0.417152	-1.01831	0.383554	1.81902	NA	NA	0.383112	0.0155328
chr11	117142526	117142826	chr11_117142526_117142826	2	44083	-1.56374	0.00764396	0.999992	23.0078	0.740888	-0.822854	0.410586	1.97433	NA	NA	0.385005	NA
chr9	57758969	57759269	chr9_57758969_57759269	2	Ubl7	-0.709131	0.00635925	0.999992	141.522	0.292101	-0.41703	-0.148394	0.560737	0.660699	0.247429	0.521677	0.25943
chr4	59950071	59950371	chr4_59950071_59950371	2	Mup4	-1.6405	0.00220065	0.999992	22.979	0.693747	-0.946756	-0.383983	1.25652	NA	NA	0.389561	NA
chr1	39148661	39148961	chr1_39148661_39148961	2	Pdcl3	-0.778542	0.00560579	0.999992	129.583	0.155013	-0.623529	-0.230224	0.548318	0.87833	0.0654511	0.328475	0.33877
chr18	12457657	12457957	chr18_12457657_12457957	2	Ankrd29	-0.89406	0.00407406	0.999992	87.1987	0.232279	-0.661781	-0.179249	0.714811	0.817945	0.0774482	0.521854	0.206393
chr5	46648517	46648817	chr5_46648517_46648817	2	Gm7931	-1.44762	0.0016364	0.999992	26.6693	0.354304	-1.09331	-0.495723	0.951895	NA	NA	0.174246	NA
chr5	91327307	91327607	chr5_91327307_91327607	2	5S_rRNA	-1.79585	0.00211307	0.999992	16.2007	0.428735	-1.36711	-0.45157	1.34428	NA	NA	0.370331	NA
chr7	75892685	75892985	chr7_75892685_75892985	2	Arrdc4	-1.28441	0.0055949	0.999992	27.9528	0.401823	-0.882589	-0.118031	1.16638	NA	NA	0.806276	0.148026
chr17	66611934	66612234	chr17_66611934_66612234	2	Gm10495	-0.652467	0.00752506	0.999992	178.633	0.0652648	-0.587202	-0.154581	0.497885	0.953206	0.0395321	0.47694	0.298441
chr17	74341027	74341327	chr17_74341027_74341327	2	SNORA48	-1.4674	2.91e-05	0.999992	57.6077	0.449357	-1.01804	-0.32701	1.14039	0.612053	0.00417519	0.248041	0.0273445
chr9	108831699	108831999	chr9_108831699_108831999	2	Uqcrc1	-1.00094	9.43e-05	0.999992	147.768	0.293232	-0.707706	-0.0415728	0.959365	0.659879	0.00914147	0.884699	0.00539175
chr2	60050088	60050388	chr2_60050088_60050388	2	43897	-1.02771	0.00308648	0.999992	54.7627	0.368021	-0.659693	-0.155516	0.872198	0.704085	0.121428	0.630002	0.146077
chr19	17475324	17475624	chr19_17475324_17475624	2	Rfk	-1.57704	0.00665841	0.999992	17.7094	0.554045	-1.02299	0.0368063	1.61384	NA	NA	0.957448	NA
chr7	35837717	35838017	chr7_35837717_35838017	2	Cebpg	-0.840514	0.00622355	0.999992	73.8397	0.168997	-0.671517	-0.107665	0.732849	0.883054	0.0616271	0.724314	0.177081
chr9	108831499	108831799	chr9_108831499_108831799	2	Uqcrc1	-0.722985	0.00765579	0.999992	125.607	0.0127035	-0.710281	0.0849433	0.807928	0.99294	0.0161888	0.760902	0.0492566
chr6	53889453	53889753	chr6_53889453_53889753	2	Cpvl	-0.902778	0.00728886	0.999992	64.8503	0.196967	-0.705811	-0.0617029	0.841075	0.873625	0.0770361	0.867652	0.143712
chr8	97050602	97050902	chr8_97050602_97050902	2	Nlrc5	-1.20584	0.00455262	0.999992	41.4977	0.407015	-0.798828	-0.0227116	1.18313	NA	0.119918	0.964655	0.0843976
chr16	17658332	17658632	chr16_17658332_17658632	2	Med15	-1.56849	0.00696702	0.999992	16.719	0.585817	-0.982671	-0.173783	1.39471	NA	NA	0.763937	NA
chr1	59378671	59378971	chr1_59378671_59378971	2	Cdk15	-0.781603	0.00514741	0.999992	191.943	0.00678376	-0.774819	-0.146901	0.634702	0.996291	0.0117457	0.574305	0.207244
chr1	59378871	59379171	chr1_59378871_59379171	2	Cdk15	-0.702473	0.00604879	0.999992	201.843	0.0833288	-0.619144	-0.0491536	0.653319	0.941126	0.0372467	0.862258	0.124106
chr18	73913262	73913562	chr18_73913262_73913562	2	Elac1	-0.971674	0.00305525	0.999992	76.3889	0.394188	-0.577487	0.0299239	1.0016	0.643243	0.165575	0.937749	0.0457928
chr7	48880101	48880401	chr7_48880101_48880401	2	2610021A01Rik	-1.72743	0.00133962	0.999992	26.1903	0.779315	-0.948111	0.0394278	1.76685	NA	NA	0.949494	NA
chr10	59498954	59499254	chr10_59498954_59499254	2	Ascc1	-0.875657	0.00894352	0.999992	59.5089	0.276955	-0.598703	-0.0817325	0.793925	0.794211	0.159825	0.815305	0.187622
chr17	66611534	66611834	chr17_66611534_66611834	2	Gm10495	-0.706385	0.00675992	0.999992	165.143	0.0636996	-0.642686	0.104276	0.810661	0.958544	0.0293191	0.683308	0.0356412
chr17	66611734	66612034	chr17_66611734_66612034	2	Gm10495	-0.677829	0.00753196	0.999992	172.238	0.0226301	-0.655199	0.0186394	0.696469	0.987484	0.0205482	0.951917	0.0835372
chr9	53952844	53953144	chr9_53952844_53953144	2	Tnfaip8l3	-1.59876	0.00745522	0.999992	18.197	0.362205	-1.23656	0.00800239	1.60676	NA	NA	0.991634	NA
chr14	29211245	29211545	chr14_29211245_29211545	2	Erc2	-0.932765	0.00561854	0.999992	87.1427	0.194553	-0.738212	-0.111402	0.821363	0.873226	0.0645751	0.743916	0.157181
chr4	147807681	147807981	chr4_147807681_147807981	2	Ubiad1	-0.839406	0.00963615	0.999992	68.0599	0.317104	-0.522302	-0.149561	0.689845	0.731722	0.232347	0.61744	0.273935
chr4	124420230	124420530	chr4_124420230_124420530	2	Gm12915	-0.945955	0.00247025	0.999992	80.2617	0.4581	-0.487855	-0.25705	0.688906	0.510166	0.257721	0.309013	0.247091
chr2	142526976	142527276	chr2_142526976_142527276	2	Kif16b	-1.32414	0.00333134	0.999992	31.2541	0.395675	-0.928463	-0.51001	0.814127	NA	NA	0.144518	0.412758
chr6	73206686	73206986	chr6_73206686_73206986	2	Suclg1	-1.28098	0.00341275	0.999992	32.3907	0.525787	-0.755189	-0.485376	0.7956	NA	NA	0.144123	0.41372
chr10	43099066	43099366	chr10_43099066_43099366	2	Pdss2	-0.725998	0.00194211	0.999992	232.9	0.281315	-0.444683	-0.312434	0.413563	0.618025	0.148106	0.0734851	0.425268
chr2	133244114	133244414	chr2_133244114_133244414	2	A430048G15Rik	-1.70835	0.00271119	0.999992	19.4675	0.843973	-0.864374	-0.734112	0.974235	NA	NA	0.0748574	NA
chr1	91621630	91621930	chr1_91621630_91621930	2	Agap1	-1.48314	0.00159296	0.999992	29.4206	0.439496	-1.04364	-0.639373	0.843762	NA	NA	0.0697501	0.415474
chr17	14240108	14240408	chr17_14240108_14240408	2	Gm7358	-1.11477	0.00166005	0.999992	51.7825	0.411689	-0.703077	-0.428639	0.686126	0.653485	0.108865	0.107192	0.356079
chr10	93661124	93661424	chr10_93661124_93661424	2	Ndufa12	-0.845714	0.00428917	0.999992	101.069	0.257627	-0.588086	-0.364374	0.48134	0.76574	0.11846	0.104645	0.495459
chr8	125908873	125909173	chr8_125908873_125909173	2	Gm20388	-0.947431	0.00804943	0.999992	54.0003	0.217066	-0.730365	-0.585107	0.362324	0.861368	0.10783	0.0232322	0.768661
chr2	154487394	154487694	chr2_154487394_154487694	2	Chmp4b	-1.53206	0.00106857	0.999992	29.3586	0.499986	-1.03207	-0.608684	0.923373	NA	NA	0.0839767	0.338969
chr11	59660850	59661150	chr11_59660850_59661150	2	Nt5m	-1.46757	0.00873922	0.999992	18.3793	0.600284	-0.867281	-0.552374	0.915192	NA	NA	0.205929	NA
chr19	32193948	32194248	chr19_32193948_32194248	2	Sgms1	-1.07523	0.000490218	0.999992	85.4954	0.486833	-0.588393	-0.412942	0.662284	0.455267	0.13346	0.0668901	0.266093
chr2	163436569	163436869	chr2_163436569_163436869	2	Ttpal	-1.07626	0.00081084	0.999992	80.4401	0.359431	-0.716833	-0.457534	0.61873	0.663851	0.0612632	0.0525063	0.354377
chr1	74355712	74356012	chr1_74355712_74356012	2	Pnkd	-1.09638	0.00650907	0.999992	38.941	0.376486	-0.719896	-0.305357	0.791025	NA	0.162459	0.36394	0.344927
chr1	95584534	95584834	chr1_95584534_95584834	2	Bok	-1.1063	0.00501869	0.999992	44.4375	0.683913	-0.422388	-0.304926	0.801375	NA	0.505047	0.329921	0.326609
chr3	85871837	85872137	chr3_85871837_85872137	2	Sh3d19	-1.1136	0.00388768	0.999992	45.3528	0.650796	-0.462806	-0.391269	0.722333	NA	0.434791	0.176533	0.394979
chr18	74023668	74023968	chr18_74023668_74023968	2	Mro	-0.773042	0.00511522	0.999992	130.404	0.450921	-0.322121	-0.235566	0.537476	0.42173	0.46877	0.289101	0.349382
chr1	157784409	157784709	chr1_157784409_157784709	2	Cep350	-1.26467	7.22e-05	0.999992	72.2843	0.946106	-0.318564	-0.252051	1.01262	0.0348375	0.535338	0.300756	0.0410359
chr16	4027997	4028297	chr16_4027997_4028297	2	Gm15879	-1.70076	0.00198709	0.999992	21.7785	1.21072	-0.490045	-0.289245	1.41152	NA	NA	0.516276	NA
chr2	164257049	164257349	chr2_164257049_164257349	2	Sdc4	-0.817574	0.000198419	0.999992	293.814	0.398046	-0.419527	-0.317296	0.500278	0.328853	0.14339	0.0478846	0.211588
chr10	44832176	44832476	chr10_44832176_44832476	2	Prep	-1.04329	0.00202535	0.999992	66.2913	0.506007	-0.537278	-0.273674	0.769611	0.499845	0.241095	0.316744	0.222884
chr2	164518046	164518346	chr2_164518046_164518346	2	Wfdc13	-1.24992	0.000336402	0.999992	63.8845	0.602804	-0.647112	-0.277152	0.972764	0.402024	0.135859	0.326827	0.0850226
chr2	113217794	113218094	chr2_113217794_113218094	2	Fmn1	-0.96146	0.00520092	0.999992	96.9006	0.331146	-0.630314	-0.376643	0.584817	0.727305	0.165379	0.160585	0.457295
chr6	116584805	116585105	chr6_116584805_116585105	2	Rassf4	-1.50927	0.0006523	0.999992	57	0.802504	-0.70677	-0.420446	1.08883	0.352727	0.239767	0.226528	0.159804
chr3	107033162	107033462	chr3_107033162_107033462	2	Prok1	-1.08518	0.00344168	0.999992	61.5714	0.586488	-0.498695	-0.204465	0.880718	0.466013	0.356557	0.530356	0.190557
chr15	3227427	3227727	chr15_3227427_3227727	2	Sepp1	-1.45849	0.000192212	0.999992	50.4647	0.580908	-0.877578	-0.555991	0.902495	0.505379	0.0535118	0.0508816	0.208651
chr6	92046078	92046378	chr6_92046078_92046378	2	Nr2c2	-1.62941	0.000707295	0.999992	30.2003	0.687959	-0.94145	-0.600679	1.02873	NA	NA	0.0922412	0.27506
chr19	10611882	10612182	chr19_10611882_10612182	2	Cpsf7	-1.51955	0.000124893	0.999992	43.2265	0.445539	-1.07401	-0.668675	0.850872	NA	0.0118698	0.0187798	0.261308
chr6	92045878	92046178	chr6_92045878_92046178	2	Nr2c2	-1.34826	0.0009058	0.999992	41.8585	0.372791	-0.975465	-0.542819	0.805438	NA	0.0345441	0.0756372	0.329109
chr4	151604174	151604474	chr4_151604174_151604474	2	Acot7	-1.14102	0.000820992	0.999992	89.7581	0.414634	-0.726384	-0.27787	0.863147	0.623808	0.0765225	0.325397	0.134229
chr7	148800549	148800849	chr7_148800549_148800849	2	Ap2a2	-0.936095	0.00231223	0.999992	98.7268	0.306087	-0.630008	-0.281333	0.654763	0.717847	0.0970574	0.257079	0.266395
chr15	3222827	3223127	chr15_3222827_3223127	2	Sepp1	-0.842262	0.00157043	0.999992	265.189	0.224416	-0.617846	-0.15428	0.687982	0.773884	0.0515625	0.52366	0.116747
chr15	3223027	3223327	chr15_3223027_3223327	2	Sepp1	-0.803492	0.00228304	0.999992	317.676	0.213749	-0.589743	-0.209791	0.593701	0.784899	0.0657941	0.347373	0.214839
chr15	3223227	3223527	chr15_3223227_3223527	2	Sepp1	-0.867711	0.000927555	0.999992	309.671	0.23743	-0.630281	-0.270301	0.59741	0.745938	0.0419757	0.196542	0.205645
chr17	84761673	84761973	chr17_84761673_84761973	2	Thada	-1.55877	0.00955783	0.999992	15.9031	0.570297	-0.988473	-0.259552	1.29922	NA	NA	0.644147	NA
chr19	10611282	10611582	chr19_10611282_10611582	2	Cpsf7	-1.21818	0.000488715	0.999992	62.9889	0.213911	-1.00427	-0.587377	0.630799	0.861289	0.00734158	0.0207738	0.40239
chr19	10611082	10611382	chr19_10611082_10611382	2	Cpsf7	-1.06014	0.00393519	0.999992	53.2241	0.0271089	-1.03303	-0.396937	0.663206	0.989661	0.00904155	0.181924	0.400559
chr12	88737814	88738114	chr12_88737814_88738114	2	Sptlc2	-1.18549	0.00677949	0.999992	33.4412	0.241339	-0.944149	-0.370731	0.814757	NA	NA	0.311385	0.382481
chr1	164439642	164439942	chr1_164439642_164439942	2	Mettl13	-1.17075	0.00533034	0.999992	41.8127	0.162482	-1.00826	-0.584493	0.586253	NA	0.0394781	0.0667995	0.600141
chr11	99105592	99105892	chr11_99105592_99105892	2	Krt222	-1.18059	0.00579453	0.999992	39.0072	0.0899078	-1.09068	-0.498458	0.682134	NA	0.0230437	0.143018	0.502507
chr7	124633190	124633490	chr7_124633190_124633490	2	Xylt1	-0.97955	0.000291343	0.999992	186.591	0.253714	-0.725836	-0.194386	0.785164	0.738348	0.0147087	0.404919	0.0591808
chr4	117318142	117318442	chr4_117318142_117318442	2	Eri3	-0.912665	0.000924691	0.999992	168.9	0.136135	-0.77653	-0.233325	0.67934	0.896488	0.00945292	0.312164	0.146242
chr11	99105392	99105692	chr11_99105392_99105692	2	Krt222	-1.0664	0.00198463	0.999992	90.2634	0.247769	-0.818634	-0.303523	0.76288	0.824746	0.0407989	0.286338	0.232846
chr1	91621475	91621775	chr1_91621475_91621775	2	Agap1	-1.49449	0.000261406	0.999992	43.0486	0.704839	-0.789651	-0.586808	0.907683	NA	0.118628	0.0447406	0.246533
chr1	91621275	91621575	chr1_91621275_91621575	2	Agap1	-1.15721	0.00396717	0.999992	43.6034	0.661632	-0.495583	-0.484801	0.672414	NA	0.421518	0.0968456	0.485506
chr10	83154733	83155033	chr10_83154733_83155033	2	1500009L16Rik	-0.943992	0.00188984	0.999992	128.807	0.417745	-0.526247	-0.308743	0.635249	0.538416	0.197981	0.195915	0.28187
chr9	62888017	62888317	chr9_62888017_62888317	2	U1	-1.36878	0.00906525	0.999992	24.5261	0.629685	-0.739095	-0.545801	0.822978	NA	NA	0.174126	NA
chr1	194435893	194436193	chr1_194435893_194436193	2	Hhat	-0.758116	0.00974892	0.999992	102.587	0.319307	-0.438809	-0.287341	0.470776	0.674309	0.29926	0.213683	0.50808
chr14	22100160	22100460	chr14_22100160_22100460	2	Adk	-0.946754	0.00760322	0.999992	56.2351	-0.0093994	-0.956153	-0.327713	0.619041	0.995971	0.0137215	0.26913	0.428732
chr1	187076339	187076639	chr1_187076339_187076639	2	Rab3gap2	-0.810183	0.00984898	0.999992	101.736	0.216981	-0.593202	-0.226034	0.584149	0.834742	0.144638	0.401475	0.38094
chr10	82298027	82298327	chr10_82298027_82298327	2	Txnrd1	-1.16264	0.0044331	0.999992	41.6162	0.352761	-0.809882	-0.339452	0.823191	NA	0.106012	0.31439	0.318095
chr1	167918096	167918396	chr1_167918096_167918396	2	Pou2f1	-1.5252	0.00937158	0.999992	17.3794	0.771506	-0.753697	-0.257509	1.26769	NA	NA	0.624946	NA
chr17	77610400	77610700	chr17_77610400_77610700	2	Gm17538	-1.46369	0.00144161	0.999992	30.2746	0.518436	-0.945251	-0.275343	1.18834	NA	NA	0.494969	0.130322
chr19	55514227	55514527	chr19_55514227_55514527	2	Vti1a	-1.18175	0.00482945	0.999992	40.296	0.328392	-0.853356	-0.290733	0.891015	NA	0.0914403	0.421952	0.272272
chr13	19482800	19483100	chr13_19482800_19483100	2	Stard3nl	-0.798987	0.00419053	0.999992	133.595	0.436209	-0.362778	-0.139307	0.65968	0.459321	0.393329	0.582836	0.187435
chr11	60754004	60754304	chr11_60754004_60754304	2	Map2k3	-1.61215	0.0086907	0.999992	18.0826	0.661366	-0.950787	-0.366655	1.2455	NA	NA	0.492944	NA
chr4	59029554	59029854	chr4_59029554_59029854	2	Dnajc25	-1.86434	0.00634858	0.999992	16.594	1.09488	-0.769452	-0.233526	1.63081	NA	NA	0.71148	NA
chr6	116586205	116586505	chr6_116586205_116586505	2	Rassf4	-1.12176	0.00741514	0.999992	37.4846	0.531366	-0.590393	-0.233087	0.888672	NA	0.313787	0.523135	0.284749
chr18	12280468	12280768	chr18_12280468_12280768	2	6030446N20Rik	-1.10981	0.00891969	0.999992	34.7013	0.580361	-0.529446	-0.29068	0.819127	NA	NA	0.406057	0.369941
chr17	86929731	86930031	chr17_86929731_86930031	2	Prkce	-1.11383	0.00365871	0.999992	51.6274	0.472131	-0.641701	-0.503846	0.609986	0.614867	0.215425	0.073812	0.517231
chr11	116256076	116256376	chr11_116256076_116256376	2	Rnf157	-1.37619	0.00606638	0.999992	85.1665	0.435795	-0.940398	-0.350593	1.0256	0.762978	0.15076	0.421549	0.292203
chr11	116255876	116256176	chr11_116255876_116256176	2	Rnf157	-0.945863	0.00708578	0.999992	130.653	0.0520564	-0.893807	-0.223475	0.722388	0.975959	0.0256515	0.479389	0.287676
chr8	47925380	47925680	chr8_47925380_47925680	2	Irf2	-1.97532	0.000600661	0.999992	21.4812	1.25254	-0.722783	-0.185704	1.78961	NA	NA	0.721461	NA
chr15	57540913	57541213	chr15_57540913_57541213	2	Zhx2	-1.29596	0.00908347	0.999992	25.3368	0.601801	-0.694157	-0.0873022	1.20866	NA	NA	0.868232	NA
chr19	3752176	3752476	chr19_3752176_3752476	2	Suv420h1	-0.867365	0.00428169	0.999992	114.74	0.419397	-0.447968	0.0284144	0.89578	0.548801	0.294501	0.93609	0.0571105
chr1	71077663	71077963	chr1_71077663_71077963	2	Bard1	-1.4261	0.00790089	0.999992	21.702	0.634447	-0.791655	0.0999253	1.52603	NA	NA	0.858696	NA
chr19	21519198	21519498	chr19_21519198_21519498	2	Gda	-1.76747	0.0049583	0.999992	15.3509	1.04707	-0.720398	-0.324049	1.44342	NA	NA	0.539689	NA
chr4	82026334	82026634	chr4_82026334_82026634	2	Nfib	-1.61009	0.00623977	0.999992	19.0798	0.848032	-0.762054	-0.148049	1.46204	NA	NA	0.799479	NA
chr9	108896151	108896451	chr9_108896151_108896451	2	Pfkfb4	-0.787504	0.00144471	0.999992	160.453	0.308822	-0.478682	-0.184226	0.603278	0.603251	0.128118	0.37582	0.160114
chr14	29211445	29211745	chr14_29211445_29211745	2	Erc2	-0.68042	0.00981762	0.999992	162.073	0.185469	-0.494951	-0.163804	0.516617	0.829093	0.150456	0.483267	0.335391
chr11	105894280	105894580	chr11_105894280_105894580	2	Kcnh6	-1.30735	0.0086117	0.999992	37.5032	0.636937	-0.670417	-0.259714	1.04764	NA	0.352836	0.559789	0.284788
chr9	108894751	108895051	chr9_108894751_108895051	2	Pfkfb4	-0.757005	0.00390055	0.999992	193.92	0.24269	-0.514315	-0.285809	0.471196	0.740352	0.128722	0.164046	0.409615
chr13	58488043	58488343	chr13_58488043_58488343	2	2210016F16Rik	-0.978255	0.00498856	0.999992	70.0223	0.445669	-0.532587	-0.210121	0.768134	0.59734	0.271351	0.489151	0.245096
chr9	122940834	122941134	chr9_122940834_122941134	2	Tgm4	-0.872706	0.00342248	0.999992	119.128	0.432853	-0.439853	-0.0476773	0.825029	0.514367	0.298374	0.884907	0.085049
chr8	109972139	109972439	chr8_109972139_109972439	2	Wwp2	-0.687765	0.00481248	0.999992	205.162	0.354989	-0.332777	-0.153465	0.534301	0.500562	0.366827	0.47168	0.245796
chrX	136985173	136985473	chrX_136985173_136985473	2	Gm8097	-1.17713	0.00497032	0.999992	42.4851	0.616259	-0.560868	0.00857199	1.1857	NA	0.33847	0.986635	0.0828388
chr16	45154487	45154787	chr16_45154487_45154787	2	Slc35a5	-1.2442	0.00559233	0.999992	33.0458	0.705032	-0.539164	-0.187204	1.05699	NA	NA	0.645797	0.208934
chr13	90230084	90230384	chr13_90230084_90230384	2	Tmem167	-0.801335	0.00275272	0.999992	143.608	0.185877	-0.615458	-0.26625	0.535085	0.832981	0.0527887	0.214014	0.318124
chr10	60580633	60580933	chr10_60580633_60580933	2	Sgpl1	-1.09302	0.00373548	0.999992	45.8296	0.240486	-0.852534	-0.462855	0.630164	NA	0.0545008	0.109329	0.472692
chr6	47445835	47446135	chr6_47445835_47446135	2	Cul1	-1.18238	0.00418557	0.999992	39.2783	0.0340458	-1.14833	-0.451824	0.730556	NA	0.00972362	0.178015	0.414769
chr11	102404477	102404777	chr11_102404477_102404777	2	Gpatch8	-1.03352	0.00941011	0.999992	44.5744	-0.0481581	-1.08168	-0.425931	0.60759	NA	0.0132837	0.190713	0.534586
chr2	25802194	25802494	chr2_25802194_25802494	2	Camsap1	-1.31434	0.00099138	0.999992	42.4193	0.184143	-1.13019	-0.425112	0.889225	NA	0.00705644	0.186888	0.227033
chr4	33064702	33065002	chr4_33064702_33065002	2	Rragd	-1.25241	0.00407158	0.999992	33.0736	0.0311151	-1.22129	-0.29522	0.957185	NA	NA	0.455683	0.235406
chr19	12550690	12550990	chr19_12550690_12550990	2	Dtx4	-0.634181	0.00863563	0.999992	281.173	0.0795889	-0.554592	-0.139846	0.494336	0.9395	0.056	0.525037	0.29404
chr7	148800949	148801249	chr7_148800949_148801249	2	Ap2a2	-0.914653	0.00202108	0.999992	150.73	0.24122	-0.673433	-0.140403	0.77425	0.788171	0.0548901	0.61542	0.110601
chr6	116030058	116030358	chr6_116030058_116030358	2	Tmcc1	-1.14714	0.00251323	0.999992	53.7383	0.261134	-0.88601	-0.397019	0.750125	0.838455	0.0436723	0.187941	0.328752
chr6	47445635	47445935	chr6_47445635_47445935	2	Cul1	-1.21949	0.00139868	0.999992	51.405	0.464957	-0.754534	-0.311571	0.907919	0.632721	0.105484	0.319551	0.184596
chr10	28107463	28107763	chr10_28107463_28107763	2	Ptprk	-0.826875	0.00197901	0.999992	137.21	0.260468	-0.566407	-0.274069	0.552806	0.723945	0.0846768	0.193822	0.290617
chr15	10147296	10147596	chr15_10147296_10147596	2	Prlr	-1.54397	0.00525096	0.999992	19.9408	0.475365	-1.06861	-0.576119	0.967856	NA	NA	0.188507	NA
chr15	12774054	12774354	chr15_12774054_12774354	2	Drosha	-1.55583	0.000327758	0.999992	30.5585	0.203886	-1.35194	-0.644385	0.911441	NA	NA	0.0519852	0.269754
chr15	12774254	12774554	chr15_12774254_12774554	2	Drosha	-1.37807	0.000399043	0.999992	40.0777	0.362316	-1.01575	-0.410634	0.967431	NA	0.0141017	0.181679	0.149472
chr3	131050955	131051255	chr3_131050955_131051255	2	Sgms2	-0.674056	0.00409394	0.999992	200.18	-0.00639645	-0.680453	-0.22119	0.452867	0.995775	0.00730142	0.2508	0.344734
chr12	93071880	93072180	chr12_93071880_93072180	2	Sel1l	-0.599874	0.00931858	0.999992	173.62	0.00232846	-0.597545	-0.134691	0.465183	0.998457	0.0211194	0.520382	0.307891
chr6	122830067	122830367	chr6_122830067_122830367	2	Necap1	-0.928418	0.00242139	0.999992	80.0178	0.214721	-0.713697	-0.205811	0.722607	0.835185	0.0428093	0.439988	0.184665
chr8	81604621	81604921	chr8_81604621_81604921	2	Zfp827	-0.891251	0.00769877	0.999992	65.4562	0.220093	-0.671157	-0.157103	0.734147	0.850369	0.101759	0.616044	0.244645
chr6	125244566	125244866	chr6_125244566_125244866	2	Tuba3a	-1.65427	0.00371359	0.999992	19.5477	0.451292	-1.20298	-0.428965	1.22531	NA	NA	0.37922	NA
chr14	29211045	29211345	chr14_29211045_29211345	2	Erc2	-0.937961	0.00597799	0.999992	64.2925	0.145522	-0.792439	-0.128481	0.80948	0.918293	0.0426143	0.703772	0.178822
chr1	123232177	123232477	chr1_123232177_123232477	2	Insig2	-1.28329	0.00380613	0.999992	35.467	0.413844	-0.869441	-0.216941	1.06634	NA	NA	0.596107	0.176469
chr11	118284285	118284585	chr11_118284285_118284585	2	Cant1	-1.6098	0.00876765	0.999992	16.8259	0.572156	-1.03765	-0.150282	1.45952	NA	NA	0.813542	NA
chr2	119273882	119274182	chr2_119273882_119274182	2	Ino80	-1.68148	0.00169268	0.999992	24.4991	0.679677	-1.0018	-0.435794	1.24568	NA	NA	0.318887	NA
chr7	151980065	151980365	chr7_151980065_151980365	2	AC149593.1	-1.23322	0.00546885	0.999992	46.3391	0.316816	-0.916406	-0.425197	0.808026	NA	0.0926073	0.237194	0.39854
chr15	3176332	3176632	chr15_3176332_3176632	2	Sepp1	-1.15549	0.00310074	0.999992	68.011	0.437831	-0.717656	-0.289094	0.866393	0.66538	0.154441	0.38164	0.235586
chr13	42429453	42429753	chr13_42429453_42429753	2	Edn1	-1.42903	0.00243263	0.999992	40.0323	0.188929	-1.2401	-0.297177	1.13185	NA	0.0148196	0.486934	0.165236
chr12	111837722	111838022	chr12_111837722_111838022	2	Dync1h1	-0.981246	0.00121265	0.999992	115.528	0.0341983	-0.947048	-0.365149	0.616097	0.982894	0.0027825	0.123928	0.296981
chr12	111837922	111838222	chr12_111837922_111838222	2	Dync1h1	-0.999858	0.00965852	0.999992	58.1443	0.122242	-0.877616	-0.261286	0.738573	0.943888	0.0531109	0.444102	0.353781
chr17	81075430	81075730	chr17_81075430_81075730	2	Map4k3	-1.25049	0.00472224	0.999992	40.0752	0.261214	-0.989277	-0.241348	1.00914	NA	0.0531698	0.554313	0.211666
chr7	91295049	91295349	chr7_91295049_91295349	2	Fam108c	-0.705442	0.00604406	0.999992	156.817	0.148756	-0.556686	-0.210298	0.495144	0.870425	0.076185	0.327978	0.349805
chr13	42430453	42430753	chr13_42430453_42430753	2	Edn1	-1.64411	0.000381147	0.999992	30.641	0.378425	-1.26569	-0.487697	1.15642	NA	NA	0.188748	0.142861
chr12	111837122	111837422	chr12_111837122_111837422	2	Dync1h1	-1.72947	0.00123468	0.999992	24.9063	0.467668	-1.2618	-0.657097	1.07237	NA	NA	0.112328	NA
chr15	3182332	3182632	chr15_3182332_3182632	2	Sepp1	-1.02279	0.000947318	0.999992	99.7303	0.135923	-0.886871	-0.2185	0.804294	0.912975	0.00679719	0.419185	0.113019
chr9	40227828	40228128	chr9_40227828_40228128	2	Gramd1b	-0.650096	0.00655296	0.999992	182.185	0.10166	-0.548436	-0.191727	0.458369	0.915225	0.0541271	0.340848	0.353347
chr17	85447364	85447664	chr17_85447364_85447664	2	Slc3a1	-1.8571	0.00207444	0.999992	17.048	0.625643	-1.23145	-0.784556	1.07254	NA	NA	0.0848055	NA
chr9	70115728	70116028	chr9_70115728_70116028	2	Myo1e	-1.13568	0.00544108	0.999992	40.616	0.320993	-0.814686	-0.300469	0.83521	NA	0.101006	0.385856	0.303944
chr4	11469476	11469776	chr4_11469476_11469776	2	1110037F02Rik	-1.23915	0.00279694	0.999992	37.7447	0.279624	-0.959523	-0.47494	0.764207	NA	0.0447223	0.14226	0.390137
chr17	74998549	74998849	chr17_74998549_74998849	2	Birc6	-0.763846	0.00496794	0.999992	116.619	0.12161	-0.642236	-0.356212	0.407634	0.909339	0.0453693	0.0827645	0.555282
chr6	48846352	48846652	chr6_48846352_48846652	2	Abp1	-0.550831	0.0050506	0.999992	425.269	0.10793	-0.442901	-0.220639	0.330192	0.876816	0.0642515	0.151056	0.463412
chr6	48822984	48823284	chr6_48822984_48823284	2	Gm7932	-0.749807	0.00817071	0.999992	100.774	0.0738672	-0.67594	-0.316701	0.433106	0.954401	0.0419352	0.15427	0.539868
chr4	34935642	34935942	chr4_34935642_34935942	2	Mob3b	-1.49283	0.00679933	0.999992	20.4919	0.397743	-1.09508	-0.631554	0.861271	NA	NA	0.143303	NA
chrX	19937756	19938056	chrX_19937756_19938056	2	Rp2h	-1.78639	0.00346531	0.999992	16.5432	0.661704	-1.12469	-0.401931	1.38446	NA	NA	0.443051	NA
chr1	172111574	172111874	chr1_172111574_172111874	2	Uap1	-1.10302	0.00418799	0.999992	78.2905	-0.0170894	-1.12011	-0.341114	0.761906	0.993136	0.00651696	0.293787	0.317537
chr7	75863730	75864030	chr7_75863730_75864030	2	Arrdc4	-1.43435	0.00372497	0.999992	27.708	0.423213	-1.01113	-0.318422	1.11592	NA	NA	0.462959	0.226491
chr13	59930735	59931035	chr13_59930735_59931035	2	Zcchc6	-1.2746	0.00714394	0.999992	28.0504	0.238686	-1.03592	-0.457857	0.816746	NA	NA	0.237221	0.445119
chr16	4039953	4040253	chr16_4039953_4040253	2	Dnase1	-1.12449	0.00810648	0.999992	33.1357	0.27529	-0.849196	-0.308816	0.81567	NA	NA	0.39507	0.359237
chr11	102404677	102404977	chr11_102404677_102404977	2	Gpatch8	-1.08125	0.000714684	0.999992	71.3952	0.352354	-0.7289	-0.304838	0.776417	0.677235	0.0478561	0.231218	0.165109
chr7	91810052	91810352	chr7_91810052_91810352	2	Zfand6	-1.6818	0.00243416	0.999992	18.1484	0.597736	-1.08406	-0.304858	1.37694	NA	NA	0.53768	NA
chr11	120947273	120947573	chr11_120947273_120947573	2	Sectm1a	-0.729708	0.000837461	0.999992	398.168	0.243322	-0.486386	-0.0699656	0.659743	0.657903	0.0661127	0.753434	0.0442345
chr11	120947073	120947373	chr11_120947073_120947373	2	Sectm1a	-0.692251	0.00285844	0.999992	398.999	0.153489	-0.538763	-0.0839464	0.608305	0.842036	0.0524314	0.718012	0.107484
chr2	68829970	68830270	chr2_68829970_68830270	2	Lass6	-0.889252	0.00180395	0.999992	92.3979	0.281203	-0.60805	-0.0628863	0.826366	0.729924	0.069451	0.835112	0.06426
chr2	68830170	68830470	chr2_68830170_68830470	2	Lass6	-0.81716	0.00361888	0.999992	123.539	0.214282	-0.602878	-0.0595139	0.757646	0.811246	0.0732274	0.844118	0.0946172
chr2	132521174	132521474	chr2_132521174_132521474	2	1110034G24Rik	-0.85654	0.000213664	0.999992	307.465	0.297699	-0.558841	-0.212036	0.644504	0.576306	0.0390408	0.260679	0.0771452
chr3	131051155	131051455	chr3_131051155_131051455	2	Sgms2	-0.893573	0.000314146	0.999992	170.508	0.223314	-0.670258	-0.27747	0.616102	0.753431	0.0139852	0.151105	0.143828
chr13	36517667	36517967	chr13_36517667_36517967	2	Fars2	-1.34979	0.00500816	0.999992	24.1262	0.381992	-0.967799	-0.44495	0.90484	NA	NA	0.253589	NA
chr9	108832299	108832599	chr9_108832299_108832599	2	Uqcrc1	-0.584059	0.00298335	0.999992	332.249	0.156688	-0.427371	-0.168746	0.415313	0.792093	0.0773258	0.298936	0.271084
chr19	17490375	17490675	chr19_17490375_17490675	2	Rfk	-1.08661	0.000374733	0.999992	102.498	0.225907	-0.860707	-0.208043	0.878571	0.819954	0.00784241	0.436419	0.0637828
chr9	102990580	102990880	chr9_102990580_102990880	2	Slco2a1	-1.18657	0.00600991	0.999992	32.4652	0.453361	-0.733209	-0.281555	0.905015	NA	NA	0.445474	0.292083
chr14	70899944	70900244	chr14_70899944_70900244	2	Bmp1	-0.895086	0.00666718	0.999992	77.3674	0.259914	-0.635172	-0.257729	0.637357	0.80065	0.129055	0.351259	0.350254
chr19	37620333	37620633	chr19_37620333_37620633	2	Exoc6	-0.845534	0.00725491	0.999992	93.2696	0.276446	-0.569088	-0.268047	0.577487	0.763829	0.169668	0.299615	0.395338
chr7	148800749	148801049	chr7_148800749_148801049	2	Ap2a2	-0.856915	0.00168173	0.999992	189.977	0.131827	-0.725088	-0.153662	0.703253	0.899535	0.0167669	0.53849	0.117343
chr5	37521599	37521899	chr5_37521599_37521899	2	Jakmip1	-1.64631	0.00382247	0.999992	17.8926	0.472398	-1.17392	-0.459846	1.18647	NA	NA	0.3358	NA
chr13	95538647	95538947	chr13_95538647_95538947	2	Tbca	-1.10263	0.0086535	0.999992	38.5324	0.190719	-0.911913	-0.295598	0.807034	NA	0.0646616	0.419428	0.352766
chr7	132633723	132634023	chr7_132633723_132634023	2	Nsmce1	-0.950683	0.00860058	0.999992	57.1206	0.253663	-0.69702	-0.185589	0.765094	0.835838	0.121679	0.576277	0.274058
chr10	58869622	58869922	chr10_58869622_58869922	2	Pla2g12b	-2.23659	0.00034605	0.999992	15.2231	0.666025	-1.57057	-0.682564	1.55403	NA	NA	0.169601	NA
chr9	61239695	61239995	chr9_61239695_61239995	2	Tle3	-0.837447	0.00494935	0.999992	103.572	0.0471576	-0.79029	-0.15758	0.679867	0.974586	0.0157033	0.570454	0.205701
chr9	108830899	108831199	chr9_108830899_108831199	2	Uqcrc1	-0.897203	0.00214551	0.999992	112.273	0.215648	-0.681555	-0.216435	0.680768	0.818581	0.0452612	0.38562	0.192417
chr17	74310993	74311293	chr17_74310993_74311293	2	Xdh	-0.92448	0.00748626	0.999992	60.6897	0.251661	-0.672819	-0.243091	0.681389	0.825039	0.118628	0.411621	0.334535
chr4	149260694	149260994	chr4_149260694_149260994	2	Spsb1	-1.30274	0.00238232	0.999992	45.972	-0.117711	-1.42045	0.810879	2.11362	NA	0.000158434	0.00835591	2.3e-05
chr14	20923141	20923441	chr14_20923141_20923441	2	1810063B07Rik	-1.08091	0.00454361	0.999992	45.8195	0.139779	-0.941127	-0.0371567	1.04375	NA	0.0216818	0.934964	0.0868386
chr9	108831099	108831399	chr9_108831099_108831399	2	Uqcrc1	-0.840162	0.00469129	0.999992	104.793	0.108214	-0.731949	0.0532401	0.893403	0.933926	0.0266476	0.872017	0.0465769
chr14	75687932	75688232	chr14_75687932_75688232	2	Zc3h13	-1.6735	0.00269791	0.999992	19.5599	0.682345	-0.991155	-0.0594657	1.61403	NA	NA	0.924743	NA
chr6	34814399	34814699	chr6_34814399_34814699	2	Tmem140	-0.960207	0.00212968	0.999992	82.1888	0.157315	-0.802892	-0.0421391	0.918068	0.897898	0.0178555	0.90684	0.05636
chr10	82298827	82299127	chr10_82298827_82299127	2	Txnrd1	-1.59929	0.00916684	0.999992	15.9207	0.515295	-1.084	-0.0628864	1.5364	NA	NA	0.929472	NA
chr6	34813399	34813699	chr6_34813399_34813699	2	Tmem140	-0.760711	0.000415305	0.999992	450.782	-0.0311623	-0.791873	-0.166355	0.594356	0.976514	0.000203624	0.369972	0.0789286
chr7	16895282	16895582	chr7_16895282_16895582	2	Bbc3	-1.12617	0.000957905	0.999992	95.6855	0.0663134	-1.05986	-0.358406	0.767769	0.967939	0.0027825	0.192758	0.21216
chr4	141069834	141070134	chr4_141069834_141070134	2	Spen	-0.866598	0.00615296	0.999992	106.421	-0.123002	-0.9896	-0.237023	0.629576	0.925481	0.00267881	0.393438	0.312789
chr6	137485447	137485747	chr6_137485447_137485747	2	Eps8	-1.10283	0.00793668	0.999992	52.5362	-0.0309916	-1.13382	-0.462394	0.640438	0.989326	0.0131278	0.167746	0.525805
chr15	3222627	3222927	chr15_3222627_3222927	2	Sepp1	-0.770288	0.00156565	0.999992	243.66	0.0404532	-0.729835	-0.1478	0.622488	0.973089	0.00492775	0.503033	0.122238
chr15	3222427	3222727	chr15_3222427_3222727	2	Sepp1	-0.672063	0.00226633	0.999992	272.79	0.0220665	-0.649996	-0.0516443	0.620419	0.985275	0.00565641	0.827974	0.0708609
chr15	3177132	3177432	chr15_3177132_3177432	2	Sepp1	-0.748966	0.00307494	0.999992	159.351	0.0754047	-0.673561	-0.01895	0.730016	0.94743	0.0148729	0.950825	0.0618224
chr17	81076830	81077130	chr17_81076830_81077130	2	Map4k3	-0.872268	0.00526637	0.999992	93.8814	-0.204969	-1.07724	-0.125723	0.746545	0.847799	0.000483723	0.690723	0.163549
chr4	94899454	94899754	chr4_94899454_94899754	2	Gm12708	-0.876045	0.00479759	0.999992	107.105	-0.0772898	-0.953334	0.00317536	0.87922	0.957662	0.0028216	0.993688	0.0672313
chr15	3221827	3222127	chr15_3221827_3222127	2	Sepp1	-0.721847	0.00201832	0.999992	368.439	-0.0703029	-0.79215	-0.0499903	0.671857	0.945797	0.000842145	0.846042	0.061196
chr15	3221627	3221927	chr15_3221627_3221927	2	Sepp1	-0.674098	0.00660671	0.999992	329.357	-0.0169317	-0.69103	-0.0697708	0.604327	0.990196	0.0118698	0.790179	0.154082
chr12	111133339	111133639	chr12_111133339_111133639	2	Mirg	-0.947359	0.00525154	0.999992	76.1308	0.113072	-0.834287	0.0125048	0.959864	0.941311	0.0265507	0.976542	0.0711719
chr17	46136563	46136863	chr17_46136563_46136863	2	Vegfa	-0.800667	0.00163641	0.999992	194.079	-0.0842632	-0.88493	-0.245753	0.554913	0.939179	0.000503853	0.240443	0.238179
chr10	118303426	118303726	chr10_118303426_118303726	2	Dyrk2	-0.726734	0.00410212	0.999992	160.253	-0.0829367	-0.809671	-0.231276	0.495458	0.940665	0.00199239	0.272863	0.330372
chr13	55416847	55417147	chr13_55416847_55417147	2	Nsd1	-0.746643	0.003701	0.999992	175.821	-0.0279061	-0.774549	-0.156426	0.590216	0.983875	0.0044935	0.503465	0.19942
chr18	12457857	12458157	chr18_12457857_12458157	2	Ankrd29	-0.755637	0.00769006	0.999992	143.06	0.00493696	-0.7507	-0.219426	0.536211	0.997464	0.0179925	0.367578	0.360893
chr4	151604774	151605074	chr4_151604774_151605074	2	Acot7	-1.15543	0.000428064	0.999992	75.2047	-0.180186	-1.33561	-0.254264	0.901163	0.881105	1.15e-05	0.384027	0.0772728
chr7	89943564	89943864	chr7_89943564_89943864	2	Eftud1	-0.832198	0.00705619	0.999992	78.3969	-0.0971664	-0.929365	-0.213842	0.618357	0.944065	0.00401322	0.438876	0.309195
chr14	11402145	11402445	chr14_11402145_11402445	2	Fhit	-0.715088	0.00858849	0.999992	105.983	-0.183681	-0.898769	-0.233872	0.481217	0.839449	0.00110008	0.314927	0.413989
chr16	4034553	4034853	chr16_4034553_4034853	2	Gm15879	-1.07945	0.000924569	0.999992	69.6488	0.305502	-0.77395	0.261117	1.34057	0.761763	0.0247961	0.329929	0.00154142
chr14	51631891	51632191	chr14_51631891_51632191	2	Rnase10	-1.10649	0.00552934	0.999992	52.8761	0.284993	-0.821497	0.442726	1.54922	0.842235	0.0654504	0.146962	0.00355137
chr6	141138740	141139040	chr6_141138740_141139040	2	Pde3a	-0.531144	0.00959917	0.999992	282.52	0.141207	-0.389937	0.107259	0.638402	0.835847	0.13903	0.568626	0.0361385
chr16	4034753	4035053	chr16_4034753_4035053	2	Gm15879	-1.36619	0.000123869	0.999992	54.8046	0.381418	-0.984769	0.0742037	1.44039	0.71342	0.00515662	0.845796	0.00208163
chr17	26188840	26189140	chr17_26188840_26189140	2	Rab11fip3	-1.52852	0.00205794	0.999992	25.0195	0.534051	-0.994469	0.070049	1.59857	NA	NA	0.898712	NA
chr6	128599229	128599529	chr6_128599229_128599529	2	Gm5884	-0.691045	0.006437	0.999992	147.367	0.197844	-0.493201	0.0471825	0.738228	0.805477	0.12013	0.864954	0.0607174
chr13	34751112	34751412	chr13_34751112_34751412	2	Gm15908	-1.04674	0.00156746	0.999992	81.3233	0.356888	-0.689848	0.11677	1.16351	0.696105	0.0738111	0.719063	0.0127105
chr18	10418445	10418745	chr18_10418445_10418745	2	Greb1l	-1.47116	0.0053408	0.999992	28.7317	0.130763	-1.3404	0.303848	1.77501	NA	NA	0.531542	0.0187487
chr15	76398566	76398866	chr15_76398566_76398866	2	Adck5	-1.0091	0.00715891	0.999992	108.761	-0.0978812	-1.10698	0.225978	1.23508	0.954985	0.00483743	0.510546	0.0203264
chr6	141138540	141138840	chr6_141138540_141138840	2	Pde3a	-0.721404	0.0039149	0.999992	207.138	0.301532	-0.419872	0.0216122	0.743016	0.624851	0.215382	0.94201	0.0521308
chr9	40222833	40223133	chr9_40222833_40223133	2	Gramd1b	-1.01332	0.00893812	0.999992	43.3059	0.235544	-0.777774	0.12667	1.13999	NA	0.082925	0.743943	0.0598652
chr12	106993933	106994233	chr12_106993933_106994233	2	Ak7	-1.04888	0.00483624	0.999992	72.3241	0.341107	-0.70777	-0.00356904	1.04531	0.755795	0.127566	0.993927	0.0770114
chr15	3170489	3170789	chr15_3170489_3170789	2	Sepp1	-1.17564	0.00976475	0.999992	42.1379	0.39404	-0.781605	0.0865516	1.2622	NA	0.176362	0.86067	0.085049
chr16	30399935	30400235	chr16_30399935_30400235	2	Atp13a3	-0.905425	0.00224711	0.999992	136.71	0.140695	-0.76473	-0.144351	0.761073	0.902683	0.0209919	0.606016	0.120746
chr16	76194913	76195213	chr16_76194913_76195213	2	SNORA17	-1.50661	0.000478502	0.999992	38.9645	0.280201	-1.22641	-0.0432572	1.46335	NA	0.00420162	0.933068	0.0177119
chr16	76194713	76195013	chr16_76194713_76195013	2	SNORA17	-1.18076	0.00453037	0.999992	40.4852	0.159586	-1.02117	0.00921137	1.18997	NA	0.0219343	0.986229	0.0675952
chr10	36982829	36983129	chr10_36982829_36983129	2	Gm16988	-2.08217	0.000408096	0.999992	21.1947	0.921293	-1.16088	-0.183759	1.89841	NA	NA	0.748154	NA
chr15	3196918	3197218	chr15_3196918_3197218	2	Sepp1	-0.797007	0.00700984	0.999992	243.063	0.220397	-0.57661	0.0426198	0.839627	0.812555	0.129262	0.899902	0.067693
chr5	91302294	91302594	chr5_91302294_91302594	2	Cxcl1	-1.89214	0.00269434	0.999992	16.9478	0.688462	-1.20368	-0.0439158	1.84823	NA	NA	0.952941	NA
chr11	120923651	120923951	chr11_120923651_120923951	2	Sectm1b	-0.825003	0.000234615	0.999992	331.396	0.269824	-0.555179	-0.149126	0.675877	0.618946	0.0318426	0.44853	0.045308
chr4	98064582	98064882	chr4_98064582_98064882	2	Inadl	-1.00962	0.00560431	0.999992	50.9942	0.390089	-0.619536	-0.0566615	0.952963	0.702324	0.183914	0.887574	0.121549
chr10	128040661	128040961	chr10_128040661_128040961	2	Gm9182	-0.864713	0.00236067	0.999992	99.7471	0.178759	-0.685955	-0.131972	0.732742	0.859074	0.0333282	0.623223	0.122368
chr9	50553048	50553348	chr9_50553048_50553348	2	2310030G06Rik	-0.910728	0.00424611	0.999992	99.685	0.144007	-0.766721	-0.0622723	0.848456	0.910049	0.0348422	0.859361	0.100155
chr8	107109752	107110052	chr8_107109752_107110052	2	Pdp2	-1.74102	0.0032297	0.999992	18.1406	0.322818	-1.41821	-0.473709	1.26731	NA	NA	0.355631	NA
chr8	120169929	120170229	chr8_120169929_120170229	2	Plcg2	-0.868077	0.00578054	0.999992	116.641	0.011037	-0.85704	-0.172508	0.695569	0.99462	0.0131221	0.555553	0.230001
chr8	81603621	81603921	chr8_81603621_81603921	2	Zfp827	-0.886745	0.0036695	0.999992	155.544	-0.0589195	-0.945665	0.299175	1.18592	0.968326	0.00244979	0.22994	0.00271743
chr10	23615026	23615326	chr10_23615026_23615326	2	Vnn1	-0.81638	0.00464192	0.999992	162.618	0.0542421	-0.762138	0.0942086	0.910588	0.969049	0.0163738	0.749695	0.0307329
chr9	53178954	53179254	chr9_53178954_53179254	2	Exph5	-0.913801	0.00425424	0.999992	98.9869	-0.0496125	-0.963414	0.136708	1.05051	0.975325	0.00327378	0.663176	0.0214311
chr8	109961868	109962168	chr8_109961868_109962168	2	Wwp2	-0.762877	0.00520964	0.999992	206.369	0.0835225	-0.679355	0.0796343	0.842511	0.945411	0.0292169	0.779956	0.0369928
chr12	106991533	106991833	chr12_106991533_106991833	2	Ak7	-1.05822	0.00197608	0.999992	142.806	0.222595	-0.83562	-0.0995986	0.958617	0.847806	0.0336746	0.780163	0.0736199
chr8	119784503	119784803	chr8_119784503_119784803	2	4933407C03Rik	-0.833548	0.00846316	0.999992	199.29	0.237033	-0.596515	0.128738	0.962287	0.812578	0.147068	0.676771	0.0419102
chr12	106991333	106991633	chr12_106991333_106991633	2	Ak7	-1.0048	0.00592156	0.999992	114.236	0.0910126	-0.913787	0.109146	1.11395	0.957383	0.0260277	0.774511	0.040067
chr16	37596794	37597094	chr16_37596794_37597094	2	Hgd	-0.959008	0.00604141	0.999992	142.803	0.0638795	-0.895128	0.0767902	1.0358	0.969902	0.0224883	0.84038	0.0495667
chr8	109961468	109961768	chr8_109961468_109961768	2	Wwp2	-0.803016	0.00923154	0.999992	133.678	-0.0113452	-0.814361	0.0237574	0.826773	0.994337	0.0169492	0.949788	0.0940994
chr1	157888908	157889208	chr1_157888908_157889208	2	Tor1aip2	-0.736823	0.00345609	0.999992	262.738	0.0320167	-0.704807	-0.248173	0.488651	0.980147	0.0114451	0.225934	0.339242
chr7	91837496	91837796	chr7_91837496_91837796	2	2610206C17Rik	-0.664923	0.00485055	0.999992	261.204	-0.00346521	-0.668388	-0.165477	0.499446	0.997834	0.00978165	0.424263	0.26524
chr17	29549366	29549666	chr17_29549366_29549666	2	Fgd2	-0.726009	0.00639447	0.999992	159.536	0.0653872	-0.660622	-0.204688	0.521321	0.95757	0.0311784	0.368795	0.333033
chr5	140269002	140269302	chr5_140269002_140269302	2	Mafk	-1.01479	0.00010261	0.999992	400.314	-0.0352469	-1.05004	-0.142236	0.872555	0.978507	2.64e-05	0.559176	0.0174222
chr5	140268802	140269102	chr5_140268802_140269102	2	Mafk	-0.975062	0.00211415	0.999992	322.241	-0.0339531	-1.00902	-0.0604286	0.914633	0.983901	0.0023965	0.864895	0.0591808
chr5	140269202	140269502	chr5_140269202_140269502	2	Mafk	-0.777259	0.00274791	0.999992	229.059	0.0230389	-0.75422	-0.154436	0.622823	0.987327	0.00705644	0.513547	0.164303
chr6	55459010	55459310	chr6_55459010_55459310	2	Adcyap1r1	-1.19432	0.00581294	0.999992	36.2887	-0.0944436	-1.28877	-0.248403	0.945919	NA	0.00377662	0.545778	0.234666
chr15	3225427	3225727	chr15_3225427_3225727	2	Sepp1	-1.06511	0.00436389	0.999992	70.4431	0.0415444	-1.02356	-0.272122	0.792984	0.983466	0.0118698	0.406879	0.261588
chr1	164439242	164439542	chr1_164439242_164439542	2	Mettl13	-1.0682	0.00619923	0.999992	51.7945	-0.0390178	-1.10722	-0.333115	0.735085	0.985505	0.00792312	0.319604	0.361044
chr5	140268402	140268702	chr5_140268402_140268702	2	Mafk	-0.702935	0.00995086	0.999992	354.715	0.0113801	-0.691554	-0.0939544	0.60898	0.993426	0.0281651	0.734872	0.221065
chr4	141070434	141070734	chr4_141070434_141070734	2	Spen	-0.76086	0.00471107	0.999992	128.259	0.00100661	-0.759853	-0.227702	0.533158	0.999625	0.00924098	0.315407	0.321801
chr4	141070634	141070934	chr4_141070634_141070934	2	Spen	-0.723505	0.00913159	0.999992	131.785	-0.017036	-0.740541	-0.208699	0.514806	0.991004	0.0163738	0.384527	0.378142
chr8	84922872	84923172	chr8_84922872_84923172	2	Il15	-0.873851	0.00696488	0.999992	66.8806	-0.179165	-1.05302	-0.254508	0.619344	0.879097	0.001268	0.371893	0.345158
chr19	17490175	17490475	chr19_17490175_17490475	2	Rfk	-1.10736	0.00145095	0.999992	87.3631	0.0962605	-1.0111	-0.15458	0.952784	0.952008	0.00571344	0.647135	0.0834627
chr12	32635309	32635609	chr12_32635309_32635609	2	Hbp1	-0.825532	0.00646642	0.999992	95.8211	-0.0570859	-0.882618	-0.0278868	0.797645	0.969298	0.00554418	0.939762	0.104649
chr2	59874744	59875044	chr2_59874744_59875044	2	Baz2b	-0.901324	0.000430542	0.999992	181.968	0.0149471	-0.886377	-0.123921	0.777404	0.991274	0.000475821	0.612104	0.0412587
chr3	97568192	97568492	chr3_97568192_97568492	2	Pde4dip	-0.549648	0.00737746	0.999992	284.096	-0.216393	-0.766041	0.0600256	0.609673	0.687115	0.000125013	0.782165	0.0482763
chr4	151604974	151605274	chr4_151604974_151605274	2	Acot7	-1.28788	0.00327186	0.999992	36.6614	0.0755846	-1.2123	-0.138334	1.14955	NA	0.00757903	0.763437	0.107435
chr4	148640619	148640919	chr4_148640619_148640919	2	Kif1b	-1.03757	0.00690231	0.999992	44.9479	0.0145512	-1.02302	-0.195561	0.84201	NA	0.0131221	0.593464	0.238544
chr10	128041461	128041761	chr10_128041461_128041761	2	Gm9182	-0.928846	0.00408967	0.999992	67.5041	0.120674	-0.808172	-0.199643	0.729203	0.931977	0.0246518	0.491858	0.219745
chr11	120946873	120947173	chr11_120946873_120947173	2	Sectm1a	-0.626296	0.0025844	0.999992	340.997	0.0535826	-0.572713	0.00831656	0.634612	0.954976	0.0121301	0.974433	0.0403037
chr9	108831299	108831599	chr9_108831299_108831599	2	Uqcrc1	-0.790367	0.0067605	0.999992	83.7303	0.0294285	-0.760938	0.0548523	0.845219	0.985809	0.0148867	0.865647	0.0612468
chr11	120947473	120947773	chr11_120947473_120947773	2	Sectm1a	-0.614672	0.00296539	0.999992	330.268	0.0890155	-0.525657	-0.0238283	0.590844	0.913921	0.0255546	0.921866	0.0658045
chr12	106994533	106994833	chr12_106994533_106994833	2	Ak7	-0.778457	0.00726424	0.999992	105.667	0.131455	-0.647003	-0.108999	0.669458	0.909432	0.0592126	0.703463	0.199994
chr11	85166220	85166520	chr11_85166220_85166520	2	Bcas3	-0.917516	0.00610415	0.999992	94.8411	-0.0449118	-0.962428	-0.076036	0.84148	0.979064	0.00664265	0.835597	0.130963
chr7	105511769	105512069	chr7_105511769_105512069	2	Tsku	-0.757947	0.00957539	0.999992	124.149	0.0948243	-0.663123	-0.0421231	0.715824	0.942175	0.054597	0.900069	0.153955
chr6	116586005	116586305	chr6_116586005_116586305	2	Rassf4	-1.07955	0.00243431	0.999992	75.3666	0.500225	-0.579324	-0.390831	0.688718	0.531523	0.236226	0.15236	0.353528
chr2	76210864	76211164	chr2_76210864_76211164	2	Rbm45	-1.10929	0.00356038	0.999992	45.97	0.467623	-0.641667	-0.357306	0.751984	NA	0.200425	0.232525	0.341107
chr7	48870837	48871137	chr7_48870837_48871137	2	2610021A01Rik	-0.859328	0.00905672	0.999992	74.6475	0.328481	-0.530847	-0.200669	0.658659	0.720459	0.238157	0.486635	0.324562
chr9	80015972	80016272	chr9_80015972_80016272	2	Myo6	-1.26055	0.00992658	0.999992	27.4804	0.609935	-0.650617	-0.151952	1.1086	NA	NA	0.749605	0.235522
chr11	102375142	102375442	chr11_102375142_102375442	2	Gpatch8	-0.928212	0.00691427	0.999992	125.671	0.657297	-0.270916	-0.248151	0.680061	0.28918	0.681667	0.389099	0.332553
chr3	151879439	151879739	chr3_151879439_151879739	2	Fubp1	-0.89347	0.00714262	0.999992	70.6279	0.46134	-0.43213	-0.241822	0.651649	0.544366	0.387094	0.378546	0.345962
chr5	65191415	65191715	chr5_65191415_65191715	2	Klf3	-1.32682	0.00120711	0.999992	54.0236	0.756333	-0.570492	-0.417517	0.909308	0.341189	0.334364	0.181757	0.245043
chr7	106248816	106249116	chr7_106248816_106249116	2	Uvrag	-1.27053	0.00314318	0.999992	41.8147	0.648345	-0.622188	-0.42967	0.840864	NA	0.30695	0.194048	0.352682
chr5	51930659	51930959	chr5_51930659_51930959	2	Ppargc1a	-1.11029	0.00781529	0.999992	41.6388	0.77137	-0.338916	-0.248611	0.861675	NA	0.651861	0.473697	0.316118
chr8	109971939	109972239	chr8_109971939_109972239	2	Wwp2	-0.965743	0.00119031	0.999992	117.439	0.529645	-0.436097	-0.232789	0.732953	0.359684	0.307674	0.342229	0.158045
chr11	113528488	113528788	chr11_113528488_113528788	2	D11Wsu99e	-1.05248	0.00391113	0.999992	57.014	0.595145	-0.457331	-0.204641	0.847835	0.446562	0.402728	0.517339	0.21054
chr15	77093552	77093852	chr15_77093552_77093852	2	Rbfox2	-1.00545	0.00395385	0.999992	62.5192	0.523023	-0.48243	-0.194554	0.810898	0.501955	0.336665	0.523871	0.208414
chr15	77093752	77094052	chr15_77093752_77094052	2	Rbfox2	-1.05044	0.00592193	0.999992	67.3319	0.55697	-0.49347	-0.0564628	0.993978	0.520287	0.383932	0.893443	0.122356
chr18	35107990	35108290	chr18_35107990_35108290	2	Hspa9	-1.0884	0.00462852	0.999992	56.8855	0.437334	-0.651063	-0.103435	0.984962	0.667404	0.191675	0.79262	0.130576
chr1	37395762	37396062	chr1_37395762_37396062	2	Inpp4a	-1.30632	0.00480345	0.999992	36.2279	0.623835	-0.68249	-0.32857	0.977755	NA	0.285973	0.393817	0.285791
chr11	75560082	75560382	chr11_75560082_75560382	2	Ywhae	-1.29736	0.00654132	0.999992	30.3856	0.910289	-0.387073	-0.121139	1.17622	NA	NA	0.791648	0.180404
chr9	66434063	66434363	chr9_66434063_66434363	2	Usp3	-1.33227	0.00708815	0.999992	27.2452	0.456578	-0.875692	-0.101203	1.23107	NA	NA	0.847847	0.155638
chr2	62490645	62490945	chr2_62490645_62490945	2	Ifih1	-1.59788	0.00869692	0.999992	15.683	0.760846	-0.837033	-0.224821	1.37306	NA	NA	0.692073	NA
chr17	5006673	5006973	chr17_5006673_5006973	2	Arid1b	-1.73596	0.00998306	0.999992	18.6366	0.995715	-0.740245	-0.161768	1.57419	NA	NA	0.809445	NA
chr16	21851374	21851674	chr16_21851374_21851674	2	Gm17439	-1.56897	0.00600096	0.999992	21.1008	1.03181	-0.537163	-0.403633	1.16534	NA	NA	0.368648	NA
chr11	70526488	70526788	chr11_70526488_70526788	2	Kif1c	-0.910694	0.00604194	0.999992	73.8928	0.70652	-0.204173	-0.16453	0.746164	0.221738	0.765031	0.568571	0.240323
chr1	181538920	181539220	chr1_181538920_181539220	2	Cnst	-1.50272	0.00378819	0.999992	25.4954	0.980803	-0.521922	-0.29845	1.20427	NA	NA	0.48617	NA
chr4	122655983	122656283	chr4_122655983_122656283	2	4933421A08Rik	-0.962445	0.00813603	0.999992	67.1383	0.636497	-0.325948	-0.0822239	0.880221	0.386915	0.609326	0.825232	0.177105
chr9	108835099	108835399	chr9_108835099_108835399	2	Uqcrc1	-1.67762	7.25e-06	0.999992	66.012	1.00584	-0.671781	-0.406402	1.27122	0.0726093	0.147883	0.140973	0.0206625
chrX	7298434	7298734	chrX_7298434_7298734	2	Gm14720	-1.35991	0.00767426	0.999992	31.4547	0.904741	-0.455167	-0.205823	1.15409	NA	NA	0.655846	0.241344
chr17	85046493	85046793	chr17_85046493_85046793	2	Dync2li1	-1.29644	0.00264456	0.999992	46.0161	0.848299	-0.448137	-0.0148188	1.28162	NA	0.507302	0.976666	0.0631659
chr2	132520974	132521274	chr2_132520974_132521274	2	1110034G24Rik	-0.838154	0.00258389	0.999992	190.588	0.417844	-0.42031	-0.147648	0.690506	0.479583	0.292073	0.559906	0.146242
chr2	132520774	132521074	chr2_132520774_132521074	2	1110034G24Rik	-1.15128	0.00377203	0.999992	64.0945	0.700702	-0.450575	-0.059069	1.09221	0.384094	0.467835	0.891789	0.0928208
chr13	101022922	101023222	chr13_101022922_101023222	2	Naip5	-1.52341	0.00600975	0.999992	21.3332	0.991693	-0.531716	-0.299856	1.22355	NA	NA	0.515116	NA
chr15	31455783	31456083	chr15_31455783_31456083	2	43896	-1.69712	0.00700592	0.999992	15.743	1.02347	-0.673646	-0.604229	1.09289	NA	NA	0.19507	NA
chr7	123003962	123004262	chr7_123003962_123004262	2	Sox6	-1.09024	0.00536385	0.999992	49.1264	0.410583	-0.679655	-0.31829	0.771948	0.701195	0.184613	0.322157	0.338028
chr13	93382614	93382914	chr13_93382614_93382914	2	Serinc5	-1.22499	0.00658028	0.999992	38.3315	0.552451	-0.672538	-0.337927	0.887062	NA	0.282763	0.365326	0.344039
chr11	53639937	53640237	chr11_53639937_53640237	2	Gm12216	-1.55119	0.000437055	0.999992	36.3356	0.991895	-0.559291	-0.106667	1.44452	NA	0.353802	0.803506	0.034739
chr19	14623058	14623358	chr19_14623058_14623358	2	Tle4	-1.5553	0.00351054	0.999992	22.2595	0.854752	-0.700549	-0.161627	1.39367	NA	NA	0.749614	NA
chr2	29294212	29294512	chr2_29294212_29294512	2	Med27	-1.41713	0.00638729	0.999992	22.8339	0.8817	-0.535432	-0.204178	1.21295	NA	NA	0.659363	NA
chr2	154301343	154301643	chr2_154301343_154301643	2	Cbfa2t2	-1.24187	0.0014936	0.999992	45.6409	0.950066	-0.2918	-0.172113	1.06975	NA	0.677974	0.608222	0.110084
chr4	151601574	151601874	chr4_151601574_151601874	2	Acot7	-0.762365	0.00639686	0.999992	105.699	0.480484	-0.28188	-0.166712	0.595653	0.388683	0.553257	0.486997	0.276271
chr13	39049760	39050060	chr13_39049760_39050060	2	Slc35b3	-1.36373	0.00237594	0.999992	36.9123	1.00915	-0.354582	-0.0239506	1.33978	NA	0.643391	0.961924	0.0679927
chr14	12404868	12405168	chr14_12404868_12405168	2	Ptprg	-0.947309	0.00598242	0.999992	66.4082	0.66108	-0.286229	-0.309397	0.637912	0.304244	0.650806	0.243336	0.402633
chr10	7465634	7465934	chr10_7465634_7465934	2	Katna1	-1.0158	0.0063108	0.999992	63.4257	0.763497	-0.252307	-0.201869	0.813934	0.254401	0.730825	0.526495	0.261155
chr9	24670715	24671015	chr9_24670715_24671015	2	Tbx20	-2.07934	0.00233113	0.999992	16.2162	1.79436	-0.284981	-0.346681	1.73266	NA	NA	0.499713	NA
chr2	132522974	132523274	chr2_132522974_132523274	2	1110034G24Rik	-0.969767	0.00137133	0.999992	102.847	0.609975	-0.359792	-0.309147	0.66062	0.25715	0.451289	0.181292	0.256686
chr9	121340123	121340423	chr9_121340123_121340423	2	Trak1	-0.849393	0.00929018	0.999992	78.0385	0.493327	-0.356066	-0.32795	0.521443	0.48319	0.5101	0.190858	0.517622
chr2	72297599	72297899	chr2_72297599_72297899	2	Cdca7	-1.71463	0.000818375	0.999992	26.688	1.05757	-0.657059	-0.386517	1.32811	NA	NA	0.332757	NA
chr9	7962806	7963106	chr9_7962806_7963106	2	Yap1	-1.86406	0.00336685	0.999992	17.9091	1.39632	-0.46774	-0.447305	1.41676	NA	NA	0.349454	NA
chr9	120891909	120892209	chr9_120891909_120892209	2	Ulk4	-1.40465	0.0082853	0.999992	22.5854	0.77269	-0.63196	-0.204538	1.20011	NA	NA	0.674963	NA
chr1	134997480	134997780	chr1_134997480_134997780	2	Pik3c2b	-1.72718	0.0042237	0.999992	20.9784	1.22133	-0.505857	-0.274789	1.45239	NA	NA	0.591535	NA
chr14	99990434	99990734	chr14_99990434_99990734	2	U2	-1.1387	0.00296223	0.999992	72.3676	0.949754	-0.188946	0.00330839	1.14201	0.116505	0.822109	0.994219	0.0604105
chr18	82653857	82654157	chr18_82653857_82654157	2	Mbp	-1.36315	0.00783374	0.999992	26.9893	1.20832	-0.154833	0.218559	1.58171	NA	NA	0.598752	NA
chr5	146819832	146820132	chr5_146819832_146820132	2	Cyp3a25	-0.888299	0.00548508	0.999992	98.2429	0.474619	-0.41368	-0.0585617	0.829737	0.500931	0.389807	0.865129	0.122969
chr16	24622581	24622881	chr16_24622581_24622881	2	Lpp	-1.29432	0.00252119	0.999992	42.3406	0.796637	-0.497683	-0.0494683	1.24485	NA	0.43167	0.916116	0.0733387
chr16	24622381	24622681	chr16_24622381_24622681	2	Lpp	-0.894119	0.0093938	0.999992	70.5719	0.39917	-0.494948	0.0258258	0.919944	0.658257	0.30447	0.94914	0.105802
chr15	81720978	81721278	chr15_81720978_81721278	2	Aco2	-1.56363	0.00483251	0.999992	22.1142	0.822106	-0.741523	-0.444213	1.11942	NA	NA	0.311864	NA
chr14	48106608	48106908	chr14_48106608_48106908	2	Fbxo34	-1.60788	0.00985017	0.999992	17.4527	0.439459	-1.16843	-0.501148	1.10674	NA	NA	0.339651	NA
chr8	72473233	72473533	chr8_72473233_72473533	2	Gatad2a	-1.10164	0.00813259	0.999992	38.9942	0.594035	-0.507608	-0.214101	0.887542	NA	0.413939	0.557212	0.282317
chr8	13364766	13365066	chr8_13364766_13365066	2	Tfdp1	-1.18966	0.00720947	0.999992	37.4223	0.55887	-0.630786	-0.381106	0.808551	NA	0.315915	0.280227	0.408817
chr18	65172072	65172372	chr18_65172072_65172372	2	Nedd4l	-2.29944	0.000468165	0.999992	15.4923	1.56214	-0.737301	-0.558769	1.74067	NA	NA	0.232709	NA
chr4	151601174	151601474	chr4_151601174_151601474	2	Acot7	-1.17682	0.00391751	0.999992	42.4655	0.847859	-0.32896	-0.150368	1.02645	NA	0.645743	0.683305	0.160682
chr12	53094306	53094606	chr12_53094306_53094606	2	6530401N04Rik	-1.61998	0.00587749	0.999992	18.8907	1.09709	-0.522894	-0.365716	1.25426	NA	NA	0.433655	NA
chr17	33129791	33130091	chr17_33129791_33130091	2	Zfp952	-0.76234	0.00784836	0.999992	109.344	0.42444	-0.3379	-0.15518	0.607159	0.498667	0.456538	0.541776	0.27806
chr4	107883121	107883421	chr4_107883121_107883421	2	Zyg11a	-1.92635	0.00198981	0.999992	17.4541	1.1566	-0.769752	-0.218791	1.70756	NA	NA	0.696736	NA
chr13	107694385	107694685	chr13_107694385_107694685	2	Ipo11	-1.37171	0.00222825	0.999992	32.8409	0.74359	-0.628118	-0.172582	1.19913	NA	NA	0.67562	0.118103
chr3	131069447	131069747	chr3_131069447_131069747	2	Sgms2	-1.9757	0.0014278	0.999992	16.8395	0.824063	-1.15164	-0.671242	1.30446	NA	NA	0.155914	NA
chr7	125774359	125774659	chr7_125774359_125774659	2	Tmc5	-1.27729	0.00863785	0.999992	24.2493	0.470925	-0.806363	-0.342699	0.934589	NA	NA	0.402289	NA
chr17	46132163	46132463	chr17_46132163_46132463	2	Vegfa	-0.998126	0.00249634	0.999992	69.6972	0.522103	-0.476023	-0.369729	0.628397	0.455847	0.315048	0.134491	0.372739
chr2	132521774	132522074	chr2_132521774_132522074	2	1110034G24Rik	-0.969163	0.00863434	0.999992	65.0165	0.474747	-0.494416	-0.221847	0.747316	0.590616	0.365104	0.489026	0.315139
chr13	91906661	91906961	chr13_91906661_91906961	2	Acot12	-1.1669	0.00811291	0.999992	36.4997	0.681334	-0.485562	-0.355137	0.811758	NA	0.48684	0.308143	0.408373
chr7	48871237	48871537	chr7_48871237_48871537	2	2610021A01Rik	-0.832453	0.00266139	0.999992	185.819	0.289097	-0.543356	-0.231054	0.601399	0.690259	0.126228	0.315596	0.248005
chr7	48871037	48871337	chr7_48871037_48871337	2	2610021A01Rik	-0.841425	0.00184874	0.999992	157.698	0.186143	-0.655281	-0.312989	0.528436	0.833765	0.0376458	0.135419	0.335268
chr3	131069647	131069947	chr3_131069647_131069947	2	Sgms2	-1.43268	0.00588344	0.999992	24.0513	0.759248	-0.673433	-0.410334	1.02235	NA	NA	0.320798	NA
chr19	40537671	40537971	chr19_40537671_40537971	2	Sorbs1	-1.25779	0.00733808	0.999992	34.4431	0.95923	-0.298557	-0.301324	0.956464	NA	NA	0.423228	0.332553
chr19	40444413	40444713	chr19_40444413_40444713	2	Sorbs1	-1.0191	0.00263437	0.999992	99.844	0.897253	-0.121847	-0.279237	0.739863	0.0630899	0.885669	0.294338	0.259979
chr5	65805109	65805409	chr5_65805109_65805409	2	Ugdh	-1.38609	0.00469475	0.999992	33.2407	1.15142	-0.234667	-0.261062	1.12503	NA	NA	0.514252	0.240623
chr8	47925580	47925880	chr8_47925580_47925880	2	Irf2	-1.73419	0.00631105	0.999992	18.9742	1.39679	-0.337395	-0.257363	1.47683	NA	NA	0.628267	NA
chr2	143798832	143799132	chr2_143798832_143799132	2	Rrbp1	-1.99939	0.00462431	0.999992	15.8319	1.51978	-0.479603	-0.302189	1.6972	NA	NA	0.605255	NA
chr15	77066854	77067154	chr15_77066854_77067154	2	Rbfox2	-1.24469	0.00275442	0.999992	50.9735	0.974257	-0.27043	-0.135712	1.10898	0.163165	0.738815	0.726217	0.120333
chr18	74684923	74685223	chr18_74684923_74685223	2	Myo5b	-1.28509	0.00280883	0.999992	45.9905	0.720136	-0.564951	-0.123906	1.16118	NA	0.357837	0.77032	0.105352
chr11	117141726	117142026	chr11_117141726_117142026	2	44083	-1.26561	0.0070966	0.999992	78.3532	0.899086	-0.36652	0.0151853	1.28079	0.304063	0.677519	0.978838	0.09283
chr11	100587014	100587314	chr11_100587014_100587314	2	Rab5c	-1.04703	0.00577377	0.999992	52.9448	0.896423	-0.150607	0.0434019	1.09043	0.165369	0.862605	0.913893	0.0820902
chr4	151507828	151508128	chr4_151507828_151508128	2	Espn	-1.57573	0.00587506	0.999992	19.9074	1.26653	-0.309205	-0.272941	1.30279	NA	NA	0.552172	NA
chr5	33103000	33103300	chr5_33103000_33103300	2	Pisd	-1.5274	0.00866842	0.999992	21.9094	1.43944	-0.0879617	-0.267538	1.25986	NA	NA	0.560273	NA
chr17	80338812	80339112	chr17_80338812_80339112	2	Atl2	-1.07828	0.00478079	0.999992	88.3361	1.01163	-0.0666426	-0.0731464	1.00513	0.0681129	0.951566	0.853061	0.120432
chr2	72751560	72751860	chr2_72751560_72751860	2	Sp3	-1.534	0.00485817	0.999992	40.3386	1.33747	-0.196528	-0.249696	1.2843	NA	0.880441	0.59571	0.2077
chr18	61651932	61652232	chr18_61651932_61652232	2	Arhgef37	-0.925682	0.00537537	0.999992	112.64	0.767004	-0.158678	-0.25502	0.670662	0.140307	0.837708	0.344207	0.321394
chr19	3877552	3877852	chr19_3877552_3877852	2	Chka	-1.74266	0.00770592	0.999992	16.6948	1.26985	-0.472815	-0.224435	1.51823	NA	NA	0.696069	NA
chr5	148691485	148691785	chr5_148691485_148691785	2	Slc46a3	-1.11046	0.00835834	0.999992	51.7096	0.76555	-0.344908	-0.325687	0.784772	0.349186	0.655173	0.333185	0.394661
chr9	123114702	123115002	chr9_123114702_123115002	2	Cdcp1	-1.24829	0.00258178	0.999992	48.5849	0.725366	-0.522926	-0.367595	0.880696	0.385218	0.399719	0.255516	0.280924
chr4	131755132	131755432	chr4_131755132_131755432	2	Ythdf2	-1.14546	0.00703562	0.999992	50.694	0.842703	-0.302753	-0.26937	0.876086	0.285045	0.711625	0.443986	0.31059
chr17	27927758	27928058	chr17_27927758_27928058	2	D17Wsu92e	-1.02165	0.00116573	0.999992	127.035	0.823493	-0.198152	-0.232949	0.788696	0.0669916	0.762586	0.36394	0.147382
chr7	117999381	117999681	chr7_117999381_117999681	2	Lyve1	-1.25839	0.00191062	0.999992	47.155	1.04027	-0.218112	-0.157728	1.10066	NA	0.795026	0.65752	0.114269
chr2	154301543	154301843	chr2_154301543_154301843	2	Cbfa2t2	-1.33626	0.00866828	0.999992	26.7921	1.15848	-0.17778	-0.14673	1.18953	NA	NA	0.747631	NA
chr11	60054254	60054554	chr11_60054254_60054554	2	Tom1l2	-0.881564	0.000729982	0.999992	171.771	0.822831	-0.058733	-0.146591	0.734973	0.0106731	0.936069	0.512368	0.0810971
chr17	27927958	27928258	chr17_27927958_27928258	2	D17Wsu92e	-0.846092	0.00108807	0.999992	212.754	0.763252	-0.0828398	-0.204117	0.641976	0.0210664	0.902857	0.330925	0.15363
chr9	123559013	123559313	chr9_123559013_123559313	2	Slc6a20a	-1.68835	0.000898936	0.999992	29.0596	1.47462	-0.213722	-0.363957	1.32439	NA	NA	0.324801	0.159609
chr5	44212812	44213112	chr5_44212812_44213112	2	Fbxl5	-1.19134	0.00329702	0.999992	47.2957	1.08837	-0.102972	-0.200847	0.990493	NA	0.921813	0.547878	0.190274
chr12	82006795	82007095	chr12_82006795_82007095	2	U6	-2.07159	3.02e-05	0.999992	32.7967	1.70373	-0.367852	-0.196668	1.87492	NA	NA	0.625138	0.013986
chr4	149867315	149867615	chr4_149867315_149867615	2	Rere	-0.588326	0.00759498	0.999992	321.255	0.494592	-0.0937334	-0.102897	0.485429	0.151522	0.863234	0.613964	0.242203
chr12	82006595	82006895	chr12_82006595_82006895	2	U6	-1.45731	7.53e-05	0.999992	67.2596	1.08864	-0.368673	-0.123791	1.33352	0.0379875	0.527831	0.715342	0.0124592
chr2	132524574	132524874	chr2_132524574_132524874	2	1110034G24Rik	-0.732412	0.00751808	0.999992	139.815	0.582894	-0.149517	-0.115252	0.61716	0.207451	0.805196	0.648785	0.231219
chr11	60054854	60055154	chr11_60054854_60055154	2	Tom1l2	-1.29067	7.63e-05	0.999992	133.509	1.21368	-0.0769931	-0.00404891	1.28662	0.0014117	0.93016	0.991761	0.00343319
chr11	60055054	60055354	chr11_60055054_60055354	2	Tom1l2	-1.17815	0.000941089	0.999992	93.6731	1.01138	-0.166771	0.0355378	1.21369	0.0429205	0.834336	0.928451	0.0201085
chr11	60054654	60054954	chr11_60054654_60054954	2	Tom1l2	-0.866639	0.00378228	0.999992	206.47	0.763484	-0.103156	0.119956	0.986596	0.0778629	0.892407	0.671889	0.0234015
chr11	60054454	60054754	chr11_60054454_60054754	2	Tom1l2	-0.925622	0.000366644	0.999992	241.574	0.679624	-0.245999	-0.0265831	0.899039	0.0643813	0.591391	0.929381	0.0144858
chr3	126363067	126363367	chr3_126363067_126363367	2	Camk2d	-1.77235	0.0051144	0.999992	18.0063	1.34218	-0.430172	0.0811447	1.85349	NA	NA	0.897108	NA
chr1	120299123	120299423	chr1_120299123_120299423	2	Clasp1	-1.62873	0.00504442	0.999992	19.6436	1.08408	-0.544648	-0.255121	1.37361	NA	NA	0.607683	NA
chr17	84164596	84164896	chr17_84164596_84164896	2	Mta3	-1.4298	0.00620171	0.999992	26.7508	1.01733	-0.412473	-0.111402	1.3184	NA	NA	0.827581	NA
chr11	109407089	109407389	chr11_109407089_109407389	2	Arsg	-1.09448	0.000186005	0.999992	118.657	0.794594	-0.299883	0.0180005	1.11248	0.0630899	0.52779	0.957735	0.00557697
chr11	109406889	109407189	chr11_109406889_109407189	2	Arsg	-0.937255	0.000736914	0.999992	147.939	0.722965	-0.214291	0.121631	1.05889	0.0793121	0.676905	0.629916	0.00502322
chr1	134224052	134224352	chr1_134224052_134224352	2	Nuak2	-0.810653	0.00274668	0.999992	145.827	0.501697	-0.308955	0.0740762	0.884729	0.334	0.470236	0.786763	0.0261228
chr11	97135862	97136162	chr11_97135862_97136162	2	Npepps	-0.843479	0.00285955	0.999992	151.293	0.596048	-0.247431	0.0765355	0.920014	0.221368	0.626028	0.78893	0.0272299
chr4	122655783	122656083	chr4_122655783_122656083	2	4933421A08Rik	-1.08048	0.00483083	0.999992	57.0135	0.6628	-0.417684	-0.0145749	1.06591	0.409011	0.485382	0.974382	0.0894248
chr2	29067636	29067936	chr2_29067636_29067936	2	Ntng2	-1.72488	0.00370238	0.999992	19.7573	1.29794	-0.426945	0.0155098	1.74039	NA	NA	0.981211	NA
chrX	100699230	100699530	chrX_100699230_100699530	2	Enox	-1.5819	0.00683312	0.999992	18.3254	0.941341	-0.640555	0.137562	1.71946	NA	NA	0.807035	NA
chr4	131903798	131904098	chr4_131903798_131904098	2	Rcc1	-2.14286	0.00415501	0.999992	16.3668	1.93882	-0.204038	0.0746094	2.21747	NA	NA	0.916892	NA
chr11	109411403	109411703	chr11_109411403_109411703	2	Arsg	-1.15053	0.00305742	0.999992	63.4831	0.916337	-0.234195	0.216561	1.36709	0.165962	0.758187	0.503386	0.015917
chr12	25575589	25575889	chr12_25575589_25575889	2	Mboat2	-1.06589	0.00383006	0.999992	124.218	0.867388	-0.198502	0.447591	1.51348	0.145244	0.801687	0.0960294	0.00159896
chr11	109410603	109410903	chr11_109410603_109410903	2	Arsg	-1.26416	0.00531186	0.999992	53.3278	1.30503	0.0408658	0.489847	1.75401	0.0630989	0.974593	0.111425	0.00668173
chr11	109410803	109411103	chr11_109410803_109411103	2	Arsg	-1.12582	0.0043287	0.999992	73.0938	0.947734	-0.178087	0.298777	1.4246	0.147301	0.838037	0.334426	0.0115904
chr8	126369817	126370117	chr8_126369817_126370117	2	Gm20388	-1.52449	0.0060231	0.999992	27.195	1.1519	-0.372589	0.202982	1.72748	NA	NA	0.675742	0.0541572
chr12	3843962	3844262	chr12_3843962_3844262	2	Dnmt3a	-1.63809	0.00361459	0.999992	22.4728	1.15541	-0.482684	0.324947	1.96304	NA	NA	0.456815	NA
chr11	109411603	109411903	chr11_109411603_109411903	2	Arsg	-1.31497	0.0084124	0.999992	33.3614	0.871925	-0.443049	0.428953	1.74393	NA	NA	0.249981	0.0189309
chr13	52928654	52928954	chr13_52928654_52928954	2	Auh	-1.28072	0.00365963	0.999992	45.0922	0.887043	-0.393681	-0.10743	1.17329	NA	0.600487	0.806456	0.118933
chr18	21080160	21080460	chr18_21080160_21080460	2	Rnf125	-1.01034	0.00608782	0.999992	91.1239	0.754728	-0.255607	-0.0515412	0.958794	0.24877	0.725076	0.898905	0.123009
chr9	108896351	108896651	chr9_108896351_108896651	2	Pfkfb4	-0.802269	0.00204865	0.999992	158.061	0.565811	-0.236457	-0.116488	0.68578	0.18863	0.611851	0.625675	0.114161
chr11	97137062	97137362	chr11_97137062_97137362	2	Npepps	-0.769756	0.00663755	0.999992	226.365	0.403025	-0.366731	-0.0648346	0.704922	0.514506	0.405437	0.830351	0.144451
chr6	78329842	78330142	chr6_78329842_78330142	2	Reg3a	-2.02585	0.00339107	0.999992	16.3547	1.40886	-0.616986	0.221849	2.2477	NA	NA	0.712588	NA
chr6	78310311	78310611	chr6_78310311_78310611	2	Reg3b	-1.28121	0.00428781	0.999992	49.9921	1.03619	-0.245018	0.268927	1.55014	0.192178	0.78544	0.461558	0.0199127
chr6	78310511	78310811	chr6_78310511_78310811	2	Reg3b	-1.43801	0.00894595	0.999992	33.5215	1.019	-0.419003	0.280144	1.71815	NA	NA	0.550487	0.0467413
chr4	122655583	122655883	chr4_122655583_122655883	2	4933421A08Rik	-1.21661	0.00359049	0.999992	43.2124	1.00567	-0.210943	0.116887	1.3335	NA	0.804882	0.762418	0.0429304
chr4	57253038	57253338	chr4_57253038_57253338	2	Ptpn3	-0.85903	0.000741049	0.999992	185.397	0.619162	-0.239869	0.137101	0.996131	0.116035	0.585163	0.540996	0.00323685
chr12	82006395	82006695	chr12_82006395_82006695	2	U6	-1.10333	0.00142936	0.999992	76.8594	0.777089	-0.326246	-0.0454051	1.05793	0.187109	0.576125	0.903947	0.0492566
chr12	82006995	82007295	chr12_82006995_82007295	2	U6	-1.88939	0.00264965	0.999992	19.3536	1.51221	-0.377178	0.0341312	1.92352	NA	NA	0.958798	NA
chr12	82006195	82006495	chr12_82006195_82006495	2	U6	-1.29358	0.00335539	0.999992	43.0016	0.886064	-0.40752	0.0114172	1.305	NA	0.574144	0.982502	0.06621
chr6	78310111	78310411	chr6_78310111_78310411	2	Reg3b	-1.22239	0.000997714	0.999992	63.1942	0.842472	-0.379919	0.17042	1.39281	0.204151	0.509661	0.601101	0.00792105
chr14	99792285	99792585	chr14_99792285_99792585	2	U1	-0.621944	0.0065201	0.999992	285.882	0.40792	-0.214023	0.0183002	0.640244	0.346955	0.602308	0.946182	0.0776602
chrX	103224215	103224515	chrX_103224215_103224515	2	Atp7a	-1.36071	0.00703645	0.999992	27.1934	0.889803	-0.470907	0.0590442	1.41975	NA	NA	0.912855	0.0966744
chr15	100465247	100465547	chr15_100465247_100465547	2	Smagp	-0.932221	0.00905081	0.999992	80.9831	0.578094	-0.354127	0.159267	1.09149	0.452198	0.551085	0.626279	0.0468762
chr13	93617202	93617502	chr13_93617202_93617502	2	Mtx3	-1.65214	0.00300717	0.999992	21.3406	0.803466	-0.848673	-0.346465	1.30567	NA	NA	0.461717	NA
chr14	18617730	18618030	chr14_18617730_18618030	2	Thrb	-0.778511	0.00685943	0.999992	112.79	0.359665	-0.418846	-0.19594	0.58257	0.604313	0.315353	0.425119	0.31427
chr1	123232777	123233077	chr1_123232777_123233077	2	Insig2	-1.5257	0.00215818	0.999992	40.5346	0.615006	-0.910698	-0.239979	1.28573	NA	0.143384	0.600138	0.123675
chr6	129134913	129135213	chr6_129134913_129135213	2	Clec2d	-0.767377	0.0084608	0.999992	110.917	0.377914	-0.389463	-0.0555251	0.711852	0.585534	0.369261	0.859223	0.162502
chr1	127434689	127434989	chr1_127434689_127434989	2	Slc35f5	-1.0107	0.00262598	0.999992	81.2736	0.706666	-0.304039	-0.0428235	0.967881	0.239191	0.601267	0.907511	0.0726478
chr16	4034153	4034453	chr16_4034153_4034453	2	Gm15879	-0.971887	0.00446763	0.999992	91.0422	0.360819	-0.611068	0.0199128	0.991799	0.697847	0.165464	0.961633	0.062887
chr3	72329703	72330003	chr3_72329703_72330003	2	U2	-1.40818	0.00664686	0.999992	26.1627	0.733308	-0.674869	0.0134056	1.42158	NA	NA	0.982718	NA
chr18	21077160	21077460	chr18_21077160_21077460	2	Trappc8	-2.15782	0.00610657	0.999992	15.2867	1.4716	-0.686216	0.228315	2.38613	NA	NA	0.748946	NA
chr10	23816575	23816875	chr10_23816575_23816875	2	Taar8c	-1.64397	0.00271478	0.999992	28.2193	0.939144	-0.704823	0.0840561	1.72802	NA	NA	0.884874	0.0437956
chr17	85045693	85045993	chr17_85045693_85045993	2	Dync2li1	-1.62341	0.009831	0.999992	20.5865	0.755985	-0.867428	-0.0961748	1.52724	NA	NA	0.888406	NA
chr18	21077960	21078260	chr18_21077960_21078260	2	Trappc8	-0.8721	0.00694898	0.999992	114.465	0.238663	-0.633437	0.0472395	0.919339	0.819732	0.116994	0.89763	0.0688549
chr14	51617215	51617515	chr14_51617215_51617515	2	Rnase10	-1.06333	0.0081761	0.999992	84.3972	0.371676	-0.691659	0.0263822	1.08972	0.747929	0.19334	0.956913	0.0919012
chr11	120952073	120952373	chr11_120952073_120952373	2	Gm11792	-1.03089	0.000588639	0.999992	180.403	0.345989	-0.684902	-0.0714949	0.959396	0.646207	0.0530126	0.823192	0.0282188
chr11	120951873	120952173	chr11_120951873_120952173	2	Gm11792	-0.908649	0.00307633	0.999992	164.864	0.422878	-0.485771	-0.0259819	0.882667	0.539957	0.256744	0.943279	0.0649774
chr8	122079592	122079892	chr8_122079592_122079892	2	Mbtps1	-1.25917	0.00268324	0.999992	46.2921	0.606568	-0.652598	-0.231324	1.02784	NA	0.246971	0.530993	0.165176
chr8	122079792	122080092	chr8_122079792_122080092	2	Mbtps1	-0.916122	0.00700487	0.999992	64.3827	0.355572	-0.560551	-0.180611	0.735511	0.702837	0.215731	0.553844	0.259968
chr5	51974764	51975064	chr5_51974764_51975064	2	Ppargc1a	-0.790591	0.00547436	0.999992	168.302	0.70628	-0.0843111	-0.225241	0.565351	0.0896517	0.911486	0.329193	0.332942
chrX	50998498	50998798	chrX_50998498_50998798	2	4933416I08Rik	-1.91358	0.00642606	0.999992	16.8961	1.67384	-0.23974	-0.307748	1.60583	NA	NA	0.584533	NA
chr12	84746966	84747266	chr12_84746966_84747266	2	Dcaf4	-1.07749	0.00448858	0.999992	81.4214	0.65538	-0.422113	-0.201663	0.87583	0.383545	0.491444	0.550579	0.207244
chr15	59323494	59323794	chr15_59323494_59323794	2	Nsmce2	-1.11778	0.00966407	0.999992	60.8267	0.25963	-0.858155	-0.146133	0.971652	0.866071	0.110106	0.737635	0.219899
chr15	3176132	3176432	chr15_3176132_3176432	2	Sepp1	-1.24461	0.00926409	0.999992	50.3322	0.481137	-0.763469	-0.0235304	1.22108	0.721386	0.235778	0.967964	0.130389
chr16	37591869	37592169	chr16_37591869_37592169	2	Hgd	-1.01252	0.00643691	0.999992	47.5554	0.371344	-0.641174	-0.133187	0.879331	0.729499	0.178238	0.711727	0.191479
chr16	37592069	37592369	chr16_37592069_37592369	2	Hgd	-1.39587	0.00993746	0.999992	24.4184	0.578157	-0.817712	-0.0701732	1.3257	NA	NA	0.907729	NA
chr2	29291808	29292108	chr2_29291808_29292108	2	Med27	-1.61826	0.00757919	0.999992	23.3866	1.07835	-0.539912	0.104707	1.72297	NA	NA	0.865437	NA
chr10	127314259	127314559	chr10_127314259_127314559	2	BC089597	-1.18457	0.00157236	0.999992	56.3355	0.649154	-0.53542	-0.145199	1.03938	0.406458	0.30251	0.678693	0.0902129
chr11	102403477	102403777	chr11_102403477_102403777	2	Gpatch8	-1.05144	0.001617	0.999992	82.1488	0.568824	-0.482613	-0.0937165	0.95772	0.407567	0.301889	0.779702	0.0708575
chr18	21090372	21090672	chr18_21090372_21090672	2	Rnf125	-1.07154	0.00532699	0.999992	114.173	0.703397	-0.368138	0.130993	1.20253	0.338416	0.580329	0.727957	0.0362575
chr16	17190775	17191075	chr16_17190775_17191075	2	Ube2l3	-1.04598	0.00795179	0.999992	82.3799	0.760916	-0.28506	-0.13822	0.907756	0.293924	0.710824	0.71532	0.210932
chr18	21078160	21078460	chr18_21078160_21078460	2	Trappc8	-1.01587	0.00582114	0.999992	73.2183	0.675873	-0.34	-0.0903371	0.925536	0.346575	0.595226	0.809332	0.147566
chr8	13484849	13485149	chr8_13484849_13485149	2	Gas6	-1.15814	0.00655109	0.999992	40.5618	0.874745	-0.283393	-0.0463071	1.11183	NA	0.725114	0.919717	0.138209
chr4	133125103	133125403	chr4_133125103_133125403	2	Gm13258	-1.71148	0.00889724	0.999992	16.868	1.29081	-0.420669	-0.153078	1.5584	NA	NA	0.803048	NA
chr2	124421864	124422164	chr2_124421864_124422164	2	Sema6d	-1.41315	0.00654026	0.999992	40.5726	0.999124	-0.414026	0.232769	1.64592	NA	0.64638	0.612987	0.0396335
chr17	85047093	85047393	chr17_85047093_85047393	2	Dync2li1	-1.44254	0.00956832	0.999992	34.8053	1.30344	-0.139094	0.336029	1.77856	NA	NA	0.445275	0.0429489
chr11	62324403	62324703	chr11_62324403_62324703	2	Pigl	-1.50579	0.00883884	0.999992	25.8154	1.10421	-0.401582	0.21551	1.7213	NA	NA	0.671911	NA
chr16	38776967	38777267	chr16_38776967_38777267	2	Upk1b	-1.76351	0.0044548	0.999992	18.3108	0.976655	-0.786852	0.0419764	1.80548	NA	NA	0.952001	NA
chr11	106819623	106819923	chr11_106819623_106819923	2	Gm11707	-0.803539	0.00684933	0.999992	105.022	0.445363	-0.358176	0.198162	1.0017	0.505415	0.4249	0.428341	0.0202328
chr5	33463805	33464105	chr5_33463805_33464105	2	Slc5a1	-1.73962	0.00226101	0.999992	19.8207	0.835416	-0.9042	-0.117795	1.62182	NA	NA	0.839493	NA
chr6	53889253	53889553	chr6_53889253_53889553	2	Cpvl	-1.4009	0.00184196	0.999992	32.5944	0.838712	-0.562187	-0.038027	1.36287	NA	NA	0.939422	0.0604105
chr10	44791493	44791793	chr10_44791493_44791793	2	Prep	-1.32223	0.00518523	0.999992	32.652	0.707745	-0.614488	-0.0118138	1.31042	NA	NA	0.983443	0.0955653
chr3	104322548	104322848	chr3_104322548_104322848	2	Lrig2	-1.20198	0.00401152	0.999992	41.8217	0.584082	-0.617896	-0.155923	1.04605	NA	0.275225	0.693361	0.153144
chr2	69451027	69451327	chr2_69451027_69451327	2	Lrp2	-1.29039	0.00588087	0.999992	29.3735	0.57764	-0.712746	-0.0305533	1.25983	NA	NA	0.95556	0.11142
chr12	105378194	105378494	chr12_105378194_105378494	2	Serpina3b	-0.970413	0.00590401	0.999992	64.2194	0.494191	-0.476222	0.0562191	1.02663	0.554752	0.340621	0.883083	0.06621
chr12	105378394	105378694	chr12_105378394_105378694	2	Serpina3b	-0.803443	0.00764726	0.999992	103.365	0.332711	-0.470732	-0.00244469	0.800998	0.674517	0.254612	0.994824	0.105791
chr5	9034153	9034453	chr5_9034153_9034453	2	Gm15611	-0.937222	0.00128144	0.999992	136.13	0.426255	-0.510967	-0.146266	0.790955	0.503221	0.184487	0.583483	0.0922129
chr19	31952874	31953174	chr19_31952874_31953174	2	A1cf	-1.05193	0.00642929	0.999992	49.1629	0.50743	-0.5445	-0.0438905	1.00804	0.596665	0.309274	0.919574	0.123943
chr7	75863559	75863859	chr7_75863559_75863859	2	Arrdc4	-1.32171	0.00141113	0.999992	43.0963	0.480018	-0.84169	-0.241284	1.08042	NA	0.0865781	0.510913	0.121377
chr10	61946732	61947032	chr10_61946732_61947032	2	Vps26a	-1.16695	0.00276902	0.999992	45.4475	0.45017	-0.716777	-0.159545	1.0074	NA	0.137763	0.66551	0.129642
chr11	99105192	99105492	chr11_99105192_99105492	2	Krt222	-1.15414	0.000390951	0.999992	146.253	0.423857	-0.73028	-0.172752	0.981386	0.575039	0.0585022	0.562523	0.0453857
chr11	99104992	99105292	chr11_99104992_99105292	2	Krt222	-1.04824	0.00211815	0.999992	133.757	0.29041	-0.757831	-0.0693556	0.978886	0.774282	0.0622291	0.852428	0.0640496
chr14	57468695	57468995	chr14_57468695_57468995	2	U7	-1.16491	0.00496172	0.999992	50.5911	0.386155	-0.778753	0.179512	1.34442	0.75948	0.118715	0.645428	0.0281147
chr8	109962268	109962568	chr8_109962268_109962568	2	Wwp2	-0.990869	0.00965366	0.999992	65.2871	0.399065	-0.591804	0.214184	1.20505	0.71205	0.247532	0.528701	0.0358335
chr19	41365825	41366125	chr19_41365825_41366125	2	Pik3ap1	-2.08665	0.00252794	0.999992	17.5279	1.69266	-0.393994	0.0501966	2.13685	NA	NA	0.943519	NA
chr12	83450422	83450722	chr12_83450422_83450722	2	Sipa1l1	-1.71507	0.00502153	0.999992	17.3099	0.788747	-0.926321	-0.0328476	1.68222	NA	NA	0.963207	NA
chr1	174376422	174376722	chr1_174376422_174376722	2	Slamf9	-1.84212	0.0050427	0.999992	17.8932	1.25376	-0.588358	0.434667	2.27679	NA	NA	0.378491	NA
chr9	122941234	122941534	chr9_122941234_122941534	2	Tgm4	-0.83207	0.00395333	0.999992	117.57	0.432692	-0.399378	0.216051	1.04812	0.504547	0.329745	0.364263	0.0091809
chr4	57248438	57248738	chr4_57248438_57248738	2	Ptpn3	-1.2107	0.00244693	0.999992	58.6437	0.874415	-0.336285	0.627099	1.8378	0.26273	0.599735	0.0170082	0.000330896
chr5	91306270	91306570	chr5_91306270_91306570	2	Cxcl1	-1.14873	0.00867671	0.999992	39.7471	0.955128	-0.193602	0.231144	1.37987	NA	0.835362	0.517624	0.0472619
chr10	23823377	23823677	chr10_23823377_23823677	2	Taar8c	-1.60693	0.00651134	0.999992	23.4215	1.1111	-0.495828	0.224716	1.83164	NA	NA	0.665521	NA
chr4	57247238	57247538	chr4_57247238_57247538	2	Ptpn3	-1.35182	0.00407059	0.999992	34.538	0.897413	-0.454407	0.228801	1.58062	NA	NA	0.567345	0.0275825
chr4	62041434	62041734	chr4_62041434_62041734	2	Slc31a1	-0.915761	0.00630429	0.999992	98.3746	0.360024	-0.555737	0.0781388	0.9939	0.689191	0.213382	0.8252	0.0541572
chr4	57252438	57252738	chr4_57252438_57252738	2	Ptpn3	-0.771528	0.00605962	0.999992	271.863	0.257331	-0.514196	0.241364	1.01289	0.746581	0.164254	0.299698	0.00836405
chr2	25221904	25222204	chr2_25221904_25222204	2	Uap1l1	-1.42091	0.00291774	0.999992	29.7105	0.961952	-0.458954	0.0489231	1.46983	NA	NA	0.923696	0.0577733
chr9	122940434	122940734	chr9_122940434_122940734	2	Tgm4	-0.825926	0.00462612	0.999992	99.0737	0.374087	-0.451839	0.118842	0.944768	0.604389	0.249908	0.665108	0.0284994
chr11	102402277	102402577	chr11_102402277_102402577	2	Gpatch8	-1.61331	0.00279168	0.999992	22.3613	0.685799	-0.927514	0.0551444	1.66846	NA	NA	0.927914	NA
chr3	136453439	136453739	chr3_136453439_136453739	2	Ppp3ca	-1.30757	0.00403138	0.999992	31.4418	0.489763	-0.817803	-0.00939232	1.29817	NA	NA	0.986697	0.0771556
chr7	124634790	124635090	chr7_124634790_124635090	2	Xylt1	-1.73292	0.0038565	0.999992	16.4016	0.858069	-0.874846	-0.106828	1.62609	NA	NA	0.86321	NA
chr3	126395958	126396258	chr3_126395958_126396258	2	Camk2d	-0.657386	0.00321248	0.999992	224.277	0.240966	-0.416419	-0.0076447	0.649741	0.678938	0.149097	0.977978	0.060085
chr18	12516829	12517129	chr18_12516829_12517129	2	Lama3	-1.26736	0.00525696	0.999992	32.4508	0.586409	-0.680953	-0.0333425	1.23402	NA	NA	0.949451	0.104343
chr15	3186991	3187291	chr15_3186991_3187291	2	Sepp1	-1.40015	0.00103199	0.999992	55.4114	0.851394	-0.548752	0.270395	1.67054	0.314059	0.353005	0.444047	0.0039726
chr15	3186791	3187091	chr15_3186791_3187091	2	Sepp1	-1.34736	0.0012444	0.999992	80.7876	0.647513	-0.699845	0.0778479	1.42521	0.476249	0.200045	0.862931	0.0166768
chr15	3196718	3197018	chr15_3196718_3197018	2	Sepp1	-1.16966	0.00482166	0.999992	82.2698	0.521347	-0.648317	0.100079	1.26974	0.608418	0.252654	0.818289	0.0420671
chr15	3177332	3177632	chr15_3177332_3177632	2	Sepp1	-1.27697	4.74e-05	0.999992	144.132	0.433835	-0.843136	-0.0693751	1.2076	0.543458	0.0127189	0.836625	0.00343202
chr15	3196518	3196818	chr15_3196518_3196818	2	Sepp1	-1.26929	0.0015974	0.999992	53.1836	0.479931	-0.78936	0.144384	1.41367	0.656172	0.0930416	0.710768	0.0134027
chr15	3174191	3174491	chr15_3174191_3174491	2	Sepp1	-1.20204	0.0091371	0.999992	44.1774	0.371708	-0.83033	0.285173	1.48721	NA	0.140166	0.478924	0.0288986
chr15	3173591	3173891	chr15_3173591_3173891	2	Sepp1	-0.935383	0.00674272	0.999992	93.9257	0.258644	-0.676738	0.0708977	1.00628	0.81778	0.113372	0.849615	0.0593096
chr15	3186591	3186891	chr15_3186591_3186891	2	Sepp1	-0.973457	0.00909323	0.999992	61.9746	0.212587	-0.76087	-0.00960234	0.963855	0.877408	0.09045	0.983759	0.12118
chr12	105379594	105379894	chr12_105379594_105379894	2	Serpina3b	-1.3333	0.00332504	0.999992	41.7773	0.698972	-0.634333	0.220326	1.55363	NA	0.293006	0.583686	0.019756
chr16	37591669	37591969	chr16_37591669_37591969	2	Hgd	-1.05225	0.00425252	0.999992	66.3436	0.30979	-0.74246	0.00542156	1.05767	0.787381	0.0937068	0.990719	0.0670859
chr15	3225227	3225527	chr15_3225227_3225527	2	Sepp1	-1.48005	0.000476764	0.999992	48.1143	0.506211	-0.973841	-0.27193	1.20812	0.646054	0.0416864	0.462285	0.0714685
chr8	129423578	129423878	chr8_129423578_129423878	2	Tomm20	-1.15616	0.00861545	0.999992	36.2098	0.421865	-0.7343	-0.00968023	1.14648	NA	0.18773	0.98587	0.123351
chr4	136125285	136125585	chr4_136125285_136125585	2	Kdm1a	-1.32279	0.00859388	0.999992	25.5507	0.38947	-0.933321	-0.18047	1.14232	NA	NA	0.71561	NA
chr10	44435926	44436226	chr10_44435926_44436226	2	U6	-1.56931	0.00884012	0.999992	20.6205	0.417316	-1.152	0.439425	2.00874	NA	NA	0.382918	NA
chr13	93365515	93365815	chr13_93365515_93365815	2	Serinc5	-1.27271	0.00997408	0.999992	31.4637	0.284942	-0.987771	0.0598146	1.33253	NA	NA	0.916966	0.0984547
chr11	109332856	109333156	chr11_109332856_109333156	2	Slc16a6	-0.871907	0.000287011	0.999992	313.766	0.902818	0.0309105	0.638144	1.51005	0.00113943	0.965096	2.08e-05	8.68e-09
chr11	109333056	109333356	chr11_109333056_109333356	2	Slc16a6	-0.908481	0.000198206	0.999992	398.677	1.10512	0.196637	0.895862	1.80434	2.3e-05	0.65378	4.47e-10	4.62e-12
chr11	109333256	109333556	chr11_109333256_109333556	2	Slc16a6	-0.703446	0.00200315	0.999992	497.391	0.858099	0.154653	0.941059	1.64451	0.000914625	0.730533	2.3e-12	5.1e-12
chr2	119001194	119001494	chr2_119001194_119001494	2	Dnajc17	-1.07597	0.00285012	0.999992	75.1475	0.934306	-0.141668	0.812505	1.88848	0.130298	0.852546	0.000178404	1.68e-05
chr11	109404889	109405189	chr11_109404889_109405189	2	Arsg	-1.04226	0.00312886	0.999992	80.379	0.910769	-0.131488	0.5635	1.60576	0.115708	0.868948	0.0143714	0.000367107
chr16	22141501	22141801	chr16_22141501_22141801	2	Igf2bp2	-0.760184	0.00807735	0.999992	165.235	0.597075	-0.163109	0.532843	1.29303	0.24817	0.785706	0.0056888	0.000290602
chr5	91305670	91305970	chr5_91305670_91305970	2	Cxcl1	-1.08655	0.000827777	0.999992	95.2923	0.398328	-0.688219	0.332725	1.41927	0.638388	0.06338	0.187373	0.000505142
chr5	108505090	108505390	chr5_108505090_108505390	2	Mtf2	-1.04632	0.00171497	0.999992	65.3704	0.207531	-0.838792	0.571867	1.61819	0.873226	0.0113382	0.0142348	5.46e-05
chr11	106819423	106819723	chr11_106819423_106819723	2	Gm11707	-0.964136	0.000518601	0.999992	114.309	0.502188	-0.461948	0.321736	1.28587	0.380412	0.187123	0.116387	0.000182287
chr13	53074526	53074826	chr13_53074526_53074826	2	Nfil3	-1.49921	0.00260885	0.999992	32.4906	0.701758	-0.797456	0.806883	2.3061	NA	NA	0.0146405	0.000337124
chr7	106249816	106250116	chr7_106249816_106250116	2	Uvrag	-1.24219	0.00388779	0.999992	55.1807	0.580447	-0.661744	0.482506	1.7247	0.594257	0.229312	0.132708	0.00255719
chr17	31570500	31570800	chr17_31570500_31570800	2	Pde9a	-0.59539	0.00629845	0.999992	496.209	0.0518299	-0.54356	0.244595	0.839985	0.959082	0.0303581	0.153157	0.00310267
chr1	133695227	133695527	chr1_133695227_133695527	2	Pm20d1	-1.32059	0.00204276	0.999992	43.1297	0.722766	-0.597825	0.571803	1.89239	NA	0.260605	0.0533274	0.000739841
chr6	128598829	128599129	chr6_128598829_128599129	2	Gm5884	-0.654345	0.00994643	0.999992	174.149	0.333814	-0.320531	0.180398	0.834742	0.578052	0.407302	0.399861	0.0239393
chr12	82005595	82005895	chr12_82005595_82005895	2	U6	-1.34933	0.00175087	0.999992	46.7518	0.717893	-0.631438	0.154881	1.50421	NA	0.264864	0.703181	0.0163787
chr7	125744633	125744933	chr7_125744633_125744933	2	Tmc5	-0.793842	0.00690551	0.999992	188.002	0.195858	-0.597985	0.224474	1.01832	0.844429	0.100948	0.368756	0.0131652
chr9	95480999	95481299	chr9_95480999_95481299	2	Paqr9	-1.54308	0.00223153	0.999992	31.9997	1.11792	-0.425163	0.526963	2.07004	NA	NA	0.127991	0.00357733
chr16	35918732	35919032	chr16_35918732_35919032	2	Gm10237	-0.589291	0.00962133	0.999992	240.47	0.227678	-0.361613	0.0449255	0.634217	0.713515	0.255097	0.855774	0.07904
chr17	29061550	29061850	chr17_29061550_29061850	2	Gm16191	-1.08577	0.00555887	0.999992	64.2511	0.532261	-0.553511	0.251312	1.33708	0.576286	0.302695	0.449789	0.0178761
chr17	29061750	29062050	chr17_29061750_29062050	2	Gm16191	-0.885296	0.00967119	0.999992	74.9843	0.407045	-0.478251	0.177937	1.06323	0.649668	0.318625	0.560807	0.0400257
chr15	77067054	77067354	chr15_77067054_77067354	2	Rbfox2	-1.15705	0.0008423	0.999992	83.8116	0.876427	-0.280618	0.246668	1.40371	0.115594	0.640919	0.372265	0.00248937
chr15	77066254	77066554	chr15_77066254_77066554	2	Rbfox2	-1.14398	0.00276895	0.999992	65.6225	0.960505	-0.183473	0.412168	1.55615	0.132631	0.817792	0.128	0.00268144
chr3	116266059	116266359	chr3_116266059_116266359	2	Lrrc39	-1.65162	0.000217047	0.999992	40.8438	0.979399	-0.672226	0.00842626	1.66005	NA	0.232675	0.987437	0.00973687
chr11	78350874	78351174	chr11_78350874_78351174	2	Ift20	-1.00365	0.00512573	0.999992	65.4382	0.608762	-0.394886	0.0505652	1.05421	0.422737	0.478607	0.897042	0.0638804
chr1	120545717	120546017	chr1_120545717_120546017	2	Tfcp2l1	-1.77626	0.00148728	0.999992	23.1474	1.14222	-0.634045	0.38046	2.15672	NA	NA	0.368345	NA
chr11	110310301	110310601	chr11_110310301_110310601	2	Map2k6	-1.22103	0.00457356	0.999992	40.7811	0.939159	-0.281874	0.357065	1.5781	NA	0.711403	0.260451	0.0128003
chr4	40747122	40747422	chr4_40747122_40747422	2	B4galt1	-0.788255	0.00732337	0.999992	91.2935	0.498964	-0.289292	0.162861	0.951116	0.421859	0.548955	0.520097	0.0308572
chr17	13733776	13734076	chr17_13733776_13734076	2	Tcte2	-0.770192	0.00552773	0.999992	119.689	0.385575	-0.384616	0.174879	0.94507	0.552749	0.33062	0.462888	0.0178848
chr5	108506490	108506790	chr5_108506490_108506790	2	Mtf2	-0.818002	0.00578564	0.999992	100.936	0.34018	-0.477822	0.483113	1.30111	0.674309	0.206026	0.0188296	0.000479104
chr15	76888312	76888612	chr15_76888312_76888612	2	Apol6	-1.30196	0.00905363	0.999992	31.6466	0.767931	-0.534029	0.443434	1.74539	NA	NA	0.236969	0.0181319
chr13	41985758	41986058	chr13_41985758_41986058	2	U6	-2.13201	0.00174585	0.999992	17.0585	1.4918	-0.640209	0.408739	2.54075	NA	NA	0.417624	NA
chr13	74260261	74260561	chr13_74260261_74260561	2	Slc9a3	-0.916035	0.00776122	0.999992	122.721	0.482617	-0.433418	0.610992	1.52703	0.549214	0.393057	0.00978752	0.000347946
chr4	34446129	34446429	chr4_34446129_34446429	2	Gm12350	-1.70053	0.00448477	0.999992	28.1555	0.914486	-0.786048	1.33754	3.03808	NA	NA	0.000186121	7.91e-05
chr19	10058573	10058873	chr19_10058573_10058873	2	Fth1	-0.964067	0.00631578	0.999992	75.3633	0.68475	-0.279316	0.747719	1.71179	0.352145	0.634653	0.000771273	8.46e-05
chr3	41424670	41424970	chr3_41424670_41424970	2	Phf17	-1.77712	0.00610393	0.999992	23.3403	1.39113	-0.385991	0.871482	2.6486	NA	NA	0.0310975	NA
chr11	117146958	117147258	chr11_117146958_117147258	2	44083	-1.41691	0.00280689	0.999992	77.9965	1.38058	-0.0363293	1.00842	2.42533	0.0553898	0.978734	0.000512872	2.74e-05
chr6	78322926	78323226	chr6_78322926_78323226	2	Reg3b	-2.0867	0.00898188	0.999992	38.4516	1.53478	-0.551912	3.08773	5.17443	NA	0.479658	1.17e-16	1.68e-06
chr15	76888112	76888412	chr15_76888112_76888412	2	Apol6	-1.49941	0.000305431	0.999992	40.8445	0.798135	-0.701274	0.406397	1.90581	NA	0.129249	0.180902	0.000415238
chr11	106819223	106819523	chr11_106819223_106819523	2	Gm11707	-0.948134	0.00159365	0.999992	89.8729	0.507083	-0.441051	0.361906	1.31004	0.44302	0.263297	0.0965434	0.000650945
chr15	76887912	76888212	chr15_76887912_76888212	2	Apol6	-1.10969	0.00482851	0.999992	56.4374	0.639651	-0.470037	0.655406	1.76509	0.491833	0.384734	0.0124232	0.000457423
chr11	109405289	109405589	chr11_109405289_109405589	2	Arsg	-0.94048	0.00189014	0.999992	106.112	0.592002	-0.348479	1.12072	2.0612	0.364596	0.388628	1.02e-10	5.8e-10
chr11	109405489	109405789	chr11_109405489_109405789	2	Arsg	-1.01722	0.00210468	0.999992	81.9172	0.82129	-0.195927	0.997502	2.01472	0.175549	0.733714	1.21e-07	1.33e-07
chr11	109405089	109405389	chr11_109405089_109405389	2	Arsg	-1.05703	0.000681065	0.999992	127.973	0.662756	-0.394269	0.640145	1.69717	0.248097	0.370654	0.00161556	2.19e-06
chr9	66099559	66099859	chr9_66099559_66099859	2	Dapk2	-0.565599	0.00959976	0.999992	206.093	0.28934	-0.276258	0.275661	0.84126	0.577513	0.39984	0.0865162	0.00382824
chr5	108506690	108506990	chr5_108506690_108506990	2	Mtf2	-1.41416	9.96e-05	0.999992	62.0941	0.796004	-0.618152	0.578241	1.9924	0.27605	0.129061	0.0160114	4.16e-06
chr9	77384384	77384684	chr9_77384384_77384684	2	Lrrc1	-1.01836	0.00862189	0.999992	46.9945	0.525387	-0.49297	0.50706	1.52542	NA	0.339083	0.0622443	0.00396847
chr4	141794133	141794433	chr4_141794133_141794433	2	Kazn	-1.14877	0.00212722	0.999992	64.6779	0.287003	-0.861769	0.858672	2.00744	0.831798	0.0222256	0.000453949	3.45e-06
chr13	98111176	98111476	chr13_98111176_98111476	2	AC160109.1	-0.999476	0.00809419	0.999992	52.5612	0.398927	-0.600549	0.35511	1.35459	0.719107	0.204641	0.225991	0.0114016
chr4	132121340	132121640	chr4_132121340_132121640	2	Ptafr	-0.702965	0.00478869	0.999992	286.883	0.266333	-0.436632	0.352031	1.055	0.684737	0.186057	0.0550776	0.000736573
chr4	132121540	132121840	chr4_132121540_132121840	2	Ptafr	-0.676045	0.00825243	0.999992	224.227	0.307614	-0.368431	0.582462	1.25851	0.635903	0.307674	0.00059933	2.92e-05
chr9	95481199	95481499	chr9_95481199_95481499	2	Paqr9	-1.13946	0.00495825	0.999992	41.4226	0.542599	-0.596859	0.330475	1.46993	NA	0.243343	0.299984	0.0116572
chr15	76888512	76888812	chr15_76888512_76888812	2	Apol6	-1.17815	0.00982271	0.999992	35.1378	0.564828	-0.613319	0.697726	1.87587	NA	NA	0.0237797	0.00233723
chr4	57253238	57253538	chr4_57253238_57253538	2	Ptpn3	-0.665453	0.00310826	0.999992	268.878	0.329419	-0.336034	0.111017	0.77647	0.501156	0.295193	0.592301	0.0145026
chr4	57253438	57253738	chr4_57253438_57253738	2	Ptpn3	-0.707191	0.0061365	0.999992	180.466	0.373379	-0.333812	0.228221	0.935412	0.518214	0.388618	0.270365	0.00872534
chr4	57253638	57253938	chr4_57253638_57253938	2	Ptpn3	-0.900693	0.00642195	0.999992	84.2351	0.520858	-0.379835	0.243256	1.14395	0.477499	0.448502	0.366994	0.0160704
chr11	106819023	106819323	chr11_106819023_106819323	2	Gm11707	-0.922206	0.00250597	0.999992	116.798	0.475588	-0.446618	0.124018	1.04622	0.472624	0.293889	0.666929	0.0163872
chr7	91273345	91273645	chr7_91273345_91273645	2	Fam108c	-0.856117	0.007887	0.999992	77.3441	0.462848	-0.39327	0.092753	0.94887	0.536488	0.413707	0.771932	0.0612034
chr7	20262518	20262818	chr7_20262518_20262818	2	Apoc2	-0.63124	0.00448404	0.999992	259.507	0.488005	-0.143235	-0.0471363	0.584104	0.171582	0.758255	0.840518	0.113071
chr11	62292528	62292828	chr11_62292528_62292828	2	Pigl	-0.756395	0.00300418	0.999992	192.275	0.689519	-0.0668765	0.0868168	0.843212	0.0541759	0.922319	0.72269	0.0242208
chr11	62292728	62293028	chr11_62292728_62293028	2	Pigl	-0.619027	0.00699849	0.999992	220.336	0.484356	-0.13467	0.0211673	0.640194	0.21239	0.785172	0.936514	0.0825075
chr4	122657383	122657683	chr4_122657383_122657683	2	Mycl1	-0.937197	0.00231447	0.999992	86.1739	0.926259	-0.0109382	0.0687496	1.00595	0.0297008	0.99117	0.817483	0.0328731
chr19	10038626	10038926	chr19_10038626_10038926	2	Fth1	-0.736641	0.00369606	0.999992	298.651	0.730204	-0.00643777	0.272787	1.00943	0.0285232	0.993914	0.158345	0.00236796
chr17	46000858	46001158	chr17_46000858_46001158	2	Gm16862	-1.12962	0.00510222	0.999992	47.4465	1.13815	0.00852182	0.128048	1.25767	NA	0.994282	0.717254	0.054148
chr11	78662742	78663042	chr11_78662742_78663042	2	1810012P15Rik	-0.726052	0.00995766	0.999992	162.412	0.728352	0.00230033	0.0994997	0.825551	0.0761532	0.997803	0.710507	0.0630956
chr4	135484399	135484699	chr4_135484399_135484699	2	Fuca1	-2.09291	0.00730693	0.999992	15.0493	1.93839	-0.154521	0.286276	2.37918	NA	NA	0.633077	NA
chr18	61912578	61912878	chr18_61912578_61912878	2	Afap1l1	-1.24569	0.00952175	0.999992	32.6918	0.876839	-0.368851	0.0484607	1.29415	NA	NA	0.926097	0.117436
chr9	43584050	43584350	chr9_43584050_43584350	2	Pvrl1	-1.11381	0.00260373	0.999992	55.7533	0.81875	-0.295056	0.0297627	1.14357	0.219196	0.647405	0.942275	0.0492541
chr1	58845455	58845755	chr1_58845455_58845755	2	Casp8	-1.11107	0.00721982	0.999992	51.3134	0.750438	-0.360628	0.0128837	1.12395	0.372394	0.613167	0.979102	0.103166
chr2	59680798	59681098	chr2_59680798_59681098	2	Tanc1	-1.0413	0.00361796	0.999992	96.1235	0.513073	-0.528229	-0.106046	0.935256	0.52125	0.297921	0.769789	0.114969
chr3	51105901	51106201	chr3_51105901_51106201	2	Elf2	-1.75321	0.00721592	0.999992	15.8608	0.869902	-0.88331	-0.225345	1.52787	NA	NA	0.714155	NA
chr2	18594666	18594966	chr2_18594666_18594966	2	Commd3	-0.634294	0.00793948	0.999992	173.867	0.260649	-0.373645	-0.0849051	0.549389	0.674309	0.26547	0.717352	0.207034
chr16	20097410	20097710	chr16_20097410_20097710	2	Klhl24	-0.88166	0.00552559	0.999992	125.19	0.512956	-0.368705	0.0736514	0.955312	0.440195	0.462398	0.824556	0.0495778
chr10	127440157	127440457	chr10_127440157_127440457	2	Hsd17b6	-0.76183	0.00470997	0.999992	182.083	0.466846	-0.294984	0.201645	0.963475	0.383545	0.50087	0.368285	0.010356
chr10	114472742	114473042	chr10_114472742_114473042	2	Tph2	-1.75721	0.00906867	0.999992	15.0547	1.21494	-0.542262	0.0871813	1.84439	NA	NA	0.898274	NA
chr10	33669726	33670026	chr10_33669726_33670026	2	Zufsp	-1.38643	0.00977908	0.999992	24.1018	0.874675	-0.511757	-0.0516947	1.33474	NA	NA	0.929995	NA
chr7	20287567	20287867	chr7_20287567_20287867	2	Tomm40	-1.63203	0.00378087	0.999992	25.5502	1.45387	-0.178158	0.257459	1.88949	NA	NA	0.559017	NA
chr5	36897471	36897771	chr5_36897471_36897771	2	Tbc1d14	-1.09332	0.00483076	0.999992	51.985	0.814268	-0.279051	0.138293	1.23161	0.271998	0.689323	0.695422	0.0403792
chr3	54922889	54923189	chr3_54922889_54923189	2	Spg20	-0.876754	0.00961565	0.999992	86.6522	0.605156	-0.271598	0.044406	0.92116	0.368075	0.661488	0.905256	0.0977668
chr19	5375280	5375580	chr19_5375280_5375580	2	Sart1	-0.780297	0.00672476	0.999992	190.361	0.605043	-0.175254	0.118496	0.898793	0.215479	0.773824	0.662806	0.0367414
chr3	130967859	130968159	chr3_130967859_130968159	2	Hadh	-0.777957	0.00954976	0.999992	113.71	0.558959	-0.218998	0.132376	0.910333	0.334266	0.701713	0.628814	0.0491315
chr4	106979529	106979829	chr4_106979529_106979829	2	Dio1	-0.794003	0.0045691	0.999992	218.428	0.390032	-0.403972	0.112486	0.90649	0.532415	0.321799	0.677405	0.0259091
chr13	5566183	5566483	chr13_5566183_5566483	2	Klf6	-0.878258	0.00478234	0.999992	94.7275	0.497929	-0.380329	-0.0117734	0.866484	0.4544	0.422307	0.974943	0.0844978
chr4	40749122	40749422	chr4_40749122_40749422	2	B4galt1	-0.824396	0.00183762	0.999992	145.879	0.364333	-0.460063	-0.0968264	0.727569	0.545506	0.188863	0.707122	0.0868687
chr9	122066301	122066601	chr9_122066301_122066601	2	Snrk	-0.927595	0.00549612	0.999992	92.9142	0.35109	-0.576505	-0.142592	0.785003	0.694913	0.192758	0.653235	0.188463
chr1	59379471	59379771	chr1_59379471_59379771	2	Cdk15	-1.04679	0.00318272	0.999992	61.8441	0.514104	-0.532686	-0.053267	0.993522	0.532415	0.269326	0.89092	0.0841624
chr1	59379271	59379571	chr1_59379271_59379571	2	Cdk15	-0.878623	0.00573768	0.999992	86.6806	0.493428	-0.385194	-0.0454665	0.833156	0.476355	0.428656	0.896944	0.119265
chr10	93558823	93559123	chr10_93558823_93559123	2	Fgd6	-1.0881	0.00462762	0.999992	49.3767	0.561363	-0.526739	-0.0818778	1.00622	0.530841	0.328422	0.83673	0.123351
chr8	64402673	64402973	chr8_64402673_64402973	2	4930512H18Rik	-1.05596	0.00428954	0.999992	65.0953	0.679781	-0.376182	-0.00326645	1.0527	0.355904	0.530446	0.994178	0.0774508
chr4	55370050	55370350	chr4_55370050_55370350	2	Rad23b	-1.10132	0.00767929	0.999992	39.5408	0.536145	-0.565173	-0.0368353	1.06448	NA	0.32275	0.9379	0.135921
chr9	108831899	108832199	chr9_108831899_108832199	2	Uqcrc1	-0.79035	0.00171109	0.999992	196.806	0.409756	-0.380594	-0.118675	0.671675	0.423908	0.289631	0.61169	0.102698
chr12	111996144	111996444	chr12_111996144_111996444	2	Wdr20a	-1.06002	0.00644935	0.999992	43.2227	0.696755	-0.363265	-0.106751	0.953269	NA	0.574381	0.776723	0.17823
chr12	111995744	111996044	chr12_111995744_111996044	2	Wdr20a	-0.887827	0.00638841	0.999992	79.0537	0.612519	-0.275307	0.0042945	0.892121	0.333925	0.634402	0.991331	0.0965448
chr12	72102395	72102695	chr12_72102395_72102695	2	3110056K07Rik	-0.86706	0.00918981	0.999992	76.5366	0.541156	-0.325904	-0.0638105	0.803249	0.443699	0.563057	0.855391	0.17754
chr9	122940634	122940934	chr9_122940634_122940934	2	Tgm4	-1.0097	7.19e-05	0.999992	144.731	0.425977	-0.583727	0.00628216	1.01599	0.42173	0.0435099	0.98418	0.00229894
chr5	102397704	102398004	chr5_102397704_102398004	2	Wdfy3	-0.754934	0.00309123	0.999992	140.954	0.205417	-0.549517	0.0517325	0.806667	0.797266	0.0692919	0.851176	0.0326604
chr15	3183132	3183432	chr15_3183132_3183432	2	Sepp1	-1.42857	4.09e-05	0.999992	68.3354	0.72319	-0.705382	0.0372049	1.46578	0.277947	0.0740723	0.92425	0.00129123
chr12	82005795	82006095	chr12_82005795_82006095	2	U6	-1.20902	0.000237566	0.999992	75.639	0.631751	-0.577271	0.178969	1.38799	0.342276	0.14833	0.530534	0.00121233
chr16	76346377	76346677	chr16_76346377_76346677	2	Nrip1	-0.814342	0.00659646	0.999992	86.0557	0.375796	-0.438546	0.0879527	0.902295	0.620606	0.288402	0.768921	0.0518128
chr12	105379394	105379694	chr12_105379394_105379694	2	Serpina3b	-1.0167	0.00798958	0.999992	66.3564	0.400151	-0.616552	0.47741	1.49411	0.71884	0.205996	0.0908213	0.0034585
chr7	48880301	48880601	chr7_48880301_48880601	2	2610021A01Rik	-1.10668	0.00976766	0.999992	38.3174	0.366289	-0.740387	0.237971	1.34465	NA	0.154993	0.530293	0.0384766
chr3	116265859	116266159	chr3_116265859_116266159	2	Lrrc39	-1.12706	0.00328783	0.999992	52.7475	0.379017	-0.748044	0.153844	1.2809	0.739724	0.0959022	0.673073	0.0220391
chr9	21261489	21261789	chr9_21261489_21261789	2	Dnm2	-1.22723	0.00151863	0.999992	62.4281	0.454543	-0.772691	0.0761552	1.30339	0.657226	0.0915465	0.854537	0.0196529
chr7	75273961	75274261	chr7_75273961_75274261	2	Igf1r	-1.18068	0.00871517	0.999992	35.8807	0.391073	-0.789609	-0.166025	1.01466	NA	NA	0.705289	0.228479
chr10	117261654	117261954	chr10_117261654_117261954	2	Rap1b	-0.844873	0.0057658	0.999992	103.011	0.339799	-0.505074	0.00678525	0.851659	0.673593	0.216935	0.985872	0.08211
chr14	12411494	12411794	chr14_12411494_12411794	2	Ptprg	-0.721062	0.00646843	0.999992	216.213	0.290486	-0.430576	-0.0437609	0.677301	0.668792	0.242666	0.88257	0.125324
chr4	35000498	35000798	chr4_35000498_35000798	2	Mob3b	-0.866985	0.00240582	0.999992	111.464	0.370547	-0.496438	0.0482013	0.915186	0.592045	0.179338	0.877373	0.0304813
chr4	118973856	118974156	chr4_118973856_118974156	2	Ppih	-1.68903	0.00116345	0.999992	24.0243	0.559659	-1.12937	0.0452551	1.73429	NA	NA	0.940582	NA
chr9	53172497	53172797	chr9_53172497_53172797	2	Exph5	-1.04873	0.00841496	0.999992	39.5701	0.300564	-0.748168	0.0974599	1.14619	NA	0.111591	0.814038	0.0699012
chr19	17468990	17469290	chr19_17468990_17469290	2	Rfk	-0.603932	0.00879967	0.999992	526.253	0.139445	-0.464487	0.00152759	0.605459	0.860584	0.116368	0.995827	0.105894
chr4	81961956	81962256	chr4_81961956_81962256	2	Nfib	-1.32583	0.00122412	0.999992	37.372	0.282044	-1.04379	0.0962187	1.42205	NA	0.0119139	0.825513	0.0153624
chr10	118033307	118033607	chr10_118033307_118033607	2	Ifng	-1.30256	0.00892184	0.999992	28.7375	0.286817	-1.01574	0.445691	1.74825	NA	NA	0.266396	0.0139604
chr9	15311852	15312152	chr9_15311852_15312152	2	BC017612	-0.664539	0.00855019	0.999992	179.918	0.0272997	-0.637239	0.0343395	0.698878	0.984209	0.0254052	0.906434	0.0800938
chr16	4034953	4035253	chr16_4034953_4035253	2	Gm15879	-1.11593	0.00745737	0.999992	41.5813	0.314187	-0.801741	-0.0115783	1.10435	NA	0.110163	0.982265	0.110199
chr16	4035153	4035453	chr16_4035153_4035453	2	Gm15879	-1.28511	0.0093289	0.999992	26.6275	0.507213	-0.777901	0.0617649	1.34688	NA	NA	0.910892	NA
chr19	43991302	43991602	chr19_43991302_43991602	3	Dnmbp	0.88261	0.00104949	0.999992	141.034	-0.0789267	0.803683	0.0269006	-0.855709	0.944204	0.00962429	0.928954	0.0352953
chr11	68912993	68913293	chr11_68912993_68913293	3	Per1	1.10163	0.00317595	0.999992	68.8985	-0.0535727	1.04806	0.0415855	-1.06005	0.975078	0.0206743	0.917943	0.0832856
chr12	88296899	88297199	chr12_88296899_88297199	3	2310044G17Rik	0.91198	0.00748426	0.999992	90.5161	0.00679261	0.918772	-0.00207193	-0.914051	0.996792	0.0259756	0.995917	0.110199
chr17	32255212	32255512	chr17_32255212_32255512	3	Gm17276	1.3429	0.00540517	0.999992	33.8089	-0.240192	1.10271	0.0695597	-1.27334	NA	NA	0.888881	0.130576
chr7	52884011	52884311	chr7_52884011_52884311	3	Izumo1	1.63058	0.00875597	0.999992	18.662	-0.247566	1.38302	-0.0956722	-1.72625	NA	NA	0.873952	NA
chr11	100003560	100003860	chr11_100003560_100003860	3	Krt19	0.981092	0.000159374	0.999992	223.461	-0.150943	0.830149	0.00583744	-0.975255	0.860677	0.00397415	0.98553	0.00561852
chr11	100003160	100003460	chr11_100003160_100003460	3	Krt19	1.13229	0.000163759	0.999992	163.446	-0.294676	0.837616	0.0226486	-1.10964	0.694669	0.018063	0.948739	0.0070655
chr11	100003360	100003660	chr11_100003360_100003660	3	Krt19	0.91533	0.000605697	0.999992	203.121	-0.210331	0.704999	-0.0116277	-0.926957	0.781455	0.0273577	0.971305	0.0141762
chr8	122334611	122334911	chr8_122334611_122334911	3	Cotl1	0.766098	0.00435646	0.999992	154.414	-0.0999876	0.66611	-0.138243	-0.904341	0.92441	0.0471821	0.560566	0.0205643
chr9	57789254	57789554	chr9_57789254_57789554	3	Sema7a	1.56773	0.00245299	0.999992	35.7989	-0.264633	1.3031	0.0679171	-1.49981	NA	NA	0.900288	0.077752
chr11	100008960	100009260	chr11_100008960_100009260	3	Krt19	0.900685	0.00743816	0.999992	81.3594	-0.129629	0.771056	0.0495951	-0.85109	0.920212	0.0784745	0.890682	0.146441
chr17	7033159	7033459	chr17_7033159_7033459	3	Gm2885	0.749633	0.00736191	0.999992	194.769	-0.219167	0.530467	-0.0738143	-0.823448	0.785327	0.170772	0.798354	0.0564152
chr9	57803454	57803754	chr9_57803454_57803754	3	Sema7a	0.906843	0.00685621	0.999992	77.8433	-0.243602	0.663241	-0.478716	-1.38556	0.79082	0.180083	0.0391502	0.00167304
chr5	31271787	31272087	chr5_31271787_31272087	3	Tcf23	1.06396	0.00695962	0.999992	58.1139	-0.418739	0.645221	-0.364883	-1.42884	0.637483	0.305877	0.232231	0.0102744
chr9	78105367	78105667	chr9_78105367_78105667	3	Gm3776	0.974832	0.00400212	0.999992	105.393	-0.0500523	0.92478	-0.860553	-1.83539	0.973086	0.035432	3.22e-05	3.59e-06
chrX	16418970	16419270	chrX_16418970_16419270	3	Maob	1.20871	0.00975307	0.999992	38.4395	0.0996962	1.3084	-0.601751	-1.81046	NA	0.0426978	0.04194	0.00806892
chr9	57796454	57796754	chr9_57796454_57796754	3	Sema7a	1.05836	0.0096372	0.999992	47.6829	-0.216855	0.841508	-0.377711	-1.43607	0.865169	0.162751	0.211771	0.0163787
chr1	64167555	64167855	chr1_64167555_64167855	3	Klf7	1.21005	0.000109792	0.999992	296.423	0.00132955	1.21138	0.0141212	-1.19593	0.999522	0.000139554	0.970314	0.00395491
chr6	50308589	50308889	chr6_50308589_50308889	3	Osbpl3	0.880003	0.000614551	0.999992	203.031	0.149277	1.02928	-0.0270482	-0.907052	0.859833	9.46e-05	0.924519	0.0135505
chr15	59619098	59619398	chr15_59619098_59619398	3	Trib1	0.99827	0.00329083	0.999992	87.3474	0.225933	1.2242	-0.135024	-1.13329	0.820791	0.00109206	0.645041	0.0275279
chr13	4206019	4206319	chr13_4206019_4206319	3	Akr1c13	1.63487	0.00324846	0.999992	34.2956	0.229289	1.86416	-0.596513	-2.23138	NA	NA	0.0851397	0.00667633
chr3	109376032	109376332	chr3_109376032_109376332	3	Vav3	0.807366	0.00706852	0.999992	152.144	0.319313	1.12668	-0.467793	-1.27516	0.642514	0.000486998	0.0187397	0.00108246
chr12	80141734	80142034	chr12_80141734_80142034	3	Plekhh1	0.731761	0.00717488	0.999992	375.749	0.320898	1.05266	-0.206099	-0.937861	0.608123	0.000139554	0.360221	0.0152034
chr11	99997960	99998260	chr11_99997960_99998260	3	Krt15	1.237	0.00546534	0.999992	42.9468	-0.0873612	1.14964	-0.306871	-1.54387	NA	0.0558828	0.368023	0.0211283
chr16	18637152	18637452	chr16_18637152_18637452	3	44079	1.00459	0.00451394	0.999992	94.0524	-0.044927	0.959662	-0.476865	-1.48145	0.977934	0.0316566	0.0524508	0.0014161
chr11	100028960	100029260	chr11_100028960_100029260	3	Krt9	0.727999	0.00997183	0.999992	277.326	-0.142889	0.58511	-0.208219	-0.936218	0.886267	0.117791	0.383897	0.0212404
chr14	106259937	106260237	chr14_106259937_106260237	3	Spry2	1.28321	0.00810995	0.999992	35.1561	-0.0723712	1.21084	-0.216286	-1.4995	NA	NA	0.592818	0.0550882
chr10	19249180	19249480	chr10_19249180_19249480	3	Ifngr1	1.26477	0.00177425	0.999992	82.4797	0.0156211	1.28039	-0.148418	-1.41319	0.993495	0.0065336	0.688769	0.0163455
chr10	126564403	126564703	chr10_126564403_126564703	3	Os9	1.48498	0.00616689	0.999992	29.4202	-0.0603243	1.42466	-0.0441136	-1.52909	NA	NA	0.938587	0.099903
chr17	3054014	3054314	chr17_3054014_3054314	3	Gm16569	1.5408	0.00980938	0.999992	24.367	-0.343047	1.19775	-0.267491	-1.80829	NA	NA	0.599852	NA
chr11	75008640	75008940	chr11_75008640_75008940	3	Rtn4rl1	1.76677	0.00597619	0.999992	17.5703	-0.361548	1.40523	-0.0947439	-1.86152	NA	NA	0.88088	NA
chr9	57792054	57792354	chr9_57792054_57792354	3	Sema7a	1.62906	0.00190111	0.999992	26.7155	-0.369808	1.25925	0.178155	-1.45091	NA	NA	0.702656	NA
chr8	107961072	107961372	chr8_107961072_107961372	3	Lrrc36	1.3206	0.000181325	0.999992	88.0187	0.539911	1.86051	-0.291195	-1.61179	0.354013	9.02e-07	0.214353	0.000682679
chr8	107961272	107961572	chr8_107961272_107961572	3	Lrrc36	0.854536	0.00449427	0.999992	156.921	0.529129	1.38366	-0.416723	-1.27126	0.285868	6.03e-06	0.0366301	0.00138941
chr8	107960872	107961172	chr8_107960872_107961172	3	Lrrc36	1.15852	0.00347039	0.999992	81.3949	0.445755	1.60428	-0.526582	-1.68511	0.583169	0.000270742	0.0376069	0.00161934
chr15	81393769	81394069	chr15_81393769_81394069	3	Ep300	0.740631	0.00603065	0.999992	177.258	0.0893249	0.829956	-0.148483	-0.889113	0.93526	0.00652338	0.523364	0.0253308
chr18	74943991	74944291	chr18_74943991_74944291	3	Acaa2	1.48075	0.00440435	0.999992	49.4646	0.451392	1.93214	-0.703463	-2.18421	0.695395	0.00252569	0.0259397	0.00278627
chr13	103415683	103415983	chr13_103415683_103415983	3	Cd180	1.65693	0.00252084	0.999992	33.2622	0.409642	2.06657	-0.244188	-1.90112	NA	NA	0.540653	0.0328956
chr17	28656174	28656474	chr17_28656174_28656474	3	Fkbp5	1.63918	0.00681989	0.999992	44.1565	0.387031	2.02621	-0.416148	-2.05533	NA	0.0062121	0.353368	0.0277374
chr19	38438226	38438526	chr19_38438226_38438526	3	Tmem20	0.968739	0.0048393	0.999992	74.1249	-0.0620374	0.906702	-0.244122	-1.21286	0.967579	0.0395321	0.365765	0.0154535
chr17	28654174	28654474	chr17_28654174_28654474	3	Fkbp5	1.37683	0.00587033	0.999992	51.9378	0.224407	1.60123	-0.759007	-2.13584	0.886614	0.0119139	0.0149184	0.00165511
chr17	28653774	28654074	chr17_28653774_28654074	3	Fkbp5	1.33756	0.00528846	0.999992	54.5399	0.11097	1.44853	-0.676834	-2.0144	0.953312	0.0184056	0.0296083	0.00194868
chr17	28653974	28654274	chr17_28653974_28654274	3	Fkbp5	1.34393	0.00647884	0.999992	49.9038	0.271119	1.61505	-0.674553	-2.01848	0.850369	0.00962977	0.0303468	0.00342746
chr16	18630952	18631252	chr16_18630952_18631252	3	44079	0.845179	0.00492672	0.999992	211.934	-0.216389	0.628791	-0.816511	-1.66169	0.802124	0.127849	2.08e-05	1.05e-06
chr13	4233437	4233737	chr13_4233437_4233737	3	Akr1c19	1.20439	0.00508102	0.999992	112.934	-0.154562	1.04983	-1.60786	-2.81225	0.918511	0.0786365	8.81e-11	2.22e-09
chr17	28653174	28653474	chr17_28653174_28653474	3	Fkbp5	1.35792	0.00232851	0.999992	62.3694	-0.1391	1.21882	-0.864579	-2.2225	0.932235	0.0430707	0.00187987	5.35e-05
chr6	24133656	24133956	chr6_24133656_24133956	3	Slc13a1	0.923727	0.00854515	0.999992	79.8206	-0.0908859	0.832841	-0.542947	-1.46667	0.94914	0.081714	0.021262	0.00154142
chr13	4264715	4265015	chr13_4264715_4265015	3	Akr1c12	1.46214	0.00307914	0.999992	65.2656	-0.0234524	1.43869	-1.07983	-2.54198	0.991607	0.0270402	0.000309228	2.48e-05
chr13	4263715	4264015	chr13_4263715_4264015	3	Akr1c12	0.938974	0.00618381	0.999992	126.637	0.332521	1.2715	-0.925442	-1.86442	0.669732	0.0010699	4.72e-06	3.96e-06
chr10	40048329	40048629	chr10_40048329_40048629	3	4930520K10Rik	1.02992	0.00874656	0.999992	135.522	0.312689	1.34261	-0.915347	-1.94527	0.761924	0.0027825	0.000185762	4.06e-05
chr7	141894286	141894586	chr7_141894286_141894586	3	Dock1	1.75448	0.00572614	0.999992	30.8813	-0.722715	1.03176	0.128728	-1.62575	NA	NA	0.846165	0.132642
chr2	37571569	37571869	chr2_37571569_37571869	3	Strbp	1.87141	0.00980726	0.999992	19.1842	-0.524321	1.34708	-0.095254	-1.96666	NA	NA	0.90044	NA
chr19	55330751	55331051	chr19_55330751_55331051	3	Acsl5	1.00157	0.000683313	0.999992	148.387	-0.334858	0.666713	-0.287907	-1.28948	0.613389	0.0870477	0.208288	0.000473518
chr19	43992702	43993002	chr19_43992702_43993002	3	Dnmbp	1.12788	0.0063798	0.999992	49.0503	-0.500136	0.627746	-0.512731	-1.64061	0.541524	0.372998	0.0849426	0.00306863
chrX	103382674	103382974	chrX_103382674_103382974	3	Pgk1	0.74641	0.00882435	0.999992	314.925	-0.41983	0.32658	-0.311065	-1.05747	0.464766	0.509041	0.164552	0.0054981
chr19	43991502	43991802	chr19_43991502_43991802	3	Dnmbp	0.85266	0.00149983	0.999992	235.948	-0.246773	0.605887	-0.130159	-0.982819	0.726593	0.0786365	0.598638	0.0074709
chr7	72628838	72629138	chr7_72628838_72629138	3	Gm7546	0.803037	0.00898555	0.999992	112.496	-0.305882	0.497155	-0.292045	-1.09508	0.681326	0.292893	0.224143	0.0110721
chr1	55109153	55109453	chr1_55109153_55109453	3	Coq10b	0.947194	0.00617165	0.999992	291.887	-0.214735	0.732459	-0.123769	-1.07096	0.84954	0.103217	0.718233	0.0363336
chr2	30237467	30237767	chr2_30237467_30237767	3	Fam73b	1.40769	0.00879369	0.999992	39.2562	-0.0717327	1.33596	-0.410939	-1.81863	NA	0.0694395	0.310154	0.0251296
chr17	28652174	28652474	chr17_28652174_28652474	3	Fkbp5	1.53788	0.00117235	0.999992	79.5602	-0.0493281	1.48855	-0.569964	-2.10784	0.982298	0.00884234	0.0862412	0.000473518
chr17	28653374	28653674	chr17_28653374_28653674	3	Fkbp5	1.57844	0.00231254	0.999992	75.4278	-0.141506	1.43693	-0.521364	-2.0998	0.94623	0.0255573	0.176006	0.00213464
chr17	28656574	28656874	chr17_28656574_28656874	3	Fkbp5	2.23351	0.00320329	0.999992	16.8206	-0.126449	2.10706	-0.192041	-2.42555	NA	NA	0.76149	NA
chr11	68911393	68911693	chr11_68911393_68911693	3	Per1	0.920636	0.00811183	0.999992	114.077	-0.216745	0.703891	0.0893127	-0.831323	0.846859	0.132891	0.802174	0.17779
chr10	59357396	59357696	chr10_59357396_59357696	3	Dnajb12	1.89875	0.00515081	0.999992	16.8083	-0.480734	1.41802	0.129864	-1.76889	NA	NA	0.843356	NA
chr8	96885325	96885625	chr8_96885325_96885625	3	Slc12a3	1.23071	0.00877419	0.999992	44.5026	-0.143737	1.08698	0.0912681	-1.13945	NA	0.0816832	0.847539	0.182568
chr19	10733217	10733517	chr19_10733217_10733517	3	Vwce	1.23622	0.0035862	0.999992	41.3616	-0.350445	0.885771	-0.0682421	-1.30446	NA	0.149558	0.877203	0.0511771
chr10	80528632	80528932	chr10_80528632_80528932	3	Thop1	1.41117	0.00442515	0.999992	26.1574	-0.728643	0.682528	0.18681	-1.22436	NA	NA	0.690059	NA
chr12	81136681	81136981	chr12_81136681_81136981	3	Zfp36l1	1.56873	0.00838703	0.999992	18.094	-0.796197	0.772532	0.127678	-1.44105	NA	NA	0.835147	NA
chr11	100009160	100009460	chr11_100009160_100009460	3	Krt19	0.878174	0.000728658	0.999992	133.368	-0.528154	0.350021	-0.192055	-1.07023	0.175036	0.422682	0.378534	0.00134975
chr11	62947644	62947944	chr11_62947644_62947944	3	Pmp22	1.42701	0.000883448	0.999992	57.6265	-1.05855	0.368457	-0.606514	-2.03352	0.0377437	0.690774	0.0542123	7.42e-05
chr16	17132020	17132320	chr16_17132020_17132320	3	Sdf2l1	0.951237	0.00104725	0.999992	161.638	-0.887554	0.0636832	-0.597384	-1.54862	0.00480092	0.94362	0.00304667	2.13e-06
chr16	17132220	17132520	chr16_17132220_17132520	3	Sdf2l1	0.825039	0.00465288	0.999992	143.504	-0.912552	-0.0875127	-0.542309	-1.36735	0.00368845	0.91764	0.00920695	7.2e-05
chr6	47762654	47762954	chr6_47762654_47762954	3	Pdia4	0.720206	0.00327146	0.999992	207.113	-0.595321	0.124885	-0.165045	-0.885251	0.073421	0.835975	0.442746	0.00803405
chr19	20631757	20632057	chr19_20631757_20632057	3	Gm6684	1.54786	0.00951769	0.999992	17.9592	-0.818184	0.729674	-0.620391	-2.16825	NA	NA	0.157671	NA
chr18	35020948	35021248	chr18_35020948_35021248	3	Egr1	1.06696	0.00342095	0.999992	65.7289	-0.81591	0.251051	-0.257043	-1.324	0.0993609	0.764028	0.413483	0.00796379
chr16	10754749	10755049	chr16_10754749_10755049	3	Clec16a	1.11866	0.00414339	0.999992	96.8756	-0.962504	0.156157	-0.469283	-1.58794	0.055058	0.881957	0.119657	0.00131963
chr16	10754949	10755249	chr16_10754949_10755249	3	Clec16a	0.981556	0.00439397	0.999992	139.432	-0.741486	0.240069	-0.508962	-1.49052	0.13811	0.75335	0.0443304	0.000453722
chr9	57788254	57788554	chr9_57788254_57788554	3	Sema7a	0.92182	0.00121726	0.999992	193.319	-0.41904	0.50278	-0.213703	-1.13552	0.45488	0.222334	0.371999	0.00211793
chr10	110943641	110943941	chr10_110943641_110943941	3	Phlda1	0.899403	0.00678218	0.999992	230.631	-0.679807	0.219596	-0.213666	-1.11307	0.193708	0.763891	0.469953	0.0176161
chr10	110943841	110944141	chr10_110943841_110944141	3	Phlda1	0.862899	0.00739699	0.999992	177.056	-0.461567	0.401332	-0.229161	-1.09206	0.477918	0.459075	0.407541	0.0165855
chr6	47763054	47763354	chr6_47763054_47763354	3	Pdia4	0.955187	0.000858365	0.999992	240.024	-0.709837	0.245349	-0.00510523	-0.960292	0.0672304	0.664026	0.988898	0.0177143
chr6	47762854	47763154	chr6_47762854_47763154	3	Pdia4	0.776366	0.00211416	0.999992	287.918	-0.759041	0.0173244	-0.11899	-0.895356	0.00957242	0.984021	0.62285	0.0095597
chr2	116947377	116947677	chr2_116947377_116947677	3	Spred1	0.95605	0.00192696	0.999992	82.9132	-1.01725	-0.0611946	0.0421326	-0.913918	0.0020709	0.949251	0.90794	0.048551
chr9	57788454	57788754	chr9_57788454_57788754	3	Sema7a	1.20711	0.000183185	0.999992	91.3626	-0.610172	0.596936	-0.0824537	-1.28956	0.230004	0.207958	0.803514	0.00232417
chr12	17273491	17273791	chr12_17273491_17273791	3	Pdia6	1.16933	2.08e-05	0.999992	179.355	-0.783152	0.386174	-0.168238	-1.33756	0.0140579	0.388105	0.491595	3.3e-05
chr12	17273291	17273591	chr12_17273291_17273591	3	Pdia6	1.2315	0.000300926	0.999992	125.095	-0.862043	0.36946	-0.0125032	-1.24401	0.0504368	0.550741	0.976554	0.00699339
chr9	44187943	44188243	chr9_44187943_44188243	3	Hyou1	0.842908	0.00608494	0.999992	193.286	-0.590604	0.252304	-0.202794	-1.0457	0.245514	0.684401	0.453968	0.0156387
chr16	22858477	22858777	chr16_22858477_22858777	3	Dnajb11	0.857428	0.00675755	0.999992	130.066	-0.564785	0.292643	-0.10216	-0.959588	0.304063	0.634249	0.750194	0.0440151
chr12	17273691	17273991	chr12_17273691_17273991	3	Pdia6	1.22382	0.000224103	0.999992	113.231	-0.754373	0.469448	0.0816876	-1.14213	0.106622	0.379639	0.815876	0.0144553
chr15	88908473	88908773	chr15_88908473_88908773	3	Trabd	0.776729	0.00876488	0.999992	232.993	-0.677311	0.0994179	-0.0161138	-0.792843	0.116483	0.902101	0.965063	0.0948359
chr18	66630832	66631132	chr18_66630832_66631132	3	Pmaip1	0.664109	0.00210595	0.999992	687.355	-0.322912	0.341198	-0.084923	-0.749032	0.460288	0.283956	0.689456	0.0127146
chr3	57144860	57145160	chr3_57144860_57145160	3	U7	1.62484	0.00795407	0.999992	19.0648	-0.857555	0.767288	-0.228337	-1.85318	NA	NA	0.690718	NA
chr14	106261737	106262037	chr14_106261737_106262037	3	Spry2	1.24637	0.00923885	0.999992	28.2047	-0.937426	0.308947	-0.408807	-1.65518	NA	NA	0.297989	0.0158327
chr2	117936374	117936674	chr2_117936374_117936674	3	Gm13986	1.56409	0.00786169	0.999992	19.561	-1.18119	0.382904	-0.0160861	-1.58018	NA	NA	0.982729	NA
chr16	95896417	95896717	chr16_95896417_95896717	3	Ets2	0.728645	0.00814825	0.999992	146.528	-0.492687	0.235958	0.0755386	-0.653107	0.309953	0.664742	0.792282	0.178228
chr6	145289655	145289955	chr6_145289655_145289955	3	Ifltd1	1.10723	0.000438518	0.999992	86.593	-0.763833	0.343393	0.22659	-0.880635	0.0729323	0.548437	0.401813	0.0772332
chr10	115256109	115256409	chr10_115256109_115256409	3	Tspan8	0.914472	0.0052702	0.999992	109.591	-0.894121	0.020351	0.15809	-0.756382	0.0296355	0.985714	0.614907	0.194123
chr16	18648660	18648960	chr16_18648660_18648960	3	44079	0.951109	0.00298017	0.999992	86.5033	-0.520558	0.430551	0.0182409	-0.932868	0.372394	0.418698	0.96221	0.0623372
chr16	18645552	18645852	chr16_18645552_18645852	3	44079	0.797468	0.00817134	0.999992	92.0596	-0.411605	0.385862	0.0220793	-0.775388	0.507134	0.447403	0.950652	0.127637
chr14	121743715	121744015	chr14_121743715_121744015	3	Stk24	1.04577	0.00733295	0.999992	45.8258	-0.288058	0.757709	-0.0313915	-1.07716	NA	0.184573	0.942733	0.097272
chr19	38438426	38438726	chr19_38438426_38438726	3	Tmem20	0.805588	0.00781368	0.999992	89.0371	-0.260157	0.545431	-0.14997	-0.955558	0.743763	0.221467	0.576235	0.0365419
chr1	135959078	135959378	chr1_135959078_135959378	3	Btg2	1.52841	0.00758707	0.999992	20.6193	-0.372841	1.15557	-0.0188394	-1.54725	NA	NA	0.976575	NA
chr1	184183870	184184170	chr1_184183870_184184170	3	Degs1	1.46545	0.00821007	0.999992	23.0755	-0.704612	0.760833	-0.131318	-1.59676	NA	NA	0.814732	NA
chr17	83750695	83750995	chr17_83750695_83750995	3	Eml4	0.673806	0.00940167	0.999992	279.782	-0.381819	0.291988	0.0512789	-0.622528	0.470207	0.516163	0.856834	0.167373
chr1	64167955	64168255	chr1_64167955_64168255	3	Klf7	1.17142	3.97e-06	0.89141	136.672	-0.406487	0.76493	-0.00385154	-1.17527	0.368455	0.0109832	0.990076	0.000185283
chr14	32230432	32230732	chr14_32230432_32230732	3	Sh3bp5	1.30048	0.00744097	0.999992	25.8363	-0.382585	0.917894	0.118686	-1.18179	NA	NA	0.799624	NA
chr7	19669994	19670294	chr7_19669994_19670294	3	Dmpk	1.32569	0.00467037	0.999992	28.9552	-0.401143	0.924543	0.107013	-1.21867	NA	NA	0.815525	0.140797
chr9	57788854	57789154	chr9_57788854_57789154	3	Sema7a	1.28105	0.00460874	0.999992	42.1854	-0.514927	0.766124	0.0164228	-1.26463	NA	0.272498	0.975681	0.0848736
chr10	17645781	17646081	chr10_17645781_17646081	3	Heca	2.21317	0.000962487	0.999992	15.7437	-0.894114	1.31906	0.467255	-1.74592	NA	NA	0.37953	NA
chr1	77511953	77512253	chr1_77511953_77512253	3	Epha4	1.63669	0.00854582	0.999992	15.2775	-0.898044	0.738643	0.459116	-1.17757	NA	NA	0.370954	NA
chr12	3292210	3292510	chr12_3292210_3292510	3	Rab10	1.70081	0.00979	0.999992	15.6208	-0.61917	1.08164	0.188356	-1.51246	NA	NA	0.762577	NA
chr7	20213849	20214149	chr7_20213849_20214149	3	Relb	0.848536	0.006512	0.999992	112.56	-0.587292	0.261244	-0.205375	-1.05391	0.249262	0.681929	0.450176	0.0173384
chr5	136626955	136627255	chr5_136626955_136627255	3	Orai2	1.68233	0.00872229	0.999992	15.2192	-0.922795	0.759532	0.216718	-1.46561	NA	NA	0.726032	NA
chr17	35959710	35960010	chr17_35959710_35960010	3	Ier3	0.806393	0.00142938	0.999992	156.43	-0.532908	0.273484	0.108573	-0.697819	0.167016	0.547383	0.653058	0.0833463
chr17	25359642	25359942	chr17_25359642_25359942	3	Unkl	0.830627	0.00723502	0.999992	80.5254	-0.416828	0.413799	0.0691741	-0.761453	0.515119	0.418708	0.830479	0.158173
chr3	58496401	58496701	chr3_58496401_58496701	3	4930593A02Rik	1.40466	0.000861701	0.999992	36.6272	-0.922412	0.482252	0.0760627	-1.3286	NA	0.544936	0.868866	0.035866
chr11	100147630	100147930	chr11_100147630_100147930	3	Gm14206	0.620424	0.00741257	0.999992	290.123	-0.452546	0.167878	-0.10282	-0.723244	0.236759	0.732032	0.643111	0.0344521
chr10	81026635	81026935	chr10_81026635_81026935	3	Aes	1.37965	0.00814515	0.999992	24.1316	-0.814831	0.564823	-0.0331902	-1.41284	NA	NA	0.957311	NA
chr11	118946567	118946867	chr11_118946567_118946867	3	Cbx4	0.90498	0.00843821	0.999992	103.2	-0.520735	0.384246	-0.0305302	-0.93551	0.434953	0.530991	0.940322	0.0897826
chr2	156022073	156022373	chr2_156022073_156022373	3	Phf20	0.795336	0.00868206	0.999992	103.541	-0.395133	0.400203	0.0115377	-0.783798	0.538303	0.424372	0.975105	0.122701
chr16	95896617	95896917	chr16_95896617_95896917	3	Ets2	0.971446	0.00294414	0.999992	98.738	-0.575116	0.396331	0.0649771	-0.906469	0.313346	0.480247	0.854198	0.081375
chr17	48061525	48061825	chr17_48061525_48061825	3	Foxp4	0.974491	0.000703424	0.999992	104.917	-1.04202	-0.0675309	0.273113	-0.701378	0.000593902	0.937168	0.256115	0.148909
chr5	112753980	112754280	chr5_112753980_112754280	3	Tfip11	0.994282	0.000774881	0.999992	85.0355	-0.875421	0.118861	0.373548	-0.620734	0.0120284	0.877947	0.101405	0.272033
chr5	112753780	112754080	chr5_112753780_112754080	3	Tfip11	0.717198	0.00754526	0.999992	116.136	-0.747328	-0.0301301	0.228783	-0.488415	0.0257917	0.972116	0.31254	0.393437
chr17	7031759	7032059	chr17_7031759_7032059	3	Gm2885	0.518955	0.00541888	0.999992	760.836	-0.426485	0.0924699	-0.0695822	-0.588537	0.119319	0.838129	0.708812	0.0307329
chr5	64503326	64503626	chr5_64503326_64503626	3	Pgm1	0.850875	0.00930221	0.999992	77.8274	-0.758893	0.0919817	-0.00633328	-0.857208	0.0946194	0.922825	0.987961	0.108202
chr11	6316195	6316495	chr11_6316195_6316495	3	Ppia	0.640837	0.00913467	0.999992	264.912	-0.628868	0.0119686	0.0238217	-0.617015	0.054756	0.988897	0.935763	0.133872
chr15	100534113	100534413	chr15_100534113_100534413	3	Galnt6	1.99003	0.00176766	0.999992	16.018	-1.20934	0.780689	0.386673	-1.60336	NA	NA	0.487765	NA
chr11	62734701	62735001	chr11_62734701_62735001	3	Gm12284	1.5439	0.00801446	0.999992	19.9478	-1.14157	0.402328	0.361042	-1.18285	NA	NA	0.490408	NA
chr3	121426099	121426399	chr3_121426099_121426399	3	F3	1.27812	0.000589261	0.999992	111.601	-0.835967	0.442155	0.364727	-0.913395	0.121815	0.483682	0.222484	0.14858
chr3	121426299	121426599	chr3_121426299_121426599	3	F3	1.05155	0.00674387	0.999992	112.184	-0.495667	0.555879	0.290247	-0.761299	0.560926	0.356392	0.376246	0.333608
chr5	143666288	143666588	chr5_143666288_143666588	3	Actb	0.900328	0.00266867	0.999992	287.683	-0.54268	0.357649	0.153979	-0.74635	0.30539	0.477084	0.581298	0.139645
chr5	143666488	143666788	chr5_143666488_143666788	3	Actb	0.789976	0.00367604	0.999992	372.177	-0.48751	0.302465	0.111461	-0.678515	0.315501	0.521265	0.674906	0.138661
chr5	143665688	143665988	chr5_143665688_143665988	3	Actb	1.07734	0.00261506	0.999992	188.767	-0.539188	0.53815	0.0712186	-1.00612	0.448054	0.323236	0.855521	0.0725296
chr5	143665488	143665788	chr5_143665488_143665788	3	Actb	1.0191	0.00838612	0.999992	150.228	-0.616019	0.403083	0.0427374	-0.976365	0.403981	0.565054	0.925149	0.130627
chr5	143666088	143666388	chr5_143666088_143666388	3	Actb	1.00083	0.00935849	0.999992	244.287	-0.50591	0.494925	0.121602	-0.879232	0.545201	0.427716	0.757975	0.203587
chr6	42217413	42217713	chr6_42217413_42217713	3	Casp2	1.54823	0.00286915	0.999992	24.2258	-0.757345	0.790884	0.448836	-1.09939	NA	NA	0.271704	NA
chr14	121310938	121311238	chr14_121310938_121311238	3	Ipo5	1.00132	0.00506635	0.999992	64.1775	-0.511376	0.489943	0.289116	-0.712203	0.479583	0.39646	0.320517	0.327811
chr8	123059642	123059942	chr8_123059642_123059942	3	Gm20388	1.1281	0.00936095	0.999992	38.4019	-0.828668	0.299432	0.250266	-0.877834	NA	0.756514	0.523561	0.308964
chr2	151826334	151826634	chr2_151826334_151826634	3	Slc52a3	1.2032	0.00295198	0.999992	76.5425	-0.900002	0.303196	0.28938	-0.913818	0.127126	0.720598	0.410134	0.212517
chr8	108225747	108226047	chr8_108225747_108226047	3	Pard6a	1.33453	0.00983102	0.999992	27.7751	-0.530699	0.803832	0.191699	-1.14283	NA	NA	0.690565	0.253622
chr11	68829169	68829469	chr11_68829169_68829469	3	1500010J02Rik	0.772744	0.00444045	0.999992	138.661	-0.48157	0.291175	0.241287	-0.531457	0.322444	0.547569	0.274895	0.338465
chrX	97989383	97989683	chrX_97989383_97989683	3	Dlg3	1.14548	0.00939458	0.999992	38.8442	-0.631051	0.514425	0.457802	-0.687673	NA	0.501984	0.179585	0.532296
chr8	37211491	37211791	chr8_37211491_37211791	3	D8Ertd82e	1.05572	0.00283238	0.999992	63.1591	-0.4443	0.611423	0.501976	-0.553747	0.571812	0.226437	0.0456144	0.531863
chr16	22439926	22440226	chr16_22439926_22440226	3	Etv5	1.07269	0.00453317	0.999992	85.2357	-0.714301	0.35839	0.468811	-0.60388	0.270173	0.613021	0.103572	0.504109
chr9	111643093	111643393	chr9_111643093_111643393	3	Stac	1.44521	0.00308565	0.999992	27.7699	-0.763129	0.682079	0.64463	-0.800579	NA	NA	0.0701024	0.496979
chr15	76804372	76804672	chr15_76804372_76804672	3	1110038F14Rik	1.42715	0.00964884	0.999992	20.7945	-0.761035	0.666114	0.776534	-0.650615	NA	NA	0.0502228	NA
chr7	28272745	28273045	chr7_28272745_28273045	3	Sertad1	0.613011	0.0083129	0.999992	273.668	-0.282775	0.330237	0.132079	-0.480932	0.594825	0.359491	0.527382	0.289131
chr7	26060054	26060354	chr7_26060054_26060354	3	Cic	1.3414	0.00959598	0.999992	22.2549	-0.68094	0.660455	0.258845	-1.08255	NA	NA	0.574179	NA
chr17	73268917	73269217	chr17_73268917_73269217	3	Lbh	1.71465	0.00142213	0.999992	26.5546	-0.592646	1.122	0.454605	-1.26004	NA	NA	0.269878	NA
chr3	146515235	146515535	chr3_146515235_146515535	3	Ttll7	1.2964	0.00744553	0.999992	29.8009	-0.514492	0.781907	0.164062	-1.13234	NA	NA	0.720275	0.210493
chr9	100362330	100362630	chr9_100362330_100362630	3	Il20rb	1.60867	0.0044228	0.999992	25.7605	-0.561909	1.04676	0.470787	-1.13788	NA	NA	0.285335	NA
chr7	147562389	147562689	chr7_147562389_147562689	3	Olfr530	1.68832	0.00204893	0.999992	27.6318	-0.783468	0.904854	0.503434	-1.18489	NA	NA	0.240056	0.266559
chr5	74799003	74799303	chr5_74799003_74799303	3	Scfd2	1.19693	0.00729756	0.999992	33.5061	-0.586205	0.61073	0.247313	-0.949622	NA	NA	0.525269	0.279785
chr17	45837829	45838129	chr17_45837829_45838129	3	Mrpl14	1.60645	0.00116294	0.999992	26.4952	-0.46425	1.1422	-0.000325232	-1.60678	NA	NA	0.999529	NA
chr5	152170698	152170998	chr5_152170698_152170998	3	1700028E10Rik	0.62612	0.00755794	0.999992	241.104	-0.335271	0.290849	0.00817041	-0.61795	0.487309	0.456397	0.977636	0.107742
chr2	75496071	75496371	chr2_75496071_75496371	3	AL772404.1	0.83737	0.000583777	0.999992	246.357	-0.373606	0.463763	0.14277	-0.6946	0.435043	0.164267	0.510349	0.068113
chr12	87388134	87388434	chr12_87388134_87388434	3	Ttll5	1.52916	0.00295092	0.999992	30.5485	-0.869469	0.659687	0.332644	-1.19651	NA	NA	0.454124	0.202484
chr9	92148340	92148640	chr9_92148340_92148640	3	Plscr1	1.35809	0.00867811	0.999992	24.0865	-0.605898	0.752189	0.270499	-1.08759	NA	NA	0.549109	NA
chr7	121622354	121622654	chr7_121622354_121622654	3	Pde3b	1.91271	0.000984158	0.999992	19.3344	-0.816538	1.09617	0.36813	-1.54458	NA	NA	0.438808	NA
chr6	47278770	47279070	chr6_47278770_47279070	3	Cntnap2	1.1306	0.00282183	0.999992	76.7267	-0.558686	0.571913	0.204667	-0.925931	0.454834	0.33005	0.547357	0.15901
chr5	74799403	74799703	chr5_74799403_74799703	3	Scfd2	1.55927	0.00911837	0.999992	20.3946	-0.841942	0.71733	0.467075	-1.0922	NA	NA	0.342345	NA
chr1	77511287	77511587	chr1_77511287_77511587	3	Epha4	1.92749	0.00190939	0.999992	15.2065	-1.43494	0.492552	1.00608	-0.921418	NA	NA	0.0306699	NA
chr14	59100171	59100471	chr14_59100171_59100471	3	SNORA17	1.69778	0.00397831	0.999992	15.722	-1.37137	0.326414	0.924614	-0.773167	NA	NA	0.0393332	NA
chr5	149864789	149865089	chr5_149864789_149865089	3	Hmgb1	1.40799	0.00616227	0.999992	25.9929	-1.15324	0.254753	0.585267	-0.822726	NA	NA	0.15355	NA
chr1	108610980	108611280	chr1_108610980_108611280	3	Bcl2	1.48424	0.00529511	0.999992	37.1141	-1.35638	0.127862	0.53868	-0.945564	NA	0.935427	0.219864	0.408169
chr10	110910266	110910566	chr10_110910266_110910566	3	Nap1l1	1.3455	0.00766892	0.999992	26.4238	-1.41407	-0.0685672	0.54642	-0.799084	NA	NA	0.195347	NA
chr14	26293238	26293538	chr14_26293238_26293538	3	Zmiz1	0.811798	0.00436288	0.999992	169.548	-0.332566	0.479232	0.129783	-0.682015	0.615107	0.24566	0.625822	0.173009
chr9	61162374	61162674	chr9_61162374_61162674	3	Gm10655	1.20528	0.00682378	0.999992	48.8193	-0.348515	0.856768	-0.0532888	-1.25857	0.773502	0.185809	0.913414	0.0813726
chr5	106114197	106114497	chr5_106114197_106114497	3	Lrrc8d	1.23649	0.00753495	0.999992	30.6863	-0.611348	0.625145	0.254889	-0.981603	NA	NA	0.52839	0.283674
chr1	132659466	132659766	chr1_132659466_132659766	3	AA986860	1.21572	0.00293207	0.999992	54.2618	-0.640937	0.574786	-0.137014	-1.35274	0.379548	0.403696	0.731615	0.0234334
chr5	149863589	149863889	chr5_149863589_149863889	3	Hmgb1	1.04202	0.00101991	0.999992	114.511	-0.786034	0.255984	-0.0232154	-1.06523	0.0598698	0.695036	0.9519	0.0178179
chr9	9244213	9244513	chr9_9244213_9244513	3	Gm17571	1.76501	0.000175392	0.999992	47.7922	-1.02846	0.736551	0.816913	-0.948096	0.14086	0.299145	0.0139686	0.310346
chr9	9244013	9244313	chr9_9244013_9244313	3	Gm17571	1.54463	0.00148175	0.999992	79.5356	-0.660184	0.884447	0.452838	-1.09179	0.51492	0.19347	0.243402	0.221129
chr6	29814188	29814488	chr6_29814188_29814488	3	Ahcyl2	1.27643	0.00919703	0.999992	26.9222	-0.640158	0.636274	0.364466	-0.911966	NA	NA	0.363577	NA
chr1	174147061	174147361	chr1_174147061_174147361	3	Casq1	2.15173	0.00113279	0.999992	15.652	-0.715808	1.43592	0.431404	-1.72032	NA	NA	0.40156	NA
chr1	137326303	137326603	chr1_137326303_137326603	3	Ipo9	1.64376	0.00662396	0.999992	16.5774	-0.514441	1.12932	0.236826	-1.40694	NA	NA	0.653592	NA
chr5	37440319	37440619	chr5_37440319_37440619	3	Jakmip1	1.31438	0.00256089	0.999992	42.0132	-0.429785	0.88459	0.31728	-0.997096	NA	0.146668	0.364349	0.226144
chr2	178905631	178905931	chr2_178905631_178905931	3	Gm14292	1.10948	0.00424856	0.999992	98.8275	-0.221039	0.888442	-0.261497	-1.37098	0.860859	0.0817901	0.420908	0.0125062
chr10	78994719	78995019	chr10_78994719_78995019	3	Ppap2c	1.20316	0.000199041	0.999992	347.894	-0.192207	1.01095	0.118453	-1.0847	0.858259	0.00416481	0.709017	0.0179725
chr15	101846329	101846629	chr15_101846329_101846629	3	Krt8	0.91155	0.00169073	0.999992	324.781	-0.202506	0.709043	0.0428199	-0.86873	0.821412	0.0445202	0.896238	0.0484048
chr7	5033287	5033587	chr7_5033287_5033587	3	Epn1	0.722499	0.008894	0.999992	423.278	-0.0177189	0.70478	-0.0366325	-0.759131	0.990545	0.0315266	0.907797	0.0841624
chr10	116353455	116353755	chr10_116353455_116353755	3	Rab3ip	1.49067	0.00300934	0.999992	29.6646	-0.374231	1.11644	0.178848	-1.31183	NA	NA	0.692993	0.138962
chr3	121554423	121554723	chr3_121554423_121554723	3	Abcd3	1.80666	0.00328394	0.999992	20.7544	-0.535799	1.27087	0.0738018	-1.73286	NA	NA	0.90914	NA
chr3	41227283	41227583	chr3_41227283_41227583	3	SNORD22	1.07271	0.00510873	0.999992	48.4559	-0.228339	0.84437	0.314097	-0.758612	0.854326	0.0963967	0.28372	0.350802
chr19	47829023	47829323	chr19_47829023_47829323	3	Wdr96	1.10407	0.00684671	0.999992	42.2488	-0.326492	0.777582	0.334449	-0.769625	NA	0.179662	0.29166	0.390983
chr5	33995516	33995816	chr5_33995516_33995816	3	Tmem129	1.16149	0.00962267	0.999992	32.5275	-0.387539	0.773954	0.26009	-0.901403	NA	NA	0.488407	0.338028
chr17	86842339	86842639	chr17_86842339_86842639	3	Prkce	1.81599	0.00498676	0.999992	25.6161	0.0284169	1.84441	0.194216	-1.62177	NA	NA	0.730656	NA
chr2	30122370	30122670	chr2_30122370_30122670	3	Lrrc8a	1.58789	0.0059279	0.999992	21.3709	-0.128867	1.45903	0.374649	-1.21325	NA	NA	0.379721	NA
chr19	11097587	11097887	chr19_11097587_11097887	3	AW112010	0.980765	0.00561064	0.999992	67.7465	-0.167541	0.813223	-0.00646805	-0.987233	0.891915	0.082761	0.987826	0.0891344
chr19	11097387	11097687	chr19_11097387_11097687	3	AW112010	0.982377	0.00584892	0.999992	84.0418	-0.150496	0.831881	0.0594863	-0.92289	0.909432	0.0695603	0.875221	0.129005
chr3	143867247	143867547	chr3_143867247_143867547	3	Lmo4	0.977185	0.00884967	0.999992	71.1726	-0.355242	0.621943	0.145384	-0.831801	0.710258	0.262502	0.680503	0.238021
chr8	85387532	85387832	chr8_85387532_85387832	3	Rnf150	1.99877	0.00159398	0.999992	17.537	-0.592996	1.40577	0.0468397	-1.95193	NA	NA	0.944666	NA
chr10	42955195	42955495	chr10_42955195_42955495	3	Pdss2	1.16894	0.00544501	0.999992	44.951	-0.318038	0.850905	-0.0392101	-1.20815	NA	0.160427	0.933167	0.0771556
chr15	77652474	77652774	chr15_77652474_77652774	3	Myh9	1.05806	0.00760855	0.999992	58.1022	-0.0699173	0.988142	0.0208652	-1.03719	0.968385	0.0515625	0.963032	0.129766
chr8	37311172	37311472	chr8_37311172_37311472	3	Lonrf1	1.74588	0.00426582	0.999992	26.7134	-0.245435	1.50044	0.193518	-1.55236	NA	NA	0.726149	NA
chr4	48057976	48058276	chr4_48057976_48058276	3	Nr4a3	1.32108	0.00725031	0.999992	26.6797	-0.427289	0.893793	0.307747	-1.01334	NA	NA	0.442205	NA
chr7	133940959	133941259	chr7_133940959_133941259	3	Aldoa	0.836524	0.00875177	0.999992	96.2931	-0.293292	0.543231	0.0956297	-0.740894	0.72625	0.245305	0.763266	0.203501
chr4	122960203	122960503	chr4_122960203_122960503	3	Pabpc4	0.833968	0.0044343	0.999992	137.392	-0.140053	0.693915	0.147505	-0.686463	0.895108	0.057849	0.573079	0.197157
chr11	77605056	77605356	chr11_77605056_77605356	3	Myo18a	1.43012	0.00499125	0.999992	35.0324	-0.0694297	1.36069	0.26965	-1.16047	NA	NA	0.514429	0.244223
chr5	115607309	115607609	chr5_115607309_115607609	3	Mlec	0.730848	0.00485732	0.999992	334.708	-0.179985	0.550863	0.176848	-0.554	0.824283	0.0992546	0.430562	0.262709
chr7	19852161	19852461	chr7_19852161_19852461	3	Vasp	1.03736	0.00934468	0.999992	182.537	-0.344348	0.693017	0.312769	-0.724595	0.755759	0.216844	0.351221	0.398462
chr15	101832429	101832729	chr15_101832429_101832729	3	Krt8	0.780952	0.00225855	0.999992	262.156	-0.41688	0.364071	0.000332642	-0.780619	0.385507	0.363245	0.999172	0.0412565
chr15	101832229	101832529	chr15_101832229_101832529	3	Krt8	0.847913	0.00311658	0.999992	129.985	-0.431148	0.416765	-0.0196614	-0.867575	0.440727	0.358646	0.954309	0.0466904
chr6	47763254	47763554	chr6_47763254_47763554	3	Pdia4	0.987423	0.00685106	0.999992	95.274	-0.499374	0.488049	0.0770226	-0.9104	0.509603	0.414074	0.843847	0.144269
chr17	47875024	47875324	chr17_47875024_47875324	3	Tfeb	1.1265	0.00994472	0.999992	53.5172	-0.569908	0.556588	0.0778033	-1.04869	0.532415	0.454058	0.869964	0.17477
chr14	21459798	21460098	chr14_21459798_21460098	3	Myoz1	1.01786	0.00562691	0.999992	108.634	-0.377018	0.640843	0.231868	-0.785993	0.680578	0.222862	0.468453	0.264711
chrX	71574143	71574443	chrX_71574143_71574443	3	Plxna3	1.02542	0.0075211	0.999992	78.7159	-0.404775	0.620643	0.208306	-0.817113	0.664397	0.277759	0.542412	0.270091
chr17	35187957	35188257	chr17_35187957_35188257	3	Clic1	1.00019	0.0011473	0.999992	190.466	-0.451659	0.54853	0.323293	-0.676896	0.47085	0.202223	0.180297	0.238454
chr7	57033961	57034261	chr7_57033961_57034261	3	Prmt3	1.77192	0.00017226	0.999992	40.7022	-0.875585	0.896337	0.669488	-1.10243	NA	0.180728	0.0481538	0.198219
[truncated: 1,432 more rows]
