# Supplementary material for: Transcriptional Integration of Distinct Microbial and Nutritional Signals by the Small Intestinal Epithelium
Source: Cell Mol Gastroenterol Hepatol. 2022 May 6;14(2):465–93. doi: 10.1016/j.jcmgh.2022.04.013 (PMC9305020; doi:10.1016/j.jcmgh.2022.04.013)
Supplement: Supplementary Table S6 [file mmc6.xlsx]

## Sheet: Sheet1
Hnf4a Merged Peaks			Closest Gene		Hnf4a Differential binding
chr	start	stop	Ensembl IDs	Gene Names	GF+HFM/GF log2fc	CV+HFM/CV log2fc	CV+HFM/GF+HFM log2fc	CV/GF log2fc	GFEY/GF FDR	CVEY/CV FDR	CV+HFM/GF+HFM FDR	CV/GF FDR
chr8	79578880	79579950	ENSMUSG00000031618	Nr3c2	0.55	2.48	-1.28	-3.21	0.354	0.0191	0.0177	1.97e-08
chr2	168032597	168033088	ENSMUSG00000051149	Adnp	0.03	2.36	-0.51	-2.84	0.99	0.0433	0.278	9.76e-05
chr16	10732492	10733051	ENSMUSG00000068663	Clec16a	0.07	2.13	-0.55	-2.62	0.934	0.0365	0.219	1.34e-05
chr3	69525994	69526868	ENSMUSG00000027787	Nmd3	0.23	1.68	-0.76	-2.22	0.71	0.039	0.0691	5.74e-07
chr3	37318976	37319248	ENSMUSG00000050174	Nudt6	0	3.03	-0.14	-3.17	0.999	0.0302	0.856	0.000992
chr15	10819884	10820815	ENSMUSG00000058914	C1qtnf3	0.11	1.51	-1	-2.4	0.813	0.0498	0.0452	6.69e-21
chr17	71553689	71554062	ENSMUSG00000085916	Gm16724	0.81	2.87	-1.03	-3.09	0.323	0.0337	0.0476	0.000737
chr14	48825095	48825709	ENSMUSG00000021846	Peli2	-0.03	2.14	-1.12	-3.28	0.99	0.0399	0.02	2.17e-08
chr5	65114035	65114783	ENSMUSG00000093029	AC122043.1	0.39	1.74	-0.95	-2.3	0.396	0.0487	0.0446	2.77e-07
chr4	32374758	32375693	ENSMUSG00000040270	Bach2	0.63	1.78	-1.08	-2.23	0.19	0.0369	0.0284	6.24e-07
chr19	30303795	30304499	ENSMUSG00000024863	Mbl2	0.49	2.46	-1.5	-3.46	0.277	0.04	0.0109	2.13e-09
chr14	59662682	59663709	ENSMUSG00000021977	1700129C05Rik	0.12	2.09	-1.45	-3.42	0.827	0.0292	0.00525	3.11e-14
chr2	69221100	69222280	ENSMUSG00000027068	Dhrs9	0.32	1.82	-1.27	-2.76	0.482	0.0399	0.0173	1.37e-11
chr13	52909755	52910600	ENSMUSG00000021460	Auh	0.32	1.78	-1.05	-2.51	0.303	0.0203	0.0225	1.31e-16
chr5	33433821	33435818	ENSMUSG00000011034	Slc5a1	0.35	1.7	-1.08	-2.43	0.408	0.0357	0.0411	5.68e-18
chr12	53593410	53593837	ENSMUSG00000035133	Arhgap5	0.13	2.4	-1	-3.27	0.869	0.0333	0.0393	1.91e-07
chr2	35123096	35123894	ENSMUSG00000026879	Gsn	0.01	1.9	-0.91	-2.81	0.982	0.0313	0.0427	1.82e-10
chr5	87997873	87998352	ENSMUSG00000029273	Sult1d1	0.41	2.49	-1.21	-3.29	0.578	0.0486	0.0228	1.54e-05
chr15	59323354	59324173	ENSMUSG00000059586	Nsmce2	0.58	2.86	-1.04	-3.31	0.312	0.0156	0.042	7.57e-07
chr7	75866462	75867008	ENSMUSG00000042659	Arrdc4	0.03	3.8	-1.28	-5.05	0.966	0.0336	0.0482	1.22e-06
chr4	94899687	94900363	ENSMUSG00000084918	Gm12708	0.64	1.76	-1.24	-2.37	0.0575	0.0369	0.0241	3.81e-14
chr7	29931680	29932320	ENSMUSG00000030589	Rasgrp4	0.03	2.26	-0.65	-2.88	0.964	0.0203	0.182	8.99e-10
chr4	155078749	155079404	ENSMUSG00000029038	Ssu72	0.23	2.19	-0.57	-2.53	0.866	0.0139	0.262	1.6e-07
chr9	71958366	71959082	ENSMUSG00000032228	Tcf12	0.93	1.6	-0.63	-1.3	0.104	0.0466	0.125	0.0179
chr2	29193812	29194379	ENSMUSG00000026799	Med27	0.24	1.76	-0.94	-2.47	0.656	0.0415	0.0574	1.68e-10
chr12	8365100	8365795	ENSMUSG00000020605	Hs1bp3	0	2.13	-0.4	-2.53	0.992	0.0216	0.392	2.26e-07
chr3	97567453	97568127	ENSMUSG00000038170	Pde4dip	0.75	1.7	-0.41	-1.35	0.213	0.0344	0.398	0.00553
chr8	114285512	114286112	ENSMUSG00000031954	Cfdp1	0.26	2.65	-0.98	-3.37	0.618	0.0155	0.0526	5.19e-11
chr17	66612037	66613258	ENSMUSG00000073376	Gm10495	0.36	1.65	-0.71	-1.99	0.311	0.0368	0.139	6.4e-11
chr17	29549578	29550322	ENSMUSG00000024013	Fgd2	0.11	1.93	-0.79	-2.6	0.845	0.0201	0.0849	1.78e-12
chr14	103498828	103499208	ENSMUSG00000022124	Fbxl3	1.93	3.06	-0.81	-1.95	0.0732	0.0446	0.171	0.137
chr15	75231772	75232767	ENSMUSG00000053168	9030619P08Rik	0.91	2.28	-1.69	-3.06	0.0138	0.02	0.00127	4.1e-10
chr9	107537798	107538374	ENSMUSG00000032562	Gnai2	0.35	1.74	-1.21	-2.6	0.553	0.0481	0.0146	2.84e-08
chr15	59618029	59618950	ENSMUSG00000032501	Trib1	0.02	2.17	-0.93	-3.08	0.98	0.0109	0.0361	1.41e-15
chr6	72524262	72525248	ENSMUSG00000056698	Elmod3	0.43	2.06	-1.45	-3.07	0.321	0.0434	0.00281	0.0013
chr17	28648942	28650231	ENSMUSG00000024222	Fkbp5	0.59	2.18	-1.57	-3.15	0.406	0.0222	0.00488	0.000207
chr6	50313437	50314046	ENSMUSG00000029822	Osbpl3	0.76	2.4	-1.24	-2.88	0.275	0.047	0.0249	0.000114
chr4	141418685	141419549	ENSMUSG00000040659	Efhd2	0.05	2.08	-1.2	-3.23	0.947	0.0411	0.023	6.12e-05
chr10	59434873	59436147	ENSMUSG00000020107	Anapc16	0.64	1.39	-1.06	-1.81	0.127	0.034	0.018	2.42e-09
chr6	24272223	24272807	ENSMUSG00000046192	Iqub	0.29	2.09	-0.99	-2.79	0.618	0.0409	0.066	6.85e-08
chr3	104474001	104474484	ENSMUSG00000032902	Slc16a1	-0.09	2.77	-0.02	-2.89	0.947	0.0411	0.997	0.00103
chr9	108250185	108250483	ENSMUSG00000032612	Usp4	-0.5	2.58	0.08	-3	0.67	0.0409	0.928	0.000326
chr15	81393649	81394213	ENSMUSG00000055024	Ep300	-0.11	2.49	-0.99	-3.59	0.898	0.0411	0.0629	3.15e-07
chr8	124805056	124805741	ENSMUSG00000092329	Gm20388	0.74	2.34	-0.49	-2.09	0.341	0.0361	0.321	0.00702
chr8	122859480	122860177	ENSMUSG00000092329	Gm20388	0.45	1.85	-0.59	-1.99	0.577	0.0463	0.252	0.000348
chr5	145877321	145877592	ENSMUSG00000029622	Arpc1b	-0.66	3.51	-0.38	-4.55	0.476	0.035	0.51	1.66e-05
chr5	99284570	99284834	ENSMUSG00000029335	Bmp3	-0.3	3.43	-0.41	-4.14	0.804	0.0451	0.553	0.000165
chr2	170017797	170018639	ENSMUSG00000091760	Gm17619	0.06	1.73	-0.83	-2.5	0.921	0.0377	0.051	4.71e-10
chr19	32614803	32615557	ENSMUSG00000024896	Minpp1	0.96	3.93	0.47	-2.5	0.261	0.00549	0.416	0.0102
chr7	108252041	108253065	ENSMUSG00000030691	Fchsd2	0.34	1.65	-0.89	-2.2	0.385	0.0464	0.0524	7.39e-09
chr6	141281921	141282259	ENSMUSG00000041741	Pde3a	-0.38	2.79	-0.36	-3.53	0.748	0.0429	0.53	0.000103
chr4	98590160	98590519	ENSMUSG00000028560	Usp1	0.42	3.49	-0.85	-3.92	0.675	0.0369	0.121	0.000601
chr5	66396752	66396909	ENSMUSG00000054598	9130230L23Rik	0.28	2.96	0.28	-2.4	0.892	0.0498	0.682	0.0545
chr2	13400542	13401244	ENSMUSG00000026726	Cubn	1.4	3.67	-1.85	-4.13	0.0185	0.0377	0.00483	0.000144
chr2	18042452	18043439	ENSMUSG00000026743	Mllt10	0.86	2.66	-1.31	-3.11	0.0473	0.0222	0.0323	8.84e-09
chr9	54703235	54704115	ENSMUSG00000032293	Ireb2	0.71	1.73	-1.68	-2.7	0.0486	0.0459	0.00303	4.51e-13
chr17	24339878	24340990	ENSMUSG00000036473	Tbc1d24	1.12	2.04	-1.36	-2.28	0.0418	0.0413	0.00915	0.000318
chr2	167158872	167159562	ENSMUSG00000017929	B4galt5	1.44	4.21	-1.08	-3.85	0.0484	0.0139	0.0424	0.00131
chr6	136710321	136711427	ENSMUSG00000042638	Gucy2c	0.99	1.6	-1.18	-1.8	0.0112	0.0345	0.0118	3.2e-06
chr11	94899817	94900920	ENSMUSG00000038967	Pdk2	0.76	1.57	-1.25	-2.06	0.0191	0.0497	0.0121	4.15e-09
chr5	45873625	45874712	ENSMUSG00000039682	Lap3	0.95	2.3	-1.31	-2.67	0.0137	0.016	0.0197	2.44e-10
chr9	55095370	55096066	ENSMUSG00000032311	Nrg4	1.27	3.57	-1.44	-3.74	0.032	0.0188	0.00523	0.00018
chr2	166316779	166318268	ENSMUSG00000081123	Gm11469	0.57	2.58	-1.6	-3.6	0.0448	0.00235	0.00278	1.5e-27
chr6	90343563	90344460	ENSMUSG00000034430	Zxdc	0.65	1.89	-1.12	-2.37	0.0413	0.0171	0.0188	6.45e-13
chr7	123037910	123039364	ENSMUSG00000051910	Sox6	0.87	2.24	-1.37	-2.75	0.0148	0.0123	0.00682	8.25e-11
chr11	80558802	80559429	ENSMUSG00000035441	Myo1d	0.77	1.6	-1.29	-2.12	0.0208	0.0478	0.012	1.13e-09
chr19	38265636	38267048	ENSMUSG00000054237	5730455O13Rik	0.81	2.11	-1.34	-2.64	0.00151	0.016	0.00521	2.37e-12
chr1	82235981	82236639	ENSMUSG00000055980	Irs1	1.06	2.23	-1.44	-2.61	0.0236	0.0406	0.0194	4.27e-07
chr5	121783982	121784462	ENSMUSG00000042744	Gm15800	1.27	4.73	-1.72	-5.19	0.0208	0.00781	0.0657	4.48e-07
chr9	95961597	95962558	ENSMUSG00000032410	Xrn1	0.93	2.58	-1.64	-3.3	0.0148	0.00552	0.0048	1.17e-16
chr7	16851891	16852277	ENSMUSG00000091811	Prr24	-0.04	3.02	0.06	-3	0.977	0.0333	0.911	0.000651
chr17	88010855	88011262	ENSMUSG00000045394	Epcam	0.62	1.95	-0.59	-1.91	0.293	0.0471	0.159	0.00387
chr1	186674676	186675457	ENSMUSG00000073481	Mosc2	0.27	1.85	-1.01	-2.59	0.492	0.028	0.0359	1.11e-12
chr1	127415686	127416627	ENSMUSG00000026342	Slc35f5	0.17	1.55	-1	-2.39	0.674	0.044	0.033	2.29e-15
chr7	109207105	109208026	ENSMUSG00000070426	Rnf121	0.53	1.88	-1.27	-2.62	0.212	0.0248	0.00892	1.27e-10
chr16	38282015	38283253	ENSMUSG00000022809	Nr1i2	0.43	2.04	-1.33	-2.94	0.353	0.0255	0.0291	9.71e-21
chr1	167391100	167391584	ENSMUSG00000026568	Brp44	0.15	2.72	-1.02	-3.59	0.876	0.0343	0.036	7.19e-06
chr11	77795204	77796015	ENSMUSG00000037791	Phf12	0.72	1.86	-1.01	-2.15	0.182	0.0494	0.0223	0.000354
chr11	106133983	106134737	ENSMUSG00000078619	Smarcd2	0.07	1.78	-0.52	-2.23	0.934	0.0352	0.273	3.64e-08
chr11	20099847	20101263	ENSMUSG00000020149	Rab1	0.19	1.52	-0.52	-1.84	0.754	0.0456	0.267	1.2e-07
chr10	77610490	77611437	ENSMUSG00000053329	D10Jhu81e	0.27	2.54	-0.88	-3.15	0.56	0.0123	0.0444	0.00137
chr13	109129806	109130776	ENSMUSG00000021697	Depdc1b	0.14	3.23	-0.97	-4.06	0.854	0.00919	0.0478	1.34e-09
chr10	76492261	76493167	ENSMUSG00000001436	Slc19a1	0.24	1.52	-0.96	-2.24	0.491	0.0467	0.0336	6.98e-13
chr14	32898558	32899590	ENSMUSG00000021905	Dph3	0.61	2.04	-1.03	-2.46	0.172	0.016	0.0139	9.54e-07
chr19	24097403	24097929	ENSMUSG00000071604	Fam189a2	0.34	2.43	-0.99	-3.08	0.654	0.0418	0.0498	2.26e-05
chr11	84700418	84700761	ENSMUSG00000020527	Myo19	0.1	3.35	-1.55	-4.8	0.933	0.0499	0.0115	3.42e-06
chr16	46117680	46118216	ENSMUSG00000022657	Cd96	-0.01	1.76	-0.99	-2.75	0.994	0.0481	0.0394	2.28e-10
chr16	18631448	18632491	ENSMUSG00000072214	43713	0.03	1.87	-1.33	-3.17	0.952	0.0294	0.0152	1.62e-27
chr3	57193701	57194232	ENSMUSG00000088430	U7	0.38	3.08	-1.91	-4.61	0.543	0.0281	0.00212	1.38e-09
chr13	112842136	112842847	ENSMUSG00000086092	Gm15323	0.36	1.95	-1.37	-2.97	0.39	0.0289	0.00641	3.28e-12
chr2	173553848	173554693	ENSMUSG00000057047	1700010B08Rik	0.38	1.98	-1.12	-2.72	0.378	0.0362	0.0263	1.21e-09
chr9	66545366	66546310	ENSMUSG00000032373	Car12	0.03	1.73	-1.17	-2.88	0.972	0.041	0.0306	1.03e-22
chr4	144966281	144967172	ENSMUSG00000082758	Gm13024	-0.06	2.42	-0.97	-3.45	0.962	0.0255	0.034	1.31e-09
chr4	125090845	125091622	ENSMUSG00000001985	Grik3	0.16	2.03	-1.3	-3.17	0.719	0.0316	0.0145	2.35e-16
chr11	101530257	101531022	ENSMUSG00000034936	Arl4d	-0.14	1.71	-1.1	-2.95	0.774	0.0284	0.0157	1.02e-18
chr17	43242826	43243624	ENSMUSG00000023915	Tnfrsf21	0.12	1.6	-1.09	-2.57	0.777	0.0446	0.0202	1.8e-15
chr16	34894057	34894843	ENSMUSG00000022836	Mylk	0.14	2.18	-1.24	-3.28	0.816	0.023	0.0303	6.61e-20
chr2	62289517	62290199	ENSMUSG00000087518	Gm13561	-0.21	1.56	-1.35	-3.11	0.609	0.0421	0.0103	2.59e-29
chr19	27387073	27387642	ENSMUSG00000047298	Kcnv2	0.65	3.18	-1.64	-4.17	0.201	0.0129	0.00135	1.79e-08
chr2	24298909	24299865	ENSMUSG00000026976	Pax8	0.74	1.96	-1.2	-2.43	0.115	0.0213	0.00934	7.21e-07
chr7	16921272	16922015	ENSMUSG00000052833	Sae1	0.46	1.91	-1.29	-2.73	0.259	0.0275	0.00596	6.38e-10
chr13	9021417	9022287	ENSMUSG00000021149	Gtpbp4	0.57	1.59	-1.63	-2.64	0.133	0.0455	0.000672	1.08e-11
chr6	142747129	142747925	ENSMUSG00000048473	Gm766	0.04	1.82	-1.07	-2.86	0.941	0.0294	0.027	1.36e-14
chr3	143963942	143964589	ENSMUSG00000028266	Lmo4	0.3	1.99	-1.09	-2.77	0.498	0.0204	0.0265	1.49e-12
chr8	23733604	23734704	ENSMUSG00000031535	Dkk4	0.48	1.79	-1.22	-2.53	0.136	0.0222	0.0137	7.6e-16
chr3	50478659	50479426	ENSMUSG00000089150	U6atac	0.57	3.46	-1.62	-4.52	0.145	0.00588	0.00886	1.43e-14
chr2	75304000	75304933	ENSMUSG00000086576	Gm13660	0.4	2.01	-1.72	-3.34	0.198	0.0369	0.00771	3.11e-26
chr3	19147126	19147857	ENSMUSG00000069094	Pde7a	0.33	1.9	-1.26	-2.83	0.414	0.0303	0.013	7.99e-13
chr17	49507629	49508730	ENSMUSG00000092268	Gm20540	0.76	1.82	-1.21	-2.27	0.0637	0.0257	0.0116	3.9e-08
chr10	21232180	21232719	ENSMUSG00000088467	snoU13	1.2	4.05	-1.54	-4.39	0.349	0.00602	0.00924	5.23e-06
chr8	127455874	127456778	ENSMUSG00000031987	Egln1	0.33	2.41	-1.57	-3.64	0.415	0.014	0.0088	2.3e-22
chr10	68681321	68682193	ENSMUSG00000019944	Rhobtb1	0.13	2.93	-1.51	-4.31	0.828	0.0107	0.00997	4.69e-17
chr2	174622063	174622844	ENSMUSG00000027524	Edn3	0.28	1.6	-1.08	-2.4	0.434	0.0378	0.0199	4.64e-14
chr15	85046650	85047258	ENSMUSG00000006369	Fbln1	0.66	2.73	-1.29	-3.36	0.257	0.017	0.0266	1.65e-08
chr14	56362611	56363291	ENSMUSG00000002332	Dhrs1	0.61	2	-1.03	-2.42	0.241	0.0418	0.0275	2.08e-05
chr14	80208561	80209533	ENSMUSG00000075495	Gm6999	0.48	2.44	-1.46	-3.42	0.355	0.0276	0.0062	4.4e-09
chr11	76833055	76833521	ENSMUSG00000020838	Slc6a4	1.5	3.73	-1.38	-3.62	0.464	0.0242	0.0134	0.0061
chr7	91170507	91171775	ENSMUSG00000052353	9930013L23Rik	0.55	1.52	-0.99	-1.96	0.133	0.0368	0.0336	1.94e-10
chr3	122587282	122587945	ENSMUSG00000086397	4933405D12Rik	0.54	3.28	-1.2	-3.94	0.241	0.00367	0.0209	5.6e-11
chr11	76734071	76734816	ENSMUSG00000020840	Blmh	0.34	2.69	-1.05	-3.41	0.505	0.00412	0.0208	1.15e-11
chr17	7002262	7003566	ENSMUSG00000091711	Gm2885	0.67	1.79	-1.03	-2.15	0.133	0.0363	0.0335	4.38e-07
chr7	116442395	116442888	ENSMUSG00000031027	Stk33	0.63	2.26	-1.26	-2.89	0.1	0.019	0.0148	6.38e-10
chr6	29803382	29803948	ENSMUSG00000029772	Ahcyl2	1.03	4.13	-1.3	-4.4	0.0826	0.013	0.0127	4.02e-05
chr6	24321580	24322010	ENSMUSG00000046192	Iqub	0.87	2.89	-1.32	-3.34	0.157	0.0443	0.025	0.000103
chr7	125847771	125849766	ENSMUSG00000033917	Gde1	0.42	1.47	-1.12	-2.17	0.189	0.0381	0.0133	1.02e-13
chr17	30569086	30569663	ENSMUSG00000062202	Btbd9	0.57	2.92	-1	-3.35	0.231	0.00602	0.0338	6.37e-09
chr10	9426215	9426910	ENSMUSG00000060487	Samd5	0.69	2.11	-1.37	-2.8	0.239	0.0496	0.0137	3.53e-06
chr12	86738287	86739321	ENSMUSG00000021248	Tmed10	0.72	2.05	-1.35	-2.68	0.0571	0.0301	0.0212	1.53e-12
chr3	27219916	27221134	ENSMUSG00000039304	Tnfsf10	0.18	1.7	-1.27	-2.78	0.663	0.0282	0.00906	3.28e-19
chr17	87423994	87424847	ENSMUSG00000024145	Pigf	0.51	1.43	-1.07	-1.99	0.217	0.0422	0.0203	1.69e-10
chr8	118182785	118184094	ENSMUSG00000055435	Maf	0.22	1.76	-1.38	-2.92	0.578	0.0337	0.00395	2.07e-15
chr1	172362198	172363076	ENSMUSG00000038473	Nos1ap	0.42	1.86	-1.31	-2.75	0.217	0.0357	0.00959	1.41e-12
chr18	54041048	54041901	ENSMUSG00000073563	Csnk1g3	0.51	1.86	-1.32	-2.68	0.245	0.0272	0.00564	8.14e-10
chr6	134627985	134628836	ENSMUSG00000042992	Loh12cr1	0.24	1.77	-1.1	-2.63	0.616	0.0357	0.0366	4.3e-15
chr15	98713773	98714959	ENSMUSG00000023755	Rhebl1	0.3	1.67	-1.04	-2.41	0.395	0.0452	0.0434	1.16e-15
chr10	127193912	127194621	ENSMUSG00000089789	Rdh1	0.5	2.09	-1.01	-2.6	0.193	0.0164	0.027	9.33e-10
chr4	43357537	43358429	ENSMUSG00000028457	Atp8b5	0.23	1.42	-1.09	-2.29	0.624	0.0477	0.0154	5.2e-12
chr11	110947952	110948978	ENSMUSG00000041695	Kcnj2	0.19	1.73	-1.14	-2.68	0.664	0.0301	0.00986	2.31e-13
chr14	26175500	26176224	ENSMUSG00000091164	Gm17716	0.38	4.44	-1.5	-5.56	0.399	0.00309	0.00558	9.15e-11
chr18	61415108	61415905	ENSMUSG00000024575	Pde6a	0.21	2.35	-1.01	-3.14	0.646	0.00588	0.0191	4.57e-13
chr1	169276297	169276787	ENSMUSG00000064426	U6	0.5	3.28	-1.68	-4.46	0.425	0.0338	0.0133	7.2e-08
chr10	59070177	59070805	ENSMUSG00000009647	Ccdc109a	0.38	2	-1.09	-2.71	0.395	0.0366	0.0211	0.000785
chr18	47324032	47324778	ENSMUSG00000042705	Commd10	0.38	2.38	-1.13	-3.13	0.494	0.0212	0.0245	1.26e-08
chr10	76991056	76992091	ENSMUSG00000000290	Itgb2	0.2	1.6	-0.99	-2.38	0.658	0.0357	0.0286	4.67e-12
chr7	125712578	125713205	ENSMUSG00000042246	Tmc7	0.05	1.63	-0.96	-2.55	0.939	0.0492	0.0362	4.04e-11
chr5	140067727	140068479	ENSMUSG00000029546	Uncx	0.36	1.93	-1.09	-2.66	0.396	0.0211	0.0233	1.17e-12
chr6	142476554	142477169	ENSMUSG00000030246	Ldhb	0.21	2.03	-1.32	-3.14	0.652	0.0397	0.0061	0.000375
chr4	53215853	53216950	ENSMUSG00000087192	4930412L05Rik	0.12	1.86	-1.14	-2.88	0.826	0.048	0.0354	4.06e-13
chr17	57446464	57446751	ENSMUSG00000034116	Vav1	1.29	3.3	-1.24	-3.25	0.119	0.0497	0.0304	0.00661
chr11	75380670	75381487	ENSMUSG00000038178	Slc43a2	0.85	2.46	-1.25	-2.87	0.156	0.026	0.0316	3.14e-06
chr13	46046233	46047025	ENSMUSG00000046876	Atxn1	1.01	2.41	-1.2	-2.6	0.452	0.0311	0.0146	0.00185
chr14	46637452	46638262	ENSMUSG00000083169	Gm6580	0.52	1.63	-0.93	-2.05	0.237	0.0473	0.0471	6.88e-07
chr11	99465817	99466518	ENSMUSG00000057674	Gm11938	0.02	1.55	-1.22	-2.75	0.986	0.0444	0.0127	2.02e-21
chr11	78067438	78068132	ENSMUSG00000002064	Sdf2	-0.06	3.06	-1.06	-4.18	0.937	0.00633	0.0377	1.36e-14
chr6	90360867	90361479	ENSMUSG00000048794	Ccdc37	0.59	2.15	-1.01	-2.58	0.209	0.0286	0.035	8.76e-07
chr14	60905008	60905660	ENSMUSG00000021987	Mtmr6	0.85	2.21	-1.03	-2.39	0.12	0.0362	0.0293	0.000273
chr13	75861279	75862351	ENSMUSG00000001542	Ell2	0.1	2.56	-1.47	-3.94	0.85	0.0201	0.0183	5.07e-21
chr18	52638625	52639170	ENSMUSG00000024528	Srfbp1	0.76	2.66	-0.94	-2.85	0.199	0.0159	0.0379	4.32e-05
chr13	3657227	3657780	ENSMUSG00000033781	Asb13	0.26	2.04	-1.11	-2.88	0.587	0.0237	0.0168	7.6e-10
chr12	53697356	53698372	ENSMUSG00000064663	U6	0.19	2.28	-1.39	-3.47	0.681	0.027	0.0168	2.57e-15
chr17	86831912	86832927	ENSMUSG00000045038	Prkce	0.21	1.73	-1.18	-2.7	0.587	0.0467	0.0402	2.37e-23
chr2	169307615	169308172	ENSMUSG00000087074	Gm14249	0.78	2.79	-1.1	-3.11	0.167	0.0156	0.0266	1.12e-05
chr9	51120144	51121339	ENSMUSG00000036027	1810046K07Rik	0.3	1.52	-0.92	-2.13	0.61	0.041	0.0482	9.56e-09
chr6	94019227	94019943	ENSMUSG00000045095	Magi1	0.27	1.99	-0.91	-2.63	0.551	0.0308	0.0215	0.00325
chr2	15069884	15070448	ENSMUSG00000083860	Gm13313	0.65	1.79	-1.42	-2.56	0.137	0.0497	0.0124	3.37e-09
chr13	75051073	75052065	ENSMUSG00000086743	Hnrnpa1l2-ps	0.63	3.46	-1.03	-3.86	0.233	0.00374	0.0248	1.56e-07
chr14	58011062	58011608	ENSMUSG00000021947	Cryl1	0.33	2.15	-1.03	-2.85	0.486	0.0208	0.0292	2.57e-09
chr3	34018687	34019260	ENSMUSG00000090828	Sox2ot	0.59	1.8	-1.19	-2.4	0.151	0.0294	0.00803	1.24e-07
chr13	21492950	21493570	ENSMUSG00000021327	Zkscan3	0.27	3.6	-1.08	-4.4	0.665	0.00552	0.0217	8.74e-09
chr11	66849438	66850431	ENSMUSG00000050270	Tmem220	0.3	1.68	-1.16	-2.54	0.349	0.0421	0.0342	5.66e-23
chr10	41945118	41945930	ENSMUSG00000048756	Foxo3	0.09	1.68	-0.82	-2.41	0.841	0.0255	0.0443	9.91e-14
chr6	71390937	71391712	ENSMUSG00000002222	Rmnd5a	0.39	1.74	-0.93	-2.28	0.451	0.0311	0.0269	8.29e-07
chr11	62045641	62047319	ENSMUSG00000042331	Specc1	0.24	1.54	-1.02	-2.32	0.522	0.0466	0.0266	9.08e-13
chr11	45680992	45681423	ENSMUSG00000006169	Clint1	0.51	3.05	-1.17	-3.71	0.426	0.0158	0.0165	3.51e-06
chr17	80881875	80882876	ENSMUSG00000024241	Sos1	0.49	1.9	-1.13	-2.54	0.185	0.0204	0.0186	3.52e-12
chr8	84916399	84917486	ENSMUSG00000031712	Il15	0.72	2.06	-1.31	-2.65	0.0751	0.0273	0.0237	8.13e-12
chr5	96824672	96825888	ENSMUSG00000034687	Fras1	-0.09	1.57	-1.04	-2.71	0.857	0.0432	0.0345	2.47e-21
chr19	56890603	56891062	ENSMUSG00000035173	A630007B06Rik	0.42	3.83	-1.42	-4.83	0.798	0.0296	0.0399	4.21e-06
chr13	54683711	54685170	ENSMUSG00000025869	Nop16	0.51	1.69	-1.26	-2.44	0.0904	0.0282	0.0125	4.92e-17
chr6	142751628	142752233	ENSMUSG00000048473	Gm766	0.41	2.89	-1.31	-3.78	0.503	0.0255	0.0159	3.44e-07
chr11	116290675	116291622	ENSMUSG00000050628	Fam100b	0.86	1.95	-1.07	-2.16	0.212	0.0175	0.0477	2.69e-12
chr6	86702778	86703518	ENSMUSG00000029994	Anxa4	0.51	2.27	-1.37	-3.13	0.4	0.0499	0.0178	5.24e-07
chr5	92488001	92488580	ENSMUSG00000084111	Gm15710	0.8	3.31	-1.11	-3.62	0.154	0.0129	0.0427	2.25e-06
chr14	26663671	26664364	ENSMUSG00000021866	Anxa11	0.24	1.9	-0.99	-2.65	0.708	0.0464	0.0423	1.28e-07
chr17	27762721	27763260	ENSMUSG00000024213	Nudt3	0.4	2.24	-0.83	-2.67	0.472	0.0165	0.041	1.71e-06
chr4	128949506	128950991	ENSMUSG00000087575	Gm12976	0.43	1.68	-0.94	-2.19	0.125	0.0311	0.0439	1.63e-13
chr16	16888381	16888903	ENSMUSG00000022779	Top3b	0.35	2.52	-1.03	-3.2	0.513	0.0155	0.0261	1.82e-08
chr3	88219439	88220712	ENSMUSG00000050144	Slc25a44	0.36	1.65	-1.12	-2.41	0.321	0.0442	0.0224	4.34e-12
chrX	70198713	70199182	ENSMUSG00000031349	Nsdhl	0.19	2.12	-1.26	-3.19	0.773	0.0418	0.0204	2.06e-10
chr2	152631723	152632387	ENSMUSG00000007659	Bcl2l1	0.38	2.19	-1.48	-3.3	0.228	0.0216	0.0144	7.28e-25
chr9	121345472	121346242	ENSMUSG00000032536	Trak1	0.44	1.45	-1.08	-2.09	0.142	0.0495	0.0238	3.73e-14
chr3	58463721	58464151	ENSMUSG00000036432	Siah2	0.46	3.79	-1.27	-4.6	0.518	0.0233	0.0222	1.1e-05
chr4	41265332	41266214	ENSMUSG00000028436	Dcaf12	0.23	1.87	-1.07	-2.71	0.517	0.0268	0.0336	1e-17
chr16	91449383	91449925	ENSMUSG00000084866	A930006K02Rik	0.97	3.01	-1.31	-3.35	0.0673	0.016	0.0168	5.66e-06
chr12	3284103	3284867	ENSMUSG00000020671	Rab10	0.1	2.68	-1.21	-3.79	0.878	0.0129	0.0244	4.58e-14
chr5	38877044	38877772	ENSMUSG00000005107	Slc2a9	-0.06	2.17	-0.97	-3.19	0.953	0.0345	0.0433	1.64e-09
chr19	6471060	6471879	ENSMUSG00000033768	Nrxn2	0.5	1.8	-1.3	-2.61	0.174	0.0377	0.00916	6.26e-11
chr15	72890502	72891177	ENSMUSG00000047921	Trappc9	0.49	1.67	-1.01	-2.2	0.367	0.0494	0.0192	1.77e-05
chr8	126328510	126328988	ENSMUSG00000092329	Gm20388	0.23	4.11	-1.12	-5	0.764	0.014	0.0305	1.07e-06
chr18	11574513	11575215	ENSMUSG00000041238	Rbbp8	0.41	2.42	-1.29	-3.3	0.42	0.0203	0.0081	2.44e-09
chr17	33925317	33926398	ENSMUSG00000092602	4931413I07Rik	0.49	1.64	-1.26	-2.4	0.556	0.0467	0.0247	3.77e-13
chr17	32008921	32009372	ENSMUSG00000024042	Sik1	0.38	1.99	-0.98	-2.59	0.457	0.0425	0.0475	5.95e-07
chr2	31064759	31065401	ENSMUSG00000000194	Gpr107	0.3	1.97	-1.54	-3.21	0.577	0.0481	0.00344	8.74e-11
chr9	63049028	63049896	ENSMUSG00000058444	Map2k5	0.49	1.92	-0.94	-2.37	0.351	0.0337	0.0294	1.33e-05
chr6	91485445	91486891	ENSMUSG00000090846	Lsm3	0.71	2.23	-1.7	-3.22	0.0719	0.009	0.00108	3.98e-16
chr6	138048114	138048618	ENSMUSG00000044378	Slc15a5	0.65	3.06	-1.4	-3.81	0.194	0.0109	0.00569	2.33e-08
chr3	38364682	38365794	ENSMUSG00000044864	Ankrd50	0.23	1.54	-1.25	-2.56	0.476	0.0378	0.0106	4.52e-22
chr15	7321179	7321704	ENSMUSG00000042961	Egflam	0.16	2.07	-1.14	-3.05	0.806	0.0308	0.0173	1.04e-09
chr16	95857984	95858769	ENSMUSG00000040732	Erg	0.16	1.78	-1.06	-2.69	0.722	0.0441	0.0214	0.000176
chr4	108889316	108890207	ENSMUSG00000028559	Osbpl9	0.6	2.34	-1.25	-2.99	0.31	0.0467	0.018	1.46e-05
chr13	75936160	75936710	ENSMUSG00000001542	Ell2	0.41	2.61	-1.34	-3.55	0.739	0.00412	0.0118	1.33e-13
chr15	98858787	98859899	ENSMUSG00000043091	Tuba1c	0.43	1.58	-1.21	-2.36	0.363	0.0357	0.00916	1.52e-09
chr14	99600034	99600683	ENSMUSG00000022064	Pibf1	0.26	1.7	-1.44	-2.87	0.547	0.0481	0.00539	1.14e-13
chr5	89061288	89062133	ENSMUSG00000029291	Rufy3	0.16	1.87	-1.38	-3.1	0.654	0.0365	0.0127	9.83e-22
chr13	112835990	112836523	ENSMUSG00000086092	Gm15323	0.24	2.08	-1.37	-3.21	0.572	0.0372	0.00814	2.94e-12
chr11	22644089	22644570	ENSMUSG00000085803	Gm12056	0.34	1.96	-1.19	-2.81	0.562	0.0472	0.0256	4.05e-09
chr2	147656240	147656724	ENSMUSG00000065791	U6	0.52	3.22	-1.71	-4.4	0.293	0.0159	0.000572	9.7e-09
chr15	38489710	38490579	ENSMUSG00000037458	Azin1	0.41	1.95	-1.1	-2.63	0.631	0.0242	0.0446	7.5e-14
chr3	132319631	132320159	ENSMUSG00000028029	Aimp1	0.21	1.65	-0.99	-2.44	0.746	0.0474	0.0302	5.11e-08
chr17	13025293	13026125	ENSMUSG00000078247	Airn	0.17	1.83	-1	-2.66	0.733	0.026	0.0312	1.85e-13
chr14	121742489	121743264	ENSMUSG00000063410	Stk24	0.62	2.81	-1.23	-3.42	0.24	0.0159	0.0133	3.1e-07
chr18	64261429	64262387	ENSMUSG00000086128	1700091E21Rik	-0.06	2.12	-1.56	-3.74	0.935	0.03	0.00451	1.32e-17
chr10	77695848	77697288	ENSMUSG00000000374	Trappc10	0.3	1.38	-1	-2.08	0.409	0.0465	0.0203	2.58e-12
chr12	112219708	112220480	ENSMUSG00000037904	Ankrd9	0.47	1.78	-0.97	-2.28	0.217	0.0313	0.0302	2.02e-08
chr17	43291374	43292086	ENSMUSG00000023915	Tnfrsf21	0.46	3.38	-1.02	-3.93	0.233	0.038	0.0361	0.000593
chr17	26361752	26362625	ENSMUSG00000024187	Itfg3	0.24	3.21	-1.12	-4.09	0.669	0.0109	0.0343	4.85e-10
chr2	33302179	33302916	ENSMUSG00000085742	Gm13536	0.22	1.68	-0.95	-2.41	0.711	0.0459	0.0373	1.35e-07
chr1	65193174	65193701	ENSMUSG00000025950	Idh1	0.57	3.38	-1.2	-4.01	0.382	0.0201	0.024	7.55e-06
chr14	103486783	103487503	ENSMUSG00000022124	Fbxl3	0.1	1.74	-1.01	-2.66	0.828	0.0254	0.0273	1.03e-17
chr9	108696791	108697892	ENSMUSG00000032599	Ip6k2	0.52	2.03	-1.11	-2.62	0.181	0.0296	0.0148	2.84e-08
chr13	100886418	100887324	ENSMUSG00000021643	Serf1	0.42	2.31	-1.04	-2.93	0.211	0.00588	0.0188	1.9e-14
chr1	184198229	184199030	ENSMUSG00000038633	Degs1	0.09	1.54	-0.97	-2.43	0.857	0.0451	0.0479	8.87e-20
chr12	101945146	101946012	ENSMUSG00000021180	Rps6ka5	0.51	1.77	-1.51	-2.77	0.187	0.0454	0.00754	2.73e-14
chr11	22721166	22721718	ENSMUSG00000084081	Gm12057	0.76	2.19	-1.08	-2.52	0.561	0.019	0.0305	6.11e-05
chr11	83829648	83831294	ENSMUSG00000034940	Synrg	-0.06	1.83	-1.23	-3.11	0.939	0.0146	0.0168	1.32e-28
chr12	79990874	79991734	ENSMUSG00000021118	Plek2	0.33	2.18	-1.08	-2.93	0.45	0.013	0.0271	2.61e-13
chr6	119455653	119456614	ENSMUSG00000030170	Wnt5b	0.22	1.56	-0.83	-2.17	0.535	0.0374	0.0484	9.13e-12
chr5	140421661	140422324	ENSMUSG00000048988	Elfn1	0.34	1.69	-0.91	-2.26	0.416	0.0304	0.0417	2.87e-10
chr7	121877830	121879156	ENSMUSG00000048782	Insc	0.23	1.65	-1.34	-2.76	0.486	0.0436	0.0142	5.96e-23
chr14	8970750	8971762	ENSMUSG00000033885	Pxk	0.24	1.9	-1.37	-3.03	0.542	0.0199	0.00344	3.6e-16
chr1	167997881	167998582	ENSMUSG00000091458	Gm17444	0.03	1.87	-1.09	-2.93	0.967	0.0365	0.0278	5.48e-14
chr5	34138978	34139784	ENSMUSG00000005299	Letm1	-0.19	2.12	-0.93	-3.25	0.678	0.0352	0.048	1e-12
chr11	119381763	119382680	ENSMUSG00000039850	A730011L01Rik	0.33	1.65	-1.02	-2.34	0.285	0.0297	0.0262	3.48e-15
chr12	16915261	16916149	ENSMUSG00000020580	Rock2	0.15	2.22	-1.49	-3.56	0.725	0.0222	0.0117	5.66e-23
chr16	97820481	97821071	ENSMUSG00000000385	Tmprss2	0.33	2.16	-1.19	-3.03	0.545	0.035	0.0183	4.79e-09
chr7	130353370	130354182	ENSMUSG00000030769	Slc5a11	0.35	1.65	-1.03	-2.33	0.342	0.0418	0.038	7.65e-13
chr5	136229091	136229651	ENSMUSG00000019178	Styxl1	0.46	1.73	-1.27	-2.54	0.262	0.0466	0.0112	6.77e-10
chr1	174581901	174582845	ENSMUSG00000026544	Dusp23	0.4	1.96	-1.24	-2.8	0.308	0.0219	0.0122	2.45e-12
chr9	59564019	59564696	ENSMUSG00000074259	Gramd2	0.09	2.26	-1.23	-3.39	0.914	0.0344	0.0139	3.06e-09
chr5	29965963	29967034	ENSMUSG00000039000	Ube3c	0.44	1.96	-1.2	-2.72	0.188	0.0327	0.0281	2.54e-14
chr11	6032668	6033495	ENSMUSG00000053838	Nudcd3	0.26	1.91	-1.47	-3.12	0.549	0.049	0.00821	5.4e-14
chr15	73128833	73129484	ENSMUSG00000022607	Ptk2	-0.05	2.77	-1.17	-3.98	0.971	0.015	0.0165	5.11e-11
chr8	107332323	107333867	ENSMUSG00000069925	4932416K20Rik	0.19	1.45	-1.16	-2.42	0.604	0.0463	0.0201	4.41e-22
chrX	136191138	136191592	ENSMUSG00000031438	Rnf128	0.53	2.49	-1.13	-3.09	0.366	0.0305	0.0361	1.33e-06
chr16	86817052	86817405	ENSMUSG00000089252	SNORA17	0.8	2.58	-1.14	-2.92	0.178	0.026	0.0156	0.000137
chr17	73903567	73904603	ENSMUSG00000024064	Galnt14	0.02	1.88	-1.33	-3.19	0.973	0.0372	0.0204	2.84e-25
chr7	53157038	53157456	ENSMUSG00000002781	Tmem143	0.14	2.25	-1.04	-3.16	0.891	0.0428	0.0498	3.79e-07
chr12	70657077	70657791	ENSMUSG00000076174	AC153658.1	0.41	2.79	-1.26	-3.63	0.32	0.0107	0.00917	0.000319
chr6	134420520	134421562	ENSMUSG00000030201	Lrp6	0.72	1.76	-1.45	-2.48	0.0781	0.0463	0.00344	1.56e-07
chr4	71799482	71800420	ENSMUSG00000008305	Tle1	0.12	1.67	-1.08	-2.62	0.788	0.0368	0.0298	5.7e-17
chr1	43209365	43210141	ENSMUSG00000008136	Fhl2	0.69	1.64	-1.05	-2	0.128	0.0482	0.0362	1.11e-06
chr5	73744798	73745819	ENSMUSG00000029153	Ociad2	1.14	3.85	-2.02	-4.73	0.403	0.0156	0.00331	7.85e-07
chr1	135311340	135312027	ENSMUSG00000070643	Sox13	0.38	1.98	-1.21	-2.81	0.371	0.0391	0.0133	0.000765
chr15	31514325	31515032	ENSMUSG00000022235	Cmbl	1.52	2.01	-1.59	-2.07	0.187	0.0452	0.0126	0.000487
chr15	80016331	80017893	ENSMUSG00000042428	Mgat3	0.31	1.51	-1.03	-2.23	0.445	0.0492	0.0382	1.28e-13
chr14	15428336	15429481	ENSMUSG00000021733	Slc4a7	0.57	1.63	-1.26	-2.32	0.196	0.0416	0.0108	2.3e-09
chr2	76312275	76313480	ENSMUSG00000042359	Osbpl6	0.25	1.91	-1.32	-2.98	0.458	0.0458	0.0179	5.59e-06
chr15	102211986	102212963	ENSMUSG00000088286	U6	0.2	1.68	-1.21	-2.7	0.57	0.0365	0.0146	1.38e-17
chr7	137450635	137451437	ENSMUSG00000030849	Fgfr2	0.17	1.62	-1.17	-2.61	0.743	0.0471	0.0194	1.75e-12
chr1	44180956	44181931	ENSMUSG00000041684	Bivm	0.43	2.11	-1.21	-2.88	0.205	0.0153	0.0107	5.17e-14
chr1	88429913	88430684	ENSMUSG00000026238	Ptma	0.33	2.04	-0.97	-2.68	0.444	0.021	0.0488	1.38e-11
chr2	181384637	181385399	ENSMUSG00000002455	Prpf6	0.64	1.91	-1.13	-2.4	0.18	0.0302	0.0126	2.74e-06
chr14	8845303	8846105	ENSMUSG00000025277	Abhd6	0.39	1.8	-1.04	-2.45	0.205	0.0369	0.0436	1.49e-14
chr6	92227130	92227934	ENSMUSG00000005892	Trh	0.41	2.24	-1.07	-2.9	0.354	0.0219	0.0378	8.88e-10
chr10	88886734	88887351	ENSMUSG00000074802	Gas2l3	0.23	2.18	-1.49	-3.44	0.641	0.0201	0.00439	2.1e-14
chr3	130675056	130675868	ENSMUSG00000088522	SNORA61	0.64	2.1	-1.45	-2.91	0.0837	0.0109	0.00375	1.06e-14
chr11	35563686	35564604	ENSMUSG00000018846	Pank3	0.85	2.6	-1.01	-2.76	0.107	0.0109	0.0288	8.95e-06
chr5	122270270	122271122	ENSMUSG00000042594	Sh2b3	0.71	1.97	-1.11	-2.38	0.102	0.0309	0.0204	1.27e-06
chr15	31191817	31192557	ENSMUSG00000039168	Dap	0.33	1.61	-0.87	-2.15	0.476	0.0362	0.0348	1.29e-07
chr10	74975461	74976057	ENSMUSG00000033416	1110038D17Rik	0.48	2.02	-1.02	-2.56	0.425	0.0479	0.0261	3.18e-05
chr3	148398451	148398925	ENSMUSG00000028184	Lphn2	-0.05	1.93	-0.95	-2.94	0.966	0.0471	0.0389	1.68e-08
chr4	141281681	141282130	ENSMUSG00000078515	Ddi2	0.49	2.12	-0.87	-2.49	0.362	0.0366	0.0475	3.36e-05
chr12	104053039	104053606	ENSMUSG00000041702	Btbd7	0.19	2.34	-1.39	-3.54	0.824	0.0422	0.00663	1.32e-07
chr2	84602473	84603392	ENSMUSG00000023224	Serping1	0.36	1.69	-1.18	-2.51	0.363	0.0472	0.0192	4.62e-11
chr5	111792129	111792946	ENSMUSG00000050017	Pitpnb	0.62	3.14	-1.33	-3.85	0.297	0.0241	0.0266	4.6e-07
chr9	75210654	75211550	ENSMUSG00000042688	Mapk6	0.63	1.71	-1.61	-2.69	0.0746	0.0496	0.00758	2.31e-18
chr19	24333742	24334480	ENSMUSG00000059363	Fxn	0.12	2.68	-1.21	-3.77	0.857	0.0178	0.0251	1.18e-12
chr7	53719558	53720248	ENSMUSG00000030839	Sergef	0.12	2.07	-1.23	-3.18	0.807	0.0345	0.02	9.07e-06
chr8	107627872	107628638	ENSMUSG00000062181	Ces3b	0.83	2.17	-1.32	-2.65	0.056	0.0233	0.0129	1.98e-08
chr7	105672556	105674289	ENSMUSG00000065803	U1	0.43	1.92	-1.08	-2.57	0.346	0.0159	0.0356	2.72e-15
chr7	51495567	51496669	ENSMUSG00000088439	7SK	0.74	1.76	-1.65	-2.66	0.0686	0.0456	0.00235	2.18e-10
chr12	53546381	53548022	ENSMUSG00000035133	Arhgap5	0.64	2.01	-1.18	-2.55	0.0881	0.0167	0.0234	7.24e-14
chr9	57570966	57571476	ENSMUSG00000038957	Edc3	0.82	2.49	-1.17	-2.85	0.0844	0.0202	0.0362	0.000728
chr6	113519066	113519558	ENSMUSG00000034023	Fancd2	0.58	3.67	-1.73	-4.82	0.335	0.0389	0.007	3.13e-06
chr2	112138061	112139152	ENSMUSG00000027130	Slc12a6	0.41	1.41	-1.11	-2.11	0.187	0.0442	0.0165	4.23e-15
chr9	121418105	121419029	ENSMUSG00000032532	Cck	0.55	2.09	-1.33	-2.87	0.0688	0.0203	0.00573	4.29e-13
chr18	36816291	36817128	ENSMUSG00000024483	Ankhd1	0.48	2.39	-1.62	-3.54	0.317	0.0219	0.00203	3.29e-11
chr2	26290267	26291332	ENSMUSG00000026924	Sec16a	0.45	1.81	-1.28	-2.64	0.138	0.0301	0.0122	3.25e-15
chr4	144512260	144513071	ENSMUSG00000066026	Dhrs3	0.32	2.66	-1.49	-3.83	0.554	0.0203	0.007	7.38e-11
chr6	91496428	91497010	ENSMUSG00000090846	Lsm3	0.52	2.25	-1.05	-2.78	0.395	0.0345	0.0344	1.26e-05
chr18	20605377	20606368	ENSMUSG00000001804	Dsg4	0.2	1.76	-1.17	-2.73	0.618	0.0463	0.0146	1.56e-12
chr11	8403608	8404722	ENSMUSG00000020422	Tns3	0.52	1.74	-1.26	-2.48	0.134	0.0496	0.0163	2.39e-10
chr7	20152821	20153566	ENSMUSG00000044709	Gemin7	-0.12	2.13	-1.09	-3.34	0.861	0.0479	0.0368	6.41e-11
chr11	80661542	80662274	ENSMUSG00000086703	4930507D10Rik	0.12	1.65	-1.42	-2.95	0.794	0.0471	0.00404	5.48e-16
chr19	17909881	17910570	ENSMUSG00000024713	Pcsk5	0.68	2.87	-1.02	-3.21	0.275	0.0203	0.0408	2.38e-05
chr4	129428073	129428846	ENSMUSG00000028790	Khdrbs1	0.53	1.95	-0.95	-2.37	0.33	0.0203	0.0487	9.32e-08
chr6	129061406	129062222	ENSMUSG00000079295	Klrb1-ps1	0.41	1.87	-1.14	-2.6	0.239	0.0255	0.018	7.21e-13
chr8	127239161	127240056	ENSMUSG00000037300	Ttc13	0.4	1.85	-1.26	-2.71	0.277	0.0196	0.0147	5.03e-20
chr7	88095772	88096743	ENSMUSG00000025724	Sec11a	0.38	4.15	-1.18	-4.95	0.495	0.00304	0.0245	1.15e-09
chr6	35118704	35119671	ENSMUSG00000038759	Nup205	0.17	1.94	-1.11	-2.88	0.632	0.0196	0.0236	4.59e-20
chr16	30845871	30846754	ENSMUSG00000064754	U6	0.39	1.93	-1.45	-3	0.292	0.0287	0.00566	2.56e-15
chr1	130219605	130220495	ENSMUSG00000026354	Lct	0.22	1.59	-0.97	-2.34	0.556	0.0443	0.0395	4.42e-14
chr10	84355965	84356751	ENSMUSG00000020037	Rfx4	0.68	2.74	-1.12	-3.19	0.281	0.025	0.0447	4.34e-06
chr4	62183700	62184567	ENSMUSG00000028394	Pole3	0.21	1.8	-1.02	-2.61	0.581	0.0311	0.0375	1.17e-14
chr1	123360063	123361065	ENSMUSG00000026339	Ccdc93	0.54	1.5	-0.98	-1.93	0.0746	0.0395	0.0274	1.9e-10
chr5	91763102	91764736	ENSMUSG00000084111	Gm15710	0.45	2.5	-1.23	-3.29	0.219	0.00602	0.015	8.31e-17
chr5	136262226	136262733	ENSMUSG00000019179	Mdh2	0.73	2.75	-1.39	-3.41	0.204	0.0313	0.00881	9.11e-06
chr18	73999258	73999918	ENSMUSG00000064036	Mro	0.61	1.94	-1.06	-2.39	0.274	0.041	0.038	5.7e-06
chr4	40837794	40838268	ENSMUSG00000081309	Gm12397	0.46	4.57	-1.06	-5.17	0.341	0.00138	0.0147	4.31e-09
chr13	36017722	36018200	ENSMUSG00000021418	Rpp40	1.29	2.74	-0.96	-2.41	0.0695	0.03	0.048	0.00766
chr5	146714823	146715452	ENSMUSG00000056035	Cyp3a11	0.41	3.04	-1.91	-4.53	0.445	0.0494	0.0496	1.99e-09
chr18	60870063	60870739	ENSMUSG00000054008	Ndst1	0.26	1.83	-1.07	-2.64	0.589	0.0426	0.0335	8.38e-11
chr8	15788516	15788943	ENSMUSG00000060924	Csmd1	0.42	3.1	-1.21	-3.89	0.54	0.0165	0.0267	9.94e-08
chr17	67230294	67231367	ENSMUSG00000033278	Ptprm	0.55	3.31	-1.11	-3.87	0.131	0.00219	0.0275	7.97e-06
chr12	112400010	112400656	ENSMUSG00000083193	4930595D18Rik	0.32	2.37	-1.13	-3.19	0.452	0.0059	0.0264	1e-18
chr13	97975127	97975896	ENSMUSG00000021665	Hexb	-0.27	2.64	-1.2	-4.11	0.719	0.0496	0.0398	1.66e-08
chr3	104505514	104506244	ENSMUSG00000089452	U6	-0.07	1.8	-1.27	-3.14	0.936	0.0357	0.0145	1.22e-15
chr10	41949802	41951267	ENSMUSG00000048756	Foxo3	0.7	1.71	-1.46	-2.46	0.0757	0.039	0.0109	3.25e-14
chr6	5485524	5486243	ENSMUSG00000019577	Pdk4	0.5	2.4	-1.05	-2.95	0.413	0.0282	0.0411	1.43e-06
chr1	82243994	82244630	ENSMUSG00000055980	Irs1	0.62	1.91	-1.11	-2.4	0.184	0.0368	0.036	3.59e-08
chr2	154910274	154910639	ENSMUSG00000027597	Ahcy	0.41	4.03	-1.08	-4.7	0.565	0.015	0.0285	8.68e-06
chr7	129941887	129942362	ENSMUSG00000066189	Cacng3	0.98	3.13	-1.5	-3.65	0.0825	0.0355	0.0108	4.95e-05
chr1	136172167	136173213	ENSMUSG00000084509	U6	0.43	1.97	-1.15	-2.69	0.553	0.0294	0.0382	9.34e-15
chr1	95613238	95613806	ENSMUSG00000026279	Thap4	0.74	3.76	-1.42	-4.44	0.156	0.0165	0.0232	1.62e-07
chr8	91741343	91742020	ENSMUSG00000069962	Gm5356	0.55	2.11	-1.19	-2.76	0.225	0.0398	0.0453	5.2e-10
chr7	63338447	63339027	ENSMUSG00000030451	Herc2	0.2	2.12	-0.9	-2.82	0.802	0.0267	0.0406	7.57e-07
chr1	189650374	189651297	ENSMUSG00000026610	Esrrg	0.23	2.03	-1.16	-2.96	0.522	0.015	0.0226	1.12e-21
chr6	138000561	138001054	ENSMUSG00000044378	Slc15a5	0.12	2.24	-1.11	-3.23	0.837	0.014	0.0188	2.64e-13
chr11	45673675	45674503	ENSMUSG00000006169	Clint1	0.42	1.69	-1.3	-2.56	0.291	0.045	0.0102	2.82e-11
chr10	40061635	40062274	ENSMUSG00000038491	4930520K10Rik	0.27	3.89	-0.96	-4.58	0.783	0.0191	0.086	1.27e-05
chr14	27999290	27999823	ENSMUSG00000021895	Arhgef3	-0.09	2.96	-0.06	-3.11	0.952	0.00781	0.922	8.47e-06
chr6	24329781	24330352	ENSMUSG00000046192	Iqub	0.3	1.94	-0.8	-2.45	0.667	0.0416	0.0784	1.2e-05
chr9	64540285	64540909	ENSMUSG00000036466	Megf11	0.11	1.84	-0.78	-2.51	0.83	0.0203	0.0699	6.03e-12
chr4	24504293	24504666	ENSMUSG00000045751	Mms22l	-0.28	3.95	-0.59	-4.82	0.791	0.0226	0.358	3.07e-06
chr6	86572782	86573077	ENSMUSG00000033508	Asprv1	0.13	4.06	-0.8	-4.74	0.916	0.0145	0.129	4.79e-06
chr11	120533813	120535687	ENSMUSG00000025142	Aspscr1	0.12	1.38	-0.6	-1.86	0.841	0.0452	0.127	1.5e-08
chr4	132449876	132450420	ENSMUSG00000028878	Fam76a	0.02	2.11	-0.49	-2.58	0.992	0.0418	0.331	2.2e-05
chr13	112413302	112413707	ENSMUSG00000086649	Gm15286	0.44	3.34	-0.33	-3.24	0.603	0.014	0.541	0.000218
chr1	72340246	72341172	ENSMUSG00000026188	Tmem169	0.22	1.5	-0.66	-1.94	0.552	0.0478	0.136	1.64e-10
chr10	77576833	77577962	ENSMUSG00000000732	Icosl	0.14	1.57	-0.61	-2.04	0.735	0.0344	0.149	4.74e-11
chr18	79223273	79224109	ENSMUSG00000024548	Setbp1	0.43	1.65	-0.75	-1.97	0.318	0.0442	0.0702	4.91e-06
chr10	98699981	98700478	ENSMUSG00000019960	Dusp6	0.47	2.17	-0.72	-2.43	0.426	0.0336	0.111	6.38e-05
chr17	80295027	80295610	ENSMUSG00000059811	Atl2	-0.35	2.29	-0.12	-2.76	0.614	0.0404	0.816	0.0266
chrX	159566550	159567095	ENSMUSG00000064428	U6	0.29	2.53	-0.9	-3.14	0.654	0.0186	0.0878	6.34e-08
chr7	117446052	117446897	ENSMUSG00000038371	Sbf2	0.14	1.7	-0.76	-2.32	0.813	0.0352	0.0791	1.23e-07
chr16	87681256	87682245	ENSMUSG00000025612	Bach1	0.39	2.37	-0.8	-2.79	0.594	0.0287	0.117	7.11e-06
chr12	82509903	82510565	ENSMUSG00000021139	Gm20498	0.16	1.73	-0.78	-2.34	0.815	0.0466	0.0865	1.24e-07
chr15	89259934	89260476	ENSMUSG00000022617	Chkb	0.46	2.3	-0.44	-2.28	0.552	0.0344	0.364	0.00118
chr14	76890996	76891595	ENSMUSG00000022010	Tsc22d1	-0.08	1.72	-0.95	-2.74	0.869	0.047	0.0731	1.96e-19
chr7	125403058	125403516	ENSMUSG00000055159	4930583K01Rik	0.02	2.53	-0.93	-3.44	0.982	0.0204	0.0709	4.44e-09
chr14	118547749	118548255	ENSMUSG00000022131	Gpr180	0.04	2.39	-0.75	-3.1	0.97	0.0204	0.113	4.43e-08
chr5	107866733	107867117	ENSMUSG00000070632	Btbd8	0.41	2.63	-0.27	-2.49	0.669	0.0242	0.559	0.00221
chr16	33245866	33246427	ENSMUSG00000022807	Osbpl11	0.09	3.3	-0.83	-4.05	0.909	0.0199	0.153	4.52e-08
chr16	93615309	93615912	ENSMUSG00000051483	Cbr1	0.22	2.9	-0.6	-3.29	0.842	0.0344	0.309	0.000234
chr10	79786638	79787182	ENSMUSG00000020131	Pcsk4	0.27	2.47	-0.99	-3.2	0.781	0.0487	0.0785	2.6e-05
chr5	65017198	65018364	ENSMUSG00000093029	AC122043.1	0.09	1.71	-0.85	-2.47	0.865	0.0452	0.0817	1.04e-11
chr3	129040201	129040740	ENSMUSG00000028024	Enpep	-0.52	2.66	-0.92	-4.1	0.511	0.0428	0.0964	6.78e-08
chr5	119428738	119429616	ENSMUSG00000018076	Med13l	0.29	2.19	-0.9	-2.8	0.476	0.00602	0.0539	4.12e-18
chr8	83302748	83303237	ENSMUSG00000031714	Gab1	0.04	3.38	-0.97	-4.31	0.959	0.00938	0.0767	2.55e-10
chr3	69665736	69666193	ENSMUSG00000043461	1110032A04Rik	0.29	2.28	-0.63	-2.62	0.716	0.0421	0.227	0.000107
chr1	173143759	173144646	ENSMUSG00000005677	Nr1i3	0.18	1.81	-0.79	-2.42	0.726	0.0473	0.133	0.000164
chr3	122086690	122087833	ENSMUSG00000028121	Bcar3	-0.02	2.08	-0.84	-2.94	0.99	0.0203	0.102	1.88e-18
chr7	77362721	77363153	ENSMUSG00000030551	Nr2f2	-0.78	3.82	-0.19	-4.79	0.438	0.0263	0.816	4.19e-06
chr8	124900373	124901502	ENSMUSG00000092329	Gm20388	-0.07	1.57	-0.41	-2.05	0.926	0.0494	0.324	0.00185
chr2	91034814	91036784	ENSMUSG00000002108	Nr1h3	0.07	1.56	-0.57	-2.06	0.921	0.0467	0.158	0.00148
chr17	6444779	6446139	ENSMUSG00000091795	Gm17692	0.35	1.94	-0.83	-2.42	0.454	0.0165	0.0708	3.54e-10
chr6	135150124	135150663	ENSMUSG00000030207	8430419L09Rik	-0.07	2.85	-0.89	-3.81	0.955	0.035	0.088	2.53e-06
chr5	100472162	100472952	ENSMUSG00000029326	Enoph1	0.32	1.97	-0.8	-2.44	0.577	0.0452	0.102	2.32e-06
chr9	63979150	63979868	ENSMUSG00000032401	Lctl	0.12	1.57	-0.45	-1.89	0.872	0.0428	0.288	6.99e-06
chr11	117717329	117717855	ENSMUSG00000017716	Birc5	0.72	2.23	-0.87	-2.38	0.146	0.0156	0.0743	2.95e-07
chr6	50496600	50497020	ENSMUSG00000077357	SNORA17	-0.63	3.17	-0.53	-4.33	0.48	0.0357	0.368	3.56e-06
chr5	32726243	32726981	ENSMUSG00000014956	Ppp1cb	-0.07	1.8	-0.64	-2.51	0.913	0.0479	0.208	7e-10
chr5	38941432	38942160	ENSMUSG00000005103	Wdr1	0.16	2.22	-0.77	-2.82	0.807	0.0155	0.126	1.14e-12
chr11	94410166	94410661	ENSMUSG00000039096	Rsad1	-0.08	1.72	-0.36	-2.16	0.93	0.0463	0.379	4.46e-05
chr4	117314488	117315038	ENSMUSG00000033423	Eri3	-0.36	3.01	-0.57	-3.94	0.751	0.026	0.351	9.91e-07
chr8	81792501	81793344	ENSMUSG00000037022	Mmaa	-0.1	1.42	-0.86	-2.39	0.808	0.0494	0.0506	3.78e-18
chr8	118614493	118614960	ENSMUSG00000087787	U7	-0.18	2.55	-0.65	-3.38	0.812	0.0258	0.199	9.03e-08
chr19	40559243	40560154	ENSMUSG00000025006	Sorbs1	0.03	1.96	-0.61	-2.54	0.964	0.022	0.179	4.72e-10
chr2	75798419	75799103	ENSMUSG00000075272	Ttc30a2	0.21	1.93	-0.66	-2.39	0.652	0.0145	0.0966	1.79e-10
chr9	51131233	51131729	ENSMUSG00000036027	1810046K07Rik	0.16	4.22	-0.97	-5.03	0.854	0.014	0.0945	9.8e-07
chr11	6129597	6131149	ENSMUSG00000020447	Npc1l1	0.13	1.76	-0.6	-2.23	0.796	0.0255	0.181	4.04e-11
chr1	167123941	167124320	ENSMUSG00000040848	Sft2d2	0.67	3.74	-0.37	-3.44	0.505	0.0223	0.499	0.00318
chr5	144295613	144296213	ENSMUSG00000001847	Rac1	0.32	2.18	-0.97	-2.84	0.5	0.0465	0.0659	0.00148
chr6	49361947	49362521	ENSMUSG00000023403	Stk31	0.19	2.31	-0.73	-2.85	0.841	0.0455	0.167	2.07e-05
chr5	122298745	122299199	ENSMUSG00000044134	Fam109a	-0.14	2.39	-0.34	-2.87	0.902	0.0377	0.505	3.94e-05
chr3	122111909	122112279	ENSMUSG00000028121	Bcar3	0.05	3.03	-0.62	-3.61	0.97	0.026	0.248	1.53e-05
chr12	36731125	36731707	ENSMUSG00000020581	Agr2	-0.22	1.51	-0.54	-2.27	0.674	0.0455	0.179	5.74e-09
chr18	12273878	12274428	ENSMUSG00000049411	6030446N20Rik	0.14	2.57	-0.48	-2.91	0.862	0.0171	0.333	5.7e-07
chr13	4232679	4233748	ENSMUSG00000071551	Akr1c19	0.99	3.95	-1.75	-4.71	0.0617	0.0491	0.102	3.32e-10
chrX	98027241	98027851	ENSMUSG00000009670	Tex11	0.97	1.99	-0.91	-1.93	0.0609	0.0452	0.0758	0.000858
chr4	6275231	6275975	ENSMUSG00000085295	4930430E12Rik	0.1	1.84	-0.56	-2.3	0.87	0.034	0.231	4.69e-08
chr2	157187630	157188136	ENSMUSG00000063019	Manbal	0.8	2.26	-1	-2.46	0.201	0.0473	0.0642	0.000353
chr7	52823788	52824286	ENSMUSG00000085214	0610005C13Rik	-0.51	3.56	-0.21	-4.28	0.443	0.009	0.715	4.26e-08
chr2	127566567	127567361	ENSMUSG00000027378	Nphp1	0	1.74	-0.79	-2.53	0.992	0.0344	0.0731	1.25e-11
chr17	24288663	24289355	ENSMUSG00000024122	Pdpk1	0.69	2.2	-0.88	-2.39	0.314	0.0202	0.0561	0.000133
chr17	12916791	12917561	ENSMUSG00000023830	Igf2r	0.54	2.16	-0.88	-2.49	0.277	0.0469	0.0924	6.28e-06
chr1	79747754	79748132	ENSMUSG00000073643	Wdfy1	0.51	3.24	-0.75	-3.48	0.536	0.015	0.106	0.000139
chr2	76209814	76210578	ENSMUSG00000042369	Rbm45	0.67	3.7	-0.89	-3.91	0.192	0.00219	0.0833	7.98e-09
chr7	87039083	87039645	ENSMUSG00000063801	Ap3s2	0.15	3.31	-0.75	-3.9	0.847	0.00919	0.116	5.17e-07
chr6	91094990	91095450	ENSMUSG00000034245	Hdac11	0.45	1.8	-0.67	-2.01	0.404	0.0262	0.126	1.03e-05
chr3	63641765	63642384	ENSMUSG00000036834	Plch1	0.41	2.15	-0.74	-2.48	0.559	0.0334	0.0984	0.000124
chr9	30933572	30934375	ENSMUSG00000031995	St14	0.04	1.58	-0.83	-2.37	0.964	0.0452	0.0646	4.65e-11
chr6	35124238	35124988	ENSMUSG00000038759	Nup205	0.1	1.66	-0.75	-2.31	0.848	0.0492	0.134	1.5e-12
chr12	32171956	32172303	ENSMUSG00000020659	Cbll1	0.2	2.37	-0.11	-2.29	0.902	0.0427	0.855	0.00731
chr18	47603287	47603910	ENSMUSG00000019647	Sema6a	0.52	1.97	-0.91	-2.35	0.266	0.0381	0.0502	7.86e-06
chr8	73160574	73161426	ENSMUSG00000038508	Gdf15	-0.07	1.55	-0.78	-2.4	0.91	0.0418	0.097	4.72e-16
chr5	125947464	125948046	ENSMUSG00000037905	Bri3bp	0.52	1.69	-0.29	-1.46	0.39	0.0216	0.432	0.00349
chr9	121344254	121344746	ENSMUSG00000032536	Trak1	0.72	2.07	-0.5	-1.86	0.282	0.0463	0.308	0.00718
chr14	26161519	26162052	ENSMUSG00000091164	Gm17716	0.44	1.88	-0.78	-2.22	0.363	0.0456	0.134	1.71e-06
chr11	60241138	60241795	ENSMUSG00000018415	4933439F18Rik	0.29	3.19	-1.13	-4.03	0.568	0.0158	0.0532	8.14e-10
chr13	101098683	101099534	ENSMUSG00000082956	Naip3	0.66	2.9	-0.91	-3.14	0.415	0.0333	0.0939	0.00037
chr2	162811417	162812206	ENSMUSG00000017868	Sgk2	0.03	1.89	-0.71	-2.58	0.989	0.0451	0.152	2.19e-06
chr15	64000781	64001302	ENSMUSG00000022377	Asap1	-0.03	2.65	-0.71	-3.4	0.969	0.00588	0.115	4.97e-14
chr4	8674293	8674680	ENSMUSG00000041235	Chd7	0.78	3.92	-0.05	-3.19	0.523	0.0165	0.92	0.00952
chr1	127398503	127399020	ENSMUSG00000026342	Slc35f5	0.12	2.34	-0.93	-3.15	0.857	0.0203	0.0739	5.82e-12
chr3	18967398	18967780	ENSMUSG00000027599	Armc1	0.17	2.72	-0.29	-2.84	0.865	0.0294	0.593	0.000611
chr10	7583956	7584542	ENSMUSG00000039981	Zc3h12d	0.19	1.98	-0.64	-2.43	0.774	0.028	0.143	1.11e-06
chr17	29389187	29389609	ENSMUSG00000024007	Ppil1	0.1	2.27	-0.97	-3.13	0.904	0.0431	0.06	2.26e-08
chr5	53037402	53038174	ENSMUSG00000029173	Sepsecs	0.22	1.7	-0.8	-2.28	0.551	0.0483	0.13	2.76e-14
chr3	109380797	109382019	ENSMUSG00000033721	Vav3	0.15	1.54	-0.89	-2.27	0.658	0.034	0.0545	3.16e-21
chr8	96706802	96707206	ENSMUSG00000031765	Mt1	1.46	2.84	-0.88	-2.26	0.1	0.0453	0.103	0.039
chr14	23927821	23928407	ENSMUSG00000068680	Gm10248	-0.17	2.55	-0.67	-3.39	0.824	0.0117	0.087	0.000493
chr2	73749110	73749708	ENSMUSG00000018770	Atp5g3	0.12	2.29	-0.7	-2.87	0.898	0.0357	0.0925	1.29e-05
chr2	142524532	142525358	ENSMUSG00000038844	Kif16b	0.97	3.83	-0.59	-3.45	0.321	0.015	0.363	0.000841
chr1	136505788	136506674	ENSMUSG00000042207	Kdm5b	0.12	1.94	-0.56	-2.38	0.894	0.0352	0.262	3.3e-06
chr10	21184733	21185859	ENSMUSG00000037535	1700021A07Rik	0.23	2.72	-0.52	-3.01	0.762	0.00726	0.284	1.49e-07
chr11	117707756	117708277	ENSMUSG00000017716	Birc5	0.14	3.7	-0.88	-4.45	0.902	0.0336	0.157	2.89e-05
chr6	23968283	23968713	ENSMUSG00000043865	Tas2r118	0.37	2.93	-0.85	-3.41	0.633	0.0229	0.0774	2.3e-05
chr16	58539111	58539795	ENSMUSG00000022747	St3gal6	0.22	2.74	-0.26	-2.78	0.753	0.0105	0.579	6.45e-06
chr2	29999952	30000430	ENSMUSG00000039678	Tbc1d13	0.3	2.98	-0.92	-3.6	0.644	0.0203	0.0856	2.12e-07
chr6	125283221	125283647	ENSMUSG00000030340	Scnn1a	0.49	2.78	-0.85	-3.14	0.48	0.0255	0.114	9.73e-06
chr4	33089039	33089484	ENSMUSG00000028278	Rragd	-0.05	3.95	-1.04	-5.04	0.981	0.0204	0.0682	9.82e-07
chr15	99114914	99115366	ENSMUSG00000078907	Fam186b	0.44	2.3	-0.8	-2.65	0.54	0.034	0.0912	8.36e-05
chr18	84899177	84899724	ENSMUSG00000047992	Fam69c	-0.09	2.82	-0.79	-3.7	0.938	0.00781	0.0908	3.61e-10
chr14	31882327	31882784	ENSMUSG00000042323	Pbrm1	0.07	2.55	-0.81	-3.28	0.947	0.0418	0.173	9.15e-06
chr7	3131058	3131620	ENSMUSG00000055452	Gm7353	0.56	3.99	-0.53	-3.95	0.434	0.00704	0.27	4.76e-05
chr11	35568633	35569515	ENSMUSG00000018846	Pank3	0.09	1.62	-0.6	-2.13	0.904	0.034	0.111	8.17e-07
chr3	35893346	35893944	ENSMUSG00000027709	Mccc1	0.51	4.09	-1.81	-5.39	0.349	0.0477	0.0731	1.56e-09
chr11	24046391	24046837	ENSMUSG00000000861	Bcl11a	-0.05	2.37	-0.55	-2.97	0.971	0.0406	0.322	3.65e-06
chr14	70905918	70906605	ENSMUSG00000022098	Bmp1	0.36	1.46	-0.84	-1.95	0.318	0.0497	0.0544	1.86e-09
chr19	29740545	29741042	ENSMUSG00000046324	Ermp1	0.49	3.93	-0.93	-4.37	0.539	0.019	0.0788	5.23e-05
chr18	12805931	12806955	ENSMUSG00000024424	Ttc39c	0.23	1.72	-0.85	-2.35	0.611	0.0439	0.125	3.91e-18
chr14	104389249	104389711	ENSMUSG00000022122	Ednrb	0.86	3.59	-1.05	-3.79	0.322	0.0302	0.0633	0.000821
chr14	25927903	25928845	ENSMUSG00000072686	Gm10398	-0.09	1.92	-0.69	-2.7	0.896	0.045	0.109	2e-07
chr14	8675541	8676030	ENSMUSG00000025278	Flnb	-0.08	2.18	-0.66	-2.91	0.964	0.0445	0.175	4.21e-05
chr8	96710358	96710773	ENSMUSG00000031765	Mt1	0.54	3.37	-0.01	-2.84	0.632	0.00919	0.993	0.00287
chr6	131292104	131292511	ENSMUSG00000032899	Styk1	-0.04	3.45	-0.73	-4.22	0.967	0.0202	0.208	6.65e-07
chr6	38852533	38853420	ENSMUSG00000029925	Tbxas1	0.08	1.72	-0.88	-2.52	0.909	0.0391	0.107	3.43e-21
chr7	140379893	140380547	ENSMUSG00000030970	Ctbp2	0.44	1.94	-0.67	-2.16	0.502	0.0205	0.13	2.42e-05
chr5	151363937	151364843	ENSMUSG00000041147	Brca2	0.35	1.94	-0.96	-2.54	0.584	0.0409	0.07	9.49e-08
chr11	35548088	35548665	ENSMUSG00000092992	AL731688.1	0.59	2.72	-0.87	-3	0.373	0.024	0.096	0.00938
chrX	99281184	99281727	ENSMUSG00000079481	Nhsl2	0.41	1.79	-0.85	-2.22	0.336	0.0344	0.0671	3.33e-08
chr11	40070166	40070625	ENSMUSG00000085301	Gm12132	0.66	3.74	-0.85	-3.93	0.468	0.0311	0.178	0.000593
chr16	91571298	91571808	ENSMUSG00000022964	Tmem50b	0.17	2.07	-0.49	-2.39	0.816	0.0203	0.262	1.47e-06
chr10	79519033	79520023	ENSMUSG00000075706	Gpx4	0.27	1.69	-0.96	-2.38	0.402	0.0352	0.05	6.68e-17
chr7	106333617	106334087	ENSMUSG00000030747	Dgat2	0.55	2.55	-0.91	-2.91	0.427	0.036	0.095	6.14e-05
chr17	85052879	85053320	ENSMUSG00000024253	Dync2li1	0.53	2.32	-0.91	-2.7	0.486	0.0454	0.0718	0.000208
chr16	4997648	4998019	ENSMUSG00000022542	43720	0.21	3.92	-0.4	-4.11	0.874	0.0167	0.512	0.000161
chr7	134873429	134874249	ENSMUSG00000060034	Ctf2	0.17	1.74	-0.64	-2.2	0.754	0.0294	0.177	2.46e-11
chr11	90216230	90217124	ENSMUSG00000003949	Hlf	0.13	1.56	-0.92	-2.35	0.768	0.044	0.0514	1.38e-15
chr7	134120475	134121027	ENSMUSG00000030682	Cdipt	0.77	3.31	-1.04	-3.58	0.363	0.0496	0.144	0.000492
chr4	133074223	133075031	ENSMUSG00000037600	1810019J16Rik	0.39	1.77	-0.91	-2.29	0.373	0.0316	0.0512	1.34e-09
chr8	124505112	124505460	ENSMUSG00000092329	Gm20388	0.26	2.46	-0.69	-2.89	0.771	0.034	0.166	5.09e-05
chr9	59545377	59545822	ENSMUSG00000074259	Gramd2	0.34	2.75	-0.44	-2.84	0.7	0.0343	0.46	0.000472
chr13	58453628	58453994	ENSMUSG00000060176	Kif27	0.58	2.42	-0.64	-2.48	0.516	0.0291	0.228	0.000621
chr17	28897813	28898512	ENSMUSG00000004864	Mapk13	0.46	2.25	-0.56	-2.36	0.595	0.0313	0.276	0.000505
chr2	59826417	59826918	ENSMUSG00000026987	Baz2b	0.06	1.97	-0.69	-2.6	0.953	0.0395	0.117	5.85e-07
chr7	52280234	52280596	ENSMUSG00000046574	Prr12	0.44	2.69	-0.28	-2.53	0.611	0.0191	0.582	0.000982
chr11	120162887	120163282	ENSMUSG00000039741	Bahcc1	-0.03	2.62	-0.51	-3.16	0.98	0.0203	0.337	3.55e-06
chr4	122652155	122652783	ENSMUSG00000086443	4933421A08Rik	0.14	1.93	-0.74	-2.52	0.835	0.0344	0.0879	1.69e-06
chr9	20807214	20807873	ENSMUSG00000003299	Mrpl4	0.25	2.05	-0.74	-2.55	0.622	0.0316	0.112	6.28e-08
chr1	93332844	93333580	ENSMUSG00000055866	Per2	0.38	2.61	-0.59	-2.81	0.617	0.0124	0.201	1.83e-05
chr10	90522418	90523024	ENSMUSG00000019979	Apaf1	0.21	2.23	-0.97	-2.99	0.608	0.0289	0.0934	1.17e-15
chr15	94393196	94393696	ENSMUSG00000059883	Irak4	-0.2	2.38	-0.9	-3.48	0.725	0.036	0.0879	6.18e-11
chr4	149788739	149789261	ENSMUSG00000039852	Rere	0.45	1.52	-0.92	-1.99	0.659	0.0367	0.0544	1.11e-07
chr10	21720125	21720652	ENSMUSG00000019970	Sgk1	0.34	2.02	-0.99	-2.67	0.671	0.0418	0.0624	1.64e-06
chr8	93638213	93638660	ENSMUSG00000031666	Rbl2	0.55	3.68	-1.12	-4.24	0.573	0.0383	0.106	0.000152
chr6	18309957	18310472	ENSMUSG00000000416	Cttnbp2	0.45	2.66	-1.01	-3.21	0.434	0.0412	0.107	5.42e-07
chr3	49836671	49837360	ENSMUSG00000037892	Pcdh18	-0.01	2.61	-0.25	-2.86	0.997	0.0157	0.573	1.06e-05
chr10	98724101	98724454	ENSMUSG00000019960	Dusp6	0.11	2.83	-0.45	-3.17	0.927	0.0391	0.451	0.000282
chr6	47304431	47305042	ENSMUSG00000039419	Cntnap2	0.6	2.71	-1.1	-3.21	0.388	0.0456	0.0731	3.81e-05
chr13	22442665	22443066	ENSMUSG00000069293	Vmn1r198	-0.4	3.44	0.11	-3.73	0.683	0.0153	0.837	2.65e-05
chr2	11306228	11306784	ENSMUSG00000086491	Gm13291	0.04	2.96	-0.24	-3.16	0.991	0.0207	0.721	7.09e-05
chr14	60833857	60834254	ENSMUSG00000063895	Nupl1	0.45	3.15	-0.08	-2.78	0.681	0.0219	0.901	0.00291
chr12	70552041	70552419	ENSMUSG00000044147	Arf6	0.67	2.47	-0.62	-2.42	0.399	0.0357	0.205	0.00257
chr16	34908919	34909429	ENSMUSG00000022836	Mylk	0.16	1.83	-0.68	-2.35	0.85	0.0355	0.18	1.29e-08
chr8	36717409	36718121	ENSMUSG00000070056	Mfhas1	0.04	1.95	-0.74	-2.65	0.964	0.0281	0.123	3.45e-11
chr5	24262711	24263158	ENSMUSG00000038135	Crygn	1.21	3.2	-0.29	-2.27	0.186	0.0117	0.595	0.0182
chr11	83685349	83685932	ENSMUSG00000020679	Hnf1b	0.75	2.72	-0.47	-2.44	0.242	0.0124	0.306	0.000492
chr13	47075322	47075620	ENSMUSG00000089131	SNORA18	0.28	3.19	0.3	-2.6	0.85	0.0226	0.643	0.0122
chr16	78217437	78217736	ENSMUSG00000077451	SNORA17	-1.12	3.37	0.04	-4.45	0.218	0.0452	0.944	2.94e-05
chr15	96452200	96452563	ENSMUSG00000023169	Slc38a1	-0.02	2.18	-0.09	-2.28	0.997	0.0395	0.848	0.00132
chr1	34906573	34906885	ENSMUSG00000026123	Plekhb2	0.24	3.57	-0.63	-3.97	0.848	0.034	0.287	0.000317
chr16	30416524	30416998	ENSMUSG00000022533	Atp13a3	0.05	2.97	-0.53	-3.45	0.975	0.035	0.338	0.000166
chr9	84355101	84355394	ENSMUSG00000066452	Gm8226	0.79	3.69	-0.09	-2.99	0.391	0.0205	0.909	0.00594
chr7	87013457	87013752	ENSMUSG00000063801	Ap3s2	0.08	2.38	-0.23	-2.53	0.95	0.0443	0.653	0.00169
chr17	17200471	17200894	ENSMUSG00000067034	Zfp960	-0.18	2.36	-0.08	-2.61	0.888	0.0416	0.899	0.000434
chr7	135188185	135188391	ENSMUSG00000064677	U1	-0.02	3.36	0.34	-3.04	0.992	0.0498	0.615	0.0153
chr10	118415456	118415775	ENSMUSG00000028630	Dyrk2	0.47	2.69	-0.82	-3.04	0.608	0.0416	0.114	0.000571
chr19	41870574	41870923	ENSMUSG00000025154	Arhgap19	0.21	3.63	-0.06	-3.48	0.848	0.02	0.948	0.000601
chr9	34900305	34901339	ENSMUSG00000032038	St3gal4	0.31	2.09	-0.51	-2.29	0.602	0.0313	0.333	3.96e-06
chr6	5778387	5778733	ENSMUSG00000029757	Dync1i1	0.25	2.39	-0.29	-2.42	0.83	0.0313	0.608	0.00102
chr6	115038095	115038578	ENSMUSG00000089134	AC147047.1	-0.07	2.52	0.26	-2.33	0.964	0.037	0.645	0.00478
chr13	46138678	46139542	ENSMUSG00000038152	5033430I15Rik	0.5	1.64	-0.84	-1.98	0.262	0.0481	0.0738	3.64e-06
chr14	54847048	54847713	ENSMUSG00000076928	Trac	0.18	1.87	-0.51	-2.2	0.754	0.0459	0.326	6.62e-07
chr15	77036317	77036853	ENSMUSG00000033565	Rbfox2	-0.05	1.82	-0.22	-2.09	0.97	0.0482	0.649	0.000191
chr18	38887902	38888275	ENSMUSG00000036452	Arhgap26	-0.54	2.86	0.17	-3.22	0.441	0.0219	0.744	4.75e-06
chr4	117970518	117970750	ENSMUSG00000033295	Ptprf	1.02	3.2	-0.53	-2.71	0.361	0.0344	0.336	0.0186
chr19	10235467	10235803	ENSMUSG00000010663	Fads1	0.57	3.41	0.4	-2.44	0.651	0.0204	0.521	0.021
chr12	16593991	16594416	ENSMUSG00000020593	Lpin1	0.51	3.28	-0.91	-3.68	0.438	0.016	0.0715	9.28e-06
chr15	34334270	34334876	ENSMUSG00000022324	Matn2	0.21	3.34	-0.94	-4.07	0.792	0.0114	0.0513	2.02e-07
chr6	49064464	49064824	ENSMUSG00000029814	Igf2bp3	-0.22	1.88	0.25	-1.86	0.802	0.0336	0.559	0.00147
chr11	86420597	86421011	ENSMUSG00000018171	Vmp1	0.23	3.28	-0.94	-3.99	0.85	0.0475	0.109	0.000306
chr18	39527780	39528363	ENSMUSG00000036452	Arhgap26	0.23	2.28	-0.17	-2.22	0.774	0.0261	0.729	0.00054
chr2	4481094	4481802	ENSMUSG00000026657	Frmd4a	-0.2	2.91	-1.05	-4.16	0.858	0.0369	0.0562	5.6e-07
chr4	129496950	129497365	ENSMUSG00000028788	Ptp4a2	-0.26	2.03	0.03	-2.26	0.776	0.034	0.951	5.15e-05
chr6	34482969	34483547	ENSMUSG00000085187	Gm13860	0.13	3.14	-0.44	-3.45	0.9	0.0314	0.498	3.54e-05
chr17	6178433	6179241	ENSMUSG00000034377	Tulp4	0.11	1.72	-0.63	-2.24	0.869	0.0487	0.169	2.41e-07
chr13	104490567	104491396	ENSMUSG00000032621	Srek1	-0.26	2.14	0.31	-2.09	0.736	0.0203	0.523	4.24e-05
chr19	56778322	56778653	ENSMUSG00000035283	Adrb1	0.59	3.09	-0.94	-3.43	0.457	0.0363	0.104	0.000239
chr8	93904948	93905430	ENSMUSG00000055932	Fto	0.44	2.64	-0.7	-2.9	0.657	0.0313	0.188	0.000676
chr13	39038152	39038899	ENSMUSG00000021432	Slc35b3	-0.23	2.23	-0.45	-2.91	0.695	0.0171	0.351	1.42e-10
chr16	23988432	23989174	ENSMUSG00000022508	Bcl6	0.86	2.25	-0.9	-2.29	0.204	0.0458	0.0723	0.00175
chr2	130699921	130701652	ENSMUSG00000027309	4930402H24Rik	0.5	2.09	-0.52	-2.11	0.239	0.0165	0.352	4.56e-14
chr1	91531576	91532021	ENSMUSG00000055013	Agap1	0.51	2.68	-0.58	-2.75	0.518	0.0376	0.323	0.000265
chr16	85095404	85096115	ENSMUSG00000022892	App	0.17	1.87	-0.67	-2.37	0.761	0.0248	0.152	2.17e-10
chr19	25652525	25653226	ENSMUSG00000024837	Dmrt1	0.08	2.07	-0.86	-2.85	0.928	0.0395	0.103	2.43e-09
chr1	52290127	52290434	ENSMUSG00000026103	Gls	0.2	2.23	0.33	-1.7	0.896	0.0394	0.552	0.0325
chr17	84587691	84588397	ENSMUSG00000045817	Zfp36l2	0.1	1.55	-0.74	-2.2	0.863	0.0425	0.0656	2.06e-08
chr16	52452331	52452526	ENSMUSG00000022636	Alcam	-0.24	2.67	0.29	-2.62	0.874	0.0419	0.634	0.005
chr11	115220609	115221145	ENSMUSG00000034586	C630004H02Rik	0.42	2.25	-0.66	-2.49	0.451	0.0219	0.114	1.73e-05
chr18	36867819	36868395	ENSMUSG00000044719	E230025N22Rik	0.25	2.06	-0.65	-2.46	0.655	0.0269	0.197	7.79e-09
chr12	104725214	104725792	ENSMUSG00000021208	Ifi27l2b	0.12	1.79	-0.3	-1.97	0.866	0.039	0.56	1.72e-06
chr11	101042526	101042863	ENSMUSG00000017167	Cntnap1	0.35	2.18	0.04	-1.8	0.714	0.0481	0.94	0.00997
chr17	46696041	46696584	ENSMUSG00000086673	Gm16736	0.34	1.78	-0.37	-1.81	0.515	0.0308	0.42	1.05e-05
chrX	101208675	101208930	ENSMUSG00000064876	U6	0.07	3.64	0.1	-3.47	0.957	0.0312	0.893	0.00339
chr13	64450664	64451218	ENSMUSG00000021477	Ctsl	-0.11	3.06	-0.62	-3.79	0.882	0.00633	0.198	1.23e-09
chr13	95135093	95135342	ENSMUSG00000021686	Ap3b1	0.34	2.06	-0.01	-1.72	0.75	0.0404	0.992	0.0162
chr5	73727819	73728121	ENSMUSG00000029153	Ociad2	0.77	2.71	-0.42	-2.36	0.377	0.0345	0.407	0.0106
chr4	154608806	154609301	ENSMUSG00000029050	Ski	-0.19	2.76	-0.3	-3.25	0.807	0.0155	0.538	8.65e-07
chr2	126397818	126398197	ENSMUSG00000027359	Slc27a2	-0.06	3.5	-0.6	-4.17	0.97	0.0421	0.354	0.00015
chr3	144508630	144508984	ENSMUSG00000037033	Clca4	-0.01	3.12	0.04	-3.09	1	0.035	0.939	0.00117
chr13	93654892	93655385	ENSMUSG00000021704	Mtx3	0.07	2.38	-0.12	-2.44	0.975	0.0311	0.863	0.000508
chr19	10034140	10034633	ENSMUSG00000024661	Fth1	-0.08	2.66	-0.49	-3.23	0.943	0.0109	0.281	2.41e-08
chr13	37924300	37924780	ENSMUSG00000039087	Rreb1	0.46	3.14	-0.41	-3.09	0.665	0.0159	0.461	0.000416
chr4	128710648	128710899	ENSMUSG00000085085	1700086P04Rik	0.14	2.43	0.14	-2.15	0.951	0.0475	0.834	0.0182
chr14	74031353	74031823	ENSMUSG00000022110	Sucla2	0.47	3.03	0.06	-2.5	0.54	0.00781	0.924	0.00149
chr17	27053690	27054192	ENSMUSG00000024301	Kifc5b	0.63	2.78	-0.35	-2.49	0.468	0.0216	0.549	0.00175
chr1	155617211	155618513	ENSMUSG00000066800	Rnasel	0.04	1.7	-0.85	-2.52	0.958	0.0344	0.0629	1e-12
chr17	33033309	33033998	ENSMUSG00000024292	Cyp4f14	0.43	2.3	-0.26	-2.13	0.696	0.0123	0.641	1.69e-06
chr7	3655458	3655675	ENSMUSG00000006333	Rps9	-0.36	3.82	0.57	-3.61	0.838	0.0223	0.424	0.00183
chr17	85540971	85541474	ENSMUSG00000071037	1700106N22Rik	0.41	2.17	-0.61	-2.37	0.487	0.0228	0.166	3.29e-05
chr18	21206167	21206461	ENSMUSG00000024317	Rnf138	0.67	3.73	0.65	-2.41	0.684	0.03	0.321	0.0674
chr6	34493204	34493579	ENSMUSG00000085187	Gm13860	0.83	1.94	0.51	-0.61	0.502	0.0452	0.302	0.471
chr11	100008844	100009367	ENSMUSG00000020911	Krt19	1.33	3.59	-0.93	-3.2	0.522	0.034	0.154	0.0117
chr11	79982124	79982784	ENSMUSG00000020709	Adap2	-0.22	3.73	-0.3	-4.25	0.859	0.0191	0.653	7.33e-06
chr2	124422179	124422705	ENSMUSG00000027200	Sema6d	1.2	2.97	-1.42	-3.19	0.235	0.0282	0.124	1.47e-05
chr9	43583759	43584211	ENSMUSG00000032012	Pvrl1	0.46	2.15	-0.56	-2.25	0.397	0.0239	0.223	2.05e-05
chr18	55130454	55131121	ENSMUSG00000052713	Zfp608	0.91	1.88	-1.26	-2.23	0.047	0.0498	0.0202	1.24e-05
chr4	62295637	62296371	ENSMUSG00000059810	Rgs3	1.13	3.32	-1.66	-3.86	0.0355	0.0213	0.00244	1.56e-05
chr2	75668284	75668888	ENSMUSG00000042410	Agps	1.95	3.5	-1.48	-3.03	0.0277	0.0487	0.0365	0.0144
chr2	163468385	163468838	ENSMUSG00000017707	Serinc3	1.22	4.21	-1.18	-4.18	0.044	0.0154	0.0417	0.000141
chr18	32176052	32178285	ENSMUSG00000024388	Myo7b	0.63	1.58	-1.14	-2.1	0.0402	0.0452	0.0329	1.58e-16
chr15	95624818	95625665	ENSMUSG00000064210	Ano6	0.92	1.47	-1.15	-1.69	0.00427	0.0463	0.0133	4.28e-07
chr11	12145428	12145829	ENSMUSG00000020173	Cobl	1.8	3.47	-1.17	-2.84	0.019	0.0294	0.0472	0.0133
chr14	79252237	79253236	ENSMUSG00000058997	1300010F03Rik	0.86	1.9	-1.23	-2.27	0.027	0.0429	0.0184	1.67e-06
chr13	75364025	75364487	ENSMUSG00000021587	Pcsk1	1.33	3.45	-1.51	-3.63	0.0254	0.0242	0.00673	0.000286
chr10	52141501	52141974	ENSMUSG00000023068	Nus1	0.92	3.12	-1.34	-3.54	0.0448	0.0109	0.014	1.83e-07
chr4	11686274	11686685	ENSMUSG00000028217	Cdh17	2.06	3.67	-1.27	-2.88	0.0117	0.0436	0.0638	0.0234
chr2	110327245	110327633	ENSMUSG00000083320	Gm13935	2.08	3.15	-0.93	-2	0.0344	0.0398	0.112	0.113
chr7	104888479	104888859	ENSMUSG00000042797	Aqp11	3.78	3.62	-0.08	0.08	0.0419	0.0319	0.938	0.965
chr12	25575919	25576345	ENSMUSG00000020646	Mboat2	2.49	2.97	-1	-1.48	0.00519	0.041	0.122	0.212
chr9	43071487	43072825	ENSMUSG00000032014	Oaf	0.18	1.36	-0.96	-2.15	0.683	0.0487	0.0322	1.62e-14
chr9	72600767	72601160	ENSMUSG00000032216	Nedd4	-0.01	1.87	-0.98	-2.87	0.984	0.0378	0.0408	2.81e-10
chr9	120511104	120511652	ENSMUSG00000052658	5830454E08Rik	0.18	3.18	-1.2	-4.2	0.855	0.0395	0.0321	8.66e-06
chr8	129267544	129268357	ENSMUSG00000051495	Irf2bp2	0.42	1.63	-1.14	-2.34	0.242	0.0411	0.0157	1.05e-10
chr7	124618496	124619439	ENSMUSG00000030657	Xylt1	0.3	1.7	-1.04	-2.43	0.473	0.0313	0.0132	2.14e-09
chr7	134510102	134511102	ENSMUSG00000073823	Gm10586	0.3	1.76	-1.29	-2.75	0.394	0.044	0.0192	1.03e-17
chr7	138514169	138515016	ENSMUSG00000030849	Fgfr2	0.4	1.88	-0.84	-2.33	0.437	0.0206	0.0343	5.11e-07
chr7	148094374	148094982	ENSMUSG00000025488	Cox8b	-0.14	1.51	-0.94	-2.6	0.775	0.0434	0.0381	8.86e-18
chr6	54075543	54076118	ENSMUSG00000004633	Chn2	0.74	2.83	-1.33	-3.42	0.458	0.0243	0.0371	7.52e-08
chr6	54211007	54212186	ENSMUSG00000004633	Chn2	0.43	2.18	-1.6	-3.35	0.348	0.0241	0.00237	2.26e-12
chr6	87758044	87759020	ENSMUSG00000030055	Rab43	0.35	2.05	-0.93	-2.63	0.374	0.016	0.0271	1.27e-10
chr6	127625306	127626431	ENSMUSG00000030350	Prmt8	0.69	3.74	-1.43	-4.48	0.154	0.00633	0.00948	7.66e-09
chr5	120921449	120922216	ENSMUSG00000029596	Sdsl	0.16	1.71	-1.01	-2.55	0.824	0.0469	0.0425	3.86e-09
chr4	40866672	40867270	ENSMUSG00000028415	Spink4	0.84	3.94	-1.7	-4.79	0.186	0.0213	0.00734	4.49e-06
chr4	116524856	116525756	ENSMUSG00000082841	Gm12994	0.37	1.98	-0.95	-2.56	0.377	0.0203	0.0398	3.75e-10
chr4	141012102	141012690	ENSMUSG00000006215	Zbtb17	0.61	1.42	-0.82	-1.62	0.0957	0.0496	0.0475	1.23e-05
chr4	141125933	141126433	ENSMUSG00000006219	Fblim1	0.49	2.65	-1.33	-3.48	0.374	0.0345	0.023	7.52e-08
chr3	30064186	30065015	ENSMUSG00000027684	Mecom	0.25	1.56	-0.98	-2.28	0.549	0.0446	0.0308	2.91e-11
chr2	27480364	27480820	ENSMUSG00000015846	Rxra	0.48	2.11	-1.13	-2.75	0.325	0.0242	0.0192	3.13e-08
chr19	36712191	36713090	ENSMUSG00000087579	1500017E21Rik	0.42	1.59	-1.13	-2.3	0.279	0.0499	0.0206	2.07e-10
chr17	4919770	4920546	ENSMUSG00000069729	Arid1b	0.78	3.32	-2.2	-4.74	0.146	0.0368	0.000246	2.28e-07
chr17	48640005	48641079	ENSMUSG00000043592	Unc5cl	0.13	2.15	-1.14	-3.15	0.795	0.0269	0.0367	5.45e-16
chr16	76354381	76354827	ENSMUSG00000048490	Nrip1	0.77	3.34	-1.02	-3.59	0.253	0.0119	0.0402	3.8e-05
chr15	39759355	39760536	ENSMUSG00000022305	Lrp12	0.23	1.58	-1.01	-2.36	0.564	0.0365	0.0286	1.33e-13
chr15	55388614	55389260	ENSMUSG00000022370	Mrpl13	0.34	1.75	-0.98	-2.4	0.467	0.0401	0.0322	3.75e-08
chr15	85946610	85947410	ENSMUSG00000035900	Gramd4	0.83	2.07	-1.06	-2.3	0.306	0.0157	0.0413	1.16e-08
chr15	95668738	95669388	ENSMUSG00000064210	Ano6	0.42	2.69	-1.38	-3.65	0.553	0.0376	0.0161	1.21e-06
chr14	8624148	8624818	ENSMUSG00000072723	Gm10044	0.71	1.91	-0.97	-2.16	0.146	0.0497	0.0307	0.000149
chr14	26303561	26304052	ENSMUSG00000007817	Zmiz1	0.03	2.29	-0.9	-3.15	0.97	0.031	0.0491	1.29e-07
chr14	67701907	67702760	ENSMUSG00000022052	Ppp2r2a	0.48	1.49	-0.8	-1.81	0.317	0.0481	0.0436	4.49e-05
chr14	77204668	77205665	ENSMUSG00000044350	9030625A04Rik	0.29	1.57	-0.93	-2.2	0.353	0.0407	0.042	9.48e-14
chr13	74439007	74440429	ENSMUSG00000021576	Pdcd6	0.4	1.67	-1.28	-2.56	0.23	0.0449	0.00739	5.01e-12
chr13	98209739	98210243	ENSMUSG00000078952	Gm11019	0.45	3.23	-1.44	-4.23	0.439	0.0194	0.00803	7.74e-08
chr12	3829040	3829673	ENSMUSG00000020661	Dnmt3a	0.38	2.63	-0.89	-3.14	0.52	0.0215	0.0469	1.97e-06
chr12	16835193	16835670	ENSMUSG00000057469	E2f6	-0.14	2.69	-1.21	-4.04	0.903	0.0467	0.0378	3.17e-07
chr12	82907747	82908315	ENSMUSG00000042724	Map3k9	0.84	2.35	-1.05	-2.56	0.238	0.0427	0.0451	0.000988
chr12	88745710	88746602	ENSMUSG00000080496	AC120540.1	0.23	1.78	-0.97	-2.51	0.567	0.0292	0.032	3.28e-12
chr11	45618663	45619939	ENSMUSG00000086686	F630206G17Rik	0.72	1.61	-1.13	-2.02	0.304	0.0406	0.0287	6.33e-09
chr11	73150138	73150866	ENSMUSG00000069825	Spata22	0.11	1.99	-1.1	-2.98	0.816	0.0204	0.0307	1.38e-18
chr11	83686218	83687237	ENSMUSG00000020679	Hnf1b	0.39	2.54	-1.33	-3.48	0.481	0.0299	0.00886	7.3e-08
chr10	18182816	18183737	ENSMUSG00000039835	Nhsl1	0.53	1.49	-1.06	-2.01	0.0673	0.0369	0.0198	7.83e-13
chr10	44820125	44820891	ENSMUSG00000019849	Prep	0.44	1.93	-0.96	-2.46	0.257	0.0203	0.0258	2.32e-09
chr10	106800485	106800874	ENSMUSG00000019906	Lin7a	0.73	3.69	-1.41	-4.37	0.314	0.0302	0.0182	4.36e-05
chr10	125423448	125424017	ENSMUSG00000020105	Lrig3	0.24	1.76	-1.12	-2.65	0.596	0.0479	0.0214	8.94e-11
chr10	127325451	127326530	ENSMUSG00000040134	Rdh7	0.23	1.71	-1.13	-2.61	0.569	0.0304	0.0266	1.13e-19
chr1	39159132	39160188	ENSMUSG00000026077	Npas2	0.72	1.95	-1.04	-2.27	0.11	0.0316	0.0257	5.31e-06
chr1	89547197	89547791	ENSMUSG00000026288	Inpp5d	0.6	1.73	-1.03	-2.15	0.229	0.0463	0.0238	1.49e-05
chrX	73008902	73009279	ENSMUSG00000087396	4933407K13Rik	0.38	3.31	-1.21	-4.14	0.616	0.0268	0.0339	4.3e-06
chr9	12784332	12785232	ENSMUSG00000089477	5S_rRNA	0.45	2.66	-1.06	-3.28	0.341	0.0119	0.0433	3.04e-12
chr9	31729591	31730145	ENSMUSG00000032033	Barx2	1	3.82	-1.37	-4.2	0.102	0.0171	0.0302	7.9e-06
chr9	51069015	51070177	ENSMUSG00000079559	Gm684	0.27	1.81	-1.18	-2.73	0.412	0.0398	0.0257	1.74e-15
chr9	51132530	51133165	ENSMUSG00000036027	1810046K07Rik	0.15	2.59	-1.38	-3.82	0.723	0.00633	0.0109	4.52e-22
chr9	80077590	80078223	ENSMUSG00000033577	Myo6	-0.1	3.01	-0.95	-4.06	0.909	0.00602	0.0398	2.24e-11
chr9	108506210	108506788	ENSMUSG00000064145	Arih2	0.32	2.57	-1.13	-3.38	0.527	0.0153	0.0237	1.3e-10
chr9	118531396	118531911	ENSMUSG00000039115	Itga9	0.69	2.67	-0.99	-2.97	0.193	0.0157	0.0298	9.12e-06
chr9	123498359	123498694	ENSMUSG00000025240	Sacm1l	1.45	3.36	-1.28	-3.19	0.128	0.0479	0.0365	0.0134
chr8	7936600	7937188	ENSMUSG00000077378	SNORA17	1.24	3.62	-1.31	-3.69	0.12	0.0303	0.0224	0.00124
chr8	8237761	8238605	ENSMUSG00000001300	Efnb2	0.84	2.1	-1.33	-2.59	0.441	0.0281	0.0268	1.32e-08
chr8	24134982	24135485	ENSMUSG00000031543	Ank1	0.57	3.36	-1.48	-4.27	0.372	0.0344	0.025	7.26e-07
chr8	36038022	36039150	ENSMUSG00000054247	Gm9939	0.35	1.72	-1.16	-2.53	0.285	0.0339	0.0257	2.68e-18
chr8	71843090	71844076	ENSMUSG00000079038	D130040H23Rik	0.53	1.97	-1.87	-3.31	0.225	0.03	0.000942	1.28e-16
chr8	83435270	83435713	ENSMUSG00000059468	Gm4891	0.29	3.43	-1.23	-4.37	0.782	0.0411	0.0363	8.4e-05
chr8	118165343	118166105	ENSMUSG00000055435	Maf	0.13	2.15	-1.53	-3.55	0.851	0.0259	0.00288	4.22e-13
chr8	125507085	125507827	ENSMUSG00000092329	Gm20388	0.33	1.85	-1	-2.52	0.447	0.0302	0.0338	6.18e-10
chr8	125947043	125948045	ENSMUSG00000092329	Gm20388	0.13	1.99	-1.25	-3.1	0.743	0.0216	0.0241	1.5e-27
chr8	126330911	126332218	ENSMUSG00000092329	Gm20388	0.41	1.65	-0.95	-2.19	0.249	0.0258	0.0256	2.1e-10
chr7	29724441	29724867	ENSMUSG00000054808	Actn4	0.74	2.5	-1.08	-2.84	0.196	0.0361	0.0363	6.79e-05
chr7	77670211	77670730	ENSMUSG00000062383	B130024G19Rik	-0.06	2.23	-1.28	-3.58	0.926	0.028	0.0107	4.28e-13
chr7	88269448	88270196	ENSMUSG00000025726	Slc28a1	0.79	2.64	-1.89	-3.75	0.484	0.024	0.000659	1.58e-07
chr7	99173390	99174448	ENSMUSG00000052572	Dlg2	0.31	2.71	-0.95	-3.36	0.496	0.00264	0.0347	4.9e-13
chr7	106819702	106820306	ENSMUSG00000030737	Slco2b1	1.15	3.01	-1.86	-3.71	0.0661	0.0447	0.00313	6.04e-05
chr7	107692835	107693691	ENSMUSG00000030706	Mrpl48	0.22	2.29	-0.98	-3.05	0.63	0.0204	0.0435	8.9e-12
chr7	142255820	142256307	ENSMUSG00000058325	Dock1	0.56	3.54	-1.4	-4.39	0.325	0.02	0.0207	1.72e-07
chr7	150550785	150551245	ENSMUSG00000009545	Kcnq1	0.26	2.19	-1.16	-3.09	0.646	0.0393	0.0287	1.34e-09
chr6	112292076	112292527	ENSMUSG00000057604	Lmcd1	0.81	2.7	-1.78	-3.67	0.0895	0.0377	0.00392	2.89e-08
chr6	122520628	122521318	ENSMUSG00000090192	Gm16556	1.13	2.99	-1.39	-3.24	0.0786	0.026	0.0118	0.000217
chr6	137784411	137784978	ENSMUSG00000030225	Dera	0.12	2.76	-1.24	-3.88	0.876	0.0302	0.0179	6.19e-08
chr6	142748369	142748783	ENSMUSG00000048473	Gm766	0.66	2.59	-1.29	-3.21	0.367	0.0456	0.0238	8.55e-05
chr5	16925035	16926112	ENSMUSG00000090750	Gm3495	0.5	1.54	-1.06	-2.1	0.326	0.0455	0.0138	3.34e-06
chr5	24694690	24695117	ENSMUSG00000028938	Galntl5	-0.11	2.91	-1.53	-4.55	0.907	0.0395	0.00718	2.9e-08
chr5	65089606	65090497	ENSMUSG00000093029	AC122043.1	0.51	1.58	-1.03	-2.11	0.187	0.0466	0.0443	4.19e-12
chr5	99508536	99509120	ENSMUSG00000029334	Prkg2	0.04	2.6	-1.59	-4.16	0.958	0.0442	0.00539	1.66e-10
chr5	137721896	137722868	ENSMUSG00000023328	Ache	0.97	1.74	-1.35	-2.11	0.304	0.0467	0.0198	1.07e-06
chr4	48378451	48378858	ENSMUSG00000028344	Invs	0.28	3.52	-1.64	-4.88	0.717	0.0386	0.00593	2.13e-06
chr4	55739818	55740479	ENSMUSG00000085375	Gm12506	-0.01	2.87	-1.49	-4.37	0.99	0.0351	0.0145	1.6e-11
chr4	58475829	58476509	ENSMUSG00000038668	Lpar1	0.58	1.79	-1	-2.2	0.177	0.033	0.0327	4.31e-07
chr4	61494250	61494829	ENSMUSG00000058523	Mup5	-0.16	3.31	-1.23	-4.7	0.886	0.0165	0.0378	6.45e-10
chr4	82038739	82039436	ENSMUSG00000008575	Nfib	0.21	1.76	-1.13	-2.67	0.648	0.0273	0.00993	2.08e-11
chr4	94392125	94392997	ENSMUSG00000006386	Tek	0.3	1.67	-1.18	-2.55	0.403	0.0381	0.0233	1.88e-18
chr4	98914917	98916428	ENSMUSG00000028550	Atg4c	0.43	2.26	-1.3	-3.13	0.202	0.0222	0.0168	1.85e-14
chr4	111124056	111125290	ENSMUSG00000061298	Agbl4	0.95	1.99	-1.2	-2.24	0.179	0.0153	0.0157	5.79e-08
chr4	115907785	115908543	ENSMUSG00000028698	Pik3r3	0.51	2.19	-0.92	-2.6	0.327	0.0201	0.0453	3.92e-07
chr4	116555098	116555700	ENSMUSG00000033948	Zswim5	0.15	1.79	-1.19	-2.84	0.774	0.0311	0.019	3.59e-15
chr4	122648192	122649111	ENSMUSG00000086443	4933421A08Rik	0.5	1.81	-0.96	-2.27	0.239	0.0282	0.0441	2.13e-09
chr4	125724634	125725567	ENSMUSG00000028861	Mrps15	0.58	1.65	-1.34	-2.41	0.0974	0.0413	0.00695	7.2e-11
chr4	148054239	148055166	ENSMUSG00000070577	Gm572	0.18	3.92	-1.26	-4.99	0.797	0.011	0.0232	2.16e-08
chr3	30112830	30113666	ENSMUSG00000027684	Mecom	0.43	3.23	-1.54	-4.34	0.556	0.0437	0.0182	2.79e-06
chr3	51025694	51026297	ENSMUSG00000023087	Ccrn4l	0.23	1.81	-1.37	-2.95	0.547	0.0482	0.0157	3.59e-17
chr3	98953917	98954324	ENSMUSG00000004233	Wars2	1.54	3.52	-1.17	-3.15	0.056	0.0337	0.0256	0.0109
chr3	126393513	126394374	ENSMUSG00000053819	Camk2d	0.08	1.75	-1.19	-2.86	0.879	0.0446	0.0272	2.97e-18
chr3	144595318	144596417	ENSMUSG00000074195	AI747448	0.8	2.65	-0.94	-2.79	0.0918	0.0156	0.0477	8.46e-06
chr2	24324565	24325210	ENSMUSG00000026976	Pax8	0.11	3.29	-0.91	-4.09	0.908	0.00781	0.041	2.23e-08
chr2	51537545	51538130	ENSMUSG00000085014	Gm13490	0.3	1.78	-0.86	-2.34	0.496	0.0268	0.0475	2.9e-09
chr2	68773604	68774262	ENSMUSG00000027035	Lass6	0.17	1.58	-0.91	-2.32	0.712	0.0479	0.0327	9.04e-10
chr2	69747241	69748024	ENSMUSG00000044308	Ubr3	0.29	2.3	-1.25	-3.26	0.554	0.0309	0.0264	2.66e-11
chr2	172726435	172727098	ENSMUSG00000008999	Bmp7	0.33	2.26	-0.94	-2.87	0.568	0.039	0.0457	3.08e-06
chr19	40551730	40552501	ENSMUSG00000025006	Sorbs1	0.85	2.62	-1.13	-2.91	0.551	0.016	0.0442	1.9e-05
chr19	46747319	46748020	ENSMUSG00000003555	Cyp17a1	0.3	3.86	-1.22	-4.77	0.664	0.00602	0.0311	3.31e-09
chr18	4978452	4979302	ENSMUSG00000024236	Svil	0.41	1.56	-0.91	-2.06	0.313	0.0458	0.0396	6.7e-08
chr18	14790750	14791302	ENSMUSG00000037013	Ss18	0.58	2.2	-0.87	-2.49	0.317	0.027	0.0419	6.93e-05
chr18	20876804	20877352	ENSMUSG00000056124	B4galt6	0.32	2.01	-0.98	-2.66	0.595	0.0344	0.0454	1.38e-07
chr18	42147104	42147448	ENSMUSG00000073574	Grxcr2	0.97	3.54	-1.25	-3.83	0.211	0.0345	0.0279	0.000641
chr18	42210293	42210879	ENSMUSG00000057719	Sh3rf2	0.03	2.44	-0.94	-3.35	0.974	0.00919	0.045	3.71e-13
chr18	61803109	61803752	ENSMUSG00000065592	Mir145	-0.06	3.2	-1.03	-4.29	0.95	0.0211	0.0331	4.37e-07
chr18	64315142	64315801	ENSMUSG00000086128	1700091E21Rik	0.67	2.56	-1.46	-3.36	0.267	0.0344	0.00857	8.82e-07
chr18	66390013	66390484	ENSMUSG00000046318	Ccbe1	0.49	2.8	-1.29	-3.61	0.455	0.0471	0.0314	4.86e-06
chr17	13871903	13873129	ENSMUSG00000038347	Tcte2	0.36	1.62	-1.18	-2.43	0.329	0.0464	0.0206	2.83e-13
chr17	74429437	74430279	ENSMUSG00000038541	Srd5a2	0.33	1.65	-1.19	-2.51	0.415	0.0436	0.0166	7.49e-12
chr16	38010043	38010729	ENSMUSG00000046961	Gpr156	0.77	2.56	-1.29	-3.07	0.177	0.016	0.00966	2.39e-06
chr16	57495934	57496383	ENSMUSG00000022748	2610528E23Rik	0.55	2.78	-1.03	-3.26	0.453	0.0316	0.0488	5.03e-05
chr16	84790810	84791444	ENSMUSG00000053062	Jam2	0.39	4.22	-1.23	-5.06	0.565	0.0123	0.0269	7.31e-07
chr16	91441673	91442574	ENSMUSG00000022969	Il10rb	0.54	2.01	-1.16	-2.64	0.115	0.0316	0.0318	7.41e-12
chr16	93220682	93221320	ENSMUSG00000076457	Mir802	-0.1	2.75	-1.3	-4.15	0.895	0.0213	0.0131	3.44e-12
chr15	9012385	9012972	ENSMUSG00000022253	1110020G09Rik	1.15	3.06	-1.63	-3.54	0.0666	0.0302	0.00185	0.000155
chr15	53511638	53512098	ENSMUSG00000058656	Samd12	-0.03	2.82	-0.95	-3.8	0.984	0.0157	0.0287	2.3e-08
chr15	75210180	75210772	ENSMUSG00000053168	9030619P08Rik	0.16	2.31	-1.08	-3.23	0.744	0.0142	0.0225	1e-12
chr15	82280532	82280995	ENSMUSG00000068086	Cyp2d9	0.82	2.97	-1.14	-3.28	0.189	0.019	0.0267	3.99e-05
chr14	12417779	12418453	ENSMUSG00000021745	Ptprg	0.05	4.37	-1.16	-5.48	0.962	0.0109	0.0436	3.52e-08
chr14	35087983	35088908	ENSMUSG00000041471	Fam35a	0.51	2.94	-1.01	-3.44	0.251	0.00633	0.04	9.51e-10
chr14	41846782	41847438	ENSMUSG00000021791	Dydc2	0.47	1.98	-1.34	-2.85	0.359	0.0378	0.00478	1.2e-07
chr14	47436530	47436986	ENSMUSG00000062014	Gmfb	0.01	2.2	-1.04	-3.23	0.981	0.0305	0.0287	4e-09
chr14	57037503	57038000	ENSMUSG00000000365	Rnf17	0.46	2.95	-1.71	-4.2	0.456	0.0369	0.00844	2.29e-08
chr14	63711951	63712942	ENSMUSG00000064399	U6	0.29	1.94	-1.31	-2.96	0.512	0.0377	0.0139	9.56e-13
chr13	23785494	23786253	ENSMUSG00000018102	Hist1h2bc	0.63	1.63	-1.05	-2.05	0.0721	0.0316	0.0175	5.83e-09
chr13	24114350	24115002	ENSMUSG00000021338	Lrrc16a	0.73	3.21	-1.44	-3.93	0.114	0.0123	0.0147	1.11e-09
chr13	34434735	34435370	ENSMUSG00000038267	Slc22a23	-0.01	2.49	-1.12	-3.63	0.989	0.0395	0.0321	2.85e-08
chr13	36394506	36395124	ENSMUSG00000021420	Fars2	0.3	2.72	-1.33	-3.75	0.591	0.03	0.0281	4.41e-10
chr13	45178905	45179500	ENSMUSG00000047061	Gm9817	0.28	2.34	-1.26	-3.32	0.583	0.0165	0.0291	4.22e-17
chr13	46994103	46994512	ENSMUSG00000021375	Kif13a	0.64	3.58	-1.39	-4.34	0.411	0.0352	0.0188	7.55e-05
chr13	52269778	52270274	ENSMUSG00000086318	Gm16767	0.84	3.6	-1.03	-3.79	0.165	0.00879	0.0207	2.46e-05
chr13	55814807	55815402	ENSMUSG00000021497	Txndc15	0.2	2.51	-1.13	-3.44	0.791	0.027	0.0269	0.000608
chr13	56656758	56657623	ENSMUSG00000021539	Lect2	0.18	1.71	-0.96	-2.48	0.666	0.0345	0.0452	2.88e-14
chr13	56749967	56750421	ENSMUSG00000035493	Tgfbi	0.04	3.71	-1.46	-5.14	0.975	0.0368	0.0221	5.18e-07
chr13	97430930	97431502	ENSMUSG00000021670	Hmgcr	0.06	2.13	-0.84	-2.91	0.934	0.0156	0.0469	1.06e-10
chr13	101651725	101652237	ENSMUSG00000021629	Slc30a5	0.17	2.48	-1.37	-3.69	0.804	0.0287	0.00737	1.77e-09
chr13	113643559	113645355	ENSMUSG00000021759	Ppap2a	0.42	1.64	-1.25	-2.46	0.175	0.0477	0.0236	1.2e-18
chr12	53108106	53108894	ENSMUSG00000020956	6530401N04Rik	0.15	1.97	-1.03	-2.85	0.768	0.045	0.0411	4.19e-11
chr12	77679602	77680217	ENSMUSG00000052609	Plekhg3	-0.08	2.72	-1.75	-4.54	0.94	0.041	0.00208	2.19e-11
chr12	83034238	83034859	ENSMUSG00000021140	Pcnx	0.02	1.51	-0.99	-2.49	0.986	0.0463	0.0305	1.34e-15
chr12	85200452	85201372	ENSMUSG00000021224	Numb	0.27	2.24	-1.08	-3.05	0.527	0.0203	0.0377	2.09e-14
chr11	54070407	54070898	ENSMUSG00000085585	Gm12223	0.2	2.01	-1.07	-2.88	0.655	0.0235	0.0224	2.91e-12
chr11	54752270	54753087	ENSMUSG00000020400	Tnip1	0.27	1.67	-1.11	-2.51	0.432	0.0389	0.0347	3.77e-19
chr11	70590172	70590787	ENSMUSG00000043602	Zfp3	0.24	2.61	-1.13	-3.5	0.714	0.0202	0.0214	4.72e-09
chr11	76338143	76338861	ENSMUSG00000017631	Abr	0.64	1.69	-1.1	-2.16	0.185	0.0452	0.0178	4.89e-06
chr11	77640712	77641588	ENSMUSG00000000631	Myo18a	0.26	1.92	-1.17	-2.83	0.59	0.0254	0.0218	7.13e-15
chr11	78998459	78999128	ENSMUSG00000081000	Gm11200	0.3	1.68	-0.96	-2.34	0.499	0.0422	0.0451	2.35e-10
chr11	80407016	80407476	ENSMUSG00000035441	Myo1d	-0.08	1.8	-1.06	-2.94	0.917	0.0399	0.0193	1.04e-10
chr11	84678713	84679513	ENSMUSG00000020530	Ggnbp2	0.55	1.63	-1.14	-2.22	0.127	0.0494	0.0224	1.69e-09
chr11	90488852	90489583	ENSMUSG00000020546	Stxbp4	0.22	3.04	-1.18	-3.99	0.659	0.00235	0.0197	4.06e-15
chr11	99620644	99621158	ENSMUSG00000078264	Gm14194	0.39	3.64	-1.99	-5.24	0.55	0.0459	0.00497	3.22e-07
chr11	101536492	101537229	ENSMUSG00000034936	Arl4d	0.39	1.97	-1.06	-2.64	0.402	0.0337	0.0362	2.8e-09
chr11	119410929	119411731	ENSMUSG00000087675	Gm11762	0.52	2.76	-1.27	-3.51	0.491	0.00549	0.0322	6.51e-20
chr10	3132585	3133241	ENSMUSG00000015202	Cnksr3	0.62	3.08	-1.29	-3.75	0.465	0.0452	0.0335	0.00015
chr10	13186429	13187298	ENSMUSG00000062866	Phactr2	0.32	4.4	-1.23	-5.3	0.5	0.00219	0.0277	1.31e-11
chr10	25315595	25316324	ENSMUSG00000019978	Epb4.1l2	0.75	1.77	-1.14	-2.16	0.183	0.0473	0.0157	9.88e-05
chr10	41676186	41676935	ENSMUSG00000071324	Armc2	0.82	1.99	-1.35	-2.52	0.0678	0.0296	0.0129	2.18e-08
chr10	60997058	60997706	ENSMUSG00000037151	Lrrc20	0.89	2.3	-1.26	-2.66	0.499	0.0398	0.0463	1.36e-05
chr10	61007004	61007676	ENSMUSG00000037151	Lrrc20	0.87	4.1	-1.57	-4.8	0.47	0.00971	0.0118	5.45e-07
chr10	83035502	83036136	ENSMUSG00000034560	A230046K03Rik	0.64	3.13	-1.67	-4.17	0.202	0.014	0.00268	1.62e-09
chr10	124711538	124712061	ENSMUSG00000020102	Slc16a7	-0.12	2.39	-1.55	-4.07	0.846	0.0422	0.0142	2.19e-16
chr1	10252278	10252654	ENSMUSG00000067851	Arfgef1	0.33	2.75	-1.1	-3.52	0.683	0.0255	0.0264	3.29e-06
chr1	62082212	62082871	ENSMUSG00000052062	Pard3b	0.44	3.04	-1.78	-4.39	0.431	0.0362	0.00473	1.19e-08
chr1	63722643	63722961	ENSMUSG00000069085	Dytn	0.87	3.52	-1.58	-4.24	0.213	0.0391	0.0101	9.03e-05
chr1	63776809	63777289	ENSMUSG00000025963	Mdh1b	0.77	2.42	-1.13	-2.78	0.257	0.035	0.0243	0.000172
chr1	66750926	66751504	ENSMUSG00000026005	Rpe	0.64	2.3	-1.3	-2.97	0.175	0.0252	0.00745	2.93e-07
chr1	77144047	77144714	ENSMUSG00000089326	5S_rRNA	0.12	2.5	-1.17	-3.56	0.862	0.0452	0.0331	6.09e-08
chr1	158313277	158314088	ENSMUSG00000026601	9430070O13Rik	0.2	2.61	-0.9	-3.3	0.775	0.00783	0.0471	4.7e-10
chrX	163490055	163490518	ENSMUSG00000086008	Gm8817	-0.26	2.06	-0.97	-3.29	0.64	0.0286	0.0499	3.25e-13
chr9	59204105	59204478	ENSMUSG00000025235	Bbs4	0.07	3.9	-1.37	-5.2	0.939	0.0302	0.0337	4.52e-07
chr9	71437073	71437491	ENSMUSG00000092137	Gcom1	0.78	3.2	-1.47	-3.89	0.637	0.026	0.0232	3.03e-05
chr9	108970858	108971246	ENSMUSG00000025646	Atrip	0.63	3.15	-1.19	-3.71	0.426	0.025	0.0256	5.88e-05
chr9	110030076	110030707	ENSMUSG00000032481	Smarcc1	0.13	3.89	-1.22	-4.98	0.878	0.0204	0.0294	1.07e-06
chr8	89150570	89151028	ENSMUSG00000047866	Lonp2	0.28	2.6	-0.98	-3.3	0.739	0.0292	0.0375	4.96e-06
chr8	36032910	36034169	ENSMUSG00000054247	Gm9939	0.58	3.81	-1.23	-4.46	0.261	0.00219	0.00884	2.83e-09
chr8	45908690	45909334	ENSMUSG00000070047	Fat1	0.21	2.72	-1.32	-3.83	0.76	0.0368	0.0365	1.76e-09
chr8	118666282	118666745	ENSMUSG00000087787	U7	-0.32	2.95	-1.37	-4.64	0.697	0.0204	0.00702	9.04e-10
chr8	125715824	125716352	ENSMUSG00000092329	Gm20388	0.64	2.52	-0.9	-2.78	0.0913	0.00755	0.043	1.18e-08
chr8	125858014	125859108	ENSMUSG00000092329	Gm20388	0.48	1.52	-1.08	-2.12	0.261	0.037	0.0146	6.64e-09
chr6	40587484	40587946	ENSMUSG00000068587	Mgam	0.56	3.79	-1.2	-4.43	0.415	0.0268	0.0302	2.84e-05
chr6	50239174	50239799	ENSMUSG00000029822	Osbpl3	0.03	1.78	-0.97	-2.72	0.99	0.0483	0.0356	4.75e-08
chr6	56755624	56756096	ENSMUSG00000059486	Kbtbd2	0.44	2.15	-1.18	-2.88	0.456	0.0339	0.018	3.91e-07
chr6	72568588	72569331	ENSMUSG00000056429	Tgoln1	0.7	2.09	-1.02	-2.41	0.141	0.0494	0.0397	4.77e-05
chr6	115977519	115978097	ENSMUSG00000030126	Tmcc1	0.06	2.61	-0.97	-3.52	0.954	0.0165	0.0454	5.63e-10
chr5	139754181	139754738	ENSMUSG00000056413	Adap1	0.08	2.12	-1.16	-3.2	0.886	0.0165	0.019	3.27e-16
chr4	43968558	43969116	ENSMUSG00000028480	Glipr2	0.33	3.4	-1.5	-4.56	0.689	0.0419	0.0103	1.34e-05
chr4	59001781	59002837	ENSMUSG00000028378	Ptgr1	-0.11	1.62	-1.09	-2.82	0.83	0.048	0.0185	6.36e-15
chr4	86316596	86317211	ENSMUSG00000028494	Plin2	0.36	2.23	-1.06	-2.92	0.509	0.0222	0.0201	8.81e-08
chr4	95061973	95062384	ENSMUSG00000084939	Gm830	0.58	2.82	-1.23	-3.47	0.458	0.0395	0.0367	5.04e-05
chr4	116501291	116501928	ENSMUSG00000086417	Gm12996	0.55	4.09	-1.31	-4.84	0.391	0.0156	0.0172	4.05e-06
chr4	133015834	133016534	ENSMUSG00000086850	Gm13257	-0.17	1.82	-0.98	-2.96	0.76	0.0216	0.0357	3.93e-17
chr4	150180364	150180973	ENSMUSG00000085097	Gm13049	0.23	2.7	-1.63	-4.11	0.667	0.0246	0.00126	5.26e-11
chr4	153671942	153672697	ENSMUSG00000029032	Arhgef16	0.77	2.88	-1.27	-3.37	0.266	0.0337	0.0317	2.79e-05
chr4	155156163	155156720	ENSMUSG00000085119	Gm13644	0.53	2.62	-1.55	-3.63	0.385	0.0487	0.00972	3.47e-07
chr3	63103363	63103761	ENSMUSG00000027820	Mme	0.43	3.24	-1.32	-4.13	0.549	0.0491	0.0433	1.14e-05
chr3	84070099	84071052	ENSMUSG00000027993	Trim2	0.12	1.97	-0.91	-2.76	0.862	0.03	0.0336	2.13e-08
chr3	95464890	95465590	ENSMUSG00000038612	Mcl1	0.62	2.99	-1.24	-3.61	0.27	0.0316	0.0463	7.82e-07
chr3	107831664	107832170	ENSMUSG00000081688	Gm12499	0.51	3.32	-1.68	-4.49	0.385	0.0467	0.0127	1.05e-06
chr3	109373081	109373678	ENSMUSG00000033721	Vav3	0.19	1.74	-1.47	-3.02	0.727	0.0369	0.00233	9.18e-13
chr2	25057511	25058133	ENSMUSG00000013465	Cobra1	0.23	2.05	-1.31	-3.14	0.669	0.0465	0.0177	6.18e-11
chr2	27230722	27231255	ENSMUSG00000009621	Vav2	0.22	2.26	-1.22	-3.26	0.782	0.0458	0.0256	2.07e-07
chr2	38855089	38856021	ENSMUSG00000035295	Wdr38	0.37	1.6	-1.06	-2.3	0.55	0.0437	0.0242	1.03e-07
chr19	58938739	58939285	ENSMUSG00000025092	Hspa12a	0.8	2.76	-1.12	-3.08	0.189	0.0242	0.0224	5.86e-05
chr18	11969829	11970326	ENSMUSG00000087420	Gm6277	-0.33	3.08	-1.1	-4.51	0.67	0.0215	0.0301	1.18e-08
chr18	20901822	20902443	ENSMUSG00000056124	B4galt6	-0.07	2.75	-1.28	-4.1	0.94	0.0498	0.0322	4.08e-08
chr18	66638570	66639310	ENSMUSG00000024521	Pmaip1	0.5	2.41	-1.42	-3.33	0.229	0.0269	0.0252	4.21e-14
chr18	85024147	85025017	ENSMUSG00000024646	Cyb5	0.42	1.57	-0.85	-2	0.337	0.0418	0.0391	7.04e-07
chr17	5215347	5215842	ENSMUSG00000069729	Arid1b	0.58	2.06	-1.09	-2.57	0.258	0.0456	0.0354	2.04e-06
chr17	26085413	26085904	ENSMUSG00000091321	Gm17480	0.4	2.32	-1.05	-2.98	0.477	0.03	0.0403	2.08e-07
chr17	29624971	29626694	ENSMUSG00000087551	Gm16912	0.25	1.57	-1.26	-2.58	0.459	0.0456	0.0157	2.7e-21
chr17	65892823	65893637	ENSMUSG00000045036	Tmem232	0.87	4.36	-1.06	-4.54	0.17	0.00635	0.0235	1.74e-05
chr17	78804537	78805253	ENSMUSG00000056121	Fez2	0.29	1.92	-1.06	-2.69	0.582	0.045	0.0123	3.77e-07
chr16	87704594	87705095	ENSMUSG00000025612	Bach1	0.25	2.11	-0.93	-2.78	0.687	0.039	0.049	2.93e-07
chr16	89778244	89778669	ENSMUSG00000002489	Tiam1	0.53	3.62	-1.87	-4.96	0.385	0.0325	0.00123	1.23e-06
chr15	85580637	85581053	ENSMUSG00000022383	Ppara	0.48	3.17	-1.44	-4.12	0.473	0.0255	0.0204	1.51e-07
chr15	59223555	59224137	ENSMUSG00000059586	Nsmce2	0.4	2.03	-1.44	-3.07	0.377	0.0365	0.00866	1.84e-11
chr14	100017243	100017824	ENSMUSG00000065238	U2	0.22	4.38	-1.29	-5.45	0.652	0.00151	0.0257	1.9e-14
chr14	121859595	121860081	ENSMUSG00000025557	Slc15a1	0.01	3.9	-1.28	-5.18	0.999	0.0222	0.0286	3.06e-07
chr13	58227406	58228184	ENSMUSG00000007836	Hnrnpa0	0.04	1.9	-0.93	-2.79	0.968	0.0369	0.0439	3.41e-11
chr12	52970469	52970980	ENSMUSG00000035181	Heatr5a	0	2.96	-1.11	-4.06	0.998	0.016	0.0308	3.08e-09
chr12	104847249	104847995	ENSMUSG00000021209	Ppp4r4	0.07	1.92	-1.32	-3.17	0.924	0.0498	0.0108	3.69e-09
chr12	118632658	118634541	ENSMUSG00000056553	Ptprn2	-0.1	3.14	-1.62	-4.86	0.943	0.00207	0.00233	5.95e-20
chr11	12171218	12171540	ENSMUSG00000020173	Cobl	1.06	3.41	-1.23	-3.59	0.208	0.0452	0.0462	0.00167
chr11	49008517	49009157	ENSMUSG00000046311	Zfp62	0.09	1.78	-1.11	-2.8	0.85	0.0422	0.0443	1.43e-21
chr11	51545523	51545873	ENSMUSG00000036391	Sec24a	0.2	3.04	-1.57	-4.41	0.821	0.0404	0.00885	1.43e-07
chr11	55028583	55029402	ENSMUSG00000020261	Slc36a1	0.36	2.46	-1.28	-3.38	0.554	0.0357	0.0171	7.35e-08
chr11	101446125	101446801	ENSMUSG00000034947	Tmem106a	0.04	1.99	-1.14	-3.09	0.954	0.0305	0.0251	9.86e-16
chr11	118846508	118847345	ENSMUSG00000046697	Enpp7	0.2	4	-1.08	-4.88	0.755	0.00235	0.0383	6.18e-11
chr11	120492448	120493167	ENSMUSG00000051510	Mafg	0.03	1.99	-1.12	-3.08	0.964	0.0203	0.023	1e-16
chr10	18902715	18903251	ENSMUSG00000019850	Tnfaip3	0.86	2.7	-1.67	-3.51	0.122	0.0499	0.00291	2.92e-05
chr10	79609240	79610364	ENSMUSG00000035621	Midn	0.62	1.77	-1.25	-2.41	0.0911	0.0325	0.0237	1.72e-16
chr10	93143279	93143817	ENSMUSG00000020019	Ntn4	0.42	3.49	-1.65	-4.72	0.564	0.0472	0.0138	7.24e-06
chr1	60831045	60831589	ENSMUSG00000026012	Cd28	0.23	1.78	-1.09	-2.64	0.715	0.0494	0.0402	2.29e-10
chr1	74460167	74460756	ENSMUSG00000026175	Vil1	1.49	2.19	-1.69	-2.39	0.353	0.0281	0.013	0.000144
chr1	82755878	82756319	ENSMUSG00000026149	Tm4sf20	0.29	2.86	-1.36	-3.93	0.695	0.0294	0.0224	3.91e-08
chr1	162620812	162621732	ENSMUSG00000026721	Rabgap1l	0.17	2.75	-1.37	-3.95	0.791	0.0195	0.02	2.47e-13
chr8	81863436	81863936	ENSMUSG00000031681	Smad1	0.29	-2.24	-2.44	0.09	0.825	0.0382	0.00262	0.891
chr15	53447073	53447567	ENSMUSG00000058656	Samd12	0.64	-3.92	-4.58	-0.02	0.52	0.0179	0.000107	0.972
chr10	23678879	23679169	ENSMUSG00000069707	Taar4	-0.24	-3.33	-3.69	-0.6	0.842	0.0252	0.000941	0.31
chr8	124171836	124172172	ENSMUSG00000092329	Gm20388	0.07	-3.48	-3.9	-0.35	0.975	0.0291	0.00106	0.606
chr5	124084690	124084913	ENSMUSG00000049550	Clip1	0.14	-3.3	-2.64	0.8	0.96	0.0387	0.037	0.31
chr4	144959570	144960179	ENSMUSG00000082758	Gm13024	0.64	-2.84	-4.5	-1.02	0.293	0.0397	1.19e-07	0.06
chr4	104193969	104194281	ENSMUSG00000028519	Dab1	0.46	-3.62	-4.66	-0.58	0.639	0.0208	5.34e-05	0.308
chr2	157993178	157993448	ENSMUSG00000037813	D630003M21Rik	-0.94	3.69	2.11	-2.52	0.644	0.035	0.0192	0.0535
chr11	63717304	63717630	ENSMUSG00000070407	Hs3st3b1	-0.23	-2.91	-3.34	-0.65	0.9	0.0443	0.00187	0.33
chr10	80392893	80393222	ENSMUSG00000015312	Gadd45b	0.26	-2.73	-3.22	-0.22	0.831	0.0439	0.001	0.741
chr9	8003312	8003723	ENSMUSG00000053110	Yap1	0.08	2.15	-0.58	-2.65	0.948	0.037	0.232	1.08e-05
chr9	20895098	20895778	ENSMUSG00000010205	Raver1	0.36	1.59	-0.42	-1.65	0.497	0.0446	0.292	0.000615
chr9	31086654	31087953	ENSMUSG00000042496	Prdm10	0.62	2.07	-0.75	-2.19	0.101	0.0139	0.0676	3.7e-07
chr9	41908715	41909141	ENSMUSG00000049313	Sorl1	-0.05	1.95	-0.51	-2.52	0.979	0.0496	0.306	1.37e-05
chr9	42072309	42072686	ENSMUSG00000032018	Sc5d	0.57	2.39	-0.04	-1.86	0.554	0.0327	0.954	0.015
chr9	48554169	48554656	ENSMUSG00000066687	Zbtb16	-0.25	2.16	-0.31	-2.71	0.779	0.0386	0.596	1.54e-05
chr9	56996383	56996686	ENSMUSG00000078306	Gm16493	-0.02	3.82	-0.01	-3.86	0.994	0.0201	0.982	0.000926
chr9	60183822	60184433	ENSMUSG00000032289	Thsd4	0.57	2.28	-1.02	-2.73	0.209	0.03	0.0595	4.65e-08
chr9	65062235	65063083	ENSMUSG00000032392	Parp16	0.1	1.68	-0.49	-2.07	0.897	0.0353	0.219	6.56e-06
chr9	66643357	66643728	ENSMUSG00000032375	Aph1b	0.73	2.22	-0.14	-1.64	0.393	0.0313	0.766	0.0341
chr9	70321016	70321664	ENSMUSG00000032217	Rnf111	-0.04	1.46	-0.82	-2.32	0.946	0.0452	0.0725	1.18e-15
chr9	96378917	96379457	ENSMUSG00000051234	Rnf7	0.43	3.12	-0.65	-3.33	0.397	0.00235	0.115	7.16e-08
chr9	106151699	106153288	ENSMUSG00000091332	4930500F10Rik	0.36	1.51	-0.87	-2.02	0.246	0.0357	0.0538	3.83e-15
chr9	117949654	117950250	ENSMUSG00000039285	Azi2	0.07	2.14	-0.08	-2.16	0.955	0.0345	0.856	0.00165
chr9	118997257	118997867	ENSMUSG00000010660	Plcd1	0.29	1.99	-0.5	-2.21	0.673	0.0467	0.284	0.00031
chr8	10017819	10018245	ENSMUSG00000031497	Tnfsf13b	0.63	3.83	-0.71	-3.9	0.379	0.0159	0.221	5.76e-05
chr8	71551607	71552162	ENSMUSG00000036330	Slc18a1	0.31	2.6	-0.69	-2.98	0.655	0.00635	0.093	2.77e-07
chr8	71587077	71587952	ENSMUSG00000036330	Slc18a1	0.01	1.99	-0.77	-2.75	0.99	0.0159	0.0807	1.57e-16
chr8	109101039	109101724	ENSMUSG00000060019	Gm10073	0.11	2.01	-0.58	-2.49	0.87	0.0277	0.207	7.34e-07
chr8	114400287	114400837	ENSMUSG00000031953	Tmem170	-0.51	1.74	0.24	-2.02	0.48	0.035	0.605	9.58e-05
chr8	126001571	126002086	ENSMUSG00000092329	Gm20388	0.61	2.08	-0.66	-2.13	0.42	0.0418	0.207	0.000828
chr7	13599084	13600054	ENSMUSG00000049600	Zbtb45	0.38	1.9	-0.7	-2.21	0.493	0.0248	0.116	8.96e-07
chr7	20550387	20550975	ENSMUSG00000070777	Ceacam20	-0.12	2.72	-0.47	-3.31	0.886	0.0203	0.395	5.47e-08
chr7	34998410	34998973	ENSMUSG00000036427	Gpi1	-0.19	2.44	-0.41	-3.04	0.855	0.0352	0.51	5.56e-07
chr7	50834604	50835246	ENSMUSG00000030469	Zfp719	-0.12	2.98	-0.18	-3.28	0.911	0.0142	0.747	4.73e-06
chr7	63097450	63097842	ENSMUSG00000030447	Cyfip1	0.04	2.87	-0.03	-2.87	0.973	0.0259	0.956	0.000674
chr7	87969148	87969709	ENSMUSG00000030536	Iqgap1	0.12	2.09	-0.6	-2.58	0.884	0.039	0.179	1.1e-05
chr7	129276308	129276823	ENSMUSG00000044702	Palb2	-0.14	1.82	-0.76	-2.72	0.856	0.0363	0.123	3.6e-11
chr7	133952546	133952872	ENSMUSG00000085583	Gm15676	0.59	3.66	-0.47	-3.55	0.593	0.0259	0.377	0.00216
chr7	135135527	135135848	ENSMUSG00000030793	Pycard	0.06	3.03	-0.06	-3.03	0.98	0.03	0.929	0.00153
chr7	148654320	148654834	ENSMUSG00000025510	Cd151	-0.38	3.69	-0.78	-4.86	0.645	0.0311	0.19	2.28e-06
chr6	28374340	28374791	ENSMUSG00000029708	Gcc1	0.44	1.93	-0.66	-2.14	0.445	0.0412	0.169	6.05e-05
chr6	49098594	49100093	ENSMUSG00000029814	Igf2bp3	0.58	1.66	-0.79	-1.87	0.656	0.0478	0.133	0.000166
chr6	49186353	49186692	ENSMUSG00000029817	Tra2a	0.35	2.35	-0.01	-2.01	0.917	0.0336	0.997	0.0152
chr6	64846499	64846793	ENSMUSG00000086176	Gm15534	0.49	3.53	-0.39	-3.42	0.666	0.0325	0.485	0.00336
chr6	72488669	72489188	ENSMUSG00000056737	Capg	0.23	2.17	-0.58	-2.53	0.81	0.0487	0.258	9.85e-05
chr6	86315273	86315574	ENSMUSG00000057497	Fam136a	0.06	3.07	-0.47	-3.48	0.981	0.0344	0.452	0.000223
chr6	86723717	86724180	ENSMUSG00000029994	Anxa4	0.44	1.95	-0.77	-2.28	0.462	0.0492	0.126	6.48e-05
chr6	113437030	113437555	ENSMUSG00000030284	Creld1	0.89	2.42	-0.88	-2.41	0.128	0.0225	0.0697	0.00043
chr6	113618230	113619082	ENSMUSG00000060477	Irak2	0.5	2.27	-0.54	-2.3	0.324	0.0299	0.238	0.0244
chr6	113662634	113663300	ENSMUSG00000056952	Tatdn2	0	2.07	-0.81	-2.87	0.998	0.0107	0.0832	5.07e-21
chr6	115626433	115626929	ENSMUSG00000000441	Raf1	0.24	2.06	-0.41	-2.23	0.802	0.0169	0.415	3.91e-05
chr6	129630455	129630845	ENSMUSG00000030167	Klrc1	0.31	2.92	-0.72	-3.33	0.764	0.0472	0.261	0.000118
chr5	23670401	23671074	ENSMUSG00000048439	Nupl2	0.44	1.57	-0.57	-1.7	0.294	0.0422	0.205	3.23e-06
chr5	23899802	23900487	ENSMUSG00000028973	Abcb8	0.3	2.33	-0.65	-2.68	0.727	0.0382	0.195	0.000252
chr5	24408565	24408929	ENSMUSG00000028944	Prkag2	-0.04	2.76	-0.55	-3.35	0.99	0.0255	0.258	8.07e-06
chr5	44215862	44216247	ENSMUSG00000029082	Bst1	0.23	3.1	-0.31	-3.19	0.851	0.0281	0.649	0.000332
chr5	66532879	66533142	ENSMUSG00000070780	Rbm47	-0.16	3.15	0.11	-3.2	0.925	0.0399	0.864	0.00219
chr5	93696285	93696681	ENSMUSG00000029385	Ccng2	0.67	2.46	-0.59	-2.38	0.401	0.0425	0.21	0.00481
chr5	96332030	96332488	ENSMUSG00000070146	U6	0.48	2.79	-0.59	-2.91	0.524	0.0259	0.256	0.000196
chr5	97426028	97426542	ENSMUSG00000034663	Bmp2k	0.31	1.83	-0.32	-1.84	0.653	0.0243	0.497	5.22e-05
chr5	130504972	130505736	ENSMUSG00000025532	Crcp	0.53	1.68	-0.18	-1.33	0.382	0.0467	0.702	0.0109
chr5	145965373	145965672	ENSMUSG00000055991	Zkscan5	0.62	3.32	-1.01	-3.72	0.55	0.0499	0.109	0.000967
chr5	149559520	149560143	ENSMUSG00000084513	n-R5s179	0.67	2.46	-0.58	-2.37	0.262	0.014	0.196	0.000127
chr4	10858165	10858645	ENSMUSG00000081715	Gm11828	0.28	2.47	-0.96	-3.16	0.627	0.0217	0.0542	2.02e-08
chr4	24824859	24825615	ENSMUSG00000028261	Ndufaf4	0.3	1.66	-0.78	-2.14	0.586	0.0373	0.0782	6.13e-07
chr4	45354707	45355214	ENSMUSG00000028322	Exosc3	0.29	1.76	-0.56	-2.03	0.737	0.0418	0.229	0.000105
chr4	57244764	57246415	ENSMUSG00000038764	Ptpn3	0.55	1.62	-0.93	-2.01	0.144	0.0494	0.0609	8.32e-09
chr4	73933870	73934129	ENSMUSG00000028397	Kdm4c	0.04	2.62	-0.1	-2.69	0.99	0.0463	0.903	0.00212
chr4	86257905	86258227	ENSMUSG00000038047	Haus6	0.66	4.13	-0.04	-3.51	0.514	0.014	0.956	0.00261
chr4	133911496	133912418	ENSMUSG00000028838	Extl1	0.33	1.63	-0.82	-2.12	0.448	0.0498	0.0772	9.38e-08
chr4	135609145	135609668	ENSMUSG00000059291	Rpl11	0.38	3.2	-0.59	-3.42	0.661	0.0159	0.227	5.6e-05
chr4	138557394	138558338	ENSMUSG00000041143	Tmco4	0.35	1.93	-0.67	-2.25	0.503	0.0454	0.113	2.79e-05
chr4	139206055	139207572	ENSMUSG00000028737	Aldh4a1	0.62	1.95	-0.76	-2.09	0.104	0.0296	0.114	4.65e-07
chr4	148697590	148698354	ENSMUSG00000028960	Ube4b	0.11	1.55	-0.81	-2.24	0.841	0.0463	0.0756	2.77e-11
chr4	149467668	149468289	ENSMUSG00000047875	Gpr157	0.25	1.52	-0.79	-2.06	0.645	0.0491	0.0767	1.61e-08
chr4	150288354	150289172	ENSMUSG00000028964	Park7	0.22	1.62	-0.85	-2.24	0.636	0.0352	0.0772	1.55e-13
chr4	154001236	154002262	ENSMUSG00000039410	Prdm16	0.46	1.81	-0.94	-2.29	0.201	0.035	0.0773	1.21e-13
chr3	19849241	19849684	ENSMUSG00000003617	Cp	0.41	3.97	-0.39	-3.95	0.664	0.0159	0.455	0.000377
chr3	35964728	35965306	ENSMUSG00000027710	Acad9	0.4	1.73	-0.67	-2	0.449	0.0302	0.141	3.68e-07
chr3	37538349	37538863	ENSMUSG00000037211	Spry1	0.64	2.12	-0.3	-1.78	0.397	0.0222	0.489	0.00731
chr3	37646510	37647299	ENSMUSG00000058174	Gm5148	-0.12	2.51	-0.52	-3.15	0.875	0.0248	0.332	5.01e-08
chr3	41337578	41338100	ENSMUSG00000025764	Phf17	0	3.37	-0.98	-4.34	0.995	0.00781	0.0592	1.46e-10
chr3	41368335	41368628	ENSMUSG00000025764	Phf17	0.04	3.01	-0.4	-3.38	0.99	0.034	0.481	0.000272
chr3	51457398	51457930	ENSMUSG00000074604	Mgst2	-0.24	1.99	-0.36	-2.6	0.78	0.0481	0.511	2.6e-05
chr3	60815395	60815912	ENSMUSG00000027765	P2ry1	0.38	2.72	-1.05	-3.39	0.518	0.0355	0.0711	3.37e-07
chr3	84073457	84074390	ENSMUSG00000027993	Trim2	-0.08	1.82	-0.21	-2.11	0.941	0.0398	0.656	0.00019
chr3	89197401	89198310	ENSMUSG00000028042	Zbtb7b	0.46	1.55	-0.8	-1.89	0.253	0.0467	0.0815	1.1e-07
chr3	107828248	107828674	ENSMUSG00000087357	Gm12498	0.48	2.72	-0.52	-2.76	0.554	0.0203	0.282	0.000397
chr3	122624777	122625444	ENSMUSG00000086397	4933405D12Rik	0.57	1.98	-0.93	-2.34	0.365	0.0449	0.0556	0.000149
chr3	145296749	145297705	ENSMUSG00000028195	Cyr61	0.07	1.7	-0.64	-2.27	0.9	0.0219	0.117	1.23e-10
chr2	9801116	9801749	ENSMUSG00000015619	Gata3	-0.02	1.58	-0.86	-2.46	0.977	0.0413	0.0527	3.71e-11
chr2	26455359	26455994	ENSMUSG00000092356	Gm20532	0.39	1.93	-0.6	-2.14	0.312	0.0165	0.198	4.88e-10
chr2	29202138	29202531	ENSMUSG00000026799	Med27	0.54	3.09	-0.47	-3.02	0.385	0.00559	0.321	7.5e-06
chr2	29648119	29649123	ENSMUSG00000026798	Coq4	0.33	1.59	-0.47	-1.74	0.477	0.048	0.306	5.34e-06
chr2	32020526	32021152	ENSMUSG00000039262	Prrc2b	-0.24	1.98	-0.38	-2.6	0.78	0.0433	0.444	1.68e-06
chr2	58365636	58366015	ENSMUSG00000026836	Acvr1	0.34	2.92	-1	-3.59	0.595	0.0282	0.0661	1.37e-06
chr2	68772639	68773426	ENSMUSG00000027035	Lass6	0.75	2.1	-0.94	-2.29	0.234	0.0203	0.0511	4.51e-05
chr2	119671472	119672231	ENSMUSG00000027298	Tyro3	0.48	1.62	-0.64	-1.78	0.271	0.0313	0.118	1.07e-05
chr2	120557089	120557757	ENSMUSG00000033705	Stard9	0.45	1.81	-0.44	-1.8	0.552	0.0444	0.393	0.0015
chr2	132510200	132510568	ENSMUSG00000044991	1110034G24Rik	0.9	3.22	-0.25	-2.57	0.433	0.0495	0.766	0.0231
chr2	151835506	151836895	ENSMUSG00000027463	Slc52a3	0.75	2.18	-0.83	-2.26	0.443	0.0258	0.0888	0.0231
chr2	152157835	152158336	ENSMUSG00000027466	Rbck1	0.43	2.02	-0.52	-2.11	0.594	0.0428	0.239	0.00169
chr2	163297428	163298483	ENSMUSG00000048486	Fitm2	0.28	1.75	-0.67	-2.14	0.58	0.0433	0.18	2.37e-08
chr2	163367222	163367961	ENSMUSG00000046840	0610008F07Rik	0.51	1.66	-0.69	-1.85	0.203	0.0311	0.102	9.47e-07
chr2	164286179	164286709	ENSMUSG00000045503	Sys1	1.4	3.06	-0.93	-2.59	0.0775	0.0302	0.137	0.00581
chr2	165978028	165979088	ENSMUSG00000006800	Sulf2	0.48	1.57	-0.88	-1.97	0.257	0.0383	0.0547	3.32e-08
chr19	4125766	4126467	ENSMUSG00000024847	Aip	0.45	2.27	-0.83	-2.65	0.491	0.0292	0.0804	1.42e-05
chr19	4231932	4232721	ENSMUSG00000024854	Pold4	-0.23	1.97	-0.73	-2.94	0.672	0.0296	0.0745	6.35e-10
chr19	5500360	5500715	ENSMUSG00000056185	Snx32	0.68	3.12	-0.24	-2.67	0.654	0.0475	0.772	0.0178
chr19	5851639	5851999	ENSMUSG00000024816	Frmd8	0.11	3.11	-0.43	-3.43	0.921	0.0254	0.408	0.000204
chr19	9016654	9017149	ENSMUSG00000071646	Mta2	0.73	2.7	-0.54	-2.51	0.397	0.0282	0.269	0.0038
chr19	9069526	9070024	ENSMUSG00000069833	Ahnak	0.25	3.1	-1.06	-3.92	0.774	0.0302	0.0822	2.14e-06
chr19	24596440	24596890	ENSMUSG00000024867	Pip5k1b	0.84	3.12	-0.92	-3.2	0.29	0.0269	0.0776	0.000702
chr19	29116633	29117145	ENSMUSG00000024782	Ak3	0.13	2.1	-0.83	-2.8	0.875	0.048	0.0984	2.89e-06
chr19	29775057	29775478	ENSMUSG00000024806	Mlana	-0.05	2.22	-0.25	-2.52	0.95	0.0192	0.62	1.73e-06
chr19	36445741	36446341	ENSMUSG00000024805	Pcgf5	0.93	2.01	-0.65	-1.73	0.106	0.0472	0.215	0.00587
chr19	55582238	55582631	ENSMUSG00000024983	Vti1a	1.02	2.28	-0.7	-1.97	0.148	0.0449	0.137	0.015
chr18	35757981	35758582	ENSMUSG00000037058	Paip2	0.35	2.34	-0.39	-2.38	0.656	0.0149	0.399	4.51e-05
chr18	46495066	46495656	ENSMUSG00000090893	Gm4840	0.09	1.55	-0.82	-2.28	0.877	0.044	0.0651	9.74e-11
chr18	70712693	70713249	ENSMUSG00000024513	Mbd2	0.53	3.13	-0.84	-3.44	0.37	0.0109	0.11	6.65e-07
chr17	24151435	24151923	ENSMUSG00000077184	SNORA17	0.43	2.36	-0.89	-2.82	0.567	0.0395	0.058	9.94e-05
chr17	27772410	27772792	ENSMUSG00000052146	Rps10	0.6	2.54	-0.98	-2.92	0.389	0.0455	0.0549	0.000321
chr17	34341354	34341878	ENSMUSG00000092550	Gm20496	-0.3	2.58	-0.27	-3.15	0.838	0.0165	0.624	0.00247
chr17	35184949	35185430	ENSMUSG00000065139	U6	0.93	3.05	-0.81	-2.93	0.143	0.0203	0.122	0.000424
chr17	35653740	35654152	ENSMUSG00000050410	Tcf19	0.48	2.2	-0.84	-2.56	0.549	0.037	0.0849	0.000227
chr16	30430546	30431193	ENSMUSG00000022533	Atp13a3	0.73	2.23	-0.83	-2.33	0.14	0.0129	0.0786	8.4e-07
chr16	30510523	30510875	ENSMUSG00000022537	Tmem44	0.08	2.78	-0.69	-3.38	0.946	0.0213	0.15	5.8e-06
chr16	96582971	96583592	ENSMUSG00000000159	Igsf5	0.65	2.3	-0.32	-1.97	0.256	0.0153	0.501	0.000617
chr16	97933623	97934282	ENSMUSG00000005251	Ripk4	0.15	1.67	-0.56	-2.08	0.777	0.0452	0.233	8.71e-08
chr15	81190708	81191286	ENSMUSG00000022404	Slc25a17	0.38	2.64	-0.71	-2.97	0.667	0.0309	0.18	9.04e-05
chr15	81230073	81230631	ENSMUSG00000022403	St13	0.39	1.93	-0.13	-1.67	0.596	0.0357	0.823	0.00517
chr15	85429329	85429850	ENSMUSG00000087046	AU022754	0.25	2.11	-0.68	-2.54	0.709	0.0262	0.153	5.73e-07
chr15	102290259	102290695	ENSMUSG00000090630	Gm17403	-0.31	2.17	-0.03	-2.52	0.765	0.0468	0.971	0.000248
chr15	102300615	102300990	ENSMUSG00000090630	Gm17403	-0.05	2.55	0.08	-2.51	0.977	0.0314	0.897	0.00193
chr14	26687283	26687973	ENSMUSG00000021866	Anxa11	0.2	1.46	-0.53	-1.79	0.696	0.0408	0.176	7.11e-07
chr14	76245542	76245923	ENSMUSG00000060126	Tpt1	-0.12	2.29	-0.28	-2.69	0.928	0.0416	0.579	9.05e-05
chr13	29947068	29947499	ENSMUSG00000006191	Cdkal1	0.07	3.91	-0.82	-4.66	0.956	0.0169	0.0931	9.97e-06
chr13	32110837	32111412	ENSMUSG00000038372	Gmds	0.24	2.23	-0.69	-2.68	0.758	0.0463	0.191	4.06e-05
chr13	38004868	38005365	ENSMUSG00000039087	Rreb1	0.02	2.21	-0.82	-3.02	0.99	0.0356	0.0745	6.62e-08
chr13	55347249	55347590	ENSMUSG00000021488	Nsd1	0.37	3.23	-0.33	-3.19	0.797	0.034	0.588	0.0036
chr13	63344928	63345264	ENSMUSG00000021458	2010111I01Rik	0.39	2.86	-0.79	-3.25	0.658	0.034	0.135	0.000188
chr13	81469894	81470511	ENSMUSG00000069170	Gpr98	0.35	2.37	-0.79	-2.81	0.56	0.0254	0.114	8.79e-07
chr13	95558760	95559646	ENSMUSG00000042043	Tbca	-0.07	1.53	-0.36	-1.96	0.914	0.0252	0.364	1.15e-10
chr13	115705340	115705498	ENSMUSG00000015533	Itga2	0	3.45	0.13	-3.32	0.991	0.0393	0.863	0.00617
chr13	115879491	115879760	ENSMUSG00000042284	Itga1	0.09	3.04	-0.3	-3.24	0.958	0.0277	0.59	0.00063
chr12	12800261	12800547	ENSMUSG00000091430	Gm17337	1.08	3.75	-0.4	-3.08	0.333	0.0222	0.528	0.0111
chr12	29489999	29490367	ENSMUSG00000036613	Tssc1	0.62	3.46	-1.18	-4.02	0.436	0.0483	0.0629	0.000243
chr12	36768787	36769472	ENSMUSG00000020577	Tspan13	0.31	2.18	-0.37	-2.23	0.696	0.028	0.449	0.000147
chr12	74387345	74388178	ENSMUSG00000034442	Trmt5	0.46	1.6	-0.53	-1.67	0.249	0.0467	0.239	6.92e-06
chr12	78027791	78028528	ENSMUSG00000033373	Fntb	0.46	2.14	-0.8	-2.48	0.36	0.0483	0.186	4.8e-07
chr12	117473828	117474373	ENSMUSG00000042050	Wdr60	-0.38	2.15	-0.24	-2.77	0.532	0.0452	0.638	0.0134
chr12	118762860	118763243	ENSMUSG00000041992	Rapgef5	0.02	2.47	-0.42	-2.87	0.993	0.0305	0.386	9.7e-05
chr11	3994325	3995056	ENSMUSG00000004748	Mtfp1	0.03	1.52	-0.61	-2.1	0.967	0.045	0.139	9.89e-08
chr11	29426233	29426801	ENSMUSG00000020459	Mtif2	0.7	2.08	-0.52	-1.91	0.211	0.0203	0.223	0.000676
chr11	55021673	55022362	ENSMUSG00000020261	Slc36a1	0.06	1.64	-0.64	-2.22	0.907	0.0345	0.141	1.36e-10
chr11	69734900	69735218	ENSMUSG00000078812	Eif5a	0.6	2.87	-0.59	-2.86	0.563	0.0425	0.275	0.00641
chr11	70501339	70501840	ENSMUSG00000040712	Camta2	0.65	2.48	-0.46	-2.29	0.569	0.0305	0.445	0.00529
chr11	70526558	70526984	ENSMUSG00000020821	Kif1c	0.3	2.92	-0.47	-3.09	0.782	0.0395	0.462	0.000492
chr11	90092792	90093423	ENSMUSG00000003948	Mmd	0.28	1.64	-0.61	-1.96	0.483	0.0455	0.159	3.9e-07
chr11	93858445	93858934	ENSMUSG00000020859	Spag9	-0.08	1.68	-0.34	-2.1	0.946	0.0448	0.47	1.02e-06
chr11	96638848	96639235	ENSMUSG00000020876	Snx11	0.26	2.52	-0.64	-2.9	0.8	0.0393	0.226	0.000208
chr11	101303306	101304105	ENSMUSG00000063316	Rpl27	0.21	1.89	-0.48	-2.17	0.79	0.0494	0.266	0.000225
chr11	102079880	102080273	ENSMUSG00000008855	Hdac5	0.17	2.44	-0.59	-2.85	0.895	0.0448	0.223	0.000401
chr11	102994121	102994518	ENSMUSG00000043372	Hexim2	0.03	2.25	-0.74	-2.96	0.984	0.0277	0.134	9.5e-07
chr11	113335450	113336069	ENSMUSG00000041654	Slc39a11	-0.21	1.61	-0.76	-2.58	0.688	0.0463	0.092	1.06e-11
chr11	117911296	117911938	ENSMUSG00000033987	Dnahc17	0.06	1.86	-1.02	-2.82	0.906	0.0465	0.0684	1.81e-17
chr11	120092721	120093079	ENSMUSG00000043993	2900052L18Rik	0.92	2.74	-0.8	-2.62	0.33	0.0442	0.146	0.00732
chr11	120379451	120379974	ENSMUSG00000084983	Gm11789	0.72	1.99	-0.12	-1.39	0.263	0.0204	0.819	0.0226
chr10	5913782	5914101	ENSMUSG00000061759	1700052N19Rik	0.38	2.2	-0.56	-2.37	0.822	0.0286	0.261	0.00115
chr10	13220704	13221480	ENSMUSG00000019810	Fuca2	0.16	1.84	-0.42	-2.1	0.851	0.0297	0.326	3.31e-05
chr10	21714046	21714373	ENSMUSG00000019970	Sgk1	0.14	3.02	0.29	-2.59	0.942	0.0344	0.658	0.0156
chr10	42178489	42179094	ENSMUSG00000038302	Lace1	0.17	2.09	-0.92	-2.84	0.784	0.0454	0.0612	8.85e-08
chr10	42720944	42721701	ENSMUSG00000038248	Sobp	0.54	1.57	-0.59	-1.63	0.184	0.0418	0.177	9.39e-06
chr10	43011214	43011788	ENSMUSG00000038240	Pdss2	-0.12	1.63	-0.46	-2.21	0.867	0.0452	0.257	2.54e-06
chr10	61110847	61111480	ENSMUSG00000020089	Ppa1	0.3	1.73	-0.52	-1.95	0.569	0.0434	0.255	8.73e-06
chr10	61533341	61533673	ENSMUSG00000046687	Gm5424	1	2.42	-0.31	-1.73	0.229	0.0357	0.506	0.0489
chr10	61984253	61984905	ENSMUSG00000020077	Srgn	-0.1	2	-0.59	-2.69	0.902	0.0203	0.175	5.37e-10
chr10	75011959	75012482	ENSMUSG00000046807	AI646023	-0.29	2.58	-0.54	-3.4	0.685	0.0203	0.278	1.18e-08
chr10	75700479	75700917	ENSMUSG00000020230	Prmt2	0.79	2.42	-0.93	-2.56	0.234	0.0399	0.0779	0.000498
chr10	76486998	76487434	ENSMUSG00000074919	Gm10787	0.94	3.08	-1.5	-3.63	0.129	0.0446	0.133	1.82e-05
chr1	36425915	36426185	ENSMUSG00000010453	4632411B12Rik	-0.19	3.21	-0.14	-3.54	0.862	0.02	0.855	2.29e-05
chr1	43356627	43357110	ENSMUSG00000067579	Gm8210	0.97	3.46	-0.9	-3.39	0.235	0.0302	0.137	0.00108
chr1	79979541	79980039	ENSMUSG00000067106	Gm5529	0.25	3.35	-0.45	-3.55	0.873	0.044	0.474	0.00258
chr1	94803633	94804198	ENSMUSG00000047067	Dusp28	-0.05	2.02	0.08	-1.98	0.988	0.0422	0.896	0.00331
chr1	120355492	120356076	ENSMUSG00000064302	Clasp1	0.24	1.67	-0.7	-2.13	0.746	0.0474	0.105	1.78e-05
chr1	135027376	135028011	ENSMUSG00000046062	Ppp1r15b	0.93	2.21	-0.3	-1.57	0.223	0.0369	0.545	0.0462
chr1	135074426	135074757	ENSMUSG00000046062	Ppp1r15b	0.02	3.81	0.52	-3.26	0.988	0.0234	0.444	0.00961
chr1	136423275	136423796	ENSMUSG00000060342	Gm15454	0.85	3.1	-1.04	-3.29	0.189	0.014	0.0659	1.34e-05
chr1	154750019	154750368	ENSMUSG00000042772	Smg7	0.11	2.31	-0.66	-2.86	0.906	0.0308	0.186	3.63e-06
chr1	157883442	157884081	ENSMUSG00000026466	Tor1aip1	0.29	2.28	-0.74	-2.73	0.695	0.0258	0.101	1.41e-05
chr1	166902757	166903295	ENSMUSG00000026573	Xcl1	0.31	4.81	-0.79	-5.28	0.635	0.00403	0.151	1.32e-07
chr1	192896316	192897079	ENSMUSG00000062510	Nsl1	0.37	1.76	-0.43	-1.81	0.408	0.035	0.328	2.38e-05
chrX	19956306	19956757	ENSMUSG00000060090	Rp2h	0.27	3.42	-0.37	-3.52	0.766	0.0158	0.484	0.000119
chrX	34666680	34666947	ENSMUSG00000016409	Nkap	0.32	3.08	-0.97	-3.72	0.736	0.0301	0.072	2.93e-05
chrX	159267649	159268022	ENSMUSG00000038344	Txlng	-0.03	3.2	-0.89	-4.11	0.987	0.0216	0.0718	1.43e-06
chr9	3449364	3449825	ENSMUSG00000025898	Cwf19l2	-0.26	2.26	-0.25	-2.78	0.764	0.0467	0.686	1.65e-05
chr9	31100744	31101207	ENSMUSG00000042496	Prdm10	0.04	4.43	-0.91	-5.3	0.99	0.00781	0.0838	1.66e-07
chr9	50730414	50730808	ENSMUSG00000037112	Sik2	-0.05	3.12	-0.14	-3.31	0.975	0.0222	0.856	9.19e-05
chr9	53080086	53080983	ENSMUSG00000032048	4930510E17Rik	-0.37	2.76	-0.06	-3.2	0.567	0.00938	0.932	1.83e-08
chr9	54808271	54808980	ENSMUSG00000032301	Psma4	0.42	2.74	-0.7	-3.02	0.482	0.0145	0.166	0.0025
chr9	55084074	55084371	ENSMUSG00000032311	Nrg4	-0.11	2.44	-0.7	-3.25	0.904	0.0345	0.153	2.21e-06
chr9	56088615	56089322	ENSMUSG00000074305	C230081A13Rik	0.43	1.47	-0.52	-1.56	0.282	0.0368	0.159	3.64e-05
chr9	56775925	56776514	ENSMUSG00000032733	Snx33	-0.04	1.84	-0.54	-2.42	0.975	0.0313	0.266	6.29e-07
chr9	57254131	57254575	ENSMUSG00000063849	Ppcdc	0.47	2.67	-0.29	-2.5	0.696	0.0436	0.651	0.00573
chr9	59414882	59415137	ENSMUSG00000025232	Hexa	0.81	2.84	-0.27	-2.31	0.493	0.0344	0.662	0.0228
chr9	60393111	60393520	ENSMUSG00000047766	Lrrc49	0.41	2.75	-0.83	-3.16	0.67	0.0429	0.123	0.000561
chr9	60456514	60456969	ENSMUSG00000047766	Lrrc49	0.15	2.6	-0.76	-3.21	0.817	0.0254	0.209	8.05e-10
chr9	61068530	61069033	ENSMUSG00000074256	Gm10655	0.02	2.21	-0.36	-2.56	0.984	0.0255	0.448	1.4e-05
chr9	61204056	61204874	ENSMUSG00000074256	Gm10655	0.17	2.06	-0.79	-2.68	0.803	0.0258	0.109	6.09e-09
chr9	61521278	61522000	ENSMUSG00000007892	Rplp1	0.02	1.59	-0.46	-2.03	0.978	0.0382	0.276	2.74e-07
chr9	63451628	63452117	ENSMUSG00000037257	Aagab	0.77	3.55	-0.85	-3.62	0.751	0.0369	0.237	0.0023
chr9	64063097	64063455	ENSMUSG00000004936	Map2k1	-0.02	3.19	-1.03	-4.25	0.99	0.0357	0.0575	9.28e-06
chr9	64763273	64763934	ENSMUSG00000053641	Dennd4a	0.26	1.91	-0.86	-2.51	0.7	0.0371	0.0703	4.09e-07
chr9	66022967	66023433	ENSMUSG00000032380	Dapk2	-0.46	2.54	-0.82	-3.82	0.404	0.0202	0.113	1.63e-12
chr9	71980030	71980568	ENSMUSG00000084619	U6	0.31	2.54	-0.23	-2.45	0.765	0.0258	0.669	0.00232
chr9	86343253	86343818	ENSMUSG00000032415	Ube2cbp	-0.24	3.6	-0.41	-4.25	0.754	0.00938	0.416	4.96e-07
chr9	97024513	97025235	ENSMUSG00000032449	Slc25a36	0.41	1.52	-0.65	-1.77	0.387	0.0336	0.0688	2.94e-05
chr9	111546734	111547133	ENSMUSG00000032502	Stac	0.46	3.43	-0.86	-3.83	0.642	0.0458	0.171	0.000755
chr9	115828853	115829137	ENSMUSG00000056880	Gadl1	-0.55	3.48	-0.63	-4.66	0.516	0.0494	0.321	1.16e-05
chr9	117966469	117967073	ENSMUSG00000039285	Azi2	0.54	2.55	-0.51	-2.52	0.455	0.0171	0.296	0.000156
chr9	119842766	119843434	ENSMUSG00000032513	Gorasp1	0.48	1.72	-0.8	-2.03	0.251	0.0377	0.0841	9.34e-08
chr9	121448946	121449500	ENSMUSG00000032530	Lyzl4	0.15	1.86	-0.38	-2.09	0.824	0.0311	0.408	6.21e-06
chr8	8051768	8052148	ENSMUSG00000077378	SNORA17	0.33	2.97	-0.76	-3.4	0.816	0.0498	0.209	0.00103
chr8	8639484	8639832	ENSMUSG00000001300	Efnb2	-0.81	3.23	0.21	-3.83	0.416	0.0375	0.736	8e-05
chr8	11735686	11736136	ENSMUSG00000031511	Arhgef7	-0.01	2.03	-0.69	-2.73	0.989	0.0399	0.193	4.87e-08
chr8	26363312	26363630	ENSMUSG00000065954	Tacc1	-0.3	3.46	-0.67	-4.43	0.748	0.041	0.268	3.66e-05
chr8	45800509	45800912	ENSMUSG00000088523	5S_rRNA	0.17	2.44	-0.75	-3.03	0.836	0.0319	0.122	1.62e-06
chr8	46325100	46325302	ENSMUSG00000031645	F11	-0.03	3.59	0.15	-3.48	0.998	0.0316	0.837	0.00282
chr8	58573231	58573607	ENSMUSG00000038257	Glra3	0.63	3.03	-1.01	-3.41	0.302	0.0255	0.0651	1.57e-05
chr8	81582753	81583210	ENSMUSG00000071064	Zfp827	0.44	2.86	-0.95	-3.37	0.552	0.0265	0.0823	9.01e-06
chr8	95801809	95802574	ENSMUSG00000031725	Ces1f	0.03	1.89	-0.78	-2.64	0.982	0.0255	0.0961	2.03e-10
chr8	109490574	109491062	ENSMUSG00000041308	Sntb2	-0.3	2.91	-0.87	-4.08	0.673	0.0193	0.0845	7.68e-05
chr8	109681814	109682205	ENSMUSG00000031924	Cyb5b	0.38	2.82	-0.32	-2.76	0.775	0.0467	0.618	0.00536
chr8	113995018	113995352	ENSMUSG00000031959	Wdr59	0.1	2.54	-0.85	-3.3	0.945	0.0483	0.112	4.62e-05
chr8	119821866	119822285	ENSMUSG00000034390	4933407C03Rik	0.29	1.88	-0.86	-2.45	0.604	0.0308	0.0635	2.65e-08
chr8	122358619	122358956	ENSMUSG00000031827	Cotl1	0.61	2.28	-0.04	-1.72	0.515	0.0365	0.954	0.0304
chr8	122533350	122533536	ENSMUSG00000092329	Gm20388	0.49	3.26	0.09	-2.68	0.812	0.0498	0.869	0.0356
chr8	122839563	122839929	ENSMUSG00000092329	Gm20388	-0.22	2.28	-0.77	-3.27	0.901	0.0448	0.208	1.2e-07
chr8	126867781	126868256	ENSMUSG00000092329	Gm20388	0.62	1.86	-0.85	-2.09	0.237	0.0479	0.0936	3.14e-05
chr7	3151257	3151990	ENSMUSG00000054753	AU018091	0.47	3.54	-1.12	-4.19	0.548	0.0378	0.279	8.91e-06
chr7	6335638	6336456	ENSMUSG00000062861	Zfp28	0	1.75	-0.32	-2.06	0.99	0.0434	0.532	2.55e-06
chr7	16941026	16941694	ENSMUSG00000052833	Sae1	0.44	2.01	-0.69	-2.26	0.419	0.0365	0.172	7.68e-06
chr7	26672824	26673213	ENSMUSG00000091233	Gm6434	0.09	2.84	-0.35	-3.1	0.946	0.0351	0.565	0.000364
chr7	31387469	31387915	ENSMUSG00000006313	Upk1a	-0.16	2.33	-0.85	-3.34	0.859	0.0475	0.0913	2.7e-06
chr7	52238360	52238851	ENSMUSG00000052429	Prmt1	0.34	2.06	-0.9	-2.63	0.63	0.0463	0.0929	1.28e-06
chr7	52265029	52265686	ENSMUSG00000038406	Scaf1	0.44	2.47	-0.95	-2.98	0.428	0.0139	0.0598	8.48e-09
chr7	52880075	52880712	ENSMUSG00000064158	Izumo1	0.64	1.7	-0.71	-1.78	0.239	0.0363	0.103	0.000236
chr7	71003732	71004248	ENSMUSG00000052040	Klf13	-0.04	2.59	-0.39	-3.01	0.98	0.0204	0.39	7.65e-06
chr7	71190897	71191184	ENSMUSG00000093542	RP24-292K9.1	0.8	2.97	-0.59	-2.75	0.393	0.0345	0.273	0.00637
chr7	79507548	79508013	ENSMUSG00000032776	Mctp2	0.31	2.22	-0.82	-2.74	0.657	0.0289	0.0907	1.35e-06
chr7	80677026	80677371	ENSMUSG00000078671	Chd2	0.22	3.26	-0.86	-3.91	0.852	0.03	0.0932	0.000205
chr7	81706485	81706892	ENSMUSG00000025790	Slco3a1	0.26	2.33	-0.18	-2.25	0.776	0.0368	0.769	0.000641
chr7	90786369	90786778	ENSMUSG00000046027	Stard5	0.12	2.24	-0.56	-2.68	0.919	0.0464	0.305	7.57e-05
chr7	91798945	91799435	ENSMUSG00000030629	Zfand6	0.49	3.44	-0.38	-3.32	0.627	0.0153	0.513	0.00051
chr7	95442356	95442847	ENSMUSG00000030560	Ctsc	0.31	2.26	-0.5	-2.45	0.658	0.0442	0.412	9.87e-06
chr7	97191940	97192536	ENSMUSG00000030619	Eed	0.29	1.81	-0.78	-2.3	0.526	0.0398	0.0858	1.05e-07
chr7	106051960	106052962	ENSMUSG00000035354	Uvrag	0.03	1.85	-0.67	-2.49	0.985	0.034	0.171	6.14e-09
chr7	106611364	106611820	ENSMUSG00000035314	Gdpd5	-0.37	2.21	-0.34	-2.91	0.628	0.0213	0.507	2.52e-08
chr7	115760138	115760738	ENSMUSG00000058244	Olfr506	0.04	1.84	0.14	-1.66	0.965	0.0406	0.779	0.00625
chr7	119514860	119515557	ENSMUSG00000030771	Micalcl	0.14	2.07	-0.79	-2.72	0.782	0.0267	0.0816	2.36e-09
chr7	123749087	123749676	ENSMUSG00000084492	n-R5s157	0.52	2.85	-0.67	-3	0.415	0.00781	0.169	8.04e-07
chr7	128088027	128088407	ENSMUSG00000030880	Polr3e	-0.27	3.01	-0.19	-3.47	0.776	0.026	0.794	2.95e-05
chr7	128118267	128118653	ENSMUSG00000030878	Cdr2	0.34	2.74	-0.55	-2.95	0.656	0.0197	0.299	3.17e-05
chr7	140809231	140809740	ENSMUSG00000030976	4930404H21Rik	0.13	2.5	-0.65	-3.02	0.891	0.0316	0.224	9.88e-06
chr7	149409956	149410343	ENSMUSG00000073785	Krtap5-5	0.13	3.23	-0.37	-3.48	0.937	0.0216	0.501	0.000163
chr6	24477457	24478189	ENSMUSG00000023089	Ndufa5	0.68	2.99	-0.51	-2.82	0.111	0.00412	0.244	1.76e-06
chr6	30187905	30188437	ENSMUSG00000039159	Ube2h	0.24	2.5	-0.89	-3.15	0.748	0.0304	0.0886	7.44e-07
chr6	37361858	37362165	ENSMUSG00000038648	Creb3l2	0.87	3.46	-1.06	-3.65	0.276	0.0429	0.0732	0.00133
chr6	38592452	38592987	ENSMUSG00000071537	Klrg2	0.58	2.35	-0.41	-2.18	0.304	0.014	0.354	0.000122
chr6	48813038	48813925	ENSMUSG00000073090	Gm7932	0.43	1.89	-0.48	-1.94	0.525	0.0382	0.298	0.00112
chr6	56715362	56716045	ENSMUSG00000029787	Avl9	0.12	2.32	-0.99	-3.19	0.887	0.0442	0.0666	9.9e-09
chr6	72408450	72408888	ENSMUSG00000053907	Mat2a	0.12	3.37	-0.66	-3.9	0.917	0.0294	0.25	5.85e-05
chr6	84426623	84426822	ENSMUSG00000063415	Cyp26b1	0	2.79	0.51	-2.28	0.992	0.0299	0.365	0.0184
chr6	84540910	84541403	ENSMUSG00000063415	Cyp26b1	0.13	2.59	-0.15	-2.62	0.885	0.00938	0.729	2.65e-05
chr6	87735441	87736024	ENSMUSG00000030055	Rab43	-0.03	1.94	-0.85	-2.82	0.972	0.0294	0.0613	4.62e-11
chr6	88242386	88242954	ENSMUSG00000033216	Eefsec	0.49	1.82	-0.3	-1.63	0.476	0.0395	0.48	0.00767
chr6	88839552	88840169	ENSMUSG00000002870	Mcm2	-0.08	2.59	-0.9	-3.58	0.926	0.0204	0.0721	3.79e-09
chr6	97267593	97268006	ENSMUSG00000030064	Frmd4b	0.09	2.51	-0.42	-2.84	0.932	0.038	0.372	0.000169
chr6	97379598	97380055	ENSMUSG00000030064	Frmd4b	-0.08	2.59	-0.44	-3.1	0.928	0.0473	0.513	1.4e-05
chr6	99060497	99060880	ENSMUSG00000030067	Foxp1	0.07	2.95	0.31	-2.57	0.972	0.0255	0.585	0.00691
chr6	117123949	117124149	ENSMUSG00000061353	Cxcl12	0.66	3.38	-0.91	-3.63	0.488	0.0418	0.0993	0.0014
chr6	128396105	128396766	ENSMUSG00000059659	Gm10069	0.04	1.81	-0.62	-2.39	0.961	0.0436	0.186	5.45e-09
chr6	129187440	129187917	ENSMUSG00000085930	2310001H17Rik	0.58	2.62	-0.8	-2.84	0.514	0.0412	0.115	0.00157
chr6	136483011	136483175	ENSMUSG00000030213	Atf7ip	0.23	3.32	0.01	-3.09	0.9	0.0465	0.993	0.0105
chr6	140126511	140127324	ENSMUSG00000089558	5S_rRNA	0.28	2.09	-0.92	-2.73	0.63	0.0418	0.0614	6.81e-07
chr6	140437273	140437501	ENSMUSG00000030231	Plekha5	0.78	3.36	-0.37	-2.96	0.541	0.0257	0.552	0.00778
chr6	142901807	142902174	ENSMUSG00000030283	St8sia1	-0.17	2.63	-0.61	-3.41	0.868	0.0366	0.267	1.33e-05
chr5	9045934	9046491	ENSMUSG00000084923	Gm15611	-0.25	2.63	-0.7	-3.59	0.814	0.0302	0.183	1e-06
chr5	31994155	31994759	ENSMUSG00000029142	Mrpl33	0.25	2.82	-0.89	-3.46	0.751	0.0303	0.09	5.78e-06
chr5	32741404	32741776	ENSMUSG00000014956	Ppp1cb	0.97	3.3	-1.06	-3.4	0.305	0.0481	0.0622	0.0056
chr5	34011910	34012682	ENSMUSG00000037313	Tacc3	0.16	1.6	-0.67	-2.11	0.772	0.0488	0.146	7.82e-09
chr5	34776453	34777021	ENSMUSG00000037210	Fam193a	-0.08	1.99	-0.61	-2.67	0.925	0.0452	0.215	2.39e-06
chr5	50375503	50375740	ENSMUSG00000029090	Gpr125	-0.16	2.98	-0.28	-3.43	0.914	0.0481	0.627	0.000904
chr5	54353074	54353539	ENSMUSG00000039156	Stim2	0.01	2.78	-0.29	-3.06	0.991	0.0282	0.608	8.92e-05
chr5	64933687	64934038	ENSMUSG00000093029	AC122043.1	-1.21	2.41	1.07	-2.54	0.284	0.048	0.112	0.0016
chr5	75370162	75370769	ENSMUSG00000072874	Gm6116	0.24	1.8	-0.13	-1.69	0.733	0.0381	0.777	0.00169
chr5	76791274	76791749	ENSMUSG00000029236	Nmu	-0.23	2.45	-0.84	-3.52	0.79	0.0496	0.0943	1.36e-06
chr5	88002679	88003032	ENSMUSG00000029272	Sult1e1	0.25	3.28	-0.78	-3.82	0.805	0.0203	0.143	1.53e-05
chr5	97431952	97432445	ENSMUSG00000034663	Bmp2k	-0.16	2.11	-0.6	-2.87	0.825	0.0311	0.195	3.2e-08
chr5	100484897	100485300	ENSMUSG00000029326	Enoph1	0.61	2.71	-1.04	-3.13	0.324	0.03	0.0593	1.56e-05
chr5	102217719	102218032	ENSMUSG00000029330	Cds1	0.11	3.13	-0.5	-3.52	0.941	0.0388	0.425	0.000848
chr5	111550769	111551596	ENSMUSG00000033209	Ttc28	-0.02	2	-0.54	-2.56	0.99	0.0384	0.235	5.56e-05
chr5	115770169	115770852	ENSMUSG00000086368	Gm13830	0.18	2.67	-0.95	-3.44	0.785	0.0254	0.062	1.06e-08
chr5	122729819	122730663	ENSMUSG00000038582	Pptc7	0.46	1.98	-0.78	-2.3	0.415	0.0387	0.115	8.32e-06
chr5	124648561	124648961	ENSMUSG00000029406	Pitpnm2	0.04	2.83	-0.08	-2.88	0.997	0.0281	0.926	0.000508
chr5	131516308	131516735	ENSMUSG00000034040	Wbscr17	0.97	1.72	-0.51	-1.25	0.098	0.0475	0.22	0.0369
chr5	140259908	140260230	ENSMUSG00000018143	Mafk	0.21	2.79	-0.58	-3.17	0.839	0.0442	0.351	0.000108
chr5	141866344	141866991	ENSMUSG00000039683	Sdk1	0.07	1.71	-0.77	-2.4	0.913	0.0449	0.0804	2.46e-08
chr4	11806954	11807364	ENSMUSG00000084518	7SK	-0.22	3.77	-0.8	-4.79	0.807	0.0216	0.116	3.93e-06
chr4	41083473	41083949	ENSMUSG00000036241	Ube2r2	-0.38	2.11	-0.41	-2.9	0.603	0.0464	0.459	2.54e-07
chr4	55116518	55116765	ENSMUSG00000082704	Gm12515	-0.13	2.85	0.22	-2.77	0.931	0.037	0.709	0.0039
chr4	61516898	61517403	ENSMUSG00000081755	Gm12574	0.06	2.98	-0.09	-3	0.958	0.0262	0.904	0.000362
chr4	107436187	107436478	ENSMUSG00000087195	Gm12907	0.37	2.86	-0.1	-2.59	0.757	0.0277	0.895	0.00373
chr4	108019661	108020027	ENSMUSG00000048351	2010305A19Rik	0.22	3.5	-0.14	-3.42	0.855	0.019	0.793	0.000737
chr4	114077955	114078678	ENSMUSG00000070867	Gm12824	0.17	1.64	-0.95	-2.43	0.713	0.0484	0.0548	1.25e-05
chr4	116810746	116811125	ENSMUSG00000028680	Plk3	0.28	3.46	-0.9	-4.08	0.815	0.0388	0.125	0.000187
chr4	119170982	119171318	ENSMUSG00000082009	Gm12954	-0.03	3.01	-0.26	-3.3	0.99	0.0216	0.646	3.62e-05
chr4	126718429	126718729	ENSMUSG00000085334	Gm12940	0.43	2.82	-0.29	-2.68	0.741	0.0464	0.631	0.00803
chr4	128501372	128501943	ENSMUSG00000028799	Zfp362	-0.06	1.84	-0.58	-2.48	0.915	0.027	0.213	2.94e-11
chr4	129810691	129811004	ENSMUSG00000028778	Hcrtr1	0.91	2.71	-0.44	-2.25	0.334	0.0394	0.46	0.0173
chr4	130597403	130597611	ENSMUSG00000086262	A930031H19Rik	0.36	3.61	-0.05	-3.3	0.837	0.0326	0.972	0.00534
chr4	131910222	131910773	ENSMUSG00000085241	Snhg3	1.09	3.19	-0.92	-3.03	0.108	0.019	0.0594	0.000809
chr4	132288150	132288462	ENSMUSG00000037752	Xkr8	-0.24	2.45	0.01	-2.69	0.855	0.0418	0.964	0.000905
chr4	149518306	149518640	ENSMUSG00000028976	Slc2a5	1.1	2.92	-0.37	-2.19	0.332	0.0471	0.582	0.0451
chr4	153625296	153625821	ENSMUSG00000057751	Megf6	-0.09	1.94	-0.93	-2.96	0.914	0.0479	0.0596	3.08e-09
chr3	8778829	8779186	ENSMUSG00000040269	Mrps28	-0.43	2.81	-0.24	-3.48	0.665	0.0269	0.65	1.7e-05
chr3	14620080	14620488	ENSMUSG00000078784	1810022K09Rik	0.38	3.94	-0.69	-4.25	0.67	0.0189	0.189	0.00013
chr3	27940121	27940487	ENSMUSG00000027695	Pld1	0.42	2.96	-0.28	-2.82	0.673	0.0294	0.612	0.00207
chr3	58386897	58387378	ENSMUSG00000075700	2810407C02Rik	1.06	3.65	-1.01	-3.59	0.304	0.0262	0.0808	0.00233
chr3	63258707	63259094	ENSMUSG00000088957	U6	0.15	3.41	-0.99	-4.25	0.883	0.0169	0.0644	6.41e-07
chr3	72859482	72859825	ENSMUSG00000048304	Slitrk3	-0.03	2.74	-0.59	-3.36	0.98	0.0146	0.254	5.61e-07
chr3	78966765	78967401	ENSMUSG00000062232	Rapgef2	0.39	3.91	-1.43	-4.95	0.591	0.0381	0.22	1.46e-06
chr3	85497896	85498465	ENSMUSG00000074513	Arfip1	0.02	3.51	-0.91	-4.4	0.98	0.0443	0.21	4.69e-05
chr3	87988622	87988930	ENSMUSG00000086082	1700113A16Rik	0.92	3.08	-1.07	-3.23	0.227	0.0373	0.0579	0.000641
chr3	88520342	88520846	ENSMUSG00000028057	Rit1	0.35	2.95	-1.04	-3.64	0.67	0.0359	0.0539	4.25e-05
chr3	89458106	89458614	ENSMUSG00000000794	Kcnn3	0.28	2.19	-0.9	-2.81	0.694	0.0291	0.05	1.35e-06
chr3	97128422	97128805	ENSMUSG00000079160	Gm17608	-0.9	2.58	0.24	-3.25	0.283	0.0429	0.695	2.44e-05
chr3	122041735	122042150	ENSMUSG00000076456	Mir760	-0.17	2.61	-0.63	-3.42	0.806	0.0394	0.271	9.34e-08
chr3	129062513	129062793	ENSMUSG00000028024	Enpep	-0.56	3.38	-0.24	-4.19	0.585	0.0416	0.732	0.000129
chr3	130986186	130986782	ENSMUSG00000027983	Cyp2u1	0.02	3.97	-0.22	-4.17	0.99	0.0156	0.727	0.000195
chr3	131156849	131157193	ENSMUSG00000092797	AC165333.1	0.59	3.39	-0.29	-3.09	0.63	0.0431	0.671	0.0107
chr3	133180379	133180717	ENSMUSG00000040943	Tet2	0.48	2.29	-0.41	-2.22	0.546	0.035	0.428	0.00141
chr3	133218072	133218891	ENSMUSG00000040943	Tet2	0.13	1.6	-0.89	-2.36	0.843	0.0486	0.0505	3.9e-08
chr3	136431607	136432189	ENSMUSG00000028161	Ppp3ca	0.02	3.67	-0.81	-4.46	0.983	0.00549	0.0702	8.28e-09
chr3	143965384	143966191	ENSMUSG00000028266	Lmo4	0.22	2.12	-1.02	-2.92	0.615	0.0204	0.0539	1.17e-15
chr3	145674739	145675159	ENSMUSG00000036863	Syde2	-0.2	2.91	-0.07	-3.18	0.875	0.0191	0.907	2.99e-05
chr2	11400298	11400907	ENSMUSG00000026773	Pfkfb3	-0.34	2.79	-0.54	-3.67	0.733	0.0378	0.352	2.91e-06
chr2	15823289	15823553	ENSMUSG00000081245	Gm6587	0.32	3.33	0.06	-2.95	0.842	0.0475	0.938	0.0249
chr2	25424087	25424588	ENSMUSG00000026941	Mamdc4	0.2	1.88	-0.22	-1.9	0.799	0.0344	0.642	0.000287
chr2	30220667	30221187	ENSMUSG00000026858	Fam73b	0.11	2.13	-0.61	-2.64	0.909	0.0395	0.237	2.62e-06
chr2	37478908	37479283	ENSMUSG00000026915	Strbp	-0.17	2.95	-0.61	-3.73	0.862	0.0259	0.281	4.46e-06
chr2	59959944	59960599	ENSMUSG00000026987	Baz2b	0.2	1.98	-0.74	-2.52	0.701	0.0286	0.139	4.33e-10
chr2	69223952	69224749	ENSMUSG00000027068	Dhrs9	0.33	1.62	-0.85	-2.14	0.467	0.0467	0.0647	1.09e-08
chr2	72092808	72093652	ENSMUSG00000049044	Rapgef4	0.17	1.62	-0.76	-2.21	0.76	0.0456	0.121	3.27e-12
chr2	72607247	72607815	ENSMUSG00000085427	6430710C18Rik	0.62	3.75	-1.08	-4.21	0.518	0.0337	0.113	0.000152
chr2	73198015	73198477	ENSMUSG00000041762	Gpr155	-0.15	3.14	-0.02	-3.32	0.861	0.00781	0.983	5.94e-06
chr2	77161280	77161700	ENSMUSG00000085277	Gm13943	0.2	3.13	-0.78	-3.72	0.853	0.048	0.199	0.000204
chr2	78515695	78516051	ENSMUSG00000084239	Gm14463	-0.19	3.43	-0.64	-4.26	0.909	0.0418	0.29	0.000108
chr2	84316855	84317058	ENSMUSG00000027082	Tfpi	-1.15	3.02	0.46	-3.71	0.298	0.0463	0.496	0.000217
chr2	91798789	91799467	ENSMUSG00000040479	Dgkz	0.08	1.65	-0.7	-2.27	0.92	0.0345	0.132	1.08e-10
chr2	91802164	91802930	ENSMUSG00000040479	Dgkz	0.26	1.45	-0.82	-2.01	0.505	0.0479	0.0549	3.99e-10
chr2	103306297	103306873	ENSMUSG00000027187	Cat	-0.01	2.06	-0.88	-2.94	0.998	0.0215	0.0693	5.09e-14
chr2	104584188	104584631	ENSMUSG00000027173	Depdc7	0.41	2.11	-0.94	-2.64	0.614	0.0456	0.0938	1.55e-05
chr2	105750649	105751080	ENSMUSG00000042670	Immp1l	0.08	2.08	-0.53	-2.53	0.921	0.0203	0.24	1.84e-07
chr2	118497315	118498106	ENSMUSG00000074923	Pak6	0.31	1.55	-0.86	-2.09	0.531	0.044	0.0536	4.14e-08
chr2	120191626	120192004	ENSMUSG00000033808	Tmem87a	0.14	3.36	-0.18	-3.41	0.926	0.0203	0.808	0.000277
chr2	140725725	140726073	ENSMUSG00000068205	Macrod2	-0.13	3.58	-0.55	-4.27	0.928	0.0242	0.364	1.44e-05
chr2	140810108	140810488	ENSMUSG00000068205	Macrod2	0.6	3.38	-0.63	-3.4	0.621	0.0459	0.332	0.00371
chr2	145506548	145506901	ENSMUSG00000087594	BC039771	0.37	2.95	-0.29	-2.87	0.765	0.0254	0.622	0.00184
chr2	152064514	152065072	ENSMUSG00000074698	Csnk2a1	0.2	2.95	-0.82	-3.57	0.816	0.0203	0.0991	4.41e-06
chr2	152978952	152979266	ENSMUSG00000089499	U6	0.32	3.3	-0.43	-3.41	0.746	0.0222	0.489	0.000138
chr2	155372631	155373293	ENSMUSG00000027605	Acss2	0.23	2.12	-0.63	-2.52	0.699	0.0199	0.167	7e-08
chr2	164526058	164526820	ENSMUSG00000017310	Spint4	0.35	2.07	-0.96	-2.68	0.447	0.0482	0.103	2.02e-09
chr2	166553735	166554358	ENSMUSG00000039621	Prex1	0.48	2.36	-0.58	-2.46	0.351	0.00633	0.147	1.39e-06
chr2	167846201	167846601	ENSMUSG00000086411	Gm14236	0.42	3.68	-0.08	-3.35	0.689	0.0203	0.919	0.00126
chr2	167890830	167891333	ENSMUSG00000092849	AL831766.1	0.13	2.54	-0.89	-3.3	0.866	0.0191	0.0597	9.24e-08
chr2	172019085	172019407	ENSMUSG00000038537	Mc3r	-0.33	2.8	-0.83	-3.96	0.718	0.0368	0.105	1.41e-06
chr19	6625600	6625909	ENSMUSG00000084825	2410152P15Rik	-0.18	2.44	-0.05	-2.66	0.944	0.0332	0.978	0.000386
chr19	7419891	7420457	ENSMUSG00000024969	Mark2	-0.08	2.12	-0.42	-2.62	0.918	0.0219	0.349	2.09e-07
chr19	10737238	10737814	ENSMUSG00000043789	Vwce	-0.22	1.73	-0.19	-2.13	0.744	0.0405	0.716	2.94e-06
chr19	14473456	14473910	ENSMUSG00000024642	Tle4	0.3	2.46	-0.58	-2.74	0.688	0.0239	0.222	4.32e-05
chr19	24346305	24346652	ENSMUSG00000059363	Fxn	-0.14	2.35	0.2	-2.29	0.91	0.035	0.703	0.00268
chr19	29968162	29968734	ENSMUSG00000024810	Il33	0.14	3.43	-0.91	-4.2	0.854	0.00588	0.0744	5.74e-10
chr19	33038455	33038798	ENSMUSG00000084512	7SK	0.16	3.37	-0.42	-3.63	0.903	0.0449	0.511	0.00185
chr19	37220400	37220826	ENSMUSG00000039652	Cpeb3	0.14	2.83	-0.29	-2.98	0.888	0.0212	0.619	8.3e-05
chr19	37251514	37251913	ENSMUSG00000039652	Cpeb3	-0.37	2.71	-0.61	-3.69	0.59	0.0308	0.288	4.54e-08
chr19	38761769	38762387	ENSMUSG00000024998	Plce1	-0.16	2.03	-0.72	-2.91	0.837	0.0258	0.0999	3.5e-09
chr19	39073242	39073642	ENSMUSG00000025002	Cyp2c55	0.01	3.22	-0.6	-3.82	0.989	0.0377	0.353	1.87e-05
chr19	39940685	39941003	ENSMUSG00000092008	Cyp2c69	0.72	3.46	-0.42	-3.16	0.455	0.0214	0.426	0.00375
chr19	41356670	41357047	ENSMUSG00000025017	Pik3ap1	0.23	1.83	-0.29	-1.89	0.823	0.0337	0.565	0.000877
chr19	43538085	43538620	ENSMUSG00000025189	Cnnm1	0.68	2.33	-0.79	-2.44	0.345	0.0478	0.103	0.00251
chr19	45488350	45488923	ENSMUSG00000025217	Btrc	0.22	1.99	-0.98	-2.74	0.705	0.0321	0.0513	1.77e-09
chr19	47524826	47525116	ENSMUSG00000053617	Sh3pxd2a	0.08	3.13	-0.85	-3.9	0.956	0.0369	0.16	7.72e-06
chr19	54763256	54763638	ENSMUSG00000024978	Gpam	0.03	2.43	-0.5	-2.89	0.98	0.0362	0.286	4.72e-05
chr18	11819619	11819964	ENSMUSG00000041238	Rbbp8	0.33	2.1	-0.41	-2.18	0.703	0.0481	0.431	0.00109
chr18	12431885	12433127	ENSMUSG00000057766	Ankrd29	0.04	1.71	-0.75	-2.43	0.949	0.0452	0.121	7.61e-09
chr18	32512126	32512713	ENSMUSG00000085670	A830052D11Rik	0.27	1.77	-0.77	-2.27	0.52	0.0442	0.125	1.01e-09
chr18	40053500	40053835	ENSMUSG00000051732	Pabpc2	0.13	3.67	-1.13	-4.67	0.902	0.0345	0.0631	7.1e-06
chr18	55838030	55838366	ENSMUSG00000092702	AC149599.1	-0.03	3.83	-0.25	-4.11	0.992	0.024	0.703	0.000214
chr18	58009286	58009714	ENSMUSG00000024597	Slc12a2	0.39	1.73	-0.61	-1.95	0.449	0.0418	0.163	3.69e-05
chr18	63084912	63085221	ENSMUSG00000071847	Apcdd1	-0.2	3.01	-0.86	-4.07	0.809	0.0248	0.0965	3.07e-07
chr18	64348303	64349097	ENSMUSG00000086128	1700091E21Rik	0.43	1.62	-0.9	-2.1	0.355	0.0475	0.0533	5.54e-07
chr18	65163479	65164023	ENSMUSG00000024589	Nedd4l	0.06	1.79	-0.62	-2.35	0.927	0.0398	0.155	4.52e-07
chr18	65312579	65312843	ENSMUSG00000024589	Nedd4l	0.06	3.51	-0.72	-4.17	0.986	0.0463	0.29	0.000154
chr18	65706915	65707497	ENSMUSG00000042439	Zfp532	0.4	1.75	-0.41	-1.76	0.454	0.0199	0.32	1.5e-05
chr18	80730968	80731170	ENSMUSG00000033323	Ctdp1	-0.68	2.57	0.44	-2.8	0.529	0.0451	0.465	0.000774
chr17	5221195	5221793	ENSMUSG00000069729	Arid1b	0.45	2.47	-0.57	-2.59	0.557	0.035	0.224	0.000834
chr17	5440189	5440635	ENSMUSG00000004945	5730437N04Rik	-0.03	2.47	-0.51	-3.01	0.99	0.0363	0.363	1.03e-05
chr17	9092127	9092302	ENSMUSG00000023868	Pde10a	-0.09	3.4	-0.09	-3.58	0.956	0.0425	0.913	0.00208
chr17	15664096	15664488	ENSMUSG00000014767	Tbp	-1.06	3.13	0.35	-3.84	0.34	0.0262	0.64	1.27e-05
chr17	30126658	30127026	ENSMUSG00000089524	SNORA70	1.52	3.62	-0.57	-2.66	0.193	0.0343	0.365	0.0495
chr17	30203086	30203512	ENSMUSG00000044477	Zfand3	0.07	2.44	-0.79	-3.16	0.923	0.0255	0.129	3.23e-08
chr17	34272273	34272449	ENSMUSG00000037649	H2-DMa	-0.28	2.95	-0.03	-3.26	0.843	0.0498	0.999	0.00169
chr17	36288168	36288558	ENSMUSG00000038311	2410017I17Rik	0.17	4.03	-0.62	-4.48	0.869	0.0158	0.255	2.15e-05
chr17	46095067	46095539	ENSMUSG00000023951	Vegfa	0.44	1.79	-0.59	-1.93	0.441	0.0473	0.197	0.000168
chr17	67640855	67641437	ENSMUSG00000033278	Ptprm	-0.58	2.66	-0.74	-3.98	0.327	0.0414	0.181	1.1e-08
chr17	84531184	84531821	ENSMUSG00000045817	Zfp36l2	0.35	1.56	-0.79	-1.99	0.538	0.0451	0.0691	9.44e-06
chr17	85093097	85093579	ENSMUSG00000024254	Abcg8	0.2	2.36	-0.83	-3	0.741	0.0156	0.0722	2.86e-09
chr17	85137604	85138123	ENSMUSG00000024120	Lrpprc	0.23	1.95	-0.62	-2.34	0.769	0.03	0.215	1.49e-06
chr17	86635020	86635636	ENSMUSG00000045038	Prkce	0.07	1.85	-0.59	-2.37	0.924	0.0316	0.228	9.15e-08
chr17	88008172	88008799	ENSMUSG00000045394	Epcam	0.21	3.07	-0.98	-3.85	0.819	0.0191	0.072	3.88e-07
chr16	10525254	10526029	ENSMUSG00000022504	Ciita	0.23	2.27	-0.74	-2.78	0.816	0.0297	0.16	3.96e-06
chr16	11266428	11267175	ENSMUSG00000088544	Mir1945	0.32	1.57	-0.77	-2.02	0.455	0.0368	0.0631	4.26e-08
chr16	11328914	11329480	ENSMUSG00000079738	Snx29	-0.1	3.92	-0.91	-4.93	0.891	0.0109	0.143	1.22e-09
chr16	13801315	13801667	ENSMUSG00000022682	Rrn3	0.53	3.3	-1.06	-3.84	0.415	0.02	0.0528	2.97e-06
chr16	30816160	30816535	ENSMUSG00000064754	U6	0.53	3.53	-0.95	-3.95	0.582	0.0395	0.115	0.000389
chr16	32058872	32059240	ENSMUSG00000022781	Pak2	0.44	2.33	-0.88	-2.76	0.467	0.0428	0.0888	3.61e-05
chr16	32807717	32808264	ENSMUSG00000035638	Muc20	0.3	1.69	-0.63	-2.02	0.583	0.0418	0.145	1.87e-05
chr16	33887444	33887693	ENSMUSG00000022817	Itgb5	-1.37	3.08	0.52	-3.93	0.155	0.0421	0.436	5.98e-05
chr16	37085988	37086330	ENSMUSG00000034206	Polq	-0.29	2.26	-0.48	-3.03	0.695	0.041	0.376	3e-06
chr16	44174804	44175684	ENSMUSG00000068284	Gm608	0.28	1.9	-0.71	-2.33	0.548	0.0259	0.119	5.24e-09
chr16	56161350	56161815	ENSMUSG00000052917	Senp7	0.59	2.34	-0.9	-2.65	0.368	0.0464	0.0897	0.000148
chr16	91239329	91239660	ENSMUSG00000039830	Olig2	0.63	2.13	-0.53	-2.03	0.443	0.0488	0.335	0.00356
chr16	97834701	97835068	ENSMUSG00000000385	Tmprss2	0.42	3.54	-0.67	-3.79	0.686	0.034	0.251	0.000857
chr15	31939117	31939373	ENSMUSG00000045267	Tas2r119	-0.7	2.79	0.19	-3.29	0.348	0.0197	0.69	3.96e-06
chr15	53043808	53044193	ENSMUSG00000061731	Ext1	0.38	3.46	-0.77	-3.84	0.645	0.0254	0.175	7.78e-05
chr15	77648942	77649848	ENSMUSG00000022443	Myh9	0.7	2.22	-0.95	-2.47	0.212	0.0412	0.0625	8.28e-05
chr15	97981486	97981939	ENSMUSG00000048175	Asb8	0	3.65	-0.97	-4.62	0.994	0.0308	0.0931	2.02e-05
chr15	101846559	101846907	ENSMUSG00000023043	Krt18	-0.15	2.57	-0.8	-3.52	0.89	0.0486	0.148	5.52e-06
chr14	9076776	9077108	ENSMUSG00000021751	Acox2	0.17	3.44	-0.56	-3.83	0.903	0.0242	0.376	0.000141
chr14	12858361	12858928	ENSMUSG00000021745	Ptprg	0.32	3	-0.91	-3.59	0.718	0.018	0.0823	2.97e-06
chr14	19066274	19066779	ENSMUSG00000021775	Nr1d2	0.67	2.92	-0.85	-3.1	0.427	0.0467	0.423	0.000147
chr14	20996776	20997361	ENSMUSG00000023243	Kcnk5	1.13	2.21	-0.54	-1.61	0.0914	0.037	0.255	0.0309
chr14	22317637	22318114	ENSMUSG00000021767	Myst4	0.24	2.84	-0.33	-2.93	0.77	0.016	0.537	3.38e-05
chr14	29827752	29828073	ENSMUSG00000021991	Cacna2d3	-0.14	3.59	0.08	-3.65	0.954	0.0296	0.933	0.00133
chr14	33359700	33360194	ENSMUSG00000054051	Ercc6	0.45	2.74	-0.53	-2.82	0.596	0.0311	0.32	0.000604
chr14	35304132	35304539	ENSMUSG00000021796	Bmpr1a	0.34	2.97	-0.71	-3.34	0.769	0.035	0.173	0.000486
chr14	35424297	35424825	ENSMUSG00000021799	Opn4	0.32	2.23	-0.45	-2.36	0.692	0.0463	0.367	0.000495
chr14	47181295	47182000	ENSMUSG00000085380	E130120K24Rik	0.28	2.9	-0.81	-3.44	0.723	0.0165	0.0886	3.56e-06
chr14	47734815	47735234	ENSMUSG00000072589	Gm10371	-0.08	1.69	-0.43	-2.2	0.921	0.0439	0.354	1.67e-07
chr14	57887726	57888257	ENSMUSG00000021947	Cryl1	0.27	3.31	-0.34	-3.38	0.769	0.00219	0.483	7.43e-07
chr14	59045285	59045659	ENSMUSG00000077201	SNORA17	-0.23	2.04	-0.53	-2.81	0.756	0.0399	0.266	5.55e-07
chr14	59112651	59112944	ENSMUSG00000077201	SNORA17	0.24	2.64	0.13	-2.27	0.85	0.0302	0.818	0.00402
chr14	59833194	59833504	ENSMUSG00000035469	Rcbtb1	-0.25	3.06	-0.72	-4.02	0.777	0.0302	0.25	9.55e-07
chr14	60834960	60835269	ENSMUSG00000063895	Nupl1	-0.03	3.57	-0.07	-3.66	0.984	0.0201	0.954	0.000236
chr14	61341627	61342038	ENSMUSG00000021990	Spata13	-0.46	4.52	-0.75	-5.74	0.477	0.00552	0.109	8.91e-09
chr14	65467507	65467803	ENSMUSG00000021972	Hmbox1	-0.01	3.48	-0.64	-4.14	0.99	0.0398	0.295	0.000134
chr14	70015245	70015789	ENSMUSG00000085092	Gm16867	0.81	2.38	-0.81	-2.37	0.109	0.0282	0.0698	0.000408
chr14	99963199	99963532	ENSMUSG00000064584	U1	0.15	2.7	-0.73	-3.28	0.871	0.0467	0.222	2.22e-05
chr14	121896746	121897847	ENSMUSG00000025557	Slc15a1	0.14	1.54	-0.77	-2.16	0.732	0.0368	0.0854	1.02e-13
chr14	122380675	122381175	ENSMUSG00000041765	Ubac2	0.49	2.87	-0.58	-2.96	0.498	0.0167	0.225	9.01e-05
chr14	122459854	122460238	ENSMUSG00000071229	Timm8a2	0.23	1.78	-0.7	-2.24	0.727	0.0442	0.133	4.37e-06
chr13	5526573	5527042	ENSMUSG00000000078	Klf6	0.89	2.54	-0.84	-2.49	0.253	0.0435	0.115	0.00382
chr13	6239788	6240441	ENSMUSG00000077971	AC154816.1	-0.06	2.99	-0.43	-3.48	0.967	0.0203	0.449	2.1e-06
chr13	34212175	34212855	ENSMUSG00000045136	Tubb2b	-0.27	1.81	-0.55	-2.64	0.623	0.0391	0.227	1.16e-09
chr13	34916153	34916493	ENSMUSG00000021413	Prpf4b	0.27	3.48	-0.52	-3.72	0.83	0.0358	0.363	0.000944
chr13	35525877	35526225	ENSMUSG00000077601	SNORA17	-0.44	2.97	-0.28	-3.69	0.638	0.0412	0.665	3.1e-05
chr13	35717422	35717924	ENSMUSG00000059288	Cdyl	0.23	1.95	-0.62	-2.34	0.681	0.0216	0.122	5.41e-07
chr13	37574736	37574927	ENSMUSG00000021423	Ly86	0.02	2.98	-0.15	-3.1	0.99	0.0487	0.819	0.00357
chr13	37574985	37575361	ENSMUSG00000021423	Ly86	0.12	2.6	-0.08	-2.56	0.912	0.013	0.875	0.00014
chr13	38031848	38032742	ENSMUSG00000039087	Rreb1	0.25	1.79	-0.75	-2.29	0.654	0.0374	0.124	7.65e-08
chr13	44445751	44446022	ENSMUSG00000089815	Gm5083	-0.6	3.07	-0.24	-3.91	0.527	0.0421	0.699	6.06e-05
chr13	44695957	44696730	ENSMUSG00000038518	Jarid2	0.13	2.29	-0.63	-2.79	0.88	0.0463	0.23	0.00753
chr13	44826399	44826884	ENSMUSG00000038518	Jarid2	0.2	3.08	-0.29	-3.17	0.86	0.00983	0.575	3.38e-05
chr13	49329511	49330067	ENSMUSG00000021384	Susd3	0.27	2.91	-0.84	-3.48	0.709	0.0165	0.0731	1.13e-06
chr13	49489098	49489353	ENSMUSG00000037933	Bicd2	0.91	3.08	-0.35	-2.52	0.457	0.0467	0.634	0.0276
chr13	51099737	51099928	ENSMUSG00000084609	Y_RNA	0.1	3.62	0.3	-3.23	0.958	0.0316	0.644	0.00689
chr13	55284604	55285192	ENSMUSG00000005320	Fgfr4	0.19	2.11	-0.64	-2.56	0.78	0.0357	0.215	1.28e-06
chr13	58606727	58607294	ENSMUSG00000021553	Slc28a3	0.17	3.89	-0.4	-4.12	0.849	0.00315	0.364	2.49e-06
chr13	59700189	59700762	ENSMUSG00000021555	Naa35	0.15	3.29	-1.19	-4.33	0.876	0.035	0.0526	5.62e-06
chr13	64224815	64225526	ENSMUSG00000033114	Slc35d2	0.31	2.19	-0.95	-2.83	0.364	0.0125	0.0599	1.92e-18
chr13	69720494	69720951	ENSMUSG00000021595	Nsun2	0.13	4.19	-0.51	-4.57	0.921	0.0108	0.324	1.52e-05
chr13	94854589	94855116	ENSMUSG00000045312	Lhfpl2	0.65	2.98	-0.73	-3.06	0.242	0.00552	0.0836	3.84e-06
chr13	95946506	95947062	ENSMUSG00000021684	Pde8b	0.47	2.31	-0.85	-2.68	0.3	0.013	0.11	3.22e-12
chr13	96445082	96445400	ENSMUSG00000021676	Iqgap2	0.09	3.05	-0.67	-3.64	0.935	0.044	0.217	0.00043
chr13	96601839	96602206	ENSMUSG00000021676	Iqgap2	0.17	2.86	-0.8	-3.49	0.862	0.0443	0.14	0.000113
chr13	98453752	98454040	ENSMUSG00000054944	5330416C01Rik	-0.16	3.4	-0.2	-3.77	0.897	0.0407	0.784	0.000849
chr12	29382661	29383025	ENSMUSG00000020628	Ttc15	0.35	2.55	-0.63	-2.83	0.671	0.0357	0.225	0.000241
chr12	32062681	32063370	ENSMUSG00000089620	U7	0.26	2.19	-0.61	-2.54	0.636	0.0258	0.235	1.71e-07
chr12	40697397	40697655	ENSMUSG00000047446	Arl4a	0.2	3.42	-0.61	-3.83	0.886	0.0395	0.281	0.000639
chr12	55288806	55289230	ENSMUSG00000035105	Egln3	0.11	2.33	0.16	-2.06	0.935	0.047	0.762	0.0205
chr12	72102392	72102863	ENSMUSG00000085622	3110056K07Rik	0.21	3.31	-0.58	-3.68	0.758	0.00919	0.252	1.53e-07
chr12	76957088	76957728	ENSMUSG00000063450	Syne2	0.42	2.35	-0.95	-2.88	0.518	0.034	0.0631	3.32e-06
chr12	79198144	79198390	ENSMUSG00000088039	SNORA17	0.93	3.54	-0.85	-3.46	0.386	0.0356	0.171	0.00405
chr12	104690639	104691241	ENSMUSG00000021208	Ifi27l2b	-0.32	3.88	-0.33	-4.52	0.73	0.00919	0.526	1.26e-06
chr12	105354431	105354839	ENSMUSG00000041536	Serpina3a	0.15	3.11	-0.14	-3.09	0.898	0.0203	0.816	0.000422
chr12	105390603	105390958	ENSMUSG00000066361	Serpina3c	-0.52	2.63	-0.72	-3.88	0.442	0.0428	0.172	9.81e-08
chr12	109348914	109349221	ENSMUSG00000056770	Setd3	0.09	3.25	-0.25	-3.41	0.969	0.0208	0.707	0.000232
chr12	113171435	113171773	ENSMUSG00000021290	2010107E04Rik	0.43	2.5	-0.31	-2.39	0.662	0.0467	0.534	0.00593
chr12	113926631	113927151	ENSMUSG00000037638	Zbtb42	0.61	2.64	-0.29	-2.32	0.34	0.0122	0.568	0.000275
chr11	32498766	32499048	ENSMUSG00000020272	Stk10	0.29	3.7	-0.51	-3.93	0.777	0.0282	0.358	0.000424
chr11	32551794	32552129	ENSMUSG00000020271	Fbxw11	0	3.26	-0.74	-4	0.99	0.0336	0.273	5.04e-06
chr11	42836731	42837350	ENSMUSG00000055456	Gm9972	0.31	2.73	-1.11	-3.53	0.841	0.0339	0.0656	2.23e-06
chr11	48651443	48652001	ENSMUSG00000040350	Trim7	0.64	1.79	-0.43	-1.58	0.277	0.0333	0.298	0.00435
chr11	50165624	50166044	ENSMUSG00000050087	Cby3	0.1	2.1	-0.32	-2.33	0.943	0.0483	0.535	0.000365
chr11	54125930	54126246	ENSMUSG00000020333	Acsl6	0.69	3.44	-0.7	-3.44	0.528	0.0373	0.227	0.00307
chr11	55836574	55836810	ENSMUSG00000086020	Gm12239	-0.01	3.54	-0.44	-3.99	0.994	0.0386	0.511	0.000297
chr11	57431110	57431739	ENSMUSG00000085719	4933424L21Rik	-0.02	2.05	-0.3	-2.37	0.98	0.0203	0.508	1.45e-06
chr11	59731588	59732198	ENSMUSG00000085551	1810063I02Rik	0.27	2.52	-0.57	-2.81	0.62	0.009	0.193	1.9e-08
chr11	60550896	60551443	ENSMUSG00000089581	U6	0.41	2.27	-0.52	-2.39	0.603	0.034	0.257	0.000592
chr11	62460385	62460834	ENSMUSG00000046417	BC046404	0.51	3.06	-0.7	-3.25	0.545	0.0308	0.18	0.000506
chr11	67163802	67164164	ENSMUSG00000060180	Myh13	0.17	3.06	-0.18	-3.08	0.943	0.0313	0.826	0.00164
chr11	68893484	68893958	ENSMUSG00000088787	U6	-0.01	2.02	-0.68	-2.71	0.987	0.0449	0.187	4.43e-08
chr11	70266814	70267142	ENSMUSG00000018923	Med11	-0.11	2.52	-0.41	-3.04	0.945	0.0428	0.451	0.000134
chr11	77331580	77332013	ENSMUSG00000000686	Abhd15	-0.17	1.83	-0.58	-2.57	0.761	0.0376	0.243	1.54e-11
chr11	81833366	81833770	ENSMUSG00000092157	Gm17268	0.08	3.04	-0.63	-3.59	0.933	0.0119	0.218	4.89e-08
chr11	83105198	83105622	ENSMUSG00000093483	RP23-381B19.7	0.4	2.48	-0.64	-2.72	0.655	0.0393	0.185	0.00134
chr11	86070795	86071198	ENSMUSG00000085208	4632419I22Rik	0.04	2.17	-0.39	-2.52	0.977	0.039	0.439	0.000275
chr11	89775771	89776336	ENSMUSG00000020553	Pctp	0.26	2.19	-0.61	-2.54	0.72	0.0241	0.172	1.96e-05
chr11	94022641	94023379	ENSMUSG00000086003	B230206L02Rik	0.14	1.52	-0.67	-2.05	0.777	0.0365	0.103	1.28e-09
chr11	98736004	98736691	ENSMUSG00000038013	Wipf2	0.02	2.9	-0.88	-3.76	0.99	0.0259	0.146	7.04e-08
chr11	98738273	98738828	ENSMUSG00000038013	Wipf2	0.1	2.12	-0.93	-2.96	0.928	0.0484	0.0605	2.72e-06
chr11	100694780	100695155	ENSMUSG00000020919	Stat5b	1.03	3.47	-0.93	-3.37	0.232	0.0357	0.0799	0.00457
chr11	100888516	100888833	ENSMUSG00000019302	Atp6v0a1	-0.45	2.61	-0.24	-3.3	0.675	0.0496	0.712	3.43e-05
chr11	101294564	101294811	ENSMUSG00000035007	Rundc1	0.26	4.1	-0.03	-3.87	0.843	0.0156	0.99	0.00049
chr11	103552345	103553040	ENSMUSG00000020946	Gosr2	0.29	2.79	-0.8	-3.29	0.528	0.0059	0.0822	7.49e-12
chr11	107238632	107238992	ENSMUSG00000040430	Pitpnc1	-0.23	2.19	-0.36	-2.78	0.859	0.0472	0.477	0.000103
chr11	107728514	107728955	ENSMUSG00000040373	Cacng5	0.33	1.8	-0.58	-2.05	0.528	0.0308	0.181	5.19e-06
chr11	108069283	108069600	ENSMUSG00000050965	Prkca	-0.17	4.29	0.02	-4.44	0.889	0.019	0.955	3.3e-05
chr11	108226831	108227354	ENSMUSG00000000049	Apoh	1.04	4.07	-0.66	-3.69	0.208	0.015	0.195	0.00123
chr11	110266593	110267086	ENSMUSG00000020623	Map2k6	0.57	4.18	-0.69	-4.3	0.456	0.0139	0.181	6.49e-05
chr11	113416191	113416420	ENSMUSG00000041654	Slc39a11	0.88	3.62	-0.01	-2.75	0.481	0.016	0.981	0.0196
chr11	116543762	116545484	ENSMUSG00000057286	St6galnac2	0.18	1.4	-0.76	-1.98	0.647	0.0483	0.0583	1.34e-09
chr11	118836894	118837752	ENSMUSG00000046697	Enpp7	0.74	1.84	-0.92	-2.02	0.429	0.0305	0.0637	3.92e-05
chr11	120388248	120388499	ENSMUSG00000084983	Gm11789	0.18	3.84	-0.15	-3.8	0.928	0.024	0.871	0.00103
chr10	6199207	6199719	ENSMUSG00000040675	Mthfd1l	0.22	2.47	-0.63	-2.88	0.761	0.0123	0.185	4.73e-08
chr10	11037765	11038399	ENSMUSG00000087802	SNORA70	0.43	3.78	-0.5	-3.84	0.64	0.0255	0.481	0.00021
chr10	12600622	12600949	ENSMUSG00000019820	Utrn	0.38	2.81	-0.64	-3.08	0.669	0.03	0.199	0.000308
chr10	21524493	21524905	ENSMUSG00000085422	Gm6846	0.49	4.6	-0.86	-4.96	0.453	0.00549	0.0707	1.89e-06
chr10	25117921	25118157	ENSMUSG00000019978	Epb4.1l2	1	3.31	-0.55	-2.86	0.465	0.0471	0.407	0.0278
chr10	26499588	26500107	ENSMUSG00000039031	Arhgap18	0.1	2.29	-0.43	-2.61	0.899	0.0248	0.386	2.11e-05
chr10	27710620	27710943	ENSMUSG00000064208	Gm10145	-0.39	2.44	-0.49	-3.33	0.692	0.0399	0.379	6.96e-06
chr10	39613877	39614298	ENSMUSG00000075243	4930547M16Rik	0.45	2.46	-0.62	-2.63	0.455	0.0374	0.273	3.9e-05
chr10	40176916	40177297	ENSMUSG00000038481	Cdk19	0.62	3.4	-0.96	-3.75	0.507	0.035	0.154	0.000141
chr10	43077689	43078091	ENSMUSG00000038240	Pdss2	0.3	3	-0.68	-3.38	0.668	0.00857	0.176	1.21e-07
chr10	43505977	43506290	ENSMUSG00000071320	Gm9034	-0.59	2.86	0.2	-3.24	0.498	0.0302	0.737	2.33e-05
chr10	52548403	52548811	ENSMUSG00000038602	Slc35f1	-0.22	3.55	-0.95	-4.71	0.828	0.0334	0.064	7.83e-06
chr10	59143021	59143453	ENSMUSG00000020111	Micu1	0.5	3.66	-0.91	-4.08	0.44	0.0165	0.124	2.52e-06
chr10	59797357	59797758	ENSMUSG00000012819	Cdh23	-0.5	3.38	-0.79	-4.68	0.528	0.0453	0.168	6.96e-06
chr10	60179145	60179616	ENSMUSG00000020100	Slc29a3	0.09	2.22	-0.63	-2.77	0.911	0.0257	0.147	1.59e-06
chr10	60278172	60278648	ENSMUSG00000020099	Unc5b	0.11	2.7	-0.3	-2.88	0.923	0.0203	0.567	0.000101
chr10	61664029	61664381	ENSMUSG00000037031	Tspan15	-0.86	2.41	-0.14	-3.42	0.243	0.0434	0.801	3.7e-06
chr10	67658971	67659413	ENSMUSG00000019947	Arid5b	-0.06	3.19	-0.26	-3.5	0.962	0.0198	0.671	3.97e-05
chr10	69724778	69725145	ENSMUSG00000037762	Slc16a9	0.66	3.31	-0.69	-3.33	0.305	0.00783	0.165	1.71e-05
chr10	79706334	79706609	ENSMUSG00000020156	Mum1	0.29	2.45	0.03	-2.13	0.857	0.0397	0.946	0.0112
chr10	80374217	80374890	ENSMUSG00000062075	Lmnb2	-0.17	1.83	-0.77	-2.78	0.802	0.0405	0.1	7.46e-09
chr10	94538580	94539041	ENSMUSG00000045867	Cradd	0.08	2.58	-0.23	-2.73	0.924	0.0192	0.656	1.26e-05
chr10	95109224	95109672	ENSMUSG00000074780	Gm6843	0.31	1.71	-0.47	-1.87	0.644	0.0397	0.29	0.000133
chr10	99114694	99115052	ENSMUSG00000046934	Csl	1.16	3.72	-1.09	-3.65	0.12	0.0344	0.0805	0.00176
chr10	105211572	105211878	ENSMUSG00000036009	BC067068	-0.18	3.32	-0.09	-3.59	0.884	0.0316	0.93	0.000486
chr10	107593131	107593508	ENSMUSG00000019907	Ppp1r12a	0.87	3.74	0.04	-2.83	0.538	0.0251	0.946	0.0241
chr10	117201456	117202217	ENSMUSG00000052798	Nup107	0.17	2.08	-0.66	-2.58	0.798	0.0269	0.191	1.23e-08
chr10	120294885	120295076	ENSMUSG00000051236	Msrb3	-0.47	3.24	0.52	-3.19	0.749	0.0307	0.41	0.00235
chr10	120416323	120416763	ENSMUSG00000048661	Lemd3	0.14	2.43	-0.23	-2.53	0.897	0.0213	0.608	0.000344
chr10	121008437	121009081	ENSMUSG00000020115	Tbk1	0.18	3.49	-1.06	-4.37	0.794	0.0125	0.0547	1.92e-08
chr10	122130701	122131497	ENSMUSG00000034613	Ppm1h	-0.04	2.03	0.03	-2.04	0.984	0.0422	0.954	0.00016
chr10	129981909	129982503	ENSMUSG00000091511	Vmn2r87	0.13	2.24	-0.96	-3.07	0.808	0.0168	0.0529	5.4e-15
chr1	31195142	31195681	ENSMUSG00000086727	4931428L18Rik	0.26	2.23	-0.62	-2.59	0.711	0.0302	0.175	2.34e-05
chr1	36959490	36959832	ENSMUSG00000026116	Tmem131	0.85	2.71	-0.32	-2.18	0.413	0.0437	0.566	0.0283
chr1	43846515	43846923	ENSMUSG00000057363	Uxs1	-0.32	2.17	0.04	-2.46	0.732	0.0398	0.945	0.000137
chr1	51741914	51742239	ENSMUSG00000018417	Myo1b	-0.12	3.63	-0.15	-3.89	0.972	0.0302	0.821	0.000569
chr1	58671348	58671893	ENSMUSG00000026032	Ndufb3	0.48	2.23	-0.84	-2.6	0.37	0.02	0.115	6.05e-09
chr1	72329139	72329659	ENSMUSG00000026189	Pecr	0.67	3.78	-0.16	-3.27	0.325	0.00219	0.755	6.43e-05
chr1	78875841	78876440	ENSMUSG00000047330	Kcne4	0.31	3.49	-0.98	-4.17	0.708	0.015	0.0632	8.69e-07
chr1	90912564	90912809	ENSMUSG00000036206	Sh3bp4	-0.71	2.78	0.83	-2.66	0.637	0.0411	0.251	0.00458
chr1	94828048	94828454	ENSMUSG00000026270	Capn10	-0.04	3.14	-0.23	-3.41	0.975	0.00919	0.666	1.35e-06
chr1	108439051	108439477	ENSMUSG00000057329	Bcl2	-0.03	2.95	-0.6	-3.58	0.994	0.041	0.301	7.3e-05
chr1	140801934	140802315	ENSMUSG00000065275	n-R5s217	0.71	3.47	-0.74	-3.51	0.437	0.0384	0.174	0.00245
chr1	154991664	154991997	ENSMUSG00000026479	Lamc2	-0.04	2.48	-0.23	-2.75	0.968	0.0393	0.718	0.000167
chr1	163192755	163193158	ENSMUSG00000026701	Prdx6	0.11	2.44	-0.49	-2.81	0.891	0.032	0.354	6.97e-06
chr1	170256693	170257010	ENSMUSG00000052534	Pbx1	0.12	3.03	-0.44	-3.35	0.962	0.0314	0.476	0.000448
chr1	174084650	174084918	ENSMUSG00000026554	Dcaf8	-0.41	3.23	0.21	-3.43	0.671	0.014	0.682	5.3e-05
chr1	180120553	180121160	ENSMUSG00000026502	Pppde1	0.52	4.14	-0.39	-4.01	0.544	0.00588	0.471	5.43e-05
chr1	195378459	195379122	ENSMUSG00000091593	4631405K08Rik	-0.2	2.17	-0.56	-2.92	0.829	0.0416	0.286	8.69e-07
chrX	16120281	16120542	ENSMUSG00000023257	Cypt1	-0.14	3.12	-0.13	-3.38	0.918	0.0427	0.865	0.00111
chrX	98416408	98416898	ENSMUSG00000046032	Snx12	0.44	2.5	-1.04	-3.09	0.576	0.0436	0.0867	7.85e-06
chr9	53413134	53413514	ENSMUSG00000032047	Acat1	0.03	2.47	-0.17	-2.6	0.983	0.0254	0.746	0.000455
chr9	15484535	15484934	ENSMUSG00000043885	Slc36a4	-0.17	4.25	-0.7	-5.12	0.842	0.0123	0.198	4.04e-07
chr9	25097335	25097736	ENSMUSG00000001833	43715	0.09	2.22	-0.2	-2.34	0.926	0.0426	0.726	0.000227
chr9	43562018	43562490	ENSMUSG00000032012	Pvrl1	0.42	1.84	-0.41	-1.83	0.584	0.0449	0.365	0.0022
chr9	53161768	53162226	ENSMUSG00000034584	Exph5	0.19	2.16	-1.04	-3.01	0.891	0.0259	0.0618	1.44e-10
chr9	58013621	58014049	ENSMUSG00000037206	Islr	-0.59	3.84	0.11	-4.33	0.328	0.00083	0.825	1.59e-10
chr9	66721737	66722540	ENSMUSG00000036943	Rab8b	0.19	3.43	-0.7	-3.95	0.76	0.0359	0.234	1.23e-06
chr9	74823122	74823451	ENSMUSG00000034858	BC031353	0.28	3.98	0.03	-3.67	0.831	0.0165	0.964	0.00131
chr9	88129656	88130107	ENSMUSG00000032420	Nt5e	0.04	3.95	-0.72	-4.62	0.984	0.0199	0.207	1.07e-05
chr9	108739853	108740196	ENSMUSG00000023473	Celsr3	0.24	3.63	-0.6	-3.99	0.831	0.0327	0.332	0.000284
chr8	3256262	3257076	ENSMUSG00000005534	Insr	0.2	2.01	-0.87	-2.69	0.62	0.0156	0.0722	1.97e-18
chr8	64053872	64054318	ENSMUSG00000058056	Palld	0.14	2.62	-0.31	-2.79	0.906	0.0319	0.535	0.000753
chr8	67113074	67113559	ENSMUSG00000037852	Cpe	1.36	4.26	-0.73	-3.63	0.0673	0.0113	0.159	0.00166
chr8	72715203	72715718	ENSMUSG00000002346	Slc25a42	0.35	2.22	-0.38	-2.24	0.63	0.0226	0.42	0.000242
chr8	86382955	86383475	ENSMUSG00000087392	Gm16994	0.51	3.57	-0.36	-3.42	0.624	0.0176	0.618	0.000226
chr8	87509491	87510209	ENSMUSG00000052566	Hook2	0.13	1.44	-0.54	-1.85	0.897	0.048	0.224	6.14e-06
chr8	96882663	96882949	ENSMUSG00000031766	Slc12a3	0.3	3.12	-0.63	-3.46	0.85	0.0388	0.358	0.0007
chr8	98409782	98410406	ENSMUSG00000031672	Got2	1.3	3.27	-0.92	-2.9	0.0631	0.0129	0.0986	0.000903
chr8	107265091	107265684	ENSMUSG00000055730	Ces2a	-0.13	2.53	-0.67	-3.33	0.965	0.0376	0.235	4.73e-05
chr8	108073286	108073725	ENSMUSG00000013160	Atp6v0d1	0.05	3.25	-0.53	-3.73	0.959	0.0191	0.274	3.7e-05
chr8	122101714	122102199	ENSMUSG00000031831	Lrrc50	1.07	2.53	-0.65	-2.12	0.222	0.0357	0.188	0.0187
chr7	71304419	71304704	ENSMUSG00000030523	Trpm1	0.68	2.69	-1.01	-3.02	0.467	0.0498	0.0896	0.000808
chr7	86979837	86980560	ENSMUSG00000039062	Anpep	0.02	1.64	-0.3	-1.92	0.99	0.0365	0.457	2.63e-05
chr7	87422228	87422887	ENSMUSG00000030534	Vps33b	-0.02	2.54	-0.96	-3.52	0.99	0.0397	0.0804	3.76e-07
chr7	89161117	89161559	ENSMUSG00000052779	4833418N17Rik	0.17	3.92	-1.06	-4.81	0.867	0.0255	0.0867	3.23e-06
chr7	91269418	91269956	ENSMUSG00000038459	Fam108c	-0.17	2.16	-0.16	-2.49	0.865	0.0497	0.792	8.18e-05
chr7	104740987	104741318	ENSMUSG00000035623	Rsf1	-0.02	3.75	-0.31	-4.09	0.984	0.0155	0.608	2.7e-05
chr7	105528822	105529401	ENSMUSG00000049580	Tsku	0.22	2.35	-0.72	-2.85	0.749	0.0219	0.109	3.43e-06
chr7	107765585	107765883	ENSMUSG00000030704	Rab6a	-0.68	3.08	0.09	-3.67	0.593	0.0391	0.899	0.000213
chr7	123399053	123399561	ENSMUSG00000045659	Plekha7	0.02	2.5	-0.52	-2.99	0.99	0.0124	0.248	2.12e-07
chr7	125377733	125378287	ENSMUSG00000030655	Smg1	0.61	1.94	-0.86	-2.19	0.318	0.0467	0.0553	0.000382
chr7	135379023	135379361	ENSMUSG00000062944	9130023H24Rik	0.11	4.34	-0.65	-4.88	0.909	0.00783	0.175	1.94e-06
chr7	150389705	150390179	ENSMUSG00000009545	Kcnq1	0.87	4.43	-0.93	-4.48	0.16	0.0117	0.124	2.14e-05
chr7	151308934	151309326	ENSMUSG00000037541	Shank2	0.08	2.4	-0.5	-2.81	0.946	0.0247	0.336	7.94e-06
chr6	38829402	38829548	ENSMUSG00000029925	Tbxas1	0.19	3.32	0.21	-2.92	0.949	0.0458	0.749	0.0201
chr6	71222324	71222893	ENSMUSG00000055027	Smyd1	0.16	2.57	-0.43	-2.84	0.862	0.0296	0.37	0.000276
chr6	87759625	87760204	ENSMUSG00000030055	Rab43	0.63	2.65	-0.75	-2.78	0.315	0.016	0.119	2.84e-05
chr6	116232622	116233068	ENSMUSG00000042213	Anubl1	-0.03	3.67	-1.24	-4.93	0.99	0.0377	0.0547	1.72e-06
chr6	122548531	122548796	ENSMUSG00000040613	Apobec1	0.2	3.09	0.51	-2.38	0.949	0.0417	0.53	0.0497
chr6	124639028	124639637	ENSMUSG00000004270	Lpcat3	-0.04	2.91	-0.38	-3.33	0.984	0.0347	0.551	0.000122
chr6	125250898	125251414	ENSMUSG00000030339	Ltbr	0.05	3.37	-0.76	-4.08	0.989	0.0117	0.224	3.08e-07
chr6	129161627	129162203	ENSMUSG00000085930	2310001H17Rik	-0.04	2.78	-0.88	-3.7	0.98	0.0241	0.0994	2.78e-08
chr6	134977457	134977665	ENSMUSG00000030204	Ddx47	0.2	3.05	-0.38	-3.23	0.875	0.043	0.487	0.00187
chr5	22889988	22891129	ENSMUSG00000073147	5031425E22Rik	0.82	3.02	-1.02	-3.21	0.265	0.0378	0.0684	0.000662
chr5	24334058	24334610	ENSMUSG00000028945	Rheb	0.19	1.72	-0.85	-2.38	0.775	0.0479	0.0934	3.23e-09
chr5	64313525	64313878	ENSMUSG00000047881	Rell1	0.39	3.8	-0.26	-3.67	0.802	0.0203	0.705	0.00251
chr5	65261397	65261754	ENSMUSG00000029178	Klf3	-0.04	2.36	-0.92	-3.32	0.964	0.0329	0.0791	1.12e-08
chr5	73045853	73046197	ENSMUSG00000067219	Nipal1	0.49	2.61	-0.15	-2.26	0.672	0.0427	0.827	0.0184
chr5	90676465	90676987	ENSMUSG00000055204	Ankrd17	-0.13	2.7	-0.48	-3.31	0.917	0.0412	0.414	5.07e-05
chr5	101287917	101288183	ENSMUSG00000029314	Agpat9	0.41	3.47	-0.26	-3.32	0.745	0.0498	0.742	0.0047
chr5	122073564	122074042	ENSMUSG00000029456	Acad10	-0.09	2.98	-0.91	-3.98	0.917	0.028	0.0925	6.74e-07
chr5	135104025	135104408	ENSMUSG00000040731	Eif4h	-0.05	3.2	-0.41	-3.66	0.982	0.0165	0.456	7.69e-06
chr5	135581767	135582050	ENSMUSG00000005373	Mlxipl	0.28	2.62	-0.26	-2.6	0.789	0.0479	0.683	0.00134
chr5	136257807	136258283	ENSMUSG00000019179	Mdh2	0.17	2.45	-0.41	-2.69	0.853	0.0145	0.392	2.41e-06
chr5	145019227	145019522	ENSMUSG00000047843	Bri3	0.27	2.74	0.19	-2.27	0.862	0.0344	0.731	0.0121
chr4	6279616	6280401	ENSMUSG00000085295	4930430E12Rik	0.21	1.79	-0.78	-2.36	0.645	0.0448	0.0957	1.15e-08
chr4	40648716	40649421	ENSMUSG00000028411	Aptx	0.14	1.99	-0.9	-2.75	0.834	0.0428	0.0524	6.62e-08
chr4	40804887	40805380	ENSMUSG00000028413	B4galt1	0.9	2.73	-0.57	-2.4	0.396	0.0459	0.368	0.0124
chr4	55590816	55591265	ENSMUSG00000066176	Gm12511	0.26	2.82	-1	-3.56	0.75	0.0418	0.0755	1.59e-05
chr4	57317526	57318087	ENSMUSG00000085654	Gm12536	0.56	1.94	-0.95	-2.33	0.177	0.0316	0.0516	7.86e-08
chr4	62023538	62023973	ENSMUSG00000066150	Slc31a1	-0.25	2.59	-0.64	-3.48	0.776	0.0165	0.208	1.55e-08
chr4	62142397	62142722	ENSMUSG00000028392	Bspry	-0.37	1.78	0.12	-2.03	0.603	0.0416	0.788	7.74e-05
chr4	87437905	87438454	ENSMUSG00000028496	Mllt3	0.13	2.55	-0.4	-2.81	0.949	0.0125	0.492	4.26e-07
chr4	92554425	92554970	ENSMUSG00000088914	U6	0.07	3.16	-0.48	-3.56	0.937	0.0213	0.32	0.000113
chr4	94716628	94717043	ENSMUSG00000052684	Jun	0.45	2.23	-0.48	-2.26	0.58	0.037	0.317	0.00136
chr4	122653835	122654630	ENSMUSG00000086443	4933421A08Rik	0.73	2.53	-0.69	-2.49	0.175	0.0153	0.13	4.89e-05
chr4	131671636	131672093	ENSMUSG00000050511	Oprd1	0.28	3.86	-1.06	-4.63	0.764	0.0222	0.073	9.14e-06
chr4	133888195	133888882	ENSMUSG00000083065	Gm13195	0.25	2.5	-0.85	-3.1	0.692	0.0204	0.0686	1.45e-07
chr4	135297876	135298364	ENSMUSG00000037157	Il22ra1	0.77	2.1	-0.54	-1.87	0.202	0.0255	0.206	0.00281
chr4	138524548	138524930	ENSMUSG00000070661	Rnf186	0.52	3.18	-0.85	-3.51	0.588	0.0425	0.144	0.000564
chr4	138571794	138572244	ENSMUSG00000041143	Tmco4	1.2	3.75	-0.82	-3.37	0.177	0.0229	0.118	0.00451
chr4	147424576	147424994	ENSMUSG00000029009	Mthfr	0.74	3.76	-0.51	-3.54	0.429	0.0262	0.361	0.00254
chr4	148083736	148084189	ENSMUSG00000087273	Gm13203	0.22	2.6	-1.05	-3.44	0.833	0.0433	0.0622	1.13e-05
chr4	148469159	148469712	ENSMUSG00000028975	Pex14	-0.52	3.16	-0.34	-4.01	0.583	0.0242	0.51	7.47e-06
chr3	27897545	27897801	ENSMUSG00000027695	Pld1	-0.11	2.74	0.03	-2.81	0.942	0.0302	0.939	0.00128
chr3	31030709	31031470	ENSMUSG00000027660	Skil	1.22	2.54	-0.68	-2.01	0.0673	0.0292	0.204	0.00792
chr3	38365843	38366276	ENSMUSG00000044864	Ankrd50	0.56	2.52	-0.74	-2.7	0.543	0.0463	0.169	0.00131
chr3	51821800	51822271	ENSMUSG00000061143	Maml3	0.65	3.51	-0.02	-2.88	0.575	0.0202	0.986	0.00893
chr3	69004861	69005718	ENSMUSG00000027783	Arl14	-0.01	1.84	-0.82	-2.66	0.998	0.0236	0.0538	1.91e-11
chr3	88222629	88222939	ENSMUSG00000050144	Slc25a44	0.43	2.84	-0.83	-3.24	0.7	0.0496	0.184	0.000511
chr3	96622881	96623266	ENSMUSG00000038304	Cd160	0.01	2.97	-0.93	-3.89	0.999	0.0332	0.0827	1.91e-06
chr3	129027835	129028689	ENSMUSG00000028024	Enpep	0.27	2.16	-0.81	-2.7	0.893	0.0215	0.242	6.55e-17
chr2	5891371	5891713	ENSMUSG00000043241	Upf2	0.56	2.61	-0.71	-2.76	0.561	0.0491	0.228	0.00166
chr2	24319126	24319685	ENSMUSG00000026976	Pax8	-0.37	2.61	-0.38	-3.37	0.556	0.016	0.393	6.08e-08
chr2	24934401	24934906	ENSMUSG00000036813	Entpd8	-0.03	2.99	-0.58	-3.6	0.99	0.016	0.228	1.81e-06
chr2	24936796	24937189	ENSMUSG00000036813	Entpd8	0.61	2.51	-0.33	-2.23	0.566	0.0492	0.579	0.0143
chr2	25554193	25554642	ENSMUSG00000062061	Lcn13	0.53	2.09	-0.6	-2.16	0.562	0.0456	0.294	0.000436
chr2	34341602	34341941	ENSMUSG00000038696	Mapkap1	0.16	3.22	-0.43	-3.49	0.921	0.0479	0.581	0.000505
chr2	38418178	38418466	ENSMUSG00000026749	Nek6	0.54	3.51	-0.87	-3.84	0.566	0.035	0.115	0.00058
chr2	52242033	52242383	ENSMUSG00000086447	Gm13522	-0.07	4.25	-0.02	-4.34	0.956	0.0109	0.987	6.52e-05
chr2	59722211	59722652	ENSMUSG00000026988	Wdsub1	0.22	4.21	-0.17	-4.16	0.86	0.0124	0.787	0.000175
chr2	60048924	60049356	ENSMUSG00000026977	43531	0.28	3.9	-0.59	-4.2	0.82	0.0203	0.32	0.000106
chr2	92932383	92932886	ENSMUSG00000087559	Gm13802	0.28	3.99	-0.41	-4.11	0.631	0.000189	0.355	8.82e-10
chr2	119190813	119191282	ENSMUSG00000034154	Ino80	0.03	2.27	-0.95	-3.19	0.99	0.0496	0.091	1.14e-07
chr2	119379979	119380449	ENSMUSG00000014077	1500003O03Rik	0.07	2.89	-0.86	-3.67	0.928	0.0145	0.103	3.02e-09
chr2	126767224	126767624	ENSMUSG00000027366	2010106G01Rik	0.09	3.13	-0.74	-3.79	0.92	0.0122	0.121	1.45e-07
chr2	140529795	140530170	ENSMUSG00000068205	Macrod2	-0.07	3.4	-0.46	-3.92	0.979	0.0422	0.44	0.000427
chr2	143674577	143674979	ENSMUSG00000027420	Bfsp1	0.4	3.46	-1.02	-4.08	0.719	0.0463	0.114	0.000462
chr2	145686967	145687576	ENSMUSG00000001768	Rin2	1.01	3.91	-0.72	-3.63	0.226	0.0165	0.156	0.0015
chr2	153266087	153266755	ENSMUSG00000061411	8430427H17Rik	-0.01	1.94	-0.47	-2.42	0.995	0.0307	0.248	1.5e-05
chr2	154331356	154331750	ENSMUSG00000038533	Cbfa2t2	0.92	2.49	-1.15	-2.72	0.225	0.0498	0.0511	0.000643
chr2	160543074	160543482	ENSMUSG00000070544	Top1	0.17	3.82	-0.49	-4.14	0.884	0.0109	0.392	1.26e-05
chr2	163475042	163475411	ENSMUSG00000058812	0610039K10Rik	-0.06	3.4	-0.62	-4.08	0.952	0.0421	0.296	0.000215
chr2	172966662	172966875	ENSMUSG00000087382	1300015D01Rik	-0.49	3.16	0.24	-3.41	0.668	0.0431	0.677	0.000803
chr2	181010794	181011236	ENSMUSG00000038705	Gmeb2	-0.03	2.52	-0.92	-3.47	0.951	0.0217	0.0602	3.37e-09
chr19	55326158	55326740	ENSMUSG00000024981	Acsl5	0.18	1.76	-0.84	-2.41	0.676	0.0302	0.0568	1.71e-11
chr19	4597684	4597966	ENSMUSG00000024892	Pcx	1.35	3.5	-0.7	-2.85	0.255	0.0345	0.26	0.0267
chr19	6022273	6022830	ENSMUSG00000090542	Gm10814	0.39	2.22	-0.8	-2.62	0.654	0.0487	0.121	0.000263
chr19	7567966	7568150	ENSMUSG00000024759	Atl3	-0.48	2.46	0.67	-2.28	0.726	0.0408	0.261	0.00735
chr19	12080357	12080933	ENSMUSG00000024687	Osbp	0.41	1.75	-0.42	-1.75	0.43	0.0315	0.33	0.000143
chr19	23112748	23113434	ENSMUSG00000087169	C330002G04Rik	0.14	3.12	-1	-3.98	0.826	0.00235	0.0637	1.38e-17
chr19	24598300	24599069	ENSMUSG00000024867	Pip5k1b	0.3	2.02	-0.68	-2.39	0.547	0.0216	0.118	1.94e-07
chr19	25373065	25373297	ENSMUSG00000032702	Kank1	1.13	3.56	-0.8	-3.24	0.324	0.0311	0.172	0.0107
chr19	29140632	29141293	ENSMUSG00000024782	Ak3	0	1.79	-0.43	-2.22	0.996	0.0408	0.278	2.32e-05
chr19	29785397	29785826	ENSMUSG00000024806	Mlana	0.15	3.44	-0.3	-3.59	0.906	0.00726	0.617	1.37e-05
chr19	37427161	37427462	ENSMUSG00000056999	Ide	-1	3.08	0.86	-3.22	0.376	0.0204	0.18	0.000258
chr19	46593371	46593636	ENSMUSG00000025034	Trim8	-0.45	2.57	0	-3.02	0.617	0.035	0.982	1.44e-05
chr19	53223709	53224121	ENSMUSG00000025026	Add3	-0.32	2.97	-0.21	-3.5	0.773	0.0357	0.69	0.000129
chr18	11049216	11050105	ENSMUSG00000087274	1010001N08Rik	0.49	1.92	-0.38	-1.81	0.539	0.0301	0.38	0.00327
chr18	32195603	32196344	ENSMUSG00000024388	Myo7b	0.44	2.91	-0.39	-2.86	0.577	0.0254	0.495	0.000535
chr18	32295963	32296539	ENSMUSG00000024386	Proc	0.21	2.48	-0.43	-2.7	0.719	0.00901	0.273	6.96e-07
chr18	38113535	38113937	ENSMUSG00000024454	Hdac3	-0.1	3.42	-0.52	-4.04	0.948	0.0387	0.372	0.000232
chr18	64667293	64667719	ENSMUSG00000024587	Nars	0.38	3.23	-0.8	-3.65	0.719	0.0483	0.222	0.000245
chr18	65134911	65135371	ENSMUSG00000024589	Nedd4l	0.65	2.28	-0.91	-2.54	0.397	0.0425	0.0721	0.000468
chr18	78121252	78121684	ENSMUSG00000025429	Pstpip2	0.41	3.65	-0.5	-3.74	0.716	0.0275	0.402	0.00101
chr17	6111296	6111591	ENSMUSG00000034377	Tulp4	-0.5	3.1	-0.71	-4.3	0.537	0.0452	0.252	3.6e-06
chr17	7067679	7068072	ENSMUSG00000076218	Mir692-1	0.04	2.16	-0.03	-2.15	0.983	0.0486	0.988	0.00225
chr17	14077636	14077976	ENSMUSG00000067941	Gm7168	-0.53	2.7	-0.42	-3.65	0.515	0.0481	0.489	9.99e-06
chr17	14212589	14213150	ENSMUSG00000090562	Gm7358	0.13	3.59	0.34	-3.13	0.944	0.0321	0.61	0.0127
chr17	24125744	24126843	ENSMUSG00000045027	Prss22	-0.17	1.87	-0.97	-3.02	0.709	0.0366	0.0809	4.15e-16
chr17	27057969	27058359	ENSMUSG00000024301	Kifc5b	-0.16	2.44	-0.46	-3.07	0.86	0.038	0.438	4.78e-06
chr17	30198149	30198445	ENSMUSG00000044477	Zfand3	0.1	4.08	0.25	-3.72	0.959	0.0128	0.686	0.00106
chr17	35201367	35201811	ENSMUSG00000073414	AU023871	0.17	2	-0.54	-2.37	0.859	0.0482	0.264	8.36e-05
chr17	36395707	36396056	ENSMUSG00000045409	Trim39	0.17	2.54	-0.06	-2.44	0.877	0.0281	0.935	0.00117
chr17	47598730	47599277	ENSMUSG00000034382	AI661453	-0.38	1.89	-0.16	-2.42	0.536	0.03	0.728	4.81e-07
chr17	65311232	65311488	ENSMUSG00000077691	SNORA17	0.37	3	-0.46	-3.09	0.753	0.0463	0.42	0.00421
chr17	66917924	66918189	ENSMUSG00000024105	9130404H23Rik	0.31	3.27	-0.86	-3.82	0.83	0.0481	0.171	0.000621
chr16	5002744	5003213	ENSMUSG00000022542	43720	0.25	2.8	-0.85	-3.4	0.71	0.0228	0.108	7.86e-07
chr16	20455626	20456265	ENSMUSG00000088049	7SK	0.29	2.1	-0.79	-2.59	0.667	0.0419	0.107	1.34e-05
chr16	33559897	33560212	ENSMUSG00000035506	Slc12a8	0.34	3.58	-0.67	-3.91	0.748	0.0411	0.32	0.000459
chr16	55819379	55819754	ENSMUSG00000035356	Nfkbiz	0.55	2.73	-0.26	-2.44	0.63	0.038	0.697	0.00834
chr16	86829963	86830168	ENSMUSG00000089252	SNORA17	0.47	3.08	-0.48	-3.09	0.71	0.0463	0.465	0.0033
chr16	91454473	91456137	ENSMUSG00000084866	A930006K02Rik	0.08	1.79	-0.76	-2.47	0.968	0.0481	0.202	7.53e-12
chr16	91594332	91594726	ENSMUSG00000022964	Tmem50b	0.57	2.83	-1	-3.26	0.407	0.0325	0.0616	4.56e-05
chr16	92054070	92055342	ENSMUSG00000039680	Mrps6	0.22	2.11	-0.88	-2.76	0.889	0.0242	0.124	9.95e-10
chr16	97831179	97831786	ENSMUSG00000000385	Tmprss2	-0.09	1.82	-0.38	-2.3	0.942	0.0498	0.373	0.000138
chr15	85563005	85563449	ENSMUSG00000022383	Ppara	0.44	1.91	-0.54	-2.01	0.598	0.048	0.279	0.00168
chr15	85589681	85589874	ENSMUSG00000022383	Ppara	-0.47	3.47	-0.06	-4.01	0.671	0.0494	0.954	0.000285
chr15	25553937	25554390	ENSMUSG00000022272	Myo10	0.46	2.11	-0.76	-2.4	0.55	0.0386	0.147	9.19e-05
chr15	37991266	37991649	ENSMUSG00000037487	Ubr5	0.53	3.55	-0.52	-3.54	0.577	0.0167	0.289	0.000598
chr15	54102291	54102644	ENSMUSG00000063727	Tnfrsf11b	-0.21	2.7	0.13	-2.78	0.857	0.0226	0.797	0.000324
chr15	75207201	75207514	ENSMUSG00000053168	9030619P08Rik	0.38	3.44	-0.8	-3.86	0.719	0.0117	0.186	1.51e-06
chr15	77203252	77203553	ENSMUSG00000010601	Apol7a	0.06	3.21	0.32	-2.83	0.98	0.0344	0.615	0.0098
chr15	81807849	81808399	ENSMUSG00000061633	1700029P11Rik	0.08	3.05	-0.79	-3.76	0.935	0.00235	0.128	3.47e-14
chr14	19062323	19062668	ENSMUSG00000021775	Nr1d2	0.35	3.11	-0.85	-3.61	0.788	0.0302	0.165	8.86e-05
chr14	46895155	46895504	ENSMUSG00000079261	Gm15217	0.09	3.02	-0.95	-3.89	0.94	0.03	0.0725	1.88e-06
chr14	55049257	55049564	ENSMUSG00000010406	Mrpl52	-0.27	2.61	0.25	-2.63	0.845	0.0337	0.701	0.00152
chr14	70905583	70905902	ENSMUSG00000022098	Bmp1	0.52	2.01	-0.04	-1.52	0.582	0.0446	0.954	0.0279
chr14	100324935	100325305	ENSMUSG00000072294	Klf12	-0.1	2.29	-0.15	-2.54	0.921	0.0307	0.83	3.2e-05
chr14	100811231	100811818	ENSMUSG00000077353	SNORA17	0.53	3.03	-1.05	-3.54	0.559	0.0472	0.0972	0.000159
chr14	121909455	121910017	ENSMUSG00000025557	Slc15a1	0.03	2.1	-0.84	-2.91	0.99	0.0345	0.0668	2.55e-07
chr13	52929595	52929875	ENSMUSG00000021460	Auh	0.01	3.57	-0.26	-3.83	0.99	0.0309	0.723	0.000748
chr13	18817880	18818521	ENSMUSG00000041236	Vps41	0.73	3.23	-0.51	-3.02	0.279	0.00978	0.286	0.000227
chr13	30614658	30615028	ENSMUSG00000038462	Uqcrfs1	-0.16	3.96	0.08	-4.04	0.896	0.019	0.874	0.000241
chr13	34856139	34856474	ENSMUSG00000038246	Fam50b	0.52	3.88	-0.42	-3.78	0.623	0.0203	0.458	0.00093
chr13	36031769	36031981	ENSMUSG00000050423	Ppp1r3g	0.22	3.31	-0.73	-3.83	0.864	0.048	0.207	0.000677
chr13	45181719	45182229	ENSMUSG00000047061	Gm9817	-0.43	3.43	0.05	-3.82	0.635	0.00766	0.9	7.55e-06
chr13	46736192	46736689	ENSMUSG00000021373	Cap2	0.56	3.35	-0.96	-3.75	0.413	0.0114	0.0637	1.36e-06
chr13	111162121	111162548	ENSMUSG00000046006	Gapt	0.46	3.75	-1.11	-4.4	0.555	0.0286	0.0587	4.36e-05
chr13	113250263	113250536	ENSMUSG00000021756	Il6st	0.55	3.05	-0.1	-2.6	0.712	0.0294	0.921	0.0118
chr13	113575260	113575451	ENSMUSG00000021759	Ppap2a	-0.66	2.51	0.34	-2.84	0.541	0.0494	0.549	0.00117
chr12	3422490	3422975	ENSMUSG00000071456	1110002L01Rik	-0.12	2.32	-0.8	-3.24	0.853	0.037	0.132	7.77e-09
chr12	21326305	21326734	ENSMUSG00000062054	Iah1	0.19	2.39	-0.36	-2.56	0.89	0.0286	0.495	0.00027
chr12	41807195	41807605	ENSMUSG00000056899	Immp2l	0.29	3.77	-1.02	-4.49	0.791	0.0338	0.132	4.95e-05
chr12	79856068	79856222	ENSMUSG00000021112	Mpp5	0.24	3.31	-0.52	-3.59	0.879	0.0464	0.364	0.00192
chr12	80834649	80835109	ENSMUSG00000059060	Rad51l1	-0.17	3.02	-0.69	-3.89	0.835	0.00602	0.112	7.59e-10
chr12	85267641	85268139	ENSMUSG00000021224	Numb	0.8	3.92	-1.71	-4.83	0.137	0.0331	0.0838	2.83e-06
chr12	111845234	111845692	ENSMUSG00000018707	Dync1h1	0.54	3.81	-0.71	-3.98	0.449	0.0123	0.159	4.51e-05
chr12	113706149	113706434	ENSMUSG00000043122	A530016L24Rik	0.64	3.17	-0.81	-3.34	0.397	0.0301	0.137	0.000313
chr11	57473531	57473850	ENSMUSG00000020520	Galnt10	0.2	3.52	-0.78	-4.1	0.857	0.0422	0.201	0.00017
chr11	58424672	58425590	ENSMUSG00000037145	2210407C18Rik	-0.12	1.95	-0.97	-3.04	0.835	0.03	0.0732	3.59e-07
chr11	61519922	61520382	ENSMUSG00000042371	Slc5a10	0.02	2.13	-0.2	-2.31	0.998	0.0452	0.695	0.00108
chr11	72763596	72763950	ENSMUSG00000020788	Atp2a3	-0.28	3.17	-0.11	-3.57	0.803	0.0254	0.877	7.99e-05
chr11	75560691	75561256	ENSMUSG00000020849	Ywhae	0.12	3.06	-0.43	-3.36	0.939	0.016	0.432	3.44e-05
chr11	78644938	78645195	ENSMUSG00000072640	1810012P15Rik	-0.44	3.22	-0.22	-3.88	0.654	0.0203	0.781	8.12e-06
chr11	80595769	80596150	ENSMUSG00000035441	Myo1d	0.17	3.33	-0.73	-3.89	0.867	0.0222	0.194	9.12e-06
chr11	83979043	83979434	ENSMUSG00000020532	Acaca	0.05	3.26	-0.11	-3.32	0.98	0.03	0.86	0.00155
chr11	97675647	97676062	ENSMUSG00000038366	Lasp1	0.41	2.81	-0.6	-3	0.661	0.0359	0.233	0.000809
chr11	101222001	101222382	ENSMUSG00000078650	G6pc	0.02	3.39	-0.75	-4.12	0.99	0.0345	0.231	1.75e-05
chr11	101347246	101347459	ENSMUSG00000017146	Brca1	0.79	3.61	0.08	-2.74	0.548	0.0345	0.923	0.0305
chr11	102172032	102172305	ENSMUSG00000020923	Ubtf	0.85	2.89	-0.69	-2.73	0.388	0.0362	0.225	0.00522
chr11	105830511	105830656	ENSMUSG00000085297	Gm11651	-1.17	3.32	0.95	-3.54	0.419	0.0458	0.205	0.00233
chr11	113142079	113142265	ENSMUSG00000041654	Slc39a11	-0.68	2.53	0.46	-2.75	0.52	0.0479	0.429	0.00131
chr11	114392017	114392689	ENSMUSG00000092681	AL645484.1	0.52	2.71	-1.04	-3.23	0.212	0.00588	0.0571	1.32e-15
chr10	7762719	7763002	ENSMUSG00000015755	Tab2	0.5	2.93	-0.07	-2.5	0.702	0.0446	0.927	0.0174
chr10	23824839	23825344	ENSMUSG00000037424	Taar9	0.02	3.86	-0.97	-4.8	0.981	0.0254	0.118	3.78e-06
chr10	39907215	39907601	ENSMUSG00000038510	Rpf2	0.27	4.09	-0.6	-4.42	0.719	0.00766	0.261	2.25e-06
chr10	44153380	44153658	ENSMUSG00000038151	Prdm1	-0.33	2.54	0.2	-2.66	0.808	0.0496	0.729	0.00243
chr10	76494567	76494823	ENSMUSG00000001436	Slc19a1	-0.22	2.84	0.77	-2.28	0.89	0.03	0.194	0.0171
chr10	80048912	80049204	ENSMUSG00000003346	Fam108a	0.05	2.63	0.45	-2.13	0.988	0.0203	0.376	0.0111
chr10	94613400	94613636	ENSMUSG00000045867	Cradd	0.43	3.33	-0.48	-3.38	0.747	0.0464	0.45	0.00486
chr10	125461929	125462239	ENSMUSG00000020105	Lrig3	0.32	2.21	-0.6	-2.49	0.7	0.0373	0.208	0.000211
chr10	126339474	126340254	ENSMUSG00000025436	Xrcc6bp1	0.12	1.78	-0.79	-2.44	0.857	0.0498	0.102	1.25e-07
chr1	39043324	39043772	ENSMUSG00000026078	Pdcl3	-0.01	3.09	-0.64	-3.74	0.994	0.0338	0.243	3.16e-05
chr1	60875270	60876222	ENSMUSG00000083355	Gm11581	0.2	3.04	-0.83	-3.67	0.834	0.0136	0.0821	8.66e-07
chr1	75207931	75208329	ENSMUSG00000026201	Stk16	1.63	4.15	-0.56	-3.09	0.0678	0.0145	0.328	0.0124
chr1	79675623	79676159	ENSMUSG00000054702	Ap1s3	0.18	2.17	0.05	-1.95	0.845	0.0422	0.93	0.00106
chr1	84844819	84845297	ENSMUSG00000073633	Fbxo36	0.35	2.81	-0.95	-3.4	0.672	0.0255	0.0506	1.92e-05
chr1	121804054	121804394	ENSMUSG00000036975	Tmem177	-0.2	2.17	-0.37	-2.74	0.879	0.0494	0.506	0.000162
chr1	135025689	135026576	ENSMUSG00000046062	Ppp1r15b	0.16	2.03	-0.73	-2.6	0.844	0.0345	0.134	2.04e-07
chr1	138125943	138126536	ENSMUSG00000041605	5730559C18Rik	0.26	3.86	-0.48	-4.08	0.828	0.0194	0.4	0.000187
chr1	186663009	186663368	ENSMUSG00000073481	Mosc2	0.11	3.25	-0.61	-3.75	0.918	0.0294	0.248	0.000119
chr1	193465155	193465765	ENSMUSG00000037461	Ints7	0.53	1.87	-0.96	-2.3	0.292	0.0498	0.0587	5.07e-06
chr1	196484911	196485518	ENSMUSG00000026640	Plxna2	0.59	2.24	-0.81	-2.46	0.405	0.0345	0.0836	0.000282
chr1	196922665	196923565	ENSMUSG00000016493	Cd46	0.06	2.06	-0.87	-2.87	0.916	0.0256	0.0797	1.03e-12
chr7	28764005	28764396	ENSMUSG00000063047	Zfp780b	1.3	2.98	-0.12	-1.8	0.316	0.0282	0.875	0.121
chr5	33104074	33104519	ENSMUSG00000023452	Pisd	0.79	2.19	-0.12	-1.52	0.357	0.0471	0.869	0.054
chr4	105870284	105870576	ENSMUSG00000086249	Gm12724	0.94	3.39	-0.25	-2.69	0.477	0.0455	0.695	0.0507
chr15	80863445	80863981	ENSMUSG00000042292	Mkl1	0.88	1.63	-0.31	-1.06	0.124	0.0422	0.46	0.0511
chr13	31528362	31528670	ENSMUSG00000089052	SNORA40	0.56	2.17	0.51	-1.1	0.608	0.0352	0.335	0.15
chr10	122116741	122117077	ENSMUSG00000034613	Ppm1h	1.71	2.79	-0.11	-1.19	0.233	0.0473	0.859	0.348
chr1	153024950	153025174	ENSMUSG00000088498	U2	0.91	2.78	-0.08	-1.95	0.52	0.049	0.928	0.0962
chr9	57148845	57149365	ENSMUSG00000066626	Gm5121	1.15	2.53	-0.34	-1.72	0.259	0.0374	0.519	0.0987
chr9	61195606	61195771	ENSMUSG00000074256	Gm10655	2.27	3.31	0.06	-0.99	0.116	0.0294	0.896	0.509
chr7	29619552	29619978	ENSMUSG00000053964	Lgals4	1.85	3.36	-0.7	-2.21	0.0786	0.0472	0.244	0.103
chr4	124438153	124438637	ENSMUSG00000028894	Inpp5b	0.96	2.06	0.05	-1.05	0.266	0.0357	0.928	0.145
chr15	21586267	21586320	ENSMUSG00000040452	Cdh12	-1.98	-2.99	-0.21	0.79	0.171	0.0124	0.826	0.2
chr13	74252012	74252433	ENSMUSG00000036123	Slc9a3	0.9	2.55	-0.01	-1.67	0.49	0.0394	0.986	0.0887
chr11	6537437	6538131	ENSMUSG00000000381	Wap	1.2	1.77	-0.67	-1.24	0.0786	0.0445	0.138	0.0649
chr10	41209587	41209777	ENSMUSG00000019822	Smpd2	-1.74	-3.36	-2.08	-0.46	0.135	0.0337	0.113	0.466
chr14	35436643	35437363	ENSMUSG00000021799	Opn4	0.99	0.99	-1.13	-1.12	0.0437	0.206	0.0267	0.0152
chr11	99301730	99303410	ENSMUSG00000035775	Krt20	0.92	0.85	-1.33	-1.27	0.0265	0.277	0.0225	6.24e-05
chr13	58486089	58487646	ENSMUSG00000021550	2210016F16Rik	0.73	1.02	-0.98	-1.27	0.0156	0.125	0.0237	2.7e-05
chr13	6061645	6062371	ENSMUSG00000077971	AC154816.1	3.18	-0.25	-2.7	0.73	0.000454	0.882	0.0237	0.44
chr14	14844789	14845725	ENSMUSG00000021738	Atxn7	-1.04	1.13	-0.31	-2.48	0.0112	0.144	0.434	1.12e-09
chr3	122601007	122601568	ENSMUSG00000086397	4933405D12Rik	0.31	0.49	-1.66	-1.83	0.577	0.594	0.00355	6.79e-05
chr4	119959574	119960085	ENSMUSG00000052135	Foxo6	0.49	0.62	-1.06	-1.19	0.452	0.447	0.032	0.0156
chr8	124173158	124174487	ENSMUSG00000092329	Gm20388	0.34	1.38	-0.95	-1.99	0.26	0.0616	0.0378	4.76e-12
chr1	94076884	94077777	ENSMUSG00000026313	Hdac4	0.26	1	-1.05	-1.79	0.692	0.179	0.0242	4.82e-05
chr19	42164290	42164791	ENSMUSG00000025178	Pi4k2a	0.42	1.35	-1.59	-2.52	0.47	0.23	0.0159	1.06e-05
chr5	20388201	20388494	ENSMUSG00000045435	Tmem60	0.24	0.72	-1.29	-1.77	0.815	0.516	0.0266	0.0115
chr4	34830072	34831099	ENSMUSG00000039967	Zfp292	0.41	0.99	-1	-1.58	0.25	0.109	0.0147	8.43e-08
chr4	34499057	34499512	ENSMUSG00000028291	Akirin2	0.95	0.76	-1.63	-1.44	0.17	0.481	0.00741	0.0403
chr13	5892266	5892670	ENSMUSG00000000078	Klf6	0.03	0.81	-1.14	-1.91	0.981	0.443	0.045	0.00241
chr2	34609835	34610275	ENSMUSG00000026867	Gapvd1	0.44	1	-0.96	-1.51	0.567	0.253	0.0416	0.0159
chr12	76967464	76968358	ENSMUSG00000063450	Syne2	0.24	0.44	-1.07	-1.27	0.613	0.545	0.0269	0.00029
chr10	94013282	94013966	ENSMUSG00000020023	Tmcc3	0.65	0.93	-1.14	-1.42	0.112	0.23	0.0275	0.000174
chr7	4101690	4102984	ENSMUSG00000063838	Cdc42ep5	0.31	0.74	-1.04	-1.48	0.443	0.279	0.0276	1.28e-06
chr19	4305579	4305801	ENSMUSG00000024858	Adrbk1	0.77	-0.58	-1.88	-0.52	0.528	0.585	0.007	0.505
chr1	60236969	60237273	ENSMUSG00000073664	Nbeal1	0.78	-0.76	-1.64	-0.1	0.434	0.451	0.0166	0.921
chr3	100489190	100489393	ENSMUSG00000008763	Man1a2	0.94	0.11	-2.25	-1.42	0.321	1	0.00382	0.0963
chr11	97223119	97223493	ENSMUSG00000038485	Socs7	0.99	-0.3	-1.78	-0.49	0.231	0.803	0.00646	0.474
chr7	65713560	65713906	ENSMUSG00000084424	AC102205.1	0.77	-0.01	-2.69	-1.92	0.549	1	0.00717	0.0724
chr19	47653634	47653889	ENSMUSG00000025060	Slk	1.13	0.06	-1.38	-0.31	0.34	0.969	0.0464	0.719
chr6	83065026	83065437	ENSMUSG00000030036	Mogs	1.29	-1.04	-2.61	-0.28	0.26	1	0.00479	0.784
chr14	73785298	73785761	ENSMUSG00000022108	Itm2b	0.86	0.55	-1.1	-0.79	0.291	0.601	0.0499	0.297
chr7	120329473	120329736	ENSMUSG00000055116	Arntl	0.67	-0.02	-1.86	-1.17	0.664	1	0.0457	0.228
chr14	47994049	47994427	ENSMUSG00000050335	Lgals3	0.41	-0.69	-1.84	-0.74	0.626	0.561	0.011	0.19
chr5	116181283	116181548	ENSMUSG00000041609	Ccdc64	-0.26	0.66	-0.84	-1.77	0.844	0.572	0.208	0.0128
chr11	62095178	62095315	ENSMUSG00000042298	Ttc19	-1.96	1.17	0.5	-2.63	0.303	1	0.687	0.0255
chr11	20730678	20732072	ENSMUSG00000042363	1110067D22Rik	0.2	0.95	-0.82	-1.58	0.716	0.204	0.0641	5.14e-05
chr12	40764078	40764402	ENSMUSG00000047446	Arl4a	-0.09	0.66	-0.78	-1.53	0.964	0.59	0.303	0.0472
chr4	119960359	119960638	ENSMUSG00000052135	Foxo6	0.19	1.49	-0.53	-1.83	0.88	0.16	0.357	0.0129
chr4	140842906	140844017	ENSMUSG00000085395	Gm13056	0.52	0.75	-0.85	-1.07	0.144	0.269	0.0673	0.000258
chr11	62942957	62943285	ENSMUSG00000018217	Pmp22	-0.12	0.84	-0.3	-1.26	0.946	0.476	0.687	0.0836
chr12	40764639	40764895	ENSMUSG00000086315	4930555J06Rik	0.28	0.09	-0.84	-0.65	0.825	0.941	0.144	0.374
chr6	50495641	50496006	ENSMUSG00000077357	SNORA17	0.16	0.75	-0.78	-1.37	0.915	0.582	0.363	0.109
chr7	149422640	149423098	ENSMUSG00000073785	Krtap5-5	-0.14	0.84	-0.53	-1.52	0.889	0.344	0.334	0.0056
chr17	43700164	43700997	ENSMUSG00000023913	Pla2g7	0.13	1.18	-0.76	-1.82	0.845	0.116	0.0887	8.29e-07
chr17	37022191	37022507	ENSMUSG00000073399	Trim40	0.02	2.96	-0.34	-3.28	0.99	0.0764	0.681	0.00547
chr19	54018386	54018798	ENSMUSG00000084957	Bbip1	0.24	2.05	-0.1	-1.9	0.826	0.0666	0.875	0.0113
chr1	39957958	39958642	ENSMUSG00000026074	Map4k4	-0.39	0.94	-0.68	-2.01	0.504	0.239	0.123	1.32e-05
chr15	102033641	102033912	ENSMUSG00000046897	Zfp740	-0.13	1.36	-0.45	-1.94	0.936	0.236	0.487	0.0118
chr2	168566809	168567265	ENSMUSG00000027546	Atp9a	0.3	1.32	-0.75	-1.77	0.871	0.181	0.205	0.00582
chr5	142876960	142877484	ENSMUSG00000056493	Foxk1	-0.35	0.83	-0.54	-1.72	0.557	0.296	0.256	0.00019
chr5	105844350	105844758	ENSMUSG00000070639	Lrrc8b	-0.15	1	-0.77	-1.93	0.891	0.276	0.121	0.00096
chr10	25016901	25017096	ENSMUSG00000039166	Akap7	0.33	1.53	-0.69	-1.9	0.837	0.211	0.316	0.0273
chr9	120842499	120842636	ENSMUSG00000006932	Ctnnb1	-0.81	1.82	-0.2	-2.83	0.477	0.168	0.802	0.00168
chr12	3806251	3806486	ENSMUSG00000020661	Dnmt3a	-0.06	1.2	-0.41	-1.68	0.952	0.252	0.473	0.0184
chr15	94459332	94459621	ENSMUSG00000063296	Tmem117	-0.95	1.18	0	-2.14	0.229	0.219	0.977	0.000259
chr16	46495980	46496850	ENSMUSG00000022656	Pvrl3	-0.13	0.56	-0.74	-1.43	0.798	0.385	0.0515	1.9e-05
chr4	11893873	11894408	ENSMUSG00000085614	1700123M08Rik	0.4	1.26	-0.77	-1.63	0.569	0.228	0.183	0.00833
chr2	112079863	112080021	ENSMUSG00000027134	Lpcat4	-2.17	1.63	0.63	-3.17	0.122	1	0.613	0.00282
chr15	27560327	27560708	ENSMUSG00000046034	Fam105b	-0.3	0.76	-0.3	-1.36	0.707	0.322	0.554	0.0067
chr5	34711915	34712395	ENSMUSG00000037210	Fam193a	0.22	0.83	-0.62	-1.23	0.802	0.333	0.169	0.0317
chr12	113959443	113960319	ENSMUSG00000072825	AW555464	0.11	0.81	-0.59	-1.29	0.841	0.242	0.172	6.57e-05
chr2	76513192	76513318	ENSMUSG00000002733	Plekha3	-1.15	0.46	-0.29	-1.9	0.357	1	0.784	0.0266
chr11	20012836	20013237	ENSMUSG00000020152	Actr2	0.33	0.67	-0.96	-1.3	0.665	0.455	0.0877	0.0118
chr17	66131974	66132284	ENSMUSG00000061950	Ppp4r1	-0.61	1.18	-0.35	-2.14	0.586	0.256	0.639	0.00195
chr17	66133056	66133488	ENSMUSG00000061950	Ppp4r1	0	0.46	-0.68	-1.15	0.994	0.611	0.183	0.0483
chr19	36628419	36629015	ENSMUSG00000041180	Hectd2	0.04	1.51	-0.89	-2.36	0.959	0.0652	0.0526	3e-11
chr9	72123086	72123359	ENSMUSG00000038535	Zfp280d	-0.17	0.63	-0.43	-1.23	0.866	0.487	0.422	0.038
chr4	57155941	57156134	ENSMUSG00000028434	Epb4.1l4b	-2.73	0.08	-0.27	-3.07	0.0752	1	0.84	0.00327
chr2	180655097	180655358	ENSMUSG00000038848	Ythdf1	0.24	1.87	-0.76	-2.4	0.875	0.13	0.208	0.00369
chr1	10222964	10223589	ENSMUSG00000067851	Arfgef1	0.23	0.99	-0.7	-1.46	0.748	0.207	0.1	0.00241
chr14	71166594	71167037	ENSMUSG00000022102	Dok2	0.25	1.55	-0.65	-1.95	0.711	0.0673	0.141	0.000119
chr17	26275447	26275607	ENSMUSG00000024182	Axin1	-0.31	1.88	-0.13	-2.32	0.834	0.16	0.882	0.00653
chr7	29221445	29222741	ENSMUSG00000060791	Gmfg	0.33	0.98	-0.67	-1.32	0.43	0.157	0.156	3.89e-06
chr2	28368915	28369654	ENSMUSG00000026821	Ralgds	-0.35	0.89	-0.81	-2.05	0.577	0.312	0.0694	0.000131
chr16	30388832	30389547	ENSMUSG00000022533	Atp13a3	0.08	1.29	-0.33	-1.54	0.926	0.0977	0.417	0.000845
chr9	82868796	82869265	ENSMUSG00000032253	Phip	-0.13	2.12	-0.58	-2.83	0.927	0.0716	0.336	0.000201
chr12	14308351	14309636	ENSMUSG00000020607	Fam84a	0.48	0.9	-0.83	-1.25	0.296	0.267	0.104	0.00219
chr6	83406241	83406435	ENSMUSG00000051844	B230319C09Rik	-0.26	0.85	-0.53	-1.65	0.862	0.458	0.5	0.0216
chr6	83406533	83407190	ENSMUSG00000051844	B230319C09Rik	-0.05	0.17	-0.81	-1.03	0.979	0.857	0.0967	0.0364
chr18	84254149	84254650	ENSMUSG00000046982	Tshz1	-0.86	1.04	-0.17	-2.07	0.198	0.252	0.755	9.98e-05
chr8	90722707	90723150	ENSMUSG00000036779	Papd5	-0.35	0.92	-0.52	-1.79	0.756	0.43	0.395	0.0106
chr4	34498248	34498405	ENSMUSG00000028291	Akirin2	-1.46	1.52	0.4	-2.58	0.28	0.231	0.684	0.00217
chr10	79229704	79230324	ENSMUSG00000035890	Rnf126	0.26	1.19	-0.44	-1.37	0.691	0.122	0.357	0.00107
chr13	104710180	104710539	ENSMUSG00000021709	Erbb2ip	0	0.95	-0.9	-1.85	0.99	0.398	0.116	0.0197
chr8	113618586	113618848	ENSMUSG00000033624	Pdpr	-0.55	1.74	-0.64	-2.92	0.763	1	0.566	0.0173
chr14	87815628	87816495	ENSMUSG00000022019	Tdrd3	0.17	1.17	-0.61	-1.6	0.728	0.0999	0.12	2.8e-05
chr10	120912140	120913272	ENSMUSG00000025795	Rassf3	0.12	1.1	-0.61	-1.58	0.823	0.0953	0.106	1.21e-06
chr4	149111902	149112256	ENSMUSG00000044700	Tmem201	-0.84	1.47	-0.05	-2.36	0.486	0.196	0.954	0.00107
chr11	100712008	100712539	ENSMUSG00000020919	Stat5b	0.06	1.17	-0.5	-1.61	0.962	0.133	0.243	0.000705
chr4	151307732	151307957	ENSMUSG00000039768	Dnajc11	0.33	1.92	-0.83	-2.41	0.782	0.135	0.158	0.00431
chr4	108952602	108952956	ENSMUSG00000028552	Eps15	0.39	1.59	-0.53	-1.72	0.784	0.0987	0.326	0.00376
chr13	5862633	5863275	ENSMUSG00000000078	Klf6	0.1	0.43	-0.79	-1.12	0.847	0.482	0.0562	1.38e-05
chr3	108829923	108830389	ENSMUSG00000040339	Fam102b	-0.44	1.35	-0.5	-2.3	0.588	0.192	0.333	0.000494
chr6	86145344	86145912	ENSMUSG00000029999	Tgfa	-0.14	1.18	-0.45	-1.77	0.875	0.16	0.338	0.00064
chr2	80420781	80420955	ENSMUSG00000027002	Nckap1	-2.21	0.81	-0.17	-3.2	0.159	1	0.886	0.00263
chr2	80421392	80421850	ENSMUSG00000027002	Nckap1	0.16	1.01	-0.62	-1.47	0.893	0.269	0.211	0.0179
chr10	19653613	19654240	ENSMUSG00000071369	Map3k5	-0.68	0.71	-0.95	-2.34	0.315	0.478	0.0855	1.01e-05
chr17	81126721	81127123	ENSMUSG00000024242	Map4k3	0.42	1.63	-0.67	-1.88	0.66	0.13	0.221	0.00766
chr17	81127653	81128306	ENSMUSG00000054957	Gm9959	0.43	1.62	-0.38	-1.57	0.577	0.0656	0.418	0.00806
chr17	83615282	83615702	ENSMUSG00000024247	Pkdcc	0.65	1.42	-1.12	-1.88	0.48	0.21	0.0605	0.014
chr5	44618259	44618658	ENSMUSG00000046985	Tapt1	0	1.58	-0.22	-1.8	0.993	0.111	0.695	0.00637
chr8	88078845	88079451	ENSMUSG00000031701	Dnaja2	-0.32	1.27	-0.5	-2.08	0.806	0.132	0.308	4.33e-05
chr12	71087911	71088174	ENSMUSG00000021067	Sav1	-0.49	0.59	-0.7	-1.78	0.669	0.628	0.278	0.0138
chr5	123350484	123350609	ENSMUSG00000029475	Kdm2b	-0.95	-0.2	-1.59	-2.34	0.482	1	0.114	0.00791
chr14	27944543	27945080	ENSMUSG00000040717	Il17rd	-0.29	0.11	-0.8	-1.2	0.631	0.896	0.143	0.00244
chr11	99299326	99299696	ENSMUSG00000035775	Krt20	-0.08	1.16	-0.99	-2.23	0.923	0.337	0.0918	0.00124
chr16	98073004	98073244	ENSMUSG00000014039	Prdm15	-0.81	1.96	0.1	-2.67	0.554	0.124	0.884	0.00337
chr5	121834812	121835413	ENSMUSG00000042726	Trafd1	-0.01	0.46	-0.56	-1.02	0.99	0.554	0.191	0.0318
chr15	41619885	41620182	ENSMUSG00000022307	Oxr1	-0.05	0.25	-0.91	-1.21	0.981	0.81	0.111	0.0498
chr5	28117904	28118057	ENSMUSG00000002221	Paxip1	-2.17	0.72	0.5	-2.39	0.252	1	0.72	0.0367
chr2	28956539	28957197	ENSMUSG00000086519	Gm13393	-0.05	0.35	-1.01	-1.42	0.964	0.692	0.0654	0.00074
chr17	29484930	29485217	ENSMUSG00000024012	Mtch1	-0.11	0.43	-0.55	-1.08	0.96	0.737	0.451	0.212
chr1	39957449	39957628	ENSMUSG00000026074	Map4k4	-0.44	1.56	0.14	-1.87	0.796	0.223	0.827	0.067
chr15	84818561	84818743	ENSMUSG00000036046	5031439G07Rik	0.8	1.28	-0.75	-1.22	0.648	1	0.377	0.271
chr15	84818848	84819449	ENSMUSG00000036046	5031439G07Rik	0.41	0.23	-0.43	-0.24	0.607	0.752	0.333	0.62
chr16	4214508	4214820	ENSMUSG00000022521	Crebbp	-0.07	0.18	-0.2	-0.46	0.943	0.829	0.746	0.432
chr14	14794038	14794365	ENSMUSG00000053453	Thoc7	0.21	0.47	-0.52	-0.77	0.861	0.602	0.324	0.253
chr10	82226732	82227063	ENSMUSG00000020248	Nfyb	0.57	1.53	-0.29	-1.26	0.678	0.205	0.733	0.115
chr17	50559322	50559585	ENSMUSG00000038910	Plcl2	-1.6	-1.44	0.42	0.26	0.598	1	0.823	0.836
chr13	99660897	99661130	ENSMUSG00000009470	Tnpo1	0.08	-0.39	-1.31	-0.84	0.968	0.773	0.0894	0.276
chr9	120842035	120842268	ENSMUSG00000006932	Ctnnb1	-0.62	-0.1	-0.53	-1.05	0.723	1	0.576	0.23
chr8	47237021	47237249	ENSMUSG00000038291	Snx25	-0.29	0.4	-0.07	-0.75	0.817	0.735	0.922	0.313
chr3	79372222	79372504	ENSMUSG00000068957	4930589L23Rik	-0.51	1.61	0.78	-1.34	0.787	0.143	0.244	0.145
chr8	23969648	23969790	ENSMUSG00000031540	Myst3	-0.03	0.64	-0.82	-1.49	0.983	0.643	0.287	0.115
chr12	112403963	112404367	ENSMUSG00000083193	4930595D18Rik	-0.17	0.38	-0.57	-1.11	0.888	0.69	0.246	0.0555
chr5	147606500	147606801	ENSMUSG00000029640	Usp12	0.41	0.51	-0.78	-0.87	0.741	0.69	0.26	0.255
chr16	46497279	46497654	ENSMUSG00000022656	Pvrl3	0.4	0.92	-0.85	-1.37	0.791	0.418	0.229	0.0848
chr9	24307003	24307259	ENSMUSG00000043067	Dpy19l1	0.7	0.27	-0.71	-0.28	0.674	0.804	0.375	0.761
chr1	193220561	193220718	ENSMUSG00000026626	Ppp2r5a	-1.27	0.55	-0.04	-1.86	0.524	1	0.964	0.0996
chr17	35035170	35035388	ENSMUSG00000024371	C2	-0.22	0.98	-0.32	-1.52	0.868	0.382	0.614	0.055
chr1	89110412	89110569	ENSMUSG00000026254	Eif4e2	1.98	0.83	-0.72	0.42	0.147	0.478	0.298	0.731
chr10	26093671	26093828	ENSMUSG00000039089	L3mbtl3	-1.61	-0.62	0.9	-0.08	0.386	0.574	0.361	0.924
chr2	174156200	174156365	ENSMUSG00000027523	Gnas	0.48	0.59	-0.63	-0.74	0.812	0.615	0.469	0.393
chr3	41367554	41367869	ENSMUSG00000025764	Phf17	-0.18	-0.06	-0.77	-0.89	0.862	0.956	0.168	0.158
chr15	68193987	68194155	ENSMUSG00000093387	Mir30d	1.29	0.1	-0.06	1.13	0.559	0.949	0.929	0.29
chr7	4453258	4453449	ENSMUSG00000019254	Ppp1r12c	0.68	0.21	-1.08	-0.62	0.556	0.867	0.0882	0.48
chr10	80053340	80053537	ENSMUSG00000003346	Fam108a	0.33	1.88	-0.07	-1.61	0.834	0.11	0.912	0.0679
chr1	60237433	60237558	ENSMUSG00000073664	Nbeal1	-1.07	-0.81	-0.69	-0.95	0.547	1	0.518	0.282
chr1	36124948	36125115	ENSMUSG00000045216	Hs6st1	0.89	0.84	-0.5	-0.44	0.569	0.466	0.499	0.65
chr4	141219249	141219616	ENSMUSG00000028917	Plekhm2	0.07	0.66	-0.56	-1.15	0.962	0.45	0.226	0.0545
chr3	100489991	100490211	ENSMUSG00000008763	Man1a2	-0.05	0.24	-0.55	-0.84	0.981	0.845	0.387	0.259
chr1	58449663	58450004	ENSMUSG00000051223	Bzw1	0.38	1.09	-0.39	-1.1	0.717	0.255	0.486	0.113
chr5	89105298	89105459	ENSMUSG00000044221	Grsf1	0.74	1.21	-1.27	-1.74	0.607	1	0.0791	0.104
chr13	73741295	73741471	ENSMUSG00000021610	Clptm1l	0.62	0.41	-0.69	-0.48	0.607	0.699	0.259	0.538
chr16	31664206	31664331	ENSMUSG00000022770	Dlg1	-0.29	0.46	-0.75	-1.5	0.859	0.707	0.362	0.0675
chr10	116387588	116387788	ENSMUSG00000064181	Rab3ip	-0.5	0.41	-0.35	-1.25	0.633	0.722	0.622	0.0852
chr14	19164528	19164821	ENSMUSG00000021774	Ube2e1	-1.11	-0.04	0.87	-0.2	0.258	0.952	0.17	0.764
chr10	79144102	79144818	ENSMUSG00000020307	Cdc34	-0.01	0.58	-0.17	-0.75	0.99	0.383	0.707	0.08
chr3	133206781	133207033	ENSMUSG00000040943	Tet2	1.54	-0.33	-1.06	0.81	0.444	1	0.232	0.542
chr11	31571825	31572008	ENSMUSG00000044502	Bod1	-0.3	1.18	-0.18	-1.66	0.867	0.341	0.811	0.0682
chr11	97224627	97224964	ENSMUSG00000038485	Socs7	0.34	1.04	-0.49	-1.19	0.775	0.394	0.499	0.14
chr17	32421168	32421381	ENSMUSG00000024002	Brd4	-0.68	0.73	-0.06	-1.47	0.57	0.554	0.954	0.0837
chr15	96116944	96117189	ENSMUSG00000033237	Arid2	0.63	-0.07	-0.83	-0.12	0.631	0.945	0.2	0.89
chr7	105851233	105851458	ENSMUSG00000086477	Gm15506	0.95	0.35	-0.64	-0.04	0.555	0.771	0.394	0.965
chr7	105851479	105851663	ENSMUSG00000030753	Prkrir	0.03	1.19	-0.58	-1.74	0.986	0.34	0.394	0.0685
chr16	43979501	43979803	ENSMUSG00000036304	Zdhhc23	0.44	0.8	-0.43	-0.79	0.701	0.405	0.436	0.273
chr12	73004312	73004588	ENSMUSG00000034574	Daam1	-0.17	-0.16	-0.54	-0.56	0.962	0.926	0.602	0.517
chr5	90795629	90795932	ENSMUSG00000054945	Gm9958	0.04	0.71	-0.44	-1.11	0.993	0.44	0.455	0.081
chr4	34497643	34498060	ENSMUSG00000028291	Akirin2	1.04	1.31	-0.27	-0.54	0.237	0.179	0.62	0.518
chr15	82729601	82729899	ENSMUSG00000041852	Tcf20	0.37	0.63	-0.33	-0.59	0.828	0.522	0.64	0.397
chr7	146037620	146038031	ENSMUSG00000041775	Mapk1ip1	0.29	0.52	-0.39	-0.63	0.759	0.538	0.407	0.274
chr7	140122558	140122805	ENSMUSG00000030849	Fgfr2	1.49	1.32	-1	-0.83	0.316	1	0.188	0.506
chr5	33617921	33618074	ENSMUSG00000037373	Ctbp1	-0.61	0.66	-0.07	-1.34	0.589	0.534	0.928	0.0503
chr11	6289143	6289300	ENSMUSG00000041164	Zmiz2	0.1	0.94	-0.89	-1.74	0.98	1	0.3	0.0935
chr1	82835789	82836347	ENSMUSG00000093782	AC138214.1	0.01	0.43	-0.56	-0.98	0.997	0.653	0.434	0.0976
chr7	31741018	31741230	ENSMUSG00000058239	Usf2	0.76	0.91	-0.49	-0.65	0.574	0.431	0.487	0.458
chr1	59969831	59970018	ENSMUSG00000041040	Fam117b	0.49	1	-0.4	-0.92	0.791	0.431	0.597	0.372
chr1	23928561	23929012	ENSMUSG00000026155	Smap1	-0.16	0.37	-0.16	-0.69	0.886	0.676	0.789	0.257
chr4	133189541	133189890	ENSMUSG00000037553	Zdhhc18	-0.02	-0.39	-0.67	-0.3	0.989	0.72	0.278	0.67
chr4	128404474	128404655	ENSMUSG00000028796	Phc2	0.08	0.25	-1.03	-1.2	0.98	0.834	0.151	0.111
chr6	86144993	86145160	ENSMUSG00000029999	Tgfa	0.49	-0.46	-1.4	-0.44	0.737	0.737	0.0738	0.615
chr1	13362237	13362978	ENSMUSG00000005886	Ncoa2	0.41	0.37	-0.49	-0.45	0.602	0.626	0.295	0.412
chr17	13897029	13897346	ENSMUSG00000038347	Tcte2	0.11	0.31	-1.09	-1.3	0.929	0.791	0.0817	0.0794
chr7	80703658	80703857	ENSMUSG00000078671	Chd2	-0.02	1.99	0.16	-1.85	0.995	0.157	0.882	0.0861
chr17	56358110	56358477	ENSMUSG00000001229	Dpp9	0.38	0.89	0.05	-0.46	0.759	0.294	0.936	0.492
chr8	119502684	119502930	ENSMUSG00000031847	1700030J22Rik	0.7	1.18	-0.52	-1	0.555	0.309	0.453	0.24
chr3	117571461	117571714	ENSMUSG00000028007	Snx7	0.21	0.52	-0.74	-1.05	0.86	0.617	0.201	0.144
chr8	8661338	8661656	ENSMUSG00000001300	Efnb2	0.03	0.45	0.23	-0.2	0.986	0.61	0.797	0.78
chr1	107886558	107886924	ENSMUSG00000038866	Zcchc2	0.49	0.55	-0.41	-0.47	0.649	0.533	0.455	0.465
chr18	67364891	67365177	ENSMUSG00000024524	Gnal	1.39	1.38	-0.45	-0.44	0.259	0.315	0.592	0.685
chr17	66943750	66944406	ENSMUSG00000024105	9130404H23Rik	1	0.73	-0.87	-0.6	0.11	0.401	0.111	0.292
chr7	31435353	31435510	ENSMUSG00000078762	Haus5	0.13	-0.79	-1.4	-0.47	0.956	1	0.207	0.636
chr4	11111212	11111966	ENSMUSG00000028212	Ccne2	-0.63	0.11	-2.29	-3.03	0.368	0.935	0.00837	2.06e-06
chr4	141792434	141793026	ENSMUSG00000040606	Kazn	0.57	0.89	-0.95	-1.27	0.283	0.268	0.0372	0.0109
chr4	119902158	119902836	ENSMUSG00000052135	Foxo6	1.1	0.53	-1.82	-1.25	0.0715	0.574	0.00185	0.0383
chr12	17499471	17500293	ENSMUSG00000011179	Odc1	0.49	0.83	-1.04	-1.38	0.315	0.257	0.0389	0.000192
chr2	178904649	178905733	ENSMUSG00000061897	Gm14292	0.31	0.84	-1.21	-1.73	0.4	0.301	0.0324	1.45e-08
chr11	70318390	70319111	ENSMUSG00000018919	Tm4sf5	0.65	0.31	-1.66	-1.32	0.177	0.733	0.00782	0.00125
chr5	29895513	29895874	ENSMUSG00000039000	Ube3c	0.05	0.84	-1.55	-2.34	0.99	0.478	0.0121	0.00164
chr13	98388052	98388821	ENSMUSG00000054944	5330416C01Rik	0.52	1.4	-1	-1.88	0.264	0.0874	0.0471	4.89e-06
chr5	121670567	121671057	ENSMUSG00000042744	Gm15800	0.27	0.98	-1.05	-1.77	0.563	0.174	0.0169	6.64e-06
chr5	104137943	104138364	ENSMUSG00000029313	Aff1	0.12	1.29	-1.06	-2.23	0.881	0.137	0.0219	2.41e-05
chr1	64347541	64348226	ENSMUSG00000093228	AC167197.1	0.35	0.76	-0.96	-1.36	0.293	0.261	0.0335	4.31e-06
chr9	76427707	76428269	ENSMUSG00000032358	Fam83b	0.76	1.08	-1.5	-1.82	0.214	0.322	0.026	0.00154
chr9	11429026	11429408	ENSMUSG00000077550	CT009748.1	0.73	1.82	-1.74	-2.82	0.42	1	0.0293	0.00397
chrX	165082272	165082743	ENSMUSG00000031358	Msl3	0.44	0.87	-1.18	-1.62	0.609	0.38	0.0496	0.0107
chr7	146644569	146644877	ENSMUSG00000025477	Inpp5a	-0.03	0.48	-1.51	-2.02	0.99	0.705	0.0202	0.00781
chr11	24416836	24417074	ENSMUSG00000087085	Gm12068	-0.4	-0.12	-1.75	-2.03	0.756	1	0.0402	0.0128
chr8	129964033	129965289	ENSMUSG00000025812	Pard3	0.42	0.55	-0.87	-1	0.292	0.41	0.0445	0.00258
chr6	86575108	86575648	ENSMUSG00000033508	Asprv1	0.26	0.56	-1.06	-1.37	0.69	0.434	0.0229	0.00122
chr11	79068159	79068618	ENSMUSG00000017677	Wsb1	0.26	0.79	-1.03	-1.56	0.745	0.357	0.039	0.00301
chr11	12309355	12310074	ENSMUSG00000020173	Cobl	1.11	1.13	-1.24	-1.26	0.193	0.174	0.0338	0.00232
chr10	59000085	59000615	ENSMUSG00000009647	Ccdc109a	0.38	0.16	-1.38	-1.15	0.57	0.886	0.0164	0.0337
chr16	94854068	94854682	ENSMUSG00000022897	Dyrk1a	0.41	0.41	-1.17	-1.16	0.408	0.609	0.0276	0.00404
chr5	64843191	64843663	ENSMUSG00000029174	Tbc1d1	0.15	1.07	-1.07	-1.98	0.862	0.282	0.0434	0.00046
chr10	74595664	74596580	ENSMUSG00000009681	Bcr	0.69	1.13	-0.84	-1.29	0.121	0.113	0.0497	0.0022
chr17	29576383	29577316	ENSMUSG00000087551	Gm16912	0.52	0.99	-1.23	-1.69	0.244	0.184	0.0202	5.33e-07
chr16	92464757	92465145	ENSMUSG00000022951	Rcan1	0.53	-0.08	-1.99	-1.39	0.565	0.969	0.00508	0.042
chr10	80855081	80855760	ENSMUSG00000078439	2210404O07Rik	0.43	1.27	-1.02	-1.86	0.337	0.101	0.0238	5.71e-06
chr3	58104955	58105519	ENSMUSG00000065722	U6	0.3	0.51	-0.96	-1.18	0.622	0.483	0.029	0.00721
chr8	126755519	126756346	ENSMUSG00000092329	Gm20388	0.1	0.61	-0.79	-1.3	0.886	0.341	0.0498	0.000317
chr17	63689109	63690125	ENSMUSG00000023965	Fbxl17	0.21	0.5	-1.8	-2.08	0.617	0.523	0.00109	4.22e-10
chr3	122015590	122016440	ENSMUSG00000076456	Mir760	0.28	0.79	-1.01	-1.52	0.452	0.26	0.0253	5.44e-06
chr6	100108090	100108780	ENSMUSG00000072872	Rybp	0.24	-0.07	-1.71	-1.4	0.756	0.971	0.012	0.00712
chr1	187434476	187435897	ENSMUSG00000026614	Slc30a10	0.57	0.53	-1.18	-1.14	0.0974	0.492	0.0317	9.31e-05
chr17	28964237	28964861	ENSMUSG00000063952	Brpf3	-0.09	0.22	-1.11	-1.41	0.871	0.777	0.0204	3.8e-05
chr19	38910689	38911074	ENSMUSG00000048720	Tbc1d12	-0.21	0.67	-1.31	-2.19	0.864	0.563	0.0448	0.00245
chr1	107009687	107010195	ENSMUSG00000050840	Cdh20	1	0.79	-2.36	-2.15	0.135	0.527	0.00122	0.00207
chr4	57966464	57967704	ENSMUSG00000028367	Txn1	0.43	0.56	-1.13	-1.26	0.277	0.384	0.0125	6.47e-05
chr17	34683615	34684339	ENSMUSG00000061728	Btnl7	0.12	0.97	-0.9	-1.74	0.786	0.149	0.0438	1.45e-10
chr8	10865858	10867372	ENSMUSG00000038917	3930402G23Rik	0.42	0.74	-1.4	-1.71	0.243	0.303	0.01	3.64e-10
chr6	116032161	116032848	ENSMUSG00000030126	Tmcc1	0.54	1.62	-1.44	-2.52	0.264	0.0621	0.00946	1.44e-09
chr1	172519914	172520436	ENSMUSG00000038473	Nos1ap	-0.16	0.73	-0.94	-1.83	0.782	0.262	0.0208	3.66e-07
chr8	95587226	95588110	ENSMUSG00000078964	Ces1b	0.49	0.69	-1.4	-1.6	0.285	0.337	0.00873	1.85e-06
chr15	34896745	34897474	ENSMUSG00000022329	Stk3	0.15	0.96	-1.02	-1.83	0.796	0.235	0.021	1.7e-05
chr3	58038924	58039675	ENSMUSG00000065722	U6	0.24	0.19	-1.28	-1.22	0.614	0.801	0.00847	0.000314
chr8	5030328	5031524	ENSMUSG00000064962	n-R5s93	0.54	0.77	-1.55	-1.78	0.166	0.299	0.00553	4.35e-09
chr16	66023188	66024370	ENSMUSG00000088181	7SK	0.32	1.09	-1.16	-1.94	0.504	0.156	0.0109	1.9e-06
chr5	17515860	17516917	ENSMUSG00000028777	Gnat3	0.76	1.19	-1.72	-2.15	0.12	0.197	0.00548	2.78e-06
chr4	132842445	132842953	ENSMUSG00000083241	Gm13259	0.29	0.65	-1.15	-1.51	0.672	0.458	0.0362	0.00259
chr1	72219365	72220290	ENSMUSG00000039395	Mreg	0.17	0.84	-1.15	-1.82	0.692	0.268	0.024	3.95e-08
chr1	74358824	74359206	ENSMUSG00000026179	Pnkd	-0.33	0.3	-1.07	-1.7	0.632	0.743	0.0481	0.000823
chr10	115233141	115233444	ENSMUSG00000034127	Tspan8	-0.11	0.11	-1.52	-1.74	0.934	0.941	0.033	0.00741
chr2	31949034	31950152	ENSMUSG00000051373	Ppapdc3	0.22	0.74	-1.15	-1.67	0.556	0.365	0.0382	1.14e-07
chr13	31269858	31271827	ENSMUSG00000084175	Gm11372	0.25	1.21	-1.01	-1.97	0.408	0.0954	0.0452	1.88e-18
chr8	129600066	129600765	ENSMUSG00000025812	Pard3	0.25	1.17	-0.92	-1.84	0.57	0.145	0.0489	2.69e-06
chr6	48814375	48815681	ENSMUSG00000073090	Gm7932	0.53	0.77	-1.24	-1.48	0.511	0.326	0.0362	2.56e-07
chr5	40049396	40050389	ENSMUSG00000051022	Hs3st1	0.36	1.04	-0.97	-1.65	0.413	0.135	0.0372	2.12e-07
chr13	90660534	90661249	ENSMUSG00000078958	Atp6ap1l	0.86	-1.08	-3.36	-1.43	0.267	0.467	0.000144	0.0408
chr7	17163181	17163406	ENSMUSG00000058230	Grlf1	-0.24	0.4	-1.54	-2.18	0.877	1	0.0451	0.0103
chr13	73796299	73797083	ENSMUSG00000021612	Slc6a18	0.36	0.89	-0.98	-1.51	0.3	0.216	0.0404	6.72e-07
chr10	75146733	75147410	ENSMUSG00000020196	Cabin1	0.37	0.24	-1.14	-1.01	0.515	0.745	0.0138	0.016
chr18	56824663	56825507	ENSMUSG00000024590	Lmnb1	0.23	0.79	-1.38	-1.95	0.675	0.32	0.007	6.76e-06
chr9	25357603	25358527	ENSMUSG00000036611	Eepd1	0.26	0.88	-0.97	-1.59	0.595	0.219	0.0417	1.48e-06
chr17	91332836	91333446	ENSMUSG00000024109	Nrxn1	-0.02	1.4	-1.24	-2.65	0.997	0.144	0.0254	2.14e-07
chr1	120347571	120348279	ENSMUSG00000064302	Clasp1	0.55	0.8	-0.99	-1.23	0.237	0.28	0.0431	0.00135
chr6	72303855	72304541	ENSMUSG00000058706	0610030E20Rik	-0.12	0.66	-1	-1.79	0.823	0.348	0.0287	8.46e-07
chr8	58817878	58818813	ENSMUSG00000031613	Hpgd	0.19	0.11	-2.38	-2.31	0.819	0.955	0.0425	3.71e-05
chr14	47965952	47967122	ENSMUSG00000021840	Mapk1ip1l	0.35	0.67	-1.42	-1.74	0.234	0.315	0.00434	4.67e-11
chr5	67911333	67912134	ENSMUSG00000085339	Gm16714	0.34	0.76	-1.29	-1.71	0.363	0.281	0.00847	7.96e-08
chr12	75231436	75232459	ENSMUSG00000044912	Syt16	0.67	1.69	-1.64	-2.66	0.0797	0.0733	0.00234	7.21e-09
chr10	74904564	74905370	ENSMUSG00000033416	1110038D17Rik	0.16	0.92	-0.84	-1.6	0.763	0.194	0.0361	4.24e-05
chr6	134514458	134515152	ENSMUSG00000030201	Lrp6	0.3	0.71	-1.23	-1.64	0.572	0.377	0.0196	5.43e-05
chr13	56696517	56697627	ENSMUSG00000035493	Tgfbi	-0.02	0.75	-1.04	-1.81	0.983	0.303	0.0357	1.23e-10
chr12	8516961	8518695	ENSMUSG00000054364	Rhob	1	0.57	-1.31	-0.88	0.233	0.463	0.0306	0.00314
chr12	21621815	21622787	ENSMUSG00000090621	Gm4419	0.3	1.46	-0.95	-2.11	0.523	0.0862	0.0435	9.65e-07
chr17	81076304	81076874	ENSMUSG00000024242	Map4k3	0.26	0.75	-1.02	-1.51	0.643	0.328	0.0465	2.5e-05
chr4	118029203	118030697	ENSMUSG00000006395	Hyi	0.6	0.88	-1.1	-1.37	0.0789	0.183	0.0241	4.76e-08
chr15	3224475	3225031	ENSMUSG00000064373	Sepp1	0.67	2.48	-1.44	-3.25	0.319	0.0544	0.00847	4.9e-05
chr16	58722453	58723085	ENSMUSG00000047293	Gpr15	0.33	1.72	-1.28	-2.67	0.507	0.274	0.0446	1.79e-07
chr8	58913464	58914184	ENSMUSG00000077585	SNORA17	0.37	1.38	-1.45	-2.45	0.36	0.162	0.0191	5.38e-09
chr5	106116536	106117189	ENSMUSG00000046079	Lrrc8d	0.23	0.49	-2	-2.26	0.658	0.604	0.00254	8.74e-10
chr18	72751439	72752221	ENSMUSG00000060534	Dcc	0.41	1.57	-1.29	-2.45	0.333	0.0608	0.00947	1.89e-09
chr2	122059666	122060341	ENSMUSG00000027227	Sord	0.86	0.99	-1.51	-1.64	0.131	0.322	0.0134	0.00462
chr2	122060790	122061723	ENSMUSG00000027227	Sord	0.3	0.62	-0.95	-1.27	0.369	0.344	0.0425	2.44e-07
chr17	63708040	63708998	ENSMUSG00000023965	Fbxl17	0.35	0.78	-1.52	-1.95	0.335	0.276	0.00175	7.02e-09
chr10	106040089	106041134	ENSMUSG00000053825	Ppfia2	0.1	1.11	-1.18	-2.19	0.834	0.154	0.0257	2.01e-14
chr14	37784172	37784939	ENSMUSG00000058690	Gcap14	0.29	1.06	-1.12	-1.88	0.351	0.154	0.028	2.43e-12
chr1	95588742	95590881	ENSMUSG00000026278	Bok	0.28	1.34	-1.13	-2.19	0.435	0.0636	0.0214	1.71e-16
chr16	4036640	4037281	ENSMUSG00000084790	Gm15879	0.81	0.76	-1.3	-1.26	0.374	0.349	0.0269	0.00266
chr2	147659758	147660207	ENSMUSG00000065791	U6	-0.53	0.96	-1.54	-3.03	0.586	0.455	0.0372	9.58e-06
chr19	6476865	6477673	ENSMUSG00000033768	Nrxn2	0.03	0.65	-1.28	-1.89	0.949	0.43	0.0212	1.49e-08
chr8	26939271	26940049	ENSMUSG00000031575	Ash2l	0.89	0.53	-1.91	-1.55	0.376	0.591	0.0499	0.000598
chr3	89109090	89109912	ENSMUSG00000093093	AC132327.1	0.37	1.1	-1.1	-1.83	0.375	0.124	0.011	1.35e-06
chr13	75005166	75005751	ENSMUSG00000086743	Hnrnpa1l2-ps	0.15	0.25	-1.68	-1.78	0.777	0.784	0.00494	5.63e-06
chr10	66613796	66615635	ENSMUSG00000037876	Jmjd1c	0.35	1.12	-1.05	-1.82	0.362	0.124	0.0356	2.61e-10
chr4	58160805	58161561	ENSMUSG00000028369	Svep1	0.32	0.62	-1.39	-1.69	0.522	0.519	0.0221	0.000121
chr9	95739695	95740397	ENSMUSG00000049493	Pls1	0.17	0.54	-1.11	-1.48	0.731	0.513	0.0463	5.74e-06
chr16	76194402	76194946	ENSMUSG00000077197	SNORA17	0	0.06	-1.36	-1.42	0.994	0.952	0.0286	8.85e-05
chr12	106991517	106992445	ENSMUSG00000041323	Ak7	0.48	0.65	-1.15	-1.32	0.181	0.395	0.021	0.000293
chr11	99104742	99105444	ENSMUSG00000035849	Krt222	0.57	1.68	-1.59	-2.7	0.354	0.169	0.0152	5.01e-05
chr7	59117420	59118242	ENSMUSG00000092118	Fancf	0.08	0.76	-0.91	-1.59	0.892	0.246	0.03	2.61e-06
chr17	14695386	14695845	ENSMUSG00000023885	Thbs2	0.25	1.19	-1.13	-2.06	0.655	0.159	0.0242	8.61e-06
chr5	50450189	50451198	ENSMUSG00000029090	Gpr125	0.14	1.07	-0.88	-1.81	0.74	0.129	0.0431	5.58e-09
chr6	56746881	56747356	ENSMUSG00000059486	Kbtbd2	0.58	0.28	-1.9	-1.6	0.51	0.82	0.00361	0.0242
chr9	75256853	75257373	ENSMUSG00000042688	Mapk6	0.4	0.66	-1.13	-1.39	0.324	0.343	0.0143	7.09e-05
chr8	128093956	128094746	ENSMUSG00000001995	Sipa1l2	0.09	0.21	-1.03	-1.15	0.893	0.778	0.0363	0.00275
chr2	50833638	50834386	ENSMUSG00000083270	Gm13498	0.18	0.15	-2.33	-2.31	0.854	0.91	0.0355	1.43e-05
chr12	8365882	8366519	ENSMUSG00000020605	Hs1bp3	0.14	-0.12	-1.24	-0.98	0.869	0.919	0.0442	0.0256
chr12	33064260	33064861	ENSMUSG00000090946	2010109K11Rik	0.21	0.94	-0.83	-1.56	0.729	0.152	0.0315	9.95e-05
chr19	56636878	56637436	ENSMUSG00000025078	Nhlrc2	0.76	1.93	-1.42	-2.59	0.218	0.107	0.0178	0.000199
chr1	99558597	99559383	ENSMUSG00000044768	D1Ertd622e	-0.02	1.21	-0.87	-2.1	0.98	0.0836	0.0327	1.53e-09
chr15	64162420	64163375	ENSMUSG00000022377	Asap1	0.37	0.32	-1.32	-1.27	0.42	0.692	0.0188	0.000146
chr7	88715660	88716323	ENSMUSG00000045795	Whamm	0.04	0.62	-0.86	-1.44	0.944	0.359	0.0413	4.55e-05
chr4	55782348	55783752	ENSMUSG00000085375	Gm12506	0.48	-0.04	-1.84	-1.32	0.26	0.973	0.00405	7.54e-05
chr13	116461980	116462483	ENSMUSG00000061669	Gm6404	-0.06	0.11	-1.11	-1.27	0.974	0.896	0.0319	0.00807
chr7	65697943	65698455	ENSMUSG00000084424	AC102205.1	-0.07	1.41	-1.12	-2.59	0.935	0.137	0.0332	7.34e-08
chr12	112614883	112616529	ENSMUSG00000021279	Cdc42bpb	0.04	0.46	-0.82	-1.24	0.954	0.44	0.0461	1.28e-05
chr18	36574546	36575743	ENSMUSG00000024346	Pfdn1	0.2	0.96	-0.97	-1.73	0.591	0.157	0.0328	1.41e-10
chr3	122172416	122174523	ENSMUSG00000028121	Bcar3	0.35	0.74	-1.23	-1.63	0.302	0.301	0.0152	2.99e-08
chr5	119524048	119524899	ENSMUSG00000084548	n-R5s175	0.3	0.62	-1.17	-1.48	0.389	0.345	0.0113	2.45e-07
chr8	107207491	107208101	ENSMUSG00000023737	1700082M22Rik	0.07	1.01	-0.96	-1.91	0.902	0.171	0.0405	2.07e-08
chr7	120350172	120350813	ENSMUSG00000055116	Arntl	0.56	1.42	-1.13	-2	0.212	0.0721	0.0117	4.71e-06
chr18	75602460	75603394	ENSMUSG00000052928	Ctif	0.7	1.23	-1.19	-1.73	0.426	0.165	0.0469	3.5e-05
chr3	144592509	144593426	ENSMUSG00000074195	AI747448	0.66	0.56	-1.61	-1.51	0.19	0.451	0.0025	0.000329
chr7	91265787	91266913	ENSMUSG00000038459	Fam108c	0.33	0.51	-1.31	-1.49	0.415	0.554	0.0291	1.26e-06
chr6	71443256	71444143	ENSMUSG00000052656	Rnf103	0.09	1.03	-0.79	-1.73	0.913	0.155	0.0434	2.6e-05
chr18	55648119	55648694	ENSMUSG00000092702	AC149599.1	0.49	0.37	-1.03	-0.91	0.364	0.633	0.0396	0.0257
chr13	58315462	58316222	ENSMUSG00000005312	Ubqln1	0.83	1.24	-1.21	-1.62	0.0965	0.159	0.0382	0.000173
chr2	12961937	12962475	ENSMUSG00000049630	C1ql3	-0.17	0.38	-1.3	-1.86	0.762	0.681	0.0337	9.1e-07
chr4	106380466	106381020	ENSMUSG00000047502	Heatr8	0.41	1.32	-1.26	-2.16	0.349	0.14	0.0194	7.39e-07
chr14	59465372	59465801	ENSMUSG00000093422	AC102352.1	0.47	1.13	-1.15	-1.8	0.429	0.21	0.0253	0.000788
chr10	118069139	118069632	ENSMUSG00000055170	Ifng	0.75	0.46	-1.86	-1.57	0.229	0.713	0.00785	0.0144
chr7	137690871	137691333	ENSMUSG00000030849	Fgfr2	0.81	-0.42	-2.9	-1.68	0.366	1	0.000395	0.0331
chr17	77599525	77600300	ENSMUSG00000091058	Gm17538	-0.02	0.85	-1.01	-1.88	0.975	0.235	0.0329	2.87e-09
chr16	11225708	11226232	ENSMUSG00000091524	2610020C07Rik	-0.24	0.64	-1.05	-1.93	0.63	0.439	0.0386	1.08e-06
chr6	137517202	137518031	ENSMUSG00000015766	Eps8	0.45	0.69	-0.93	-1.18	0.273	0.32	0.0402	0.000588
chr6	55458898	55459626	ENSMUSG00000029778	Adcyap1r1	0.76	1.95	-2.34	-3.53	0.173	0.156	0.000683	1.42e-06
chr10	17954235	17954980	ENSMUSG00000059554	Ccdc28a	0.15	0.16	-0.81	-0.82	0.788	0.804	0.0447	0.00912
chr12	85515019	85516335	ENSMUSG00000042507	C130039O16Rik	0.41	0.65	-1.05	-1.28	0.364	0.344	0.011	0.00255
chr16	20478428	20479872	ENSMUSG00000093381	RP24-106J5.4	0.2	0.58	-1.05	-1.43	0.62	0.414	0.0295	1.52e-06
chr6	120877684	120878280	ENSMUSG00000051586	Mical3	0.56	1.38	-1.09	-1.91	0.29	0.155	0.0372	0.000475
chr8	86847407	86848157	ENSMUSG00000004994	Ccdc130	0.3	0.46	-1.19	-1.36	0.563	0.562	0.0192	0.00088
chr12	86814070	86814486	ENSMUSG00000021250	Fos	-0.24	1.29	-1.28	-2.81	0.67	0.125	0.0145	5.82e-13
chr3	120564574	120565040	ENSMUSG00000089027	SNORA17	-0.08	1.03	-1.04	-2.15	0.928	0.267	0.0435	4.58e-05
chr18	56560559	56561196	ENSMUSG00000001700	Gramd3	0.6	0.41	-1.66	-1.48	0.446	0.73	0.0159	0.0303
chr9	120739518	120740309	ENSMUSG00000064397	7SK	0.26	0.18	-0.99	-0.91	0.629	0.808	0.0373	0.0091
chr10	95222646	95224001	ENSMUSG00000071107	4732465J04Rik	0.5	0.38	-1.32	-1.2	0.181	0.61	0.0138	3.78e-05
chr7	79645052	79645643	ENSMUSG00000081895	Gm10294	0.26	0.73	-1.08	-1.54	0.697	0.342	0.0295	0.000784
chr2	154958888	154959295	ENSMUSG00000027598	Itch	0.93	1.56	-2.05	-2.67	0.52	1	0.0349	0.0375
chr16	23982555	23983129	ENSMUSG00000022508	Bcl6	0.66	0.99	-1.2	-1.53	0.239	0.248	0.0243	0.00299
chr8	79436524	79437729	ENSMUSG00000031618	Nr3c2	0.46	1.25	-1.07	-1.87	0.114	0.118	0.0422	6.09e-11
chr12	27216265	27217680	ENSMUSG00000020638	Cmpk2	0.1	1.25	-0.84	-2	0.846	0.0849	0.0478	3.4e-10
chr14	11400107	11400841	ENSMUSG00000060579	Fhit	-0.01	-0.18	-1.54	-1.37	0.99	0.86	0.00541	0.00415
chr8	45789624	45790650	ENSMUSG00000088523	5S_rRNA	0.43	0.19	-1.28	-1.03	0.257	0.797	0.0132	0.000592
chr10	118202661	118204364	ENSMUSG00000028630	Dyrk2	0.31	0.76	-1.07	-1.52	0.403	0.297	0.043	7.97e-09
chr11	6132076	6133504	ENSMUSG00000020447	Npc1l1	0.58	0.37	-1.08	-0.87	0.52	0.571	0.0347	0.00531
chr15	101903565	101904315	ENSMUSG00000058655	Eif4b	0.39	0.5	-1.44	-1.56	0.515	0.603	0.018	0.00101
chr5	4004721	4005634	ENSMUSG00000040407	Akap9	0.04	-0.04	-1.11	-1.03	0.955	0.968	0.0244	0.000916
chr1	87690560	87691399	ENSMUSG00000036707	Cab39	0.42	0.69	-1.02	-1.29	0.308	0.323	0.0207	0.000455
chr2	32402909	32404060	ENSMUSG00000039157	Fam102a	0.2	0.4	-1.01	-1.21	0.741	0.592	0.0403	0.00137
chr9	108594078	108594464	ENSMUSG00000032601	Prkar2a	0.4	0.64	-1.08	-1.32	0.582	0.446	0.0268	0.0142
chr3	107916511	107917113	ENSMUSG00000000001	Gnai3	0.54	0.96	-1.83	-2.24	0.291	0.309	0.000951	2.24e-05
chr11	8481921	8483708	ENSMUSG00000020422	Tns3	0.24	0.37	-1.09	-1.22	0.603	0.603	0.023	0.000173
chr1	135773217	135773983	ENSMUSG00000010311	Optc	0.28	1.05	-0.96	-1.73	0.462	0.116	0.0259	1.23e-08
chr16	21825519	21826425	ENSMUSG00000086651	1300002E11Rik	0.55	1.31	-1.1	-1.86	0.115	0.0756	0.0182	5.49e-08
chr2	14097880	14098973	ENSMUSG00000061531	Fam23a	0.29	0.91	-1.36	-1.97	0.546	0.224	0.0151	6.39e-11
chr18	12416070	12416777	ENSMUSG00000057766	Ankrd29	0.77	1.01	-1.6	-1.85	0.116	0.249	0.00701	7.79e-05
chr1	173433539	173434498	ENSMUSG00000091993	B930036N10Rik	0.56	1.21	-1.02	-1.67	0.0893	0.0884	0.0327	1.95e-09
chr2	68830520	68831233	ENSMUSG00000027035	Lass6	0.09	0.81	-1.19	-1.91	0.906	0.309	0.019	4.17e-05
chr3	95081176	95081604	ENSMUSG00000015711	Prune	-0.15	0.16	-1.33	-1.65	0.861	0.873	0.0321	0.000603
chr13	102367101	102368560	ENSMUSG00000041417	Pik3r1	0.1	0.66	-1.26	-1.82	0.843	0.3	0.00479	1.81e-09
chr11	16703817	16704677	ENSMUSG00000020122	Egfr	0.3	0.59	-1.15	-1.44	0.442	0.412	0.0221	3.53e-06
chr17	26753595	26754090	ENSMUSG00000001576	Ergic1	0.34	0.86	-1.15	-1.67	0.347	0.238	0.0179	2.83e-07
chr6	54856192	54857298	ENSMUSG00000058446	Znrf2	0.31	0.21	-1.16	-1.06	0.32	0.747	0.0121	1.94e-05
chr5	30611558	30614008	ENSMUSG00000073102	Ccdc164	0.22	1.16	-1.13	-2.07	0.549	0.111	0.0199	1.87e-12
chr17	12562241	12562767	ENSMUSG00000059481	Plg	0.29	0.77	-1.43	-1.91	0.693	0.475	0.0206	0.00129
chr16	76201735	76203097	ENSMUSG00000077197	SNORA17	0.35	1.37	-1.22	-2.24	0.35	0.072	0.0206	5e-17
chr1	57901826	57902674	ENSMUSG00000038305	Spats2l	0.33	0.73	-0.99	-1.39	0.349	0.306	0.0309	2.43e-05
[truncated: 46,568 more rows]
