# Supplementary material for: Transcriptional Integration of Distinct Microbial and Nutritional Signals by the Small Intestinal Epithelium
Source: Cell Mol Gastroenterol Hepatol. 2022 May 6;14(2):465–93. doi: 10.1016/j.jcmgh.2022.04.013 (PMC9305020; doi:10.1016/j.jcmgh.2022.04.013)
Supplement: Supplementary Table S7 [file mmc7.xlsx]

## Sheet: Sheet1
Abcd1	ATP-binding cassette, sub-family D (ALD), member 1	fatty acid beta-oxidation, peroxisomal
Abcd2	ATP-binding cassette, sub-family D (ALD), member 2	fatty acid beta-oxidation, peroxisomal
Abcd3	ATP-binding cassette, sub-family D (ALD), member 3	fatty acid beta-oxidation, peroxisomal; also called PMP70
Acaa1a	acetyl-Coenzyme A acyltransferase 1A	fatty acid beta-oxidation, peroxisomal
Acaa1b	acetyl-Coenzyme A acyltransferase 1B	fatty acid beta-oxidation, peroxisomal
Acaa2	acetyl-Coenzyme A acyltransferase 2 (mitochondrial 3-oxoacyl-Coenzyme A thiolase)	fatty acid beta-oxidation, peroxisomal
Acaca	acetyl-Coenzyme A carboxylase alpha	LCFA biogenesis, biosynthesis of malonyl-CoA
Acacb	acetyl-Coenzyme A carboxylase beta	LCFA biogenesis, biosynthesis of malonyl-CoA
Acad10	acyl-Coenzyme A dehydrogenase family, member 10	fatty acid beta-oxidation, mitochondrial
Acad11	acyl-Coenzyme A dehydrogenase family, member 11	fatty acid beta-oxidation, mitochondrial
Acad12	acyl-Coenzyme A dehydrogenase family, member 12	fatty acid beta-oxidation, mitochondrial
Acadl	acyl-Coenzyme A dehydrogenase, long-chain	fatty acid beta-oxidation, mitochondrial
Acadm	acyl-Coenzyme A dehydrogenase, medium chain	fatty acid beta-oxidation, mitochondrial
Acads	acyl-Coenzyme A dehydrogenase, short chain	fatty acid beta-oxidation, mitochondrial
Acadvl	acyl-Coenzyme A dehydrogenase, very long chain	fatty acid beta-oxidation, mitochondrial
Acat1	acetyl-Coenzyme A acetyltransferase 1	ketone body metabolism
Acat2	acetyl-Coenzyme A acetyltransferase 2	ketone body metabolism
Acat3	acetyl-Coenzyme A acetyltransferase 3	ketone body metabolism
Acot2	acyl-CoA thioesterase 2	very long-chain fatty acid catabolic process
Acox1	acyl-Coenzyme A oxidase 1, palmitoyl	fatty acid beta-oxidation, peroxisomal
Acox2	acyl-Coenzyme A oxidase 2, branched chain	fatty acid beta-oxidation, peroxisomal
Acox3	acyl-Coenzyme A oxidase 3, pristanoyl	fatty acid beta-oxidation, peroxisomal
Acoxl	acyl-Coenzyme A oxidase-like	fatty acid beta-oxidation, peroxisomal
Acsbg2	acyl-CoA synthetase bubblegum family member 2	fatty acid beta-oxidation
Acsf2	acyl-CoA synthetase family member 2	fatty acid beta-oxidation, mitochondrial
Acsf3	acyl-CoA synthetase family member 3	fatty acid beta-oxidation, mitochondrial
Acsl1	acyl-CoA synthetase long-chain family member 1	fatty acid metabolism
Acsl3	acyl-CoA synthetase long-chain family member 3	fatty acid metabolism
Acsl5	acyl-CoA synthetase long-chain family member 5	fatty acid metabolism
Acsl6	acyl-CoA synthetase long-chain family member 6	fatty acid metabolism
Akt1	thymoma viral proto-oncogene 1	negative regulation of fatty acid beta-oxidation
Akt2	thymoma viral proto-oncogene 2	positive regulation of fatty acid beta-oxidation
Amacr	alpha-methylacyl-CoA racemase	fatty acid beta-oxidation, peroxisomal
Auh	AU RNA binding protein/enoyl-coenzyme A hydratase	fatty acid beta-oxidation, peroxisomal
Bdh2	3-hydroxybutyrate dehydrogenase, type 2	fatty acid beta-oxidation
Cd36	cd36 molecule	fatty acid transport
Cnr1	cannabinoid receptor 1 (brain)	negative regulation of fatty acid beta-oxidation
Cpt1a	carnitine palmitoyltransferase 1a, liver	fatty acid beta-oxidation, mitochondrial
Cpt1b	carnitine palmitoyltransferase 1b, muscle	fatty acid beta-oxidation, mitochondrial
Cpt2	carnitine palmitoyltransferase 2	fatty acid beta-oxidation, mitochondrial
Crat	carnitine O-acetyltransferase	fatty acid beta-oxidation, mitochondrial and peroxisomal
Crot	carnitine O-octanoyltransferase	fatty acid beta-oxidation, peroxisomal
Dbi	diazepam binding inhibitor	negative regulation of fatty acid beta-oxidation
Decr1	2,4-dienoyl CoA reductase 1, mitochondrial	fatty acid beta-oxidation, mitochondrial
Echdc1	enoyl Coenzyme A hydratase domain containing 1	fatty acid beta-oxidation
Echdc2	enoyl Coenzyme A hydratase domain containing 2	fatty acid beta-oxidation
Echs1	enoyl Coenzyme A hydratase, short chain, 1, mitochondrial	fatty acid beta-oxidation, mitochondrial
Eci1	enoyl-Coenzyme A delta isomerase 1	fatty acid beta-oxidation, mitochondrial
Eci2	enoyl-Coenzyme A delta isomerase 2	fatty acid beta-oxidation, mitochondrial
Eci3	enoyl-Coenzyme A delta isomerase 3	fatty acid beta-oxidation, mitochondrial
Ehhadh	enoyl-Coenzyme A, hydratase/3-hydroxyacyl Coenzyme A dehydrogenase	fatty acid beta-oxidation, peroxisomal
Etfa	electron transferring flavoprotein, alpha polypeptide	fatty acid beta-oxidation, mitochondrial
Etfb	electron transferring flavoprotein, beta polypeptide	fatty acid beta-oxidation, mitochondrial
Etfbkmt	electron transfer flavoprotein beta subunit lysine methyltransferase	negative regulation of fatty acid beta-oxidation using acyl-CoA dehydrogenase
Etfdh	electron transferring flavoprotein, dehydrogenase	fatty acid beta-oxidation using acyl-CoA dehydrogenase, mitochondrial
Fabp1	fatty acid binding protein 1, liver	positive regulation of fatty acid beta-oxidation
Fabp2	fatty acid binding protein 2, intestinal	positive regulation of fatty acid beta-oxidation
Gcdh	glutaryl-Coenzyme A dehydrogenase	fatty acid beta-oxidation using acyl-CoA dehydrogenase, mitochondrial
Hacl1	2-hydroxyacyl-CoA lyase 1	fatty acid alpha-oxidation
Hadh	hydroxyacyl-Coenzyme A dehydrogenase	fatty acid beta-oxidation, mitochondrial
Hadha	hydroxyacyl-CoA dehydrogenase trifunctional multienzyme complex subunit alpha	fatty acid beta-oxidation, mitochondrial
Hadhb	hydroxyacyl-CoA dehydrogenase trifunctional multienzyme complex subunit beta	fatty acid beta-oxidation, mitochondrial
Hao1	hydroxyacid oxidase 1, liver	fatty acid alpha-oxidation
Hnf4a	hepatocyte nuclear factor 4 alpha	transcription factor
Hnf4g	hepatocyte nuclear factor 4 gamma	transcription factor
Hsd17b4	hydroxysteroid (17-beta) dehydrogenase 4	fatty acid beta-oxidation, peroxisomal
Irs1	insulin receptor substrate 1	positive regulation of fatty acid beta-oxidation
Irs2	insulin receptor substrate 2	positive regulation of fatty acid beta-oxidation
Lonp2	lon peptidase 2, peroxisomal	regulation of fatty acid beta-oxidation
Mlycd	malonyl-CoA decarboxylase	regulation of fatty acid beta-oxidation
Mtor	mechanistic target of rapamycin kinase	regulation of fatty acid beta-oxidation
Pex1	peroxisomal biogenesis factor 1	fatty acid beta-oxidation, peroxisomal
Pex10	peroxisomal biogenesis factor 10	fatty acid beta-oxidation, peroxisomal
Pex11a	peroxisomal biogenesis factor 11a	fatty acid beta-oxidation, peroxisomal
Pex11b	peroxisomal biogenesis factor 11b	fatty acid beta-oxidation, peroxisomal
Pex11g	peroxisomal biogenesis factor 11g	fatty acid beta-oxidation, peroxisomal
Pex12	peroxisomal biogenesis factor 12	fatty acid beta-oxidation, peroxisomal
Pex13	peroxisomal biogenesis factor 13	fatty acid beta-oxidation, peroxisomal
Pex14	peroxisomal biogenesis factor 14	fatty acid beta-oxidation, peroxisomal
Pex16	peroxisomal biogenesis factor 16	fatty acid beta-oxidation, peroxisomal
Pex19	peroxisomal biogenesis factor 19	fatty acid beta-oxidation, peroxisomal
Pex2	peroxisomal biogenesis factor 2	fatty acid beta-oxidation
Pex26	peroxisomal biogenesis factor 26	fatty acid beta-oxidation, peroxisomal
Pex3	peroxisomal biogenesis factor 3	fatty acid beta-oxidation, peroxisomal
Pex5	peroxisomal biogenesis factor 5	fatty acid beta-oxidation
Pex5l	peroxisomal biogenesis factor 5l	fatty acid beta-oxidation, peroxisomal
Pex6	peroxisomal biogenesis factor 6	fatty acid beta-oxidation, peroxisomal
Pex7	peroxisomal biogenesis factor 7	fatty acid beta-oxidation
Phyh	phytanoyl-CoA hydroxylase	fatty acid alpha-oxidation
Ppara	peroxisome proliferator activated receptor alpha	transcription factor
Pparb	peroxisome proliferator activated receptor beta	transcription factor
Pparg	peroxisome proliferator activated receptor gamma	transcription factor
Ppargc1a	PPARG coactivator 1 alpha	transcription factor
Ppargc1b	PPARG coactivator 1 beta	transcription factor
Slc25a17	solute carrier family 25 (mitochondrial carrier, peroxisomal membrane protein), member 17	fatty acid beta-oxidation
Slc27a1	solute carrier family 27 (fatty acid transporter), member 1	fatty acid transport
Slc27a2	solute carrier family 27 (fatty acid transporter), member 2	fatty acid transport
Slc27a3	solute carrier family 27 (fatty acid transporter), member 3	fatty acid transport
Slc27a4	solute carrier family 27 (fatty acid transporter), member 4	fatty acid transport
