# Supplementary material for: Transcriptional Integration of Distinct Microbial and Nutritional Signals by the Small Intestinal Epithelium
Source: Cell Mol Gastroenterol Hepatol. 2022 May 6;14(2):465–93. doi: 10.1016/j.jcmgh.2022.04.013 (PMC9305020; doi:10.1016/j.jcmgh.2022.04.013)
Supplement: Supplementary Table S8 [file mmc8.xlsx]

## Sheet: Sheet1
Data set name	Publication	Platform	Pubmed	Processing
Enterocyte/ISC RNA	Kazakevych 2017	Sequencing	28334816	Provided counts files were used to generate a Enterocyte vs ISC comparison using DESeq2
Enterocyte/ISC H3k27ac	Kazakevych 2017	Sequencing	28334816	Bed Files used as provided
Ppara activation/WT RNA	Bünger 2007	Microarray	17426115	GEO2R
Hnf4a deletion/WT Jejunum RNA	Verzi 2013	Microarray	23129810	GEO2R
Hnf4a deletion/WT Duodenum RNA	Chen 2020	Sequencing	30988513	As provided
Hnf4g deletion/WT Duodenum RNA	Chen 2020	Sequencing	30988513	As provided
Hnf4a/g deletion/WT Duodenum RNA	Chen 2020	Sequencing	30988513	As provided
Hnf4a deletion/WT Colon RNA	Darsigny 2009	Microarray	19898610	GEO2R (p-value of .05 used)
Sox9 ISC CV/GF RNA	Peck 2017	Sequencing	28053090	Provided counts files were used to generate a CV vs GF comparison using EdgeR
Human Ileal Crohn's/WT	Haberman 2014	Sequencing	25003194	Significant gene lists were used as provided
Crypt-Villus Zonation genes	Moor 2018	N/A	30270040	List of zonal genes used as provided
Sox9 Sort IEC Subtypes ATAC-seq	Raab 2019	Sequencing	31862843	Bed files used as provided
Jejunum IEC DHS	Davison 2017	Sequencing	28385711	Bed files used as provided
Jejunum IEC GF RNA FPKM	Davison 2017	Sequencing	28385711	FPKM values used as provided
Goblet cell IEC H3k4me2	Kim 2014	Sequencing	24413398	Bed files used as provided
Enterocyte/Enterocyte Progenitor RNA	Kim 2014	Microarray	24413398	GEO2R
GSM1014199_mm9_wgEncodeUwDnaseFibroblastC57bl6MAdult8wksPkRep1.narrowPeak	https://www.encodeproject.org/	Sequencing	22889292	Bed files used as provided
GSM1014198_mm9_wgEncodeUwDnaseRetinaC57bl6MAdult1wksPkRep1.narrowPeak.gz	https://www.encodeproject.org/	Sequencing	22889292	Bed files used as provided
GSM1014197_mm9_wgEncodeUwDnaseWbrainC57bl6ME14halfPkRep1.narrowPeak.gz	https://www.encodeproject.org/	Sequencing	22889292	Bed files used as provided
GSM1014189_mm9_wgEncodeUwDnaseSkmuscleC57bl6MAdult8wksPkRep2.narrowPeak.gz	https://www.encodeproject.org/	Sequencing	22889292	Bed files used as provided
GSM1014166_mm9_wgEncodeUwDnaseHeartC57bl6MAdult8wksPkRep2.narrowPeak.gz	https://www.encodeproject.org/	Sequencing	22889292	Bed files used as provided
GSM1014194_mm9_wgEncodeUwDnaseLungC57bl6MAdult8wksPkRep2.narrowPeak.gz	https://www.encodeproject.org/	Sequencing	22889292	Bed files used as provided
GSM1014193_mm9_wgEncodeUwDnaseKidneyC57bl6MAdult8wksPkRep1.narrowPeak.gz	https://www.encodeproject.org/	Sequencing	22889292	Bed files used as provided
GSM1014195_mm9_wgEncodeUwDnaseLiverC57bl6MAdult8wksPkRep8.narrowPeak.gz	https://www.encodeproject.org/	Sequencing	22889292	Bed files used as provided
GSM1014186_mm9_wgEncodeUwDnaseLgintC57bl6MAdult8wksPkRep1.narrowPeak.gz	https://www.encodeproject.org/	Sequencing	22889292	Bed files used as provided
Colon IEC DHS	Lickwar 2017 (reanalyzed from Camp 2014 (24963153))	Sequencing	28850571	Bed files used as provided
Ileum IEC DHS	Lickwar 2017 (reanalyzed from Camp 2014 (24963153))	Sequencing	28850571	Bed files used as provided
Hnf4a ChIP-seq Jejunum	San Roman 2015	Sequencing	25488664	Bed files used as provided
Smad4	Chen 2020	Sequencing	30988513	Bed files used as provided
Fasting/Ad Libitum Jejunum	Van den Bosch	Microarray	17683626	GEO2R (adj-p of .005 used)
